# Supplementary material for: Renal proteomics of male offspring exposed to maternal protein restriction: molecular, epigenetic, and nephron-specific signatures of metabolic programming
Source: J Physiol Biochem. 2026 May 7;82(1):48. doi: 10.1007/s13105-026-01189-9 (PMC13149610; doi:10.1007/s13105-026-01189-9)
Supplement: Supplementary file 2 — Supplementary Material 2 (XLSX 20.7 KB) [file 13105_2026_1189_MOESM2_ESM.xlsx]

## Sheet: Kidney_GLLPxCTR_21
Accession	OK	Description	Score	Unique	GLLP2_21_RIM:CTR_21_RIM_Ratio	GLLP2_21_RIM:CTR_21_RIM_Log(e)Ratio	GLLP2_21_RIM:CTR_21_RIM_Log(e)Variance	GLLP2_21_RIM:CTR_21_RIM__P	CTR_21_RIM_Rel Profile	CTR_21_RIM_Rel Profile SD	GLLP2_21_RIM_Rel Profile	GLLP2_21_RIM_Rel Profile SD
P54708	0	Potassium-transporting ATPase alpha chain 2 OS=Rattus norvegicus OX=10116 GN=Atp12a PE=1 SV=1	10.56	GLLP2_21_RIM	GLLP2_21_RIM	GLLP2_21_RIM	GLLP2_21_RIM	GLLP2_21_RIM
P04762	2	Catalase OS=Rattus norvegicus OX=10116 GN=Cat PE=1 SV=3	127.42	CTR_21_RIM	CTR_21_RIM	CTR_21_RIM	CTR_21_RIM	CTR_21_RIM
P56574	2	Isocitrate dehydrogenase [NADP]_ mitochondrial OS=Rattus norvegicus OX=10116 GN=Idh2 PE=1 SV=2	124.19	CTR_21_RIM	CTR_21_RIM	CTR_21_RIM	CTR_21_RIM	CTR_21_RIM
P07314	2	Glutathione hydrolase 1 proenzyme OS=Rattus norvegicus OX=10116 GN=Ggt1 PE=1 SV=4	41.25	CTR_21_RIM	CTR_21_RIM	CTR_21_RIM	CTR_21_RIM	CTR_21_RIM
P63102	2	14-3-3 protein zeta/delta OS=Rattus norvegicus OX=10116 GN=Ywhaz PE=1 SV=1	192	CTR_21_RIM	CTR_21_RIM	CTR_21_RIM	CTR_21_RIM	CTR_21_RIM
A9UMV8	1	Histone H2A.J OS=Rattus norvegicus OX=10116 GN=H2aj PE=2 SV=1	197.42	GLLP2_21_RIM	GLLP2_21_RIM	GLLP2_21_RIM	GLLP2_21_RIM	GLLP2_21_RIM
O88989	2	Malate dehydrogenase_ cytoplasmic OS=Rattus norvegicus OX=10116 GN=Mdh1 PE=1 SV=3	252.29		2.2034	0.79	1	0.96	0.65	0.4	1.35	0.4
REVERSE7394	1	Reversed Sequence 7394	30.99	CTR_21_RIM	CTR_21_RIM	CTR_21_RIM	CTR_21_RIM	CTR_21_RIM
P42123	2	L-lactate dehydrogenase B chain OS=Rattus norvegicus OX=10116 GN=Ldhb PE=1 SV=2	94.46	CTR_21_RIM	CTR_21_RIM	CTR_21_RIM	CTR_21_RIM	CTR_21_RIM
Q64602	1	Kynurenine/alpha-aminoadipate aminotransferase_ mitochondrial OS=Rattus norvegicus OX=10116 GN=Aadat PE=1 SV=1	98.79	GLLP2_21_RIM	GLLP2_21_RIM	GLLP2_21_RIM	GLLP2_21_RIM	GLLP2_21_RIM
Q9Z2L0	2	Voltage-dependent anion-selective channel protein 1 OS=Rattus norvegicus OX=10116 GN=Vdac1 PE=1 SV=4	120.13	CTR_21_RIM	CTR_21_RIM	CTR_21_RIM	CTR_21_RIM	CTR_21_RIM
P0CG51	2	Polyubiquitin-B OS=Rattus norvegicus OX=10116 GN=Ubb PE=1 SV=1	1131.44		0.571209	-0.56	0.12	0	1.27	0.06	0.73	0.06
P14942	0	Glutathione S-transferase alpha-4 OS=Rattus norvegicus OX=10116 GN=Gsta4 PE=1 SV=2	15.38	GLLP2_21_RIM	GLLP2_21_RIM	GLLP2_21_RIM	GLLP2_21_RIM	GLLP2_21_RIM
Q68FR8	2	Tubulin alpha-3 chain OS=Rattus norvegicus OX=10116 GN=Tuba3a PE=2 SV=1	156.6		1.53726	0.43	0.26	1	0.79	0.12	1.21	0.12
P02262	1	Histone H2A type 1 OS=Rattus norvegicus OX=10116 PE=1 SV=2	197.42	GLLP2_21_RIM	GLLP2_21_RIM	GLLP2_21_RIM	GLLP2_21_RIM	GLLP2_21_RIM
P31977	1	Ezrin OS=Rattus norvegicus OX=10116 GN=Ezr PE=1 SV=3	34.6	CTR_21_RIM	CTR_21_RIM	CTR_21_RIM	CTR_21_RIM	CTR_21_RIM
P07171	2	Calbindin OS=Rattus norvegicus OX=10116 GN=Calb1 PE=1 SV=2	979.42	CTR_21_RIM	CTR_21_RIM	CTR_21_RIM	CTR_21_RIM	CTR_21_RIM
Q6Q0N1	2	Cytosolic non-specific dipeptidase OS=Rattus norvegicus OX=10116 GN=Cndp2 PE=1 SV=1	134.49	CTR_21_RIM	CTR_21_RIM	CTR_21_RIM	CTR_21_RIM	CTR_21_RIM
Q05962	2	ADP/ATP translocase 1 OS=Rattus norvegicus OX=10116 GN=Slc25a4 PE=1 SV=3	47.17	CTR_21_RIM	CTR_21_RIM	CTR_21_RIM	CTR_21_RIM	CTR_21_RIM
P63259	2	Actin_ cytoplasmic 2 OS=Rattus norvegicus OX=10116 GN=Actg1 PE=1 SV=1	1046.46		0.88692	-0.12	0.04	0	1.06	0.02	0.94	0.02
P0DP31	2	Calmodulin-3 OS=Rattus norvegicus OX=10116 GN=Calm3 PE=1 SV=1	190.03	CTR_21_RIM	CTR_21_RIM	CTR_21_RIM	CTR_21_RIM	CTR_21_RIM
P52759	1	2-iminobutanoate/2-iminopropanoate deaminase OS=Rattus norvegicus OX=10116 GN=Rida PE=1 SV=3	217.05	GLLP2_21_RIM	GLLP2_21_RIM	GLLP2_21_RIM	GLLP2_21_RIM	GLLP2_21_RIM
P0DP30	2	Calmodulin-2 OS=Rattus norvegicus OX=10116 GN=Calm2 PE=1 SV=1	190.03	CTR_21_RIM	CTR_21_RIM	CTR_21_RIM	CTR_21_RIM	CTR_21_RIM
P08503	2	Medium-chain specific acyl-CoA dehydrogenase_ mitochondrial OS=Rattus norvegicus OX=10116 GN=Acadm PE=1 SV=1	54.01	CTR_21_RIM	CTR_21_RIM	CTR_21_RIM	CTR_21_RIM	CTR_21_RIM
P14740	0	Dipeptidyl peptidase 4 OS=Rattus norvegicus OX=10116 GN=Dpp4 PE=1 SV=2	22.34	GLLP2_21_RIM	GLLP2_21_RIM	GLLP2_21_RIM	GLLP2_21_RIM	GLLP2_21_RIM
P11442	0	Clathrin heavy chain 1 OS=Rattus norvegicus OX=10116 GN=Cltc PE=1 SV=3	11	GLLP2_21_RIM	GLLP2_21_RIM	GLLP2_21_RIM	GLLP2_21_RIM	GLLP2_21_RIM
P01946	2	Hemoglobin subunit alpha-1/2 OS=Rattus norvegicus OX=10116 GN=Hba1 PE=1 SV=3	1698.19		10.3812	2.34	0.08	1	0.18	0.01	1.82	0.01
P46418	1	Glutathione S-transferase alpha-5 OS=Rattus norvegicus OX=10116 GN=Gsta5 PE=1 SV=2	44.65	GLLP2_21_RIM	GLLP2_21_RIM	GLLP2_21_RIM	GLLP2_21_RIM	GLLP2_21_RIM
P12346	2	Serotransferrin OS=Rattus norvegicus OX=10116 GN=Tf PE=1 SV=3	141.53	CTR_21_RIM	CTR_21_RIM	CTR_21_RIM	CTR_21_RIM	CTR_21_RIM
Q9JJ19	2	Na(+)/H(+) exchange regulatory cofactor NHE-RF1 OS=Rattus norvegicus OX=10116 GN=Nherf1 PE=1 SV=3	81.74	CTR_21_RIM	CTR_21_RIM	CTR_21_RIM	CTR_21_RIM	CTR_21_RIM
P0DP29	2	Calmodulin-1 OS=Rattus norvegicus OX=10116 GN=Calm1 PE=1 SV=1	190.03	CTR_21_RIM	CTR_21_RIM	CTR_21_RIM	CTR_21_RIM	CTR_21_RIM
P15999	2	ATP synthase subunit alpha_ mitochondrial OS=Rattus norvegicus OX=10116 GN=Atp5f1a PE=1 SV=2	438.78		0.980199	-0.02	0.07	0.25	1.01	0.03	0.99	0.03
P62898	2	Cytochrome c_ somatic OS=Rattus norvegicus OX=10116 GN=Cycs PE=1 SV=2	824.98	CTR_21_RIM	CTR_21_RIM	CTR_21_RIM	CTR_21_RIM	CTR_21_RIM
P62738	2	Actin_ aortic smooth muscle OS=Rattus norvegicus OX=10116 GN=Acta2 PE=2 SV=1	863		0.904837	-0.1	0.04	0	1.05	0.02	0.95	0.02
P51647	0	Aldehyde dehydrogenase 1A1 OS=Rattus norvegicus OX=10116 GN=Aldh1a1 PE=1 SV=3	54.44	GLLP2_21_RIM	GLLP2_21_RIM	GLLP2_21_RIM	GLLP2_21_RIM	GLLP2_21_RIM
P10888	2	Cytochrome c oxidase subunit 4 isoform 1_ mitochondrial OS=Rattus norvegicus OX=10116 GN=Cox4i1 PE=1 SV=1	162.26	CTR_21_RIM	CTR_21_RIM	CTR_21_RIM	CTR_21_RIM	CTR_21_RIM
P13437	2	3-ketoacyl-CoA thiolase_ mitochondrial OS=Rattus norvegicus OX=10116 GN=Acaa2 PE=1 SV=1	64.42	CTR_21_RIM	CTR_21_RIM	CTR_21_RIM	CTR_21_RIM	CTR_21_RIM
Q09073	2	ADP/ATP translocase 2 OS=Rattus norvegicus OX=10116 GN=Slc25a5 PE=1 SV=3	219.03	CTR_21_RIM	CTR_21_RIM	CTR_21_RIM	CTR_21_RIM	CTR_21_RIM
P62630	2	Elongation factor 1-alpha 1 OS=Rattus norvegicus OX=10116 GN=Eef1a1 PE=2 SV=1	92.42		1.73325	0.55	0.19	1	0.73	0.09	1.27	0.09
Q8VIF7	2	Methanethiol oxidase OS=Rattus norvegicus OX=10116 GN=Selenbp1 PE=1 SV=1	65.7	CTR_21_RIM	CTR_21_RIM	CTR_21_RIM	CTR_21_RIM	CTR_21_RIM
P11980	2	Pyruvate kinase PKM OS=Rattus norvegicus OX=10116 GN=Pkm PE=1 SV=3	76.65	CTR_21_RIM	CTR_21_RIM	CTR_21_RIM	CTR_21_RIM	CTR_21_RIM
P04642	2	L-lactate dehydrogenase A chain OS=Rattus norvegicus OX=10116 GN=Ldha PE=1 SV=1	86.88	CTR_21_RIM	CTR_21_RIM	CTR_21_RIM	CTR_21_RIM	CTR_21_RIM
Q4QRB4	2	Tubulin beta-3 chain OS=Rattus norvegicus OX=10116 GN=Tubb3 PE=1 SV=1	170.64		1.34986	0.3	0.08	1	0.85	0.04	1.15	0.04
P84083	2	ADP-ribosylation factor 5 OS=Rattus norvegicus OX=10116 GN=Arf5 PE=1 SV=2	144.84	CTR_21_RIM	CTR_21_RIM	CTR_21_RIM	CTR_21_RIM	CTR_21_RIM
P84082	2	ADP-ribosylation factor 2 OS=Rattus norvegicus OX=10116 GN=Arf2 PE=2 SV=1	144.84	CTR_21_RIM	CTR_21_RIM	CTR_21_RIM	CTR_21_RIM	CTR_21_RIM
P48500	2	Triosephosphate isomerase OS=Rattus norvegicus OX=10116 GN=Tpi1 PE=1 SV=2	338.74	CTR_21_RIM	CTR_21_RIM	CTR_21_RIM	CTR_21_RIM	CTR_21_RIM
P62986	2	Ubiquitin-60S ribosomal protein L40 OS=Rattus norvegicus OX=10116 GN=Uba52 PE=1 SV=2	1131.44		0.57695	-0.55	0.12	0	1.27	0.06	0.73	0.06
O88767	2	Parkinson disease protein 7 homolog OS=Rattus norvegicus OX=10116 GN=Park7 PE=1 SV=1	252.21	CTR_21_RIM	CTR_21_RIM	CTR_21_RIM	CTR_21_RIM	CTR_21_RIM
Q64541	0	Sodium/potassium-transporting ATPase subunit alpha-4 OS=Rattus norvegicus OX=10116 GN=Atp1a4 PE=1 SV=1	10.56	GLLP2_21_RIM	GLLP2_21_RIM	GLLP2_21_RIM	GLLP2_21_RIM	GLLP2_21_RIM
Q02253	2	Methylmalonate-semialdehyde dehydrogenase [acylating]_ mitochondrial OS=Rattus norvegicus OX=10116 GN=Aldh6a1 PE=1 SV=1	46.31	CTR_21_RIM	CTR_21_RIM	CTR_21_RIM	CTR_21_RIM	CTR_21_RIM
P0C170	1	Histone H2A type 1-E OS=Rattus norvegicus OX=10116 PE=1 SV=2	197.42	GLLP2_21_RIM	GLLP2_21_RIM	GLLP2_21_RIM	GLLP2_21_RIM	GLLP2_21_RIM
P62982	2	Ubiquitin-40S ribosomal protein S27a OS=Rattus norvegicus OX=10116 GN=Rps27a PE=1 SV=2	1131.44		1.71601	0.54	0.1	1	0.74	0.04	1.26	0.04
Q6AY56	2	Tubulin alpha-8 chain OS=Rattus norvegicus OX=10116 GN=Tuba8 PE=2 SV=1	105.99		1.55271	0.44	0.25	1	0.78	0.12	1.22	0.12
P69897	2	Tubulin beta-5 chain OS=Rattus norvegicus OX=10116 GN=Tubb5 PE=1 SV=1	190.68		1.40495	0.34	0.1	1	0.83	0.05	1.17	0.05
REVERSE1459	0	Reversed Sequence 1459	41.13	CTR_21_RIM	CTR_21_RIM	CTR_21_RIM	CTR_21_RIM	CTR_21_RIM
Q6AYZ1	2	Tubulin alpha-1C chain OS=Rattus norvegicus OX=10116 GN=Tuba1c PE=1 SV=1	156.6		1.58407	0.46	0.3	1	0.77	0.14	1.23	0.14
Q9Z0V5	2	Peroxiredoxin-4 OS=Rattus norvegicus OX=10116 GN=Prdx4 PE=2 SV=1	30.75		4.09596	1.41	0.34	1	0.4	0.11	1.6	0.11
Q6P9V9	2	Tubulin alpha-1B chain OS=Rattus norvegicus OX=10116 GN=Tuba1b PE=1 SV=1	172.28		1.58407	0.46	0.26	1	0.78	0.12	1.22	0.12
P00924	2	Enolase 1 OS=Saccharomyces cerevisiae (strain ATCC 204508 / S288c) OX=559292 GN=ENO1 PE=1 SV=3	1613.82
P51635	1	Aldo-keto reductase family 1 member A1 OS=Rattus norvegicus OX=10116 GN=Akr1a1 PE=1 SV=2	113.68	GLLP2_21_RIM	GLLP2_21_RIM	GLLP2_21_RIM	GLLP2_21_RIM	GLLP2_21_RIM
P10719	2	ATP synthase subunit beta_ mitochondrial OS=Rattus norvegicus OX=10116 GN=Atp5f1b PE=1 SV=2	1063.29		0.970446	-0.03	0.05	0.15	1.02	0.02	0.98	0.02
P04797	2	Glyceraldehyde-3-phosphate dehydrogenase OS=Rattus norvegicus OX=10116 GN=Gapdh PE=1 SV=3	193.01		0.951229	-0.05	0.75	0.07	1.04	0.33	0.96	0.33
P04636	2	Malate dehydrogenase_ mitochondrial OS=Rattus norvegicus OX=10116 GN=Mdh2 PE=1 SV=2	709.77		1.37713	0.32	0.16	1	0.84	0.08	1.16	0.08
P63039	1	60 kDa heat shock protein_ mitochondrial OS=Rattus norvegicus OX=10116 GN=Hspd1 PE=1 SV=1	53.36	CTR_21_RIM	CTR_21_RIM	CTR_21_RIM	CTR_21_RIM	CTR_21_RIM
P26772	2	10 kDa heat shock protein_ mitochondrial OS=Rattus norvegicus OX=10116 GN=Hspe1 PE=1 SV=3	197.14		1.73325	0.55	0.31	0.99	0.73	0.14	1.27	0.14
P84079	2	ADP-ribosylation factor 1 OS=Rattus norvegicus OX=10116 GN=Arf1 PE=1 SV=2	144.84	CTR_21_RIM	CTR_21_RIM	CTR_21_RIM	CTR_21_RIM	CTR_21_RIM
P00884	2	Fructose-bisphosphate aldolase B OS=Rattus norvegicus OX=10116 GN=Aldob PE=1 SV=2	534.2		1.28403	0.25	0.08	1	0.88	0.04	1.12	0.04
P15684	2	Aminopeptidase N OS=Rattus norvegicus OX=10116 GN=Anpep PE=1 SV=2	37.72	CTR_21_RIM	CTR_21_RIM	CTR_21_RIM	CTR_21_RIM	CTR_21_RIM
Q9ER34	2	Aconitate hydratase_ mitochondrial OS=Rattus norvegicus OX=10116 GN=Aco2 PE=1 SV=2	39.58	CTR_21_RIM	CTR_21_RIM	CTR_21_RIM	CTR_21_RIM	CTR_21_RIM
P07340	2	Sodium/potassium-transporting ATPase subunit beta-1 OS=Rattus norvegicus OX=10116 GN=Atp1b1 PE=1 SV=1	599.2	CTR_21_RIM	CTR_21_RIM	CTR_21_RIM	CTR_21_RIM	CTR_21_RIM
P0C169	1	Histone H2A type 1-C OS=Rattus norvegicus OX=10116 PE=1 SV=2	197.42	GLLP2_21_RIM	GLLP2_21_RIM	GLLP2_21_RIM	GLLP2_21_RIM	GLLP2_21_RIM
P15429	2	Beta-enolase OS=Rattus norvegicus OX=10116 GN=Eno3 PE=1 SV=3	50.66		0.878095	-0.13	0.27	0.17	1.07	0.13	0.93	0.13
P04041	1	Glutathione peroxidase 1 OS=Rattus norvegicus OX=10116 GN=Gpx1 PE=1 SV=4	210.28	GLLP2_21_RIM	GLLP2_21_RIM	GLLP2_21_RIM	GLLP2_21_RIM	GLLP2_21_RIM
Q64598	1	Histone H2A type 1-F OS=Rattus norvegicus OX=10116 PE=3 SV=3	197.42	GLLP2_21_RIM	GLLP2_21_RIM	GLLP2_21_RIM	GLLP2_21_RIM	GLLP2_21_RIM
P60711	2	Actin_ cytoplasmic 1 OS=Rattus norvegicus OX=10116 GN=Actb PE=1 SV=1	1046.46		0.904837	-0.1	0.05	0	1.05	0.02	0.95	0.02
P11517	2	Hemoglobin subunit beta-2 OS=Rattus norvegicus OX=10116 PE=1 SV=2	1765.46		4.30596	1.46	0.09	1	0.38	0.03	1.62	0.03
P47942	1	Dihydropyrimidinase-related protein 2 OS=Rattus norvegicus OX=10116 GN=Dpysl2 PE=1 SV=1	46.45	CTR_21_RIM	CTR_21_RIM	CTR_21_RIM	CTR_21_RIM	CTR_21_RIM
P07632	2	Superoxide dismutase [Cu-Zn] OS=Rattus norvegicus OX=10116 GN=Sod1 PE=1 SV=2	112.24	CTR_21_RIM	CTR_21_RIM	CTR_21_RIM	CTR_21_RIM	CTR_21_RIM
P50137	2	Transketolase OS=Rattus norvegicus OX=10116 GN=Tkt PE=1 SV=1	44.42	CTR_21_RIM	CTR_21_RIM	CTR_21_RIM	CTR_21_RIM	CTR_21_RIM
P68136	2	Actin_ alpha skeletal muscle OS=Rattus norvegicus OX=10116 GN=Acta1 PE=1 SV=1	915.57		0.904837	-0.1	0.04	0	1.05	0.02	0.95	0.02
P85108	2	Tubulin beta-2A chain OS=Rattus norvegicus OX=10116 GN=Tubb2a PE=1 SV=1	170.64		1.34986	0.3	0.08	1	0.85	0.04	1.15	0.04
Q6AXY0	0	Glutathione S-transferase A6 OS=Rattus norvegicus OX=10116 GN=Gsta6 PE=1 SV=1	15.38	GLLP2_21_RIM	GLLP2_21_RIM	GLLP2_21_RIM	GLLP2_21_RIM	GLLP2_21_RIM
P68035	2	Actin_ alpha cardiac muscle 1 OS=Rattus norvegicus OX=10116 GN=Actc1 PE=2 SV=1	915.57		0.904837	-0.1	0.04	0	1.05	0.02	0.95	0.02
Q00729	2	Histone H2B type 1-A OS=Rattus norvegicus OX=10116 GN=H2bc1 PE=1 SV=2	609.4		1.28403	0.25	0.24	0.98	0.87	0.12	1.13	0.12
Q00728	1	Histone H2A type 4 OS=Rattus norvegicus OX=10116 PE=2 SV=2	197.42	GLLP2_21_RIM	GLLP2_21_RIM	GLLP2_21_RIM	GLLP2_21_RIM	GLLP2_21_RIM
P10860	2	Glutamate dehydrogenase 1_ mitochondrial OS=Rattus norvegicus OX=10116 GN=Glud1 PE=1 SV=2	134.63	CTR_21_RIM	CTR_21_RIM	CTR_21_RIM	CTR_21_RIM	CTR_21_RIM
P02091	2	Hemoglobin subunit beta-1 OS=Rattus norvegicus OX=10116 GN=Hbb PE=1 SV=3	2134.29		2.43513	0.89	0.06	1	0.58	0.03	1.42	0.03
Q63429	2	Polyubiquitin-C OS=Rattus norvegicus OX=10116 GN=Ubc PE=1 SV=1	1131.44		0.571209	-0.56	0.13	0	1.27	0.06	0.73	0.06
P10111	0	Peptidyl-prolyl cis-trans isomerase A OS=Rattus norvegicus OX=10116 GN=Ppia PE=1 SV=2	97.21	GLLP2_21_RIM	GLLP2_21_RIM	GLLP2_21_RIM	GLLP2_21_RIM	GLLP2_21_RIM
P98158	0	Low-density lipoprotein receptor-related protein 2 OS=Rattus norvegicus OX=10116 GN=Lrp2 PE=1 SV=1	3.86	GLLP2_21_RIM	GLLP2_21_RIM	GLLP2_21_RIM	GLLP2_21_RIM	GLLP2_21_RIM
P06687	2	Sodium/potassium-transporting ATPase subunit alpha-3 OS=Rattus norvegicus OX=10116 GN=Atp1a3 PE=1 SV=2	85.66		0.588605	-0.53	0.27	0	1.26	0.13	0.74	0.13
P06686	2	Sodium/potassium-transporting ATPase subunit alpha-2 OS=Rattus norvegicus OX=10116 GN=Atp1a2 PE=1 SV=1	85.66		0.304221	-1.19	0.17	0	1.53	0.06	0.47	0.06
P06685	2	Sodium/potassium-transporting ATPase subunit alpha-1 OS=Rattus norvegicus OX=10116 GN=Atp1a1 PE=1 SV=1	113.84		1.1275	0.12	0.26	0.78	0.94	0.13	1.06	0.13
P62963	0	Profilin-1 OS=Rattus norvegicus OX=10116 GN=Pfn1 PE=1 SV=2	67.94	GLLP2_21_RIM	GLLP2_21_RIM	GLLP2_21_RIM	GLLP2_21_RIM	GLLP2_21_RIM
P62804	2	Histone H4 OS=Rattus norvegicus OX=10116 GN=H4c2 PE=1 SV=2	756.71		0.860708	-0.15	0.15	0.04	1.07	0.08	0.93	0.08
Q9JJ40	2	Na(+)/H(+) exchange regulatory cofactor NHE-RF3 OS=Rattus norvegicus OX=10116 GN=Pdzk1 PE=1 SV=2	92.15	CTR_21_RIM	CTR_21_RIM	CTR_21_RIM	CTR_21_RIM	CTR_21_RIM
P34058	2	Heat shock protein HSP 90-beta OS=Rattus norvegicus OX=10116 GN=Hsp90ab1 PE=1 SV=4	85.72		0.960789	-0.04	0.15	0.27	1.02	0.08	0.98	0.08
Q63716	2	Peroxiredoxin-1 OS=Rattus norvegicus OX=10116 GN=Prdx1 PE=1 SV=1	81.26		3.38719	1.22	0.27	1	0.46	0.09	1.54	0.09
P02770	2	Albumin OS=Rattus norvegicus OX=10116 GN=Alb PE=1 SV=2	458.55		1.71601	0.54	0.07	1	0.74	0.03	1.26	0.03
Q6P9T8	2	Tubulin beta-4B chain OS=Rattus norvegicus OX=10116 GN=Tubb4b PE=1 SV=1	170.64		1.36343	0.31	0.08	1	0.85	0.04	1.15	0.04
Q05982	2	Nucleoside diphosphate kinase A OS=Rattus norvegicus OX=10116 GN=Nme1 PE=1 SV=1	68.94	CTR_21_RIM	CTR_21_RIM	CTR_21_RIM	CTR_21_RIM	CTR_21_RIM
P52873	2	Pyruvate carboxylase_ mitochondrial OS=Rattus norvegicus OX=10116 GN=Pc PE=1 SV=2	96.54		1.09417	0.09	0.12	0.88	0.95	0.06	1.05	0.06
Q9QXQ0	1	Alpha-actinin-4 OS=Rattus norvegicus OX=10116 GN=Actn4 PE=1 SV=2	29.05	CTR_21_RIM	CTR_21_RIM	CTR_21_RIM	CTR_21_RIM	CTR_21_RIM
Q6B345	2	Protein S100-A11 OS=Rattus norvegicus OX=10116 GN=S100a11 PE=3 SV=1	175.9	CTR_21_RIM	CTR_21_RIM	CTR_21_RIM	CTR_21_RIM	CTR_21_RIM
P63018	0	Heat shock cognate 71 kDa protein OS=Rattus norvegicus OX=10116 GN=Hspa8 PE=1 SV=1	19.05	GLLP2_21_RIM	GLLP2_21_RIM	GLLP2_21_RIM	GLLP2_21_RIM	GLLP2_21_RIM
P07483	2	Fatty acid-binding protein_ heart OS=Rattus norvegicus OX=10116 GN=Fabp3 PE=1 SV=2	108.16	CTR_21_RIM	CTR_21_RIM	CTR_21_RIM	CTR_21_RIM	CTR_21_RIM
P45592	1	Cofilin-1 OS=Rattus norvegicus OX=10116 GN=Cfl1 PE=1 SV=3	132.89	GLLP2_21_RIM	GLLP2_21_RIM	GLLP2_21_RIM	GLLP2_21_RIM	GLLP2_21_RIM
P07323	1	Gamma-enolase OS=Rattus norvegicus OX=10116 GN=Eno2 PE=1 SV=2	5.18		0.960789	-0.04	0.22	0.34	1.02	0.11	0.98	0.11
Q00715	2	Histone H2B type 1 OS=Rattus norvegicus OX=10116 PE=1 SV=2	675.12		1.33643	0.29	0.29	0.99	0.86	0.13	1.14	0.13
P82995	2	Heat shock protein HSP 90-alpha OS=Rattus norvegicus OX=10116 GN=Hsp90aa1 PE=1 SV=3	50.54		0.904837	-0.1	0.21	0.17	1.05	0.1	0.95	0.1
P19804	2	Nucleoside diphosphate kinase B OS=Rattus norvegicus OX=10116 GN=Nme2 PE=1 SV=1	419.02	CTR_21_RIM	CTR_21_RIM	CTR_21_RIM	CTR_21_RIM	CTR_21_RIM
P0C0S7	1	Histone H2A.Z OS=Rattus norvegicus OX=10116 GN=H2az1 PE=1 SV=2	197.42	GLLP2_21_RIM	GLLP2_21_RIM	GLLP2_21_RIM	GLLP2_21_RIM	GLLP2_21_RIM
Q3KRE8	2	Tubulin beta-2B chain OS=Rattus norvegicus OX=10116 GN=Tubb2b PE=1 SV=1	170.64		1.36343	0.31	0.1	1	0.85	0.05	1.15	0.05
Q4FZT6	1	Histone H2A type 3 OS=Rattus norvegicus OX=10116 GN=H2ac25 PE=2 SV=3	197.42	GLLP2_21_RIM	GLLP2_21_RIM	GLLP2_21_RIM	GLLP2_21_RIM	GLLP2_21_RIM
REVERSE2981	1	Reversed Sequence 2981	40.55	CTR_21_RIM	CTR_21_RIM	CTR_21_RIM	CTR_21_RIM	CTR_21_RIM
P31044	2	Phosphatidylethanolamine-binding protein 1 OS=Rattus norvegicus OX=10116 GN=Pebp1 PE=1 SV=3	180.91	CTR_21_RIM	CTR_21_RIM	CTR_21_RIM	CTR_21_RIM	CTR_21_RIM
P04904	2	Glutathione S-transferase alpha-3 OS=Rattus norvegicus OX=10116 GN=Gsta3 PE=1 SV=3	373.68		1.49182	0.4	0.3	0.98	0.81	0.14	1.19	0.14
P61206	2	ADP-ribosylation factor 3 OS=Rattus norvegicus OX=10116 GN=Arf3 PE=2 SV=2	144.84	CTR_21_RIM	CTR_21_RIM	CTR_21_RIM	CTR_21_RIM	CTR_21_RIM
P00507	2	Aspartate aminotransferase_ mitochondrial OS=Rattus norvegicus OX=10116 GN=Got2 PE=1 SV=2	103.14	CTR_21_RIM	CTR_21_RIM	CTR_21_RIM	CTR_21_RIM	CTR_21_RIM
P04903	2	Glutathione S-transferase alpha-2 OS=Rattus norvegicus OX=10116 GN=Gsta2 PE=1 SV=2	373.68		1.49182	0.4	0.28	0.98	0.8	0.13	1.2	0.13
P00502	2	Glutathione S-transferase alpha-1 OS=Rattus norvegicus OX=10116 GN=Gsta1 PE=1 SV=3	452.86		0.802519	-0.22	0.19	0.02	1.11	0.1	0.89	0.1
P19112	1	Fructose-1_6-bisphosphatase 1 OS=Rattus norvegicus OX=10116 GN=Fbp1 PE=1 SV=2	256.73	GLLP2_21_RIM	GLLP2_21_RIM	GLLP2_21_RIM	GLLP2_21_RIM	GLLP2_21_RIM
Q07523	2	2-Hydroxyacid oxidase 2 OS=Rattus norvegicus OX=10116 GN=Hao2 PE=1 SV=2	321.21		0.904837	-0.1	0.15	0.1	1.05	0.08	0.95	0.08
REVERSE3136	2	Reversed Sequence 3136	34.84	CTR_21_RIM	CTR_21_RIM	CTR_21_RIM	CTR_21_RIM	CTR_21_RIM
P68370	2	Tubulin alpha-1A chain OS=Rattus norvegicus OX=10116 GN=Tuba1a PE=1 SV=1	161.02		1.58407	0.46	0.25	0.99	0.78	0.12	1.22	0.12
P0CC09	1	Histone H2A type 2-A OS=Rattus norvegicus OX=10116 GN=H2ac18 PE=1 SV=1	197.42	GLLP2_21_RIM	GLLP2_21_RIM	GLLP2_21_RIM	GLLP2_21_RIM	GLLP2_21_RIM
Q6LED0	2	Histone H3.1 OS=Rattus norvegicus OX=10116 PE=1 SV=3	163.82	CTR_21_RIM	CTR_21_RIM	CTR_21_RIM	CTR_21_RIM	CTR_21_RIM
Q2KMM2	0	Trafficking protein particle complex subunit 1 OS=Rattus norvegicus OX=10116 GN=Trappc1 PE=2 SV=1	40.95	CTR_21_RIM	CTR_21_RIM	CTR_21_RIM	CTR_21_RIM	CTR_21_RIM
P49432	2	Pyruvate dehydrogenase E1 component subunit beta_ mitochondrial OS=Rattus norvegicus OX=10116 GN=Pdhb PE=1 SV=2	60.39	CTR_21_RIM	CTR_21_RIM	CTR_21_RIM	CTR_21_RIM	CTR_21_RIM
P84245	2	Histone H3.3 OS=Rattus norvegicus OX=10116 GN=H3-3b PE=1 SV=2	182.7	CTR_21_RIM	CTR_21_RIM	CTR_21_RIM	CTR_21_RIM	CTR_21_RIM
P61751	2	ADP-ribosylation factor 4 OS=Rattus norvegicus OX=10116 GN=Arf4 PE=2 SV=2	148.36	CTR_21_RIM	CTR_21_RIM	CTR_21_RIM	CTR_21_RIM	CTR_21_RIM
P63269	2	Actin_ gamma-enteric smooth muscle OS=Rattus norvegicus OX=10116 GN=Actg2 PE=2 SV=1	863		0.904837	-0.1	0.03	0	1.05	0.02	0.95	0.02
P14659	0	Heat shock-related 70 kDa protein 2 OS=Rattus norvegicus OX=10116 GN=Hspa2 PE=1 SV=2	23.73	GLLP2_21_RIM	GLLP2_21_RIM	GLLP2_21_RIM	GLLP2_21_RIM	GLLP2_21_RIM
Q9WVK7	2	Hydroxyacyl-coenzyme A dehydrogenase_ mitochondrial OS=Rattus norvegicus OX=10116 GN=Hadh PE=2 SV=1	86.16		0.582748	-0.54	0.14	0	1.26	0.07	0.74	0.07
Q5XIF6	2	Tubulin alpha-4A chain OS=Rattus norvegicus OX=10116 GN=Tuba4a PE=1 SV=1	135.13		1.58407	0.46	0.24	1	0.77	0.12	1.23	0.12
Q68FY0	2	Cytochrome b-c1 complex subunit 1_ mitochondrial OS=Rattus norvegicus OX=10116 GN=Uqcrc1 PE=1 SV=1	84.97	CTR_21_RIM	CTR_21_RIM	CTR_21_RIM	CTR_21_RIM	CTR_21_RIM
P04764	2	Alpha-enolase OS=Rattus norvegicus OX=10116 GN=Eno1 PE=1 SV=4	142.43		0.970446	-0.03	0.1	0.27	1.02	0.05	0.98	0.05
