# Supplementary material for: Renal proteomics of male offspring exposed to maternal protein restriction: molecular, epigenetic, and nephron-specific signatures of metabolic programming
Source: J Physiol Biochem. 2026 May 7;82(1):48. doi: 10.1007/s13105-026-01189-9 (PMC13149610; doi:10.1007/s13105-026-01189-9)
Supplement: Supplementary file 3 — Supplementary Material 3 (XLSX 19.6 KB) [file 13105_2026_1189_MOESM3_ESM.xlsx]

## Sheet: Supplementary File 4
Term	Overlap	P-value	Adjusted P-value	Old P-value	Old Adjusted P-value	Odds Ratio	Combined Score	Genes
Vesicle (GO:0031982)	15/230	4.97718e-16	4.52923e-14	0	0	28.0793	989.415	NHERF1;ATP1A3;ATP1A2;ATP1B1;YWHAZ;TF;PKM;UBB;UBC;CALM3;EZR;TKT;CALM1;UBA52;CALM2
Mitochondrial Membrane (GO:0031966)	12/595	3.44239e-07	1.13131e-05	0	0	7.66051	114.003	LDHB;UBB;COX4I1;UBC;UQCRC1;CYCS;VDAC1;ACADM;SLC25A5;UBA52;SLC25A4;HSPD1
Actin-Based Cell Projection (GO:0098858)	1988-06-01	3.72961e-07	1.13131e-05	0	0	25.0471	370.742	ACTA2;ACTA1;NHERF1;ACTC1;EZR;ACTG2
Mitochondrial Matrix (GO:0005759)	10/407	6.20228e-07	1.41102e-05	0	0	9.11419	130.271	ALDH6A1;ACAA2;IDH2;GOT2;ACADM;PDHB;ACO2;HADH;HSPD1;SOD1
Intracellular Organelle Lumen (GO:0070013)	13/912	5.1191e-06	9.31677e-05	0	0	5.39774	65.7581	ACAA2;IDH2;GOT2;NME2;PDHB;HSPD1;SOD1;TF;ALDH6A1;PKM;ACADM;ACO2;HADH
Actin Cytoskeleton (GO:0015629)	8/361	1.91215e-05	0.000290009	0	0	7.92513	86.1042	ACTA2;ACTA1;NHERF1;ACTC1;ACTN4;EZR;ACTG2;ACTG1
Filopodium (GO:0030175)	1957-04-01	3.31592e-05	0.00043107	0	0	25.0101	257.959	ACTA2;ACTC1;EZR;ACTG2
Extracellular Membrane-Bounded Organelle (GO:0065010)	1959-04-01	3.80231e-05	0.000432513	0	0	24.0982	245.255	PKM;ATP1A3;ATP1A2;ATP1B1
Extracellular Vesicle (GO:1903561)	1962-04-01	4.62711e-05	0.000467852	0	0	22.8483	228.048	PKM;ATP1A3;ATP1A2;ATP1B1
Actin Filament (GO:0005884)	1978-04-01	0.000113871	0.000986794	0	0	17.8937	162.483	ACTA1;ACTC1;EZR;ACTG1
Cation-Transporting ATPase Complex (GO:0090533)	1930-03-01	0.000119283	0.000986794	0	0	36.2641	327.611	ATP1A3;ATP1A2;ATP1B1
Focal Adhesion (GO:0005925)	7/387	0.000231425	0.00175497	0	0	6.32004	52.9066	ARF1;ACTC1;NME2;ACTN4;EZR;YWHAZ;ACTG1
Cell-Substrate Junction (GO:0030055)	7/395	0.000262071	0.00183449	0	0	6.18719	51.0252	ARF1;ACTC1;NME2;ACTN4;EZR;YWHAZ;ACTG1
Mitochondrial Inner Membrane (GO:0005743)	7/409	0.000323531	0.00203426	0	0	5.96744	47.9557	LDHB;COX4I1;UQCRC1;CYCS;SLC25A5;SLC25A4;HSPD1
Cytoskeleton (GO:0005856)	9/694	0.000346057	0.00203426	0	0	4.59878	36.6472	ACTA2;ACTA1;NHERF1;ACTC1;DPYSL2;ACTN4;EZR;ACTG2;ACTG1
Sodium:Potassium-Exchanging ATPase Complex (GO:0005890)	2025-09-02	0.000357673	0.00203426	0	0	91.8387	728.822	ATP1A3;ATP1B1
Cytoplasmic Vesicle Lumen (GO:0060205)	4/117	0.00053918	0.0028862	0	0	11.695	88.0102	TF;PKM;NME2;S100A11
Calcium Channel Complex (GO:0034704)	1951-03-01	0.000583232	0.00294856	0	0	20.377	151.746	CALM3;CALM1;CALM2
Cation Channel Complex (GO:0034703)	1956-03-01	0.000767548	0.00367615	0	0	18.45	132.329	CALM3;CALM1;CALM2
Nucleus (GO:0005634)	27/4879	0.0012966	0.00589955	0	0	2.2686	15.0817	PEBP1;PARK7;PDHB;ACTG1;LDHA;CALB1;UBB;UBC;ACADM;S100A11;H3-3B;TPI1;NHERF1;NME2;ACTN4;YWHAZ;NME1;SOD1;FABP3;PKM;CYCS;VDAC1;CALM3;SLC25A5;CALM1;UBA52;CALM2
Spindle Microtubule (GO:0005876)	1971-03-01	0.00152951	0.0063266	0	0	14.3693	93.1537	CALM3;CALM1;CALM2
Mitochondrial Intermembrane Space (GO:0005758)	1971-03-01	0.00152951	0.0063266	0	0	14.3693	93.1537	COX4I1;CYCS;SOD1
Endocytic Vesicle Membrane (GO:0030666)	4/165	0.00193132	0.00764133	0	0	8.18841	51.1738	TF;UBB;UBC;UBA52
Polymeric Cytoskeletal Fiber (GO:0099513)	5/280	0.00201707	0.00764807	0	0	6.05886	37.6019	ACTA1;ACTC1;DPYSL2;EZR;ACTG1
Mitochondrial Outer Membrane (GO:0005741)	4/171	0.00219922	0.00800518	0	0	7.89182	48.2952	UBB;UBC;VDAC1;UBA52
Secretory Granule Lumen (GO:0034774)	5/316	0.00339668	0.0116754	0	0	5.3477	30.4015	TF;PKM;NME2;ACTN4;S100A11
Microtubule (GO:0005874)	4/194	0.00346413	0.0116754	0	0	6.92842	39.2515	DPYSL2;CALM3;CALM1;CALM2
Endocytic Vesicle (GO:0030139)	4/201	0.00393035	0.0127737	0	0	6.67986	36.9999	TF;UBB;UBC;UBA52
Axon (GO:0030424)	4/217	0.00515204	0.0161667	0	0	6.17308	32.522	CALB1;ATP1A3;PARK7;ACTG1
Spindle (GO:0005819)	4/227	0.00603242	0.0182983	0	0	5.89327	30.1182	DPYSL2;CALM3;CALM1;CALM2
Bounding Membrane of Organelle (GO:0098588)	8/881	0.00685081	0.0201104	0	0	3.11946	15.5455	ARF3;ARF4;ARF1;TF;UBB;ANPEP;UBC;UBA52
Neuron Projection (GO:0043005)	6/560	0.00891181	0.025343	0	0	3.6192	17.084	CALB1;UBB;ATP1A3;PARK7;ACADM;ACTG1
Intracellular Membrane-Bounded Organelle (GO:0043231)	27/5597	0.0101206	0.0279082	0	0	1.8821	8.64484	PEBP1;PARK7;PDHB;ACTG1;LDHA;CALB1;UBB;UBC;ACADM;S100A11;H3-3B;TPI1;NHERF1;NME2;ACTN4;YWHAZ;NME1;SOD1;FABP3;PKM;CYCS;VDAC1;CALM3;SLC25A5;CALM1;UBA52;CALM2
Cytoplasmic Vesicle Membrane (GO:0030659)	5/415	0.0105128	0.0281371	0	0	4.03597	18.3845	TF;UBB;ANPEP;UBC;UBA52
Adherens Junction (GO:0005912)	3/151	0.0125616	0.0326601	0	0	6.57554	28.7819	PARK7;EZR;S100A11
Microvillus (GO:0005902)	1958-02-01	0.0148505	0.0375388	0	0	11.4516	48.2081	NHERF1;EZR
Cortical Cytoskeleton (GO:0030863)	1963-02-01	0.0173675	0.0427147	0	0	10.5103	42.5999	ACTN4;EZR
Cell-Cell Junction (GO:0005911)	4/316	0.0185014	0.0443059	0	0	4.19316	16.7303	PARK7;EZR;S100A11;ACTG1
Pyruvate Dehydrogenase Complex (GO:0045254)	2025-06-01	0.0190493	0.0444483	0	0	63.273	250.607	PDHB
HFE-transferrin Receptor Complex (GO:1990712)	2025-07-01	0.0221892	0.0504805	0	0	52.7249	200.784	TF
Pseudopodium (GO:0031143)	2025-08-01	0.0253193	0.0548585	0	0	45.1905	166.129	ACTN4
Dendrite Cytoplasm (GO:0032839)	2025-08-01	0.0253193	0.0548585	0	0	45.1905	166.129	SOD1
Neuron to Neuron Synapse (GO:0098984)	2025-09-01	0.0284395	0.060186	0	0	39.5397	140.76	ATP1A3
Neuron Projection Cytoplasm (GO:0120111)	2025-10-01	0.0315499	0.065251	0	0	35.1446	121.466	SOD1
Endosome Membrane (GO:0010008)	4/392	0.0368019	0.0744217	0	0	3.35876	11.0913	TF;UBB;UBC;UBA52
Microvillus Membrane (GO:0031528)	2013-01-01	0.0408224	0.0807573	0	0	26.3545	84.2955	NHERF1
Cell Projection Membrane (GO:0031253)	2/107	0.0461215	0.089299	0	0	6.09247	18.7434	NHERF1;PDZK1
Alpha-Ketoacid Dehydrogenase Complex (GO:0045240)	2017-01-01	0.0530498	0.100574	0	0	19.7619	58.0313	PDHB
Ficolin-1-Rich Granule Lumen (GO:1904813)	2/123	0.0590845	0.109728	0	0	5.28259	14.9433	PKM;NME2
Peroxisome (GO:0005777)	2/134	0.0686386	0.124922	0	0	4.83969	12.965	TKT;SOD1
Rough Endoplasmic Reticulum (GO:0005791)	2025-01-01	0.0770463	0.137475	0	0	13.1693	33.7575	PKM
Early Endosome (GO:0005769)	3/320	0.0829781	0.145212	0	0	3.04375	7.57644	TF;NME1;HSPD1
H4/H2A Histone Acetyltransferase Complex (GO:0043189)	2029-01-01	0.088819	0.149676	0	0	11.2857	27.3245	ACTG1
NuA4 Histone Acetyltransferase Complex (GO:0035267)	2029-01-01	0.088819	0.149676	0	0	11.2857	27.3245	ACTG1
Intercalated Disc (GO:0014704)	1932-01-01	0.0975514	0.161403	0	0	10.192	23.7206	ATP1B1
Membrane Raft (GO:0045121)	2/171	0.103985	0.168976	0	0	3.77305	8.54032	LDHB;EZR
Ficolin-1-Rich Granule (GO:0101002)	2/184	0.11738	0.187396	0	0	3.50124	7.50085	PKM;NME2
Brush Border Membrane (GO:0031526)	1940-01-01	0.120437	0.188962	0	0	8.09809	17.1406	PDZK1
Cell-Cell Contact Zone (GO:0044291)	1948-01-01	0.142751	0.220176	0	0	6.71699	13.0756	ATP1B1
Cortical Actin Cytoskeleton (GO:0030864)	1949-01-01	0.145501	0.220677	0	0	6.57672	12.6771	ACTN4
Cytosolic Large Ribosomal Subunit (GO:0022625)	1951-01-01	0.150975	0.222009	0	0	6.31302	11.9357	UBA52
Sarcolemma (GO:0042383)	1952-01-01	0.153698	0.222009	0	0	6.18892	11.5904	ATP1B1
Large Ribosomal Subunit (GO:0015934)	1952-01-01	0.153698	0.222009	0	0	6.18892	11.5904	UBA52
Clathrin-Coated Endocytic Vesicle Membrane (GO:0030669)	1966-01-01	0.190941	0.267317	0	0	4.8525	8.03474	TF
Platelet Alpha Granule Lumen (GO:0031093)	1966-01-01	0.190941	0.267317	0	0	4.8525	8.03474	ACTN4
Golgi Membrane (GO:0000139)	3/476	0.195317	0.269301	0	0	2.02367	3.30492	ARF3;ARF4;ARF1
Dendrite (GO:0030425)	2/281	0.226887	0.3074	0	0	2.27275	3.37117	CALB1;SOD1
Clathrin-Coated Endocytic Vesicle (GO:0045334)	1982-01-01	0.231531	0.3074	0	0	3.89085	5.69248	TF
Plasma Membrane Raft (GO:0044853)	1983-01-01	0.234	0.3074	0	0	3.84321	5.582	EZR
Coated Vesicle (GO:0030135)	1984-01-01	0.236461	0.3074	0	0	3.79671	5.47475	HSPD1
Clathrin-Coated Vesicle Membrane (GO:0030665)	1988-01-01	0.246229	0.31559	0	0	3.62142	5.07539	TF
Platelet Alpha Granule (GO:0031091)	1990-01-01	0.251067	0.317321	0	0	3.53968	4.89196	ACTN4
Lytic Vacuole Membrane (GO:0098852)	2/314	0.266006	0.331596	0	0	2.02895	2.68681	ANPEP;UBA52
Glutamatergic Synapse (GO:0098978)	1/102	0.279459	0.343658	0	0	3.11724	3.97417	YWHAZ
Endoplasmic Reticulum Membrane (GO:0005789)	4/872	0.304744	0.369756	0	0	1.46452	1.74026	UBB;UBC;TKT;UBA52
Sperm Flagellum (GO:0036126)	1/126	0.3331	0.398843	0	0	2.51568	2.76552	ATP1B1
Lysosomal Membrane (GO:0005765)	2/383	0.347504	0.410686	0	0	1.65566	1.75	ANPEP;UBA52
9+2 Motile Cilium (GO:0097729)	1/140	0.362555	0.42298	0	0	2.26071	2.29367	ATP1B1
Recycling Endosome (GO:0055037)	1/155	0.392692	0.446688	0	0	2.03896	1.90587	TF
Mitotic Spindle (GO:0072686)	1/155	0.392692	0.446688	0	0	2.03896	1.90587	DPYSL2
Basolateral Plasma Membrane (GO:0016323)	1/200	0.474939	0.533573	0	0	1.5743	1.17218	EZR
Lysosome (GO:0005764)	2/532	0.510778	0.560313	0	0	1.18113	0.793509	ANPEP;UBA52
Late Endosome (GO:0005770)	1/222	0.511055	0.560313	0	0	1.416	0.950532	TF
Secretory Granule Membrane (GO:0030667)	1/279	0.593639	0.643109	0	0	1.12242	0.585322	ANPEP
Endoplasmic Reticulum Lumen (GO:0005788)	1/289	0.606638	0.64946	0	0	1.08289	0.541254	TF
Collagen-Containing Extracellular Matrix (GO:0062023)	1/383	0.710458	0.751764	0	0	0.812516	0.277754	PKM
Microtubule Cytoskeleton (GO:0015630)	1/393	0.719769	0.752711	0	0	0.791383	0.260226	DPYSL2
Cilium (GO:0005929)	1/402	0.727896	0.752711	0	0	0.773265	0.245586	DPYSL2
Nucleolus (GO:0005730)	1/805	0.928173	0.9303	0	0	0.377715	0.0281539	SELENBP1
Intracellular Membraneless Organelle (GO:0043232)	2/1310	0.928476	0.9303	0	0	0.459406	0.034093	SELENBP1;ACTG1
Nuclear Lumen (GO:0031981)	1/814	0.9303	0.9303	0	0	0.373358	0.0269744	SELENBP1
