# Supplementary material for: Renal proteomics of male offspring exposed to maternal protein restriction: molecular, epigenetic, and nephron-specific signatures of metabolic programming
Source: J Physiol Biochem. 2026 May 7;82(1):48. doi: 10.1007/s13105-026-01189-9 (PMC13149610; doi:10.1007/s13105-026-01189-9)
Supplement: Supplementary file 4 — Supplementary Material 4 (XLSX 15.3 KB) [file 13105_2026_1189_MOESM4_ESM.xlsx]

## Sheet: Supplementary File 7
Term	Overlap	P-value	Adjusted P-value	Old P-value	Old Adjusted P-value	Odds Ratio	Combined Score	Genes
Microtubule (GO:0005874)	9/194	2.67693e-10	1.392e-08	0	0	28.2906	623.559	TUBA1C;TUBA1B;TUBB2B;TUBA1A;TUBB2A;TUBB3;TUBB4B;TUBA4A;TUBA8
Polymeric Cytoskeletal Fiber (GO:0099513)	9/280	6.75543e-09	1.75641e-07	0	0	19.2288	361.75	TUBA1C;TUBA1B;TUBB2B;TUBA1A;TUBB2A;TUBB3;TUBB4B;TUBA4A;TUBA8
Microtubule Cytoskeleton (GO:0015630)	9/393	1.24516e-07	2.15827e-06	0	0	13.4924	214.514	TUBA1C;TUBA1B;TUBB2B;TUBA1A;TUBB2A;TUBB3;TUBB4B;TUBA4A;TUBA8
Cytoskeleton (GO:0005856)	9/694	1.35537e-05	0.000176198	0	0	7.44732	83.4759	TUBA1C;TUBA1B;TUBB2B;TUBA1A;TUBB2A;TUBB3;TUBB4B;TUBA4A;TUBA8
Intracellular Organelle Lumen (GO:0070013)	9/912	0.000114002	0.00118562	0	0	5.5855	50.7124	EEF1A1;RIDA;PRDX4;GPX1;MDH2;AADAT;HBB;HBA1;HSPE1
Mitotic Spindle (GO:0072686)	4/155	0.000338473	0.00293343	0	0	13.4529	107.503	TUBB2B;TUBB2A;TUBB3;TUBB4B
Endocytic Vesicle Lumen (GO:0071682)	2021-02-01	0.000923881	0.00686312	0	0	51.1887	357.652	HBB;HBA1
Spindle (GO:0005819)	4/227	0.00140968	0.00854708	0	0	9.07623	59.58	TUBB2B;TUBB2A;TUBB3;TUBB4B
Vesicle (GO:0031982)	4/230	0.0014793	0.00854708	0	0	8.95439	58.3485	TUBA1C;TUBB2A;RPS27A;TUBB4B
Ficolin-1-Rich Granule Lumen (GO:1904813)	3/123	0.00234107	0.0121735	0	0	12.3981	75.0973	EEF1A1;PRDX4;HBB
Extracellular Membrane-Bounded Organelle (GO:0065010)	1959-02-01	0.00714815	0.0312706	0	0	17.0304	84.1454	TUBB2A;TUBB4B
Ficolin-1-Rich Granule (GO:0101002)	3/184	0.0072163	0.0312706	0	0	8.19448	40.4103	EEF1A1;PRDX4;HBB
Extracellular Vesicle (GO:1903561)	1962-02-01	0.00786806	0.0314722	0	0	16.1764	78.3739	TUBB2A;TUBB4B
Endocytic Vesicle (GO:0030139)	3/201	0.00918556	0.0341178	0	0	7.48447	35.1031	HBB;HBA1;RPS27A
Cilium (GO:0005929)	4/402	0.010699	0.0362604	0	0	5.04033	22.871	TUBA1C;TUBA1B;TUBA1A;TUBA4A
Mitochondrial Matrix (GO:0005759)	4/407	0.011157	0.0362604	0	0	4.97652	22.3729	RIDA;GPX1;MDH2;HSPE1
Nucleus (GO:0005634)	17/4879	0.0198982	0.0608651	0	0	2.02999	7.95172	H2AZ1;MDH2;H2BC1;TUBB4B;EEF1A1;TUBA1C;RIDA;TUBB2B;H2AJ;TUBA1A;PRDX4;TUBB2A;H2AC25;TUBB3;PRDX1;RPS27A;FBP1
Cytoplasmic Side of Lysosomal Membrane (GO:0098574)	2025-12-01	0.0255039	0.07174	0	0	43.1732	158.399	EEF1A1
Cytoplasmic Vesicle Lumen (GO:0060205)	2/117	0.0262127	0.07174	0	0	8.41654	30.6489	EEF1A1;PRDX4
Secretory Granule Lumen (GO:0034774)	3/316	0.0302866	0.0787452	0	0	4.70703	16.4607	EEF1A1;PRDX4;TUBB4B
Intracellular Membrane-Bounded Organelle (GO:0043231)	17/5597	0.0676641	0.167549	0	0	1.68465	4.5371	H2AZ1;MDH2;H2BC1;TUBB4B;EEF1A1;TUBA1C;RIDA;TUBB2B;H2AJ;TUBA1A;PRDX4;TUBB2A;H2AC25;TUBB3;PRDX1;RPS27A;FBP1
Cytosolic Small Ribosomal Subunit (GO:0022627)	1940-01-01	0.0825676	0.191143	0	0	12.16	30.3286	RPS27A
Small Ribosomal Subunit (GO:0015935)	1941-01-01	0.084544	0.191143	0	0	11.8554	29.2885	RPS27A
Ribosome (GO:0005840)	1946-01-01	0.094364	0.204455	0	0	10.5354	24.8699	EEF1A1
Cortical Actin Cytoskeleton (GO:0030864)	1949-01-01	0.100206	0.208429	0	0	9.8755	22.7188	EEF1A1
Tertiary Granule Lumen (GO:1904724)	1954-01-01	0.109862	0.219724	0	0	8.9416	19.7478	HBB
Filopodium (GO:0030175)	1957-01-01	0.115607	0.222651	0	0	8.46131	18.2558	TUBB3
Cortical Cytoskeleton (GO:0030863)	1963-01-01	0.126988	0.235835	0	0	7.64017	15.7667	EEF1A1
Small-Subunit Processome (GO:0032040)	1972-01-01	0.143792	0.257834	0	0	6.66868	12.9331	RPS27A
Actin-Based Cell Projection (GO:0098858)	1988-01-01	0.172889	0.286744	0	0	5.43788	9.54404	TUBB3
Azurophil Granule Lumen (GO:0035578)	1989-01-01	0.174675	0.286744	0	0	5.37581	9.37985	TUBB4B
Nuclear Chromosome (GO:0000228)	1990-01-01	0.176458	0.286744	0	0	5.31514	9.22003	H2AZ1
Peroxisome (GO:0005777)	1/134	0.251268	0.395937	0	0	3.54887	4.90183	RIDA
Recycling Endosome (GO:0055037)	1/155	0.284591	0.403226	0	0	3.06169	3.84763	TUBA1A
Azurophil Granule (GO:0042582)	1/155	0.284591	0.403226	0	0	3.06169	3.84763	TUBB4B
Tertiary Granule (GO:0070820)	1/163	0.2969	0.403226	0	0	2.90932	3.53296	HBB
Vacuolar Lumen (GO:0005775)	1/163	0.2969	0.403226	0	0	2.90932	3.53296	TUBB4B
Endocytic Vesicle Membrane (GO:0030666)	1/165	0.299945	0.403226	0	0	2.87355	3.4602	RPS27A
Mitochondrial Outer Membrane (GO:0005741)	1/171	0.309003	0.403226	0	0	2.77129	3.25461	RPS27A
Intracellular Membraneless Organelle (GO:0043232)	4/1310	0.310174	0.403226	0	0	1.46472	1.71463	EEF1A1;RPS27A;TUBB4B;TUBA4A
Axon (GO:0030424)	1/217	0.374744	0.475285	0	0	2.17604	2.1358	TUBB3
Dendrite (GO:0030425)	1/281	0.456148	0.564754	0	0	1.67321	1.31337	TUBB3
Nucleolus (GO:0005730)	2/805	0.521079	0.622971	0	0	1.16356	0.758472	EEF1A1;RPS27A
Nuclear Lumen (GO:0031981)	2/814	0.527129	0.622971	0	0	1.15013	0.736437	EEF1A1;RPS27A
Actin Cytoskeleton (GO:0015629)	1/361	0.543456	0.627993	0	0	1.2961	0.790369	EEF1A1
Lysosomal Membrane (GO:0005765)	1/383	0.56496	0.634477	0	0	1.22008	0.696667	EEF1A1
Endosome Membrane (GO:0010008)	1/392	0.573469	0.634477	0	0	1.19145	0.662507	RPS27A
Cytoplasmic Vesicle Membrane (GO:0030659)	1/415	0.594483	0.644024	0	0	1.12394	0.584517	RPS27A
Neuron Projection (GO:0043005)	1/560	0.7055	0.748694	0	0	0.82622	0.288226	TUBB3
Mitochondrial Membrane (GO:0031966)	1/595	0.727481	0.75658	0	0	0.776134	0.24694	RPS27A
Endoplasmic Reticulum Membrane (GO:0005789)	1/872	0.853239	0.856183	0	0	0.521732	0.0828068	RPS27A
Bounding Membrane of Organelle (GO:0098588)	1/881	0.856183	0.856183	0	0	0.516153	0.0801439	RPS27A
