# Supplementary material for: Renal proteomics of male offspring exposed to maternal protein restriction: molecular, epigenetic, and nephron-specific signatures of metabolic programming
Source: J Physiol Biochem. 2026 May 7;82(1):48. doi: 10.1007/s13105-026-01189-9 (PMC13149610; doi:10.1007/s13105-026-01189-9)
Supplement: Supplementary file 5 — Supplementary Material 5 (XLSX 14.0 KB) [file 13105_2026_1189_MOESM5_ESM.xlsx]

## Sheet: Supplementary File 8
Term	Overlap	P-value	Adjusted P-value	Old P-value	Old Adjusted P-value	Odds Ratio	Combined Score	Genes
GTP Binding (GO:0005525)	10/206	1.53921e-11	6.15684e-10	0	0	30.5519	760.657	EEF1A1;TUBA1C;TUBA1B;TUBB2B;TUBA1A;TUBB2A;TUBB3;TUBB4B;TUBA4A;TUBA8
Guanyl Ribonucleotide Binding (GO:0032561)	10/232	4.98187e-11	9.96374e-10	0	0	26.9383	639.047	EEF1A1;TUBA1C;TUBA1B;TUBB2B;TUBA1A;TUBB2A;TUBB3;TUBB4B;TUBA4A;TUBA8
Glutathione Transferase Activity (GO:0004364)	2028-03-01	2.92085e-05	0.000389446	0	0	59.796	624.333	GSTA5;GSTA3;GSTA2
Oxidoreductase Activity, Acting on the CH-OH Group of Donors, NAD or NADP as Acceptor (GO:0016616)	1970-03-01	0.000458323	0.00458323	0	0	22.2649	171.171	MDH1;MDH2;AKR1A1
Double-Stranded RNA Binding (GO:0003725)	1971-02-01	0.0102142	0.0713656	0	0	14.0601	64.4512	TUBA1B;TUBB4B
Malate Dehydrogenase Activity (GO:0016615)	2025-05-01	0.0107048	0.0713656	0	0	118.768	538.857	MDH2
Cation Binding (GO:0043169)	1995-02-01	0.0177664	0.0959404	0	0	10.4191	41.9936	HSPE1;FBP1
AMP Binding (GO:0016208)	2025-09-01	0.0191881	0.0959404	0	0	59.372	234.725	FBP1
RNA Polymerase II Core Promoter Sequence-Specific DNA Binding (GO:0000979)	2013-01-01	0.0276003	0.110401	0	0	39.5734	142.066	H2AZ1
MHC Class I Protein Binding (GO:0042288)	2013-01-01	0.0276003	0.110401	0	0	39.5734	142.066	TUBB4B
All-Trans-Retinol Dehydrogenase (NAD+) Activity (GO:0004745)	2018-01-01	0.0380165	0.138242	0	0	27.9272	91.3145	AKR1A1
Alcohol Dehydrogenase (NAD+) Activity (GO:0004022)	2021-01-01	0.0442138	0.142372	0	0	23.7345	74.0213	AKR1A1
Alcohol Dehydrogenase [NAD(P)+] Activity (GO:0018455)	2022-01-01	0.0462709	0.142372	0	0	22.6032	69.465	AKR1A1
Deaminase Activity (GO:0019239)	2025-01-01	0.0524162	0.145216	0	0	19.7748	58.3068	RIDA
MHC Protein Binding (GO:0042287)	2026-01-01	0.0544561	0.145216	0	0	18.9829	55.247	TUBB4B
Nucleosomal DNA Binding (GO:0031492)	1934-01-01	0.0706212	0.175577	0	0	14.3752	38.1003	H2AZ1
Core Promoter Sequence-Specific DNA Binding (GO:0001046)	1936-01-01	0.0746201	0.175577	0	0	13.5524	35.1731	H2AZ1
RNA Endonuclease Activity (GO:0004521)	1941-01-01	0.084544	0.18214	0	0	11.8554	29.2885	RIDA
Kinase Activator Activity (GO:0019209)	1942-01-01	0.0865163	0.18214	0	0	11.5656	28.306	EEF1A1
SH3 Domain Binding (GO:0017124)	1951-01-01	0.104081	0.195395	0	0	9.47952	21.4482	GPX1
tRNA Binding (GO:0000049)	1952-01-01	0.106012	0.195395	0	0	9.29318	20.8558	EEF1A1
GTPase Activity (GO:0003924)	2/266	0.111647	0.195395	0	0	3.63877	7.97766	EEF1A1;TUBA1B
Ubiquitin Protein Ligase Binding (GO:0031625)	2/268	0.113038	0.195395	0	0	3.61104	7.87218	TUBA1B;RPS27A
Ribonucleoside Triphosphate Phosphatase Activity (GO:0017111)	2/274	0.117237	0.195395	0	0	3.53031	7.56742	EEF1A1;TUBA1B
Ubiquitin-Like Protein Ligase Binding (GO:0044389)	2/284	0.124323	0.198917	0	0	3.40339	7.09562	TUBA1B;RPS27A
ATPase Binding (GO:0051117)	1974-01-01	0.147483	0.226897	0	0	6.48532	12.4132	ALDOB
G Protein-Coupled Receptor Binding (GO:0001664)	1/143	0.265731	0.385328	0	0	3.32243	4.40313	HBA1
Kinase Binding (GO:0019900)	2/472	0.269729	0.385328	0	0	2.02252	2.65018	EEF1A1;TUBA4A
Metal Ion Binding (GO:0046872)	2/516	0.304951	0.418303	0	0	1.84521	2.19138	HSPE1;FBP1
Protein Kinase Binding (GO:0019901)	2/527	0.313727	0.418303	0	0	1.80553	2.09303	EEF1A1;TUBA4A
Protein Heterodimerization Activity (GO:0046982)	1/216	0.373382	0.481784	0	0	2.18627	2.15381	TUBB2B
RNA Polymerase II-specific DNA-binding Transcription Factor Binding (GO:0061629)	1/232	0.39483	0.493537	0	0	2.03319	1.88944	FBP1
DNA-binding Transcription Factor Binding (GO:0140297)	1/294	0.471369	0.553761	0	0	1.59792	1.20182	FBP1
mRNA Binding (GO:0003729)	1/310	0.489533	0.553761	0	0	1.51395	1.08142	RIDA
Cadherin Binding (GO:0045296)	1/317	0.497287	0.553761	0	0	1.47988	1.03383	PRDX1
Adenyl Ribonucleotide Binding (GO:0032559)	1/318	0.498385	0.553761	0	0	1.47514	1.02726	FBP1
Anion Binding (GO:0043168)	1/402	0.582733	0.629982	0	0	1.16114	0.627048	FBP1
Cis-Regulatory Region Sequence-Specific DNA Binding (GO:0000987)	1/1035	0.898465	0.9259	0	0	0.435733	0.046653	H2AZ1
RNA Polymerase II Cis-Regulatory Region Sequence-Specific DNA Binding (GO:0000978)	1/1054	0.902753	0.9259	0	0	0.427441	0.0437301	H2AZ1
RNA Polymerase II Transcription Regulatory Region Sequence-Specific DNA Binding (GO:0000977)	1/1236	0.935817	0.935817	0	0	0.360941	0.0239432	H2AZ1
