# Supplementary material for: Renal proteomics of male offspring exposed to maternal protein restriction: molecular, epigenetic, and nephron-specific signatures of metabolic programming
Source: J Physiol Biochem. 2026 May 7;82(1):48. doi: 10.1007/s13105-026-01189-9 (PMC13149610; doi:10.1007/s13105-026-01189-9)
Supplement: Supplementary file 6 — Supplementary Material 6 (XLSX 72.1 KB) [file 13105_2026_1189_MOESM6_ESM.xlsx]

## Sheet: Kobas_kidney_Upregulated
##Databases: PANTHER, KEGG PATHWAY, Reactome, Gene Ontology
##Statistical test method: hypergeometric test / Fisher's exact test
##FDR correction method: Benjamini and Hochberg
#Term	Database	ID	Input number	Background number	P-Value	Corrected P-Value	Input	Hyperlink
The role of GTSE1 in G2/M progression after G2 checkpoint	Reactome	R-RNO-8852276	12	30	7.83364e-28	6.1024e-25	Tuba3a|Tuba8|Tuba1c|Tubb4b|Tuba1a|Rps27a|Tubb3|Tuba3b|Tuba1b|Tuba4a|Tubb2a|Tubb2b	http://www.reactome.org/cgi-bin/eventbrowser_st_id?ST_ID=R-RNO-8852276
Microtubule-dependent trafficking of connexons from Golgi to the plasma membrane	Reactome	R-RNO-190840	11	17	2.38572e-27	9.29236e-25	Tuba3a|Tuba8|Tuba1c|Tubb4b|Tuba1a|Tubb3|Tuba3b|Tuba1b|Tuba4a|Tubb2a|Tubb2b	http://www.reactome.org/cgi-bin/eventbrowser_st_id?ST_ID=R-RNO-190840
Transport of connexons to the plasma membrane	Reactome	R-RNO-190872	11	18	3.84139e-27	9.97481e-25	Tuba3a|Tuba8|Tuba1c|Tubb4b|Tuba1a|Tubb3|Tuba3b|Tuba1b|Tuba4a|Tubb2a|Tubb2b	http://www.reactome.org/cgi-bin/eventbrowser_st_id?ST_ID=R-RNO-190872
Carboxyterminal post-translational modifications of tubulin	Reactome	R-RNO-8955332	11	20	9.39023e-27	1.82875e-24	Tuba3a|Tuba8|Tuba1c|Tubb4b|Tuba1a|Tubb3|Tuba3b|Tuba1b|Tuba4a|Tubb2a|Tubb2b	http://www.reactome.org/cgi-bin/eventbrowser_st_id?ST_ID=R-RNO-8955332
RHO GTPases activate IQGAPs	Reactome	R-RNO-5626467	11	31	4.71652e-25	6.12361e-23	Tuba3a|Tuba8|Tuba1c|Tubb4b|Tuba1a|Tubb3|Tuba3b|Tuba1b|Tuba4a|Tubb2a|Tubb2b	http://www.reactome.org/cgi-bin/eventbrowser_st_id?ST_ID=R-RNO-5626467
Gap junction assembly	Reactome	R-RNO-190861	11	31	4.71652e-25	6.12361e-23	Tuba3a|Tuba8|Tuba1c|Tubb4b|Tuba1a|Tubb3|Tuba3b|Tuba1b|Tuba4a|Tubb2a|Tubb2b	http://www.reactome.org/cgi-bin/eventbrowser_st_id?ST_ID=R-RNO-190861
Recycling pathway of L1	Reactome	R-RNO-437239	11	35	1.46649e-24	1.63199e-22	Tuba3a|Tuba8|Tuba1c|Tubb4b|Tuba1a|Tubb3|Tuba3b|Tuba1b|Tuba4a|Tubb2a|Tubb2b	http://www.reactome.org/cgi-bin/eventbrowser_st_id?ST_ID=R-RNO-437239
G2/M Transition	Reactome	R-RNO-69275	13	104	2.57846e-24	2.49055e-22	Tuba3a|Tuba8|Tuba1c|Tubb4b|Tuba1a|Rps27a|Tubb3|Tuba3b|Tuba1b|Tubb5|Tuba4a|Tubb2a|Tubb2b	http://www.reactome.org/cgi-bin/eventbrowser_st_id?ST_ID=R-RNO-69275
Mitotic G2-G2/M phases	Reactome	R-RNO-453274	13	105	2.89613e-24	2.49055e-22	Tuba3a|Tuba8|Tuba1c|Tubb4b|Tuba1a|Rps27a|Tubb3|Tuba3b|Tuba1b|Tubb5|Tuba4a|Tubb2a|Tubb2b	http://www.reactome.org/cgi-bin/eventbrowser_st_id?ST_ID=R-RNO-453274
Recruitment of NuMA to mitotic centrosomes	Reactome	R-RNO-380320	12	67	3.55263e-24	2.51591e-22	Tuba3a|Tuba8|Tuba1c|Tubb4b|Tuba1a|Tubb5|Tubb3|Tuba3b|Tuba1b|Tuba4a|Tubb2a|Tubb2b	http://www.reactome.org/cgi-bin/eventbrowser_st_id?ST_ID=R-RNO-380320
Gap junction trafficking	Reactome	R-RNO-190828	11	41	6.61645e-24	4.29518e-22	Tuba3a|Tuba8|Tuba1c|Tubb4b|Tuba1a|Tubb3|Tuba3b|Tuba1b|Tuba4a|Tubb2a|Tubb2b	http://www.reactome.org/cgi-bin/eventbrowser_st_id?ST_ID=R-RNO-190828
Gap junction trafficking and regulation	Reactome	R-RNO-157858	11	42	8.34441e-24	5.00023e-22	Tuba3a|Tuba8|Tuba1c|Tubb4b|Tuba1a|Tubb3|Tuba3b|Tuba1b|Tuba4a|Tubb2a|Tubb2b	http://www.reactome.org/cgi-bin/eventbrowser_st_id?ST_ID=R-RNO-157858
COPI-independent Golgi-to-ER retrograde traffic	Reactome	R-RNO-6811436	11	44	1.30834e-23	7.27995e-22	Tuba3a|Tuba8|Tuba1c|Tubb4b|Tuba1a|Tubb3|Tuba3b|Tuba1b|Tuba4a|Tubb2a|Tubb2b	http://www.reactome.org/cgi-bin/eventbrowser_st_id?ST_ID=R-RNO-6811436
Kinesins	Reactome	R-RNO-983189	11	47	2.48527e-23	1.29068e-21	Tuba3a|Tuba8|Tuba1c|Tubb4b|Tuba1a|Tubb3|Tuba3b|Tuba1b|Tuba4a|Tubb2a|Tubb2b	http://www.reactome.org/cgi-bin/eventbrowser_st_id?ST_ID=R-RNO-983189
COPI-mediated anterograde transport	Reactome	R-RNO-6807878	12	82	3.28492e-23	1.59935e-21	Tuba3a|Tuba8|Tuba1c|Tubb4b|Tuba1a|Tubb3|Tuba3b|Fbp1|Tuba1b|Tuba4a|Tubb2a|Tubb2b	http://www.reactome.org/cgi-bin/eventbrowser_st_id?ST_ID=R-RNO-6807878
HSP90 chaperone cycle for steroid hormone receptors (SHR)	Reactome	R-RNO-3371497	11	51	5.53474e-23	2.53621e-21	Tuba3a|Tuba8|Tuba1c|Tubb4b|Tuba1a|Tubb3|Tuba3b|Tuba1b|Tuba4a|Tubb2a|Tubb2b	http://www.reactome.org/cgi-bin/eventbrowser_st_id?ST_ID=R-RNO-3371497
Gap junction	KEGG PATHWAY	rno04540	12	88	7.20115e-23	3.1165e-21	Tuba3a|Tuba8|Tuba1c|Tubb4b|Tuba1a|Tubb5|Tubb3|Tuba3b|Tuba1b|Tuba4a|Tubb2a|Tubb2b	http://www.genome.jp/kegg-bin/show_pathway?rno04540/rno:500929%09red/rno:29214%09red/rno:246118%09red/rno:500363%09red/rno:316531%09red/rno:500377%09red/rno:498736%09red/rno:296554%09red/rno:500319%09red/rno:291081%09red/rno:300218%09red/rno:64158%09red
L1CAM interactions	Reactome	R-RNO-373760	11	55	1.16685e-22	4.78409e-21	Tuba3a|Tuba8|Tuba1c|Tubb4b|Tuba1a|Tubb3|Tuba3b|Tuba1b|Tuba4a|Tubb2a|Tubb2b	http://www.reactome.org/cgi-bin/eventbrowser_st_id?ST_ID=R-RNO-373760
Separation of Sister Chromatids	Reactome	R-RNO-2467813	12	105	5.20381e-22	1.93037e-20	Tuba3a|Tuba8|Tuba1c|Tubb4b|Tuba1a|Rps27a|Tubb3|Tuba3b|Tuba1b|Tuba4a|Tubb2a|Tubb2b	http://www.reactome.org/cgi-bin/eventbrowser_st_id?ST_ID=R-RNO-2467813
Vesicle-mediated transport	Reactome	R-RNO-5653656	16	453	1.20052e-21	4.25094e-20	Tuba3a|Tuba8|Tuba1c|Tubb4b|Tuba1a|Rps27a|Alb|Tubb3|Hbb|Tuba3b|Fbp1|Tuba1b|Hba1|Tuba4a|Tubb2a|Tubb2b	http://www.reactome.org/cgi-bin/eventbrowser_st_id?ST_ID=R-RNO-5653656
Mitotic Anaphase	Reactome	R-RNO-68882	12	114	1.31527e-21	4.45475e-20	Tuba3a|Tuba8|Tuba1c|Tubb4b|Tuba1a|Rps27a|Tubb3|Tuba3b|Tuba1b|Tuba4a|Tubb2a|Tubb2b	http://www.reactome.org/cgi-bin/eventbrowser_st_id?ST_ID=R-RNO-68882
Mitotic Metaphase and Anaphase	Reactome	R-RNO-2555396	12	115	1.45169e-21	4.71195e-20	Tuba3a|Tuba8|Tuba1c|Tubb4b|Tuba1a|Rps27a|Tubb3|Tuba3b|Tuba1b|Tuba4a|Tubb2a|Tubb2b	http://www.reactome.org/cgi-bin/eventbrowser_st_id?ST_ID=R-RNO-2555396
ER to Golgi Anterograde Transport	Reactome	R-RNO-199977	12	122	2.83333e-21	8.82867e-20	Tuba3a|Tuba8|Tuba1c|Tubb4b|Tuba1a|Tubb3|Tuba3b|Fbp1|Tuba1b|Tuba4a|Tubb2a|Tubb2b	http://www.reactome.org/cgi-bin/eventbrowser_st_id?ST_ID=R-RNO-199977
COPI-dependent Golgi-to-ER retrograde traffic	Reactome	R-RNO-6811434	11	77	3.43222e-21	1.02835e-19	Tuba3a|Tuba8|Tuba1c|Tubb4b|Tuba1a|Tubb3|Tuba3b|Tuba1b|Tuba4a|Tubb2a|Tubb2b	http://www.reactome.org/cgi-bin/eventbrowser_st_id?ST_ID=R-RNO-6811434
Mitotic Prometaphase	Reactome	R-RNO-68877	12	133	7.54971e-21	2.17823e-19	Tuba3a|Tuba8|Tuba1c|Tubb4b|Tuba1a|Tubb5|Tubb3|Tuba3b|Tuba1b|Tuba4a|Tubb2a|Tubb2b	http://www.reactome.org/cgi-bin/eventbrowser_st_id?ST_ID=R-RNO-68877
Asparagine N-linked glycosylation	Reactome	R-RNO-446203	13	207	1.24639e-20	3.46763e-19	Tuba3a|Tuba8|Tuba1c|Tubb4b|Tuba1a|Rps27a|Tubb3|Tuba3b|Fbp1|Tuba1b|Tuba4a|Tubb2a|Tubb2b	http://www.reactome.org/cgi-bin/eventbrowser_st_id?ST_ID=R-RNO-446203
Resolution of Sister Chromatid Cohesion	Reactome	R-RNO-2500257	11	88	1.34298e-20	3.60753e-19	Tuba3a|Tuba8|Tuba1c|Tubb4b|Tuba1a|Tubb3|Tuba3b|Tuba1b|Tuba4a|Tubb2a|Tubb2b	http://www.reactome.org/cgi-bin/eventbrowser_st_id?ST_ID=R-RNO-2500257
Transport to the Golgi and subsequent modification	Reactome	R-RNO-948021	12	142	1.59122e-20	4.13187e-19	Tuba3a|Tuba8|Tuba1c|Tubb4b|Tuba1a|Tubb3|Tuba3b|Fbp1|Tuba1b|Tuba4a|Tubb2a|Tubb2b	http://www.reactome.org/cgi-bin/eventbrowser_st_id?ST_ID=R-RNO-948021
Cilium Assembly	Reactome	R-RNO-5617833	12	143	1.72377e-20	4.33167e-19	Tuba3a|Tuba8|Tuba1c|Tubb4b|Tuba1a|Tubb5|Tubb3|Tuba3b|Tuba1b|Tuba4a|Tubb2a|Tubb2b	http://www.reactome.org/cgi-bin/eventbrowser_st_id?ST_ID=R-RNO-5617833
MHC class II antigen presentation	Reactome	R-RNO-2132295	11	93	2.36939e-20	5.76798e-19	Tuba3a|Tuba8|Tuba1c|Tubb4b|Tuba1a|Tubb3|Tuba3b|Tuba1b|Tuba4a|Tubb2a|Tubb2b	http://www.reactome.org/cgi-bin/eventbrowser_st_id?ST_ID=R-RNO-2132295
Factors involved in megakaryocyte development and platelet production	Reactome	R-RNO-983231	11	94	2.6451e-20	6.24403e-19	Tuba3a|Tuba8|Tuba1c|Tubb4b|Tuba1a|Tubb3|Tuba3b|Tuba1b|Tuba4a|Tubb2a|Tubb2b	http://www.reactome.org/cgi-bin/eventbrowser_st_id?ST_ID=R-RNO-983231
M Phase	Reactome	R-RNO-68886	13	233	5.45845e-20	1.23493e-18	Tuba3a|Tuba8|Tuba1c|Tubb4b|Tuba1a|Rps27a|Tubb3|Tuba3b|Tuba1b|Tubb5|Tuba4a|Tubb2a|Tubb2b	http://www.reactome.org/cgi-bin/eventbrowser_st_id?ST_ID=R-RNO-68886
RHO GTPases Activate Formins	Reactome	R-RNO-5663220	11	101	5.54845e-20	1.23493e-18	Tuba3a|Tuba8|Tuba1c|Tubb4b|Tuba1a|Tubb3|Tuba3b|Tuba1b|Tuba4a|Tubb2a|Tubb2b	http://www.reactome.org/cgi-bin/eventbrowser_st_id?ST_ID=R-RNO-5663220
Organelle biogenesis and maintenance	Reactome	R-RNO-1852241	12	164	8.25334e-20	1.74567e-18	Tuba3a|Tuba8|Tuba1c|Tubb4b|Tuba1a|Tubb5|Tubb3|Tuba3b|Tuba1b|Tuba4a|Tubb2a|Tubb2b	http://www.reactome.org/cgi-bin/eventbrowser_st_id?ST_ID=R-RNO-1852241
Golgi-to-ER retrograde transport	Reactome	R-RNO-8856688	11	105	8.29136e-20	1.74567e-18	Tuba3a|Tuba8|Tuba1c|Tubb4b|Tuba1a|Tubb3|Tuba3b|Tuba1b|Tuba4a|Tubb2a|Tubb2b	http://www.reactome.org/cgi-bin/eventbrowser_st_id?ST_ID=R-RNO-8856688
Cellular responses to stress	Reactome	R-RNO-2262752	13	260	2.15146e-19	4.41049e-18	Tuba3a|Tuba8|Tuba1c|Tubb4b|Tuba1a|Rps27a|Tubb3|Tuba3b|Eef1a1|Tuba1b|Tuba4a|Tubb2a|Tubb2b	http://www.reactome.org/cgi-bin/eventbrowser_st_id?ST_ID=R-RNO-2262752
Phagosome	KEGG PATHWAY	rno04145	12	198	7.18138e-19	1.39857e-17	Tuba3a|Tuba8|Tuba1c|Tubb4b|Tuba1a|Tubb5|Tubb3|Tuba3b|Tuba1b|Tuba4a|Tubb2a|Tubb2b	http://www.genome.jp/kegg-bin/show_pathway?rno04145/rno:500929%09red/rno:29214%09red/rno:246118%09red/rno:500363%09red/rno:316531%09red/rno:500377%09red/rno:498736%09red/rno:296554%09red/rno:500319%09red/rno:291081%09red/rno:300218%09red/rno:64158%09red
Hedgehog 'off' state	Reactome	R-RNO-5610787	9	43	8.49386e-19	1.61383e-17	Tuba1c|Tubb4b|Tuba1a|Rps27a|Tubb3|Tuba1b|Tuba4a|Tubb2a|Tubb2b	http://www.reactome.org/cgi-bin/eventbrowser_st_id?ST_ID=R-RNO-5610787
Intra-Golgi and retrograde Golgi-to-ER traffic	Reactome	R-RNO-6811442	11	151	3.66557e-18	6.48973e-17	Tuba3a|Tuba8|Tuba1c|Tubb4b|Tuba1a|Tubb3|Tuba3b|Tuba1b|Tuba4a|Tubb2a|Tubb2b	http://www.reactome.org/cgi-bin/eventbrowser_st_id?ST_ID=R-RNO-6811442
Cellular responses to external stimuli	Reactome	R-RNO-8953897	13	328	3.96109e-18	6.85708e-17	Tuba3a|Tuba8|Tuba1c|Tubb4b|Tuba1a|Rps27a|Tubb3|Tuba3b|Eef1a1|Tuba1b|Tuba4a|Tubb2a|Tubb2b	http://www.reactome.org/cgi-bin/eventbrowser_st_id?ST_ID=R-RNO-8953897
Cell Cycle, Mitotic	Reactome	R-RNO-69278	13	361	1.31981e-17	2.23507e-16	Tuba3a|Tuba8|Tuba1c|Tubb4b|Tuba1a|Rps27a|Tubb3|Tuba3b|Tuba1b|Tubb5|Tuba4a|Tubb2a|Tubb2b	http://www.reactome.org/cgi-bin/eventbrowser_st_id?ST_ID=R-RNO-69278
Signaling by Hedgehog	Reactome	R-RNO-5358351	9	65	2.51633e-17	4.17069e-16	Tuba1c|Tubb4b|Tuba1a|Rps27a|Tubb3|Tuba1b|Tuba4a|Tubb2a|Tubb2b	http://www.reactome.org/cgi-bin/eventbrowser_st_id?ST_ID=R-RNO-5358351
Axon guidance	Reactome	R-RNO-422475	11	196	5.714e-17	9.27334e-16	Tuba3a|Tuba8|Tuba1c|Tubb4b|Tuba1a|Tubb3|Tuba3b|Tuba1b|Tuba4a|Tubb2a|Tubb2b	http://www.reactome.org/cgi-bin/eventbrowser_st_id?ST_ID=R-RNO-422475
@@Axon guidance	KEGG PATHWAY	rno04360	1	183	0.165199	0.179484	Cfl1	http://www.genome.jp/kegg-bin/show_pathway?rno04360/rno:29271%09red
Cell Cycle	Reactome	R-RNO-1640170	13	412	6.93852e-17	1.10308e-15	Tuba3a|Tuba8|Tuba1c|Tubb4b|Tuba1a|Rps27a|Tubb3|Tuba3b|Tuba1b|Tubb5|Tuba4a|Tubb2a|Tubb2b	http://www.reactome.org/cgi-bin/eventbrowser_st_id?ST_ID=R-RNO-1640170
Membrane Trafficking	Reactome	R-RNO-199991	13	433	1.29543e-16	2.01828e-15	Tuba3a|Tuba8|Tuba1c|Tubb4b|Tuba1a|Rps27a|Tubb3|Tuba3b|Fbp1|Tuba1b|Tuba4a|Tubb2a|Tubb2b	http://www.reactome.org/cgi-bin/eventbrowser_st_id?ST_ID=R-RNO-199991
Intraflagellar transport	Reactome	R-RNO-5620924	8	41	1.41966e-16	2.16846e-15	Tuba1c|Tubb4b|Tuba1a|Tubb3|Tuba1b|Tuba4a|Tubb2a|Tubb2b	http://www.reactome.org/cgi-bin/eventbrowser_st_id?ST_ID=R-RNO-5620924
RHO GTPase Effectors	Reactome	R-RNO-195258	11	225	2.45749e-16	3.68151e-15	Tuba3a|Tuba8|Tuba1c|Tubb4b|Tuba1a|Tubb3|Tuba3b|Tuba1b|Tuba4a|Tubb2a|Tubb2b	http://www.reactome.org/cgi-bin/eventbrowser_st_id?ST_ID=R-RNO-195258
Hemostasis	Reactome	R-RNO-109582	12	416	3.84155e-15	5.44103e-14	Tuba3a|Tuba8|Tuba1c|Tubb4b|Tuba1a|Alb|Tubb3|Tuba3b|Tuba1b|Tuba4a|Tubb2a|Tubb2b	http://www.reactome.org/cgi-bin/eventbrowser_st_id?ST_ID=R-RNO-109582
Post-translational protein modification	Reactome	R-RNO-597592	15	964	4.37077e-15	6.08006e-14	Tuba3a|Tuba8|Eef1a1|Tuba1c|Tubb4b|Tuba1a|Rps27a|Alb|Tubb3|Tuba3b|Fbp1|Tuba1b|Tuba4a|Tubb2a|Tubb2b	http://www.reactome.org/cgi-bin/eventbrowser_st_id?ST_ID=R-RNO-597592
Signaling by Rho GTPases	Reactome	R-RNO-194315	11	298	4.82809e-15	6.59839e-14	Tuba3a|Tuba8|Tuba1c|Tubb4b|Tuba1a|Tubb3|Tuba3b|Tuba1b|Tuba4a|Tubb2a|Tubb2b	http://www.reactome.org/cgi-bin/eventbrowser_st_id?ST_ID=R-RNO-194315
Immune System	Reactome	R-RNO-168256	16	1254	8.10176e-15	1.08815e-13	Tuba3a|Tuba8|Eef1a1|Tuba1c|Tubb4b|Tuba1a|Prdx4|Rps27a|Hbb|Tuba3b|Tubb3|Tuba1b|Tubb5|Tuba4a|Tubb2a|Tubb2b	http://www.reactome.org/cgi-bin/eventbrowser_st_id?ST_ID=R-RNO-168256
Adaptive Immune System	Reactome	R-RNO-1280218	12	457	1.14037e-14	1.50568e-13	Tuba3a|Tuba8|Tuba1c|Tubb4b|Tuba1a|Rps27a|Tubb3|Tuba3b|Tuba1b|Tuba4a|Tubb2a|Tubb2b	http://www.reactome.org/cgi-bin/eventbrowser_st_id?ST_ID=R-RNO-1280218
Developmental Biology	Reactome	R-RNO-1266738	11	349	2.57991e-14	3.34958e-13	Tuba3a|Tuba8|Tuba1c|Tubb4b|Tuba1a|Tubb3|Tuba3b|Tuba1b|Tuba4a|Tubb2a|Tubb2b	http://www.reactome.org/cgi-bin/eventbrowser_st_id?ST_ID=R-RNO-1266738
Metabolism of proteins	Reactome	R-RNO-392499	15	1305	3.35052e-13	4.27878e-12	Tuba3a|Tuba8|Eef1a1|Tuba1c|Tubb4b|Tuba1a|Rps27a|Alb|Tubb3|Tuba3b|Fbp1|Tuba1b|Tuba4a|Tubb2a|Tubb2b	http://www.reactome.org/cgi-bin/eventbrowser_st_id?ST_ID=R-RNO-392499
Cytoskeletal regulation by Rho GTPase	PANTHER	P00016	6	47	1.18337e-11	1.48685e-10	Tubb4b|Tubb5|Tubb3|Cfl1|Tubb2a|Tubb2b	http://www.pantherdb.org/pathway/pathwayDiagram.jsp?catAccession=P00016
Apoptosis	KEGG PATHWAY	rno04210	7	141	1.02857e-10	1.27184e-09	Tuba3a|Tuba3b|Tuba1c|Tuba1b|Tuba1a|Tuba8|Tuba4a	http://www.genome.jp/kegg-bin/show_pathway?rno04210/rno:500363%09red/rno:500377%09red/rno:500929%09red/rno:316531%09red/rno:500319%09red/rno:300218%09red/rno:64158%09red
Tight junction	KEGG PATHWAY	rno04530	7	170	3.6153e-10	4.4005e-09	Tuba3a|Tuba3b|Tuba1c|Tuba1b|Tuba1a|Tuba8|Tuba4a	http://www.genome.jp/kegg-bin/show_pathway?rno04530/rno:500363%09red/rno:500377%09red/rno:500929%09red/rno:316531%09red/rno:500319%09red/rno:300218%09red/rno:64158%09red
Regulation of PLK1 Activity at G2/M Transition	Reactome	R-RNO-2565942	5	60	5.11088e-09	5.94235e-08	Tubb5|Tubb4b|Tuba1a|Rps27a|Tuba4a	http://www.reactome.org/cgi-bin/eventbrowser_st_id?ST_ID=R-RNO-2565942
Huntington disease	PANTHER	P00029	5	85	2.673e-08	3.01778e-07	Tubb4b|Tubb5|Tubb2a|Tubb3|Tubb2b	http://www.pantherdb.org/pathway/pathwayDiagram.jsp?catAccession=P00029
@@Huntington disease	KEGG PATHWAY	rno05016	1	202	0.180667	0.19493	Gpx1	http://www.genome.jp/kegg-bin/show_pathway?rno05016/rno:24404%09red
Signal Transduction	Reactome	R-RNO-162582	12	1929	1.36182e-07	1.51551e-06	Tuba3a|Tuba8|Tuba1c|Tubb4b|Tuba1a|Rps27a|Tubb3|Tuba3b|Tuba1b|Tuba4a|Tubb2a|Tubb2b	http://www.reactome.org/cgi-bin/eventbrowser_st_id?ST_ID=R-RNO-162582
Loss of proteins required for interphase microtubule organization from the centrosome	Reactome	R-RNO-380284	4	48	1.97364e-07	2.13536e-06	Tubb4b|Tuba1a|Tubb5|Tuba4a	http://www.reactome.org/cgi-bin/eventbrowser_st_id?ST_ID=R-RNO-380284
Loss of Nlp from mitotic centrosomes	Reactome	R-RNO-380259	4	48	1.97364e-07	2.13536e-06	Tubb4b|Tuba1a|Tubb5|Tuba4a	http://www.reactome.org/cgi-bin/eventbrowser_st_id?ST_ID=R-RNO-380259
AURKA Activation by TPX2	Reactome	R-RNO-8854518	4	49	2.13329e-07	2.27648e-06	Tubb4b|Tuba1a|Tubb5|Tuba4a	http://www.reactome.org/cgi-bin/eventbrowser_st_id?ST_ID=R-RNO-8854518
Recruitment of mitotic centrosome proteins and complexes	Reactome	R-RNO-380270	4	55	3.30208e-07	3.42977e-06	Tubb4b|Tuba1a|Tubb5|Tuba4a	http://www.reactome.org/cgi-bin/eventbrowser_st_id?ST_ID=R-RNO-380270
Centrosome maturation	Reactome	R-RNO-380287	4	55	3.30208e-07	3.42977e-06	Tubb4b|Tuba1a|Tubb5|Tuba4a	http://www.reactome.org/cgi-bin/eventbrowser_st_id?ST_ID=R-RNO-380287
Scavenging of heme from plasma	Reactome	R-RNO-2168880	3	13	4.7183e-07	4.83626e-06	Hba1|Alb|Hbb	http://www.reactome.org/cgi-bin/eventbrowser_st_id?ST_ID=R-RNO-2168880
Glutathione metabolism	KEGG PATHWAY	rno00480	4	69	7.82156e-07	7.81153e-06	Gpx1|Gsta5|Gsta2|Gsta3	http://www.genome.jp/kegg-bin/show_pathway?rno00480/rno:24404%09red/rno:494499%09red/rno:24423%09red
Anchoring of the basal body to the plasma membrane	Reactome	R-RNO-5620912	4	69	7.82156e-07	7.81153e-06	Tubb4b|Tuba1a|Tubb5|Tuba4a	http://www.reactome.org/cgi-bin/eventbrowser_st_id?ST_ID=R-RNO-5620912
Binding and Uptake of Ligands by Scavenger Receptors	Reactome	R-RNO-2173782	3	21	1.69628e-06	1.65176e-05	Hba1|Alb|Hbb	http://www.reactome.org/cgi-bin/eventbrowser_st_id?ST_ID=R-RNO-2173782
Glutathione conjugation	Reactome	R-RNO-156590	3	27	3.38908e-06	3.21963e-05	Gsta5|Akr1a1|Gsta2	http://www.reactome.org/cgi-bin/eventbrowser_st_id?ST_ID=R-RNO-156590
Metabolic pathways	KEGG PATHWAY	rno01100	9	1528	1.1438e-05	0.000106074	Aadat|Gsta5|Gsta2|Gsta3|Gpx1|Akr1a1|Mdh2|Mdh1|Aldob	http://www.genome.jp/kegg-bin/show_pathway?rno01100/rno:24551%09red/rno:24423%09red/rno:78959%09red/rno:24404%09red/rno:24190%09red/rno:29416%09red/rno:81829%09red/rno:494499%09red
Metabolism	Reactome	R-RNO-1430728	8	1341	3.5512e-05	0.000314362	Aadat|Gsta5|Alb|Rida|Gsta2|Akr1a1|Mdh2|Mdh1	http://www.reactome.org/cgi-bin/eventbrowser_st_id?ST_ID=R-RNO-1430728
Neutrophil degranulation	Reactome	R-RNO-6798695	5	395	4.08791e-05	0.000347633	Tubb5|Tubb4b|Prdx4|Eef1a1|Hbb	http://www.reactome.org/cgi-bin/eventbrowser_st_id?ST_ID=R-RNO-6798695
Innate Immune System	Reactome	R-RNO-168249	6	668	4.29081e-05	0.000351847	Prdx4|Tubb4b|Tubb5|Rps27a|Eef1a1|Hbb	http://www.reactome.org/cgi-bin/eventbrowser_st_id?ST_ID=R-RNO-168249
Phase II - Conjugation of compounds	Reactome	R-RNO-156580	3	71	5.25527e-05	0.000426443	Gsta5|Akr1a1|Gsta2	http://www.reactome.org/cgi-bin/eventbrowser_st_id?ST_ID=R-RNO-156580
Drug metabolism - cytochrome P450	KEGG PATHWAY	rno00982	3	73	5.69164e-05	0.000457092	Gsta5|Gsta2|Gsta3	http://www.genome.jp/kegg-bin/show_pathway?rno00982/rno:494499%09red/rno:24423%09red
Metabolism of xenobiotics by cytochrome P450	KEGG PATHWAY	rno00980	3	74	5.91846e-05	0.000470457	Gsta5|Gsta2|Gsta3	http://www.genome.jp/kegg-bin/show_pathway?rno00980/rno:494499%09red/rno:24423%09red
Platinum drug resistance	KEGG PATHWAY	rno01524	3	82	7.94899e-05	0.000607085	Gsta5|Gsta2|Gsta3	http://www.genome.jp/kegg-bin/show_pathway?rno01524/rno:494499%09red/rno:24423%09red
O2/CO2 exchange in erythrocytes	Reactome	R-RNO-1480926	2	12	8.37208e-05	0.000627101	Hba1|Hbb	http://www.reactome.org/cgi-bin/eventbrowser_st_id?ST_ID=R-RNO-1480926
Erythrocytes take up carbon dioxide and release oxygen	Reactome	R-RNO-1237044	2	12	8.37208e-05	0.000627101	Hba1|Hbb	http://www.reactome.org/cgi-bin/eventbrowser_st_id?ST_ID=R-RNO-1237044
Chaperone Mediated Autophagy	Reactome	R-RNO-9613829	2	14	0.000110266	0.000805639	Eef1a1|Hbb	http://www.reactome.org/cgi-bin/eventbrowser_st_id?ST_ID=R-RNO-9613829
Autophagy	Reactome	R-RNO-9612973	3	92	0.000110659	0.000805639	Eef1a1|Rps27a|Hbb	http://www.reactome.org/cgi-bin/eventbrowser_st_id?ST_ID=R-RNO-9612973
Chemical carcinogenesis	KEGG PATHWAY	rno05204	3	95	0.000121355	0.000875327	Gsta5|Gsta2|Gsta3	http://www.genome.jp/kegg-bin/show_pathway?rno05204/rno:494499%09red/rno:24423%09red
Drug metabolism - other enzymes	KEGG PATHWAY	rno00983	3	96	0.000125064	0.000877701	Gsta5|Gsta2|Gsta3	http://www.genome.jp/kegg-bin/show_pathway?rno00983/rno:494499%09red/rno:24423%09red
Carbon metabolism	KEGG PATHWAY	rno01200	3	128	0.000285813	0.00193607	Aldob|Mdh2|Mdh1	http://www.genome.jp/kegg-bin/show_pathway?rno01200/rno:24190%09red/rno:81829%09red/rno:24551%09red
Biological oxidations	Reactome	R-RNO-211859	3	146	0.000416734	0.00279858	Gsta5|Akr1a1|Gsta2	http://www.reactome.org/cgi-bin/eventbrowser_st_id?ST_ID=R-RNO-211859
Glyoxylate and dicarboxylate metabolism	KEGG PATHWAY	rno00630	2	30	0.000451334	0.00295453	Mdh2|Mdh1	http://www.genome.jp/kegg-bin/show_pathway?rno00630/rno:81829%09red/rno:24551%09red
Fluid shear stress and atherosclerosis	KEGG PATHWAY	rno05418	3	152	0.000467638	0.00303575	Gsta5|Gsta2|Gsta3	http://www.genome.jp/kegg-bin/show_pathway?rno05418/rno:494499%09red/rno:24423%09red
Citrate cycle (TCA cycle)	KEGG PATHWAY	rno00020	2	33	0.000540429	0.00345077	Mdh2|Mdh1	http://www.genome.jp/kegg-bin/show_pathway?rno00020/rno:81829%09red/rno:24551%09red
Pyruvate metabolism	KEGG PATHWAY	rno00620	2	39	0.00074207	0.00462458	Mdh2|Mdh1	http://www.genome.jp/kegg-bin/show_pathway?rno00620/rno:81829%09red/rno:24551%09red
Hepatocellular carcinoma	KEGG PATHWAY	rno05225	3	180	0.000757717	0.00468461	Gsta5|Gsta2|Gsta3	http://www.genome.jp/kegg-bin/show_pathway?rno05225/rno:494499%09red/rno:24423%09red
African trypanosomiasis	KEGG PATHWAY	rno05143	2	43	0.000893729	0.00548201	Hba1|Hbb	http://www.genome.jp/kegg-bin/show_pathway?rno05143/rno:25632%09red/rno:24440%09red
Cysteine and methionine metabolism	KEGG PATHWAY	rno00270	2	51	0.00123794	0.00747564	Mdh2|Mdh1	http://www.genome.jp/kegg-bin/show_pathway?rno00270/rno:81829%09red/rno:24551%09red
Transport of small molecules	Reactome	R-RNO-382551	4	501	0.00143192	0.00845048	Hba1|Rps27a|Alb|Hbb	http://www.reactome.org/cgi-bin/eventbrowser_st_id?ST_ID=R-RNO-382551
Malaria	KEGG PATHWAY	rno05144	2	60	0.00168951	0.00967739	Hba1|Hbb	http://www.genome.jp/kegg-bin/show_pathway?rno05144/rno:25632%09red/rno:24440%09red
Thyroid hormone synthesis	KEGG PATHWAY	rno04918	2	72	0.00239562	0.0135231	Gpx1|Alb	http://www.genome.jp/kegg-bin/show_pathway?rno04918/rno:24404%09red/rno:24186%09red
Glycolysis / Gluconeogenesis	KEGG PATHWAY	rno00010	2	72	0.00239562	0.0135231	Akr1a1|Aldob	http://www.genome.jp/kegg-bin/show_pathway?rno00010/rno:24190%09red/rno:78959%09red
Platelet degranulation	Reactome	R-RNO-114608	2	100	0.00449141	0.0241297	Tuba4a|Alb	http://www.reactome.org/cgi-bin/eventbrowser_st_id?ST_ID=R-RNO-114608
Response to elevated platelet cytosolic Ca2+	Reactome	R-RNO-76005	2	104	0.0048406	0.0258276	Tuba4a|Alb	http://www.reactome.org/cgi-bin/eventbrowser_st_id?ST_ID=R-RNO-76005
Formation of xylulose-5-phosphate	Reactome	R-RNO-5661270	1	5	0.00585462	0.0260614	Akr1a1	http://www.reactome.org/cgi-bin/eventbrowser_st_id?ST_ID=R-RNO-5661270
Eukaryotic Translation Elongation	Reactome	R-RNO-156842	1	5	0.00585462	0.0260614	Eef1a1	http://www.reactome.org/cgi-bin/eventbrowser_st_id?ST_ID=R-RNO-156842
Autodegradation of the E3 ubiquitin ligase COP1	Reactome	R-RNO-349425	1	5	0.00585462	0.0260614	Rps27a	http://www.reactome.org/cgi-bin/eventbrowser_st_id?ST_ID=R-RNO-349425
Activated NOTCH1 Transmits Signal to the Nucleus	Reactome	R-RNO-2122948	1	5	0.00585462	0.0260614	Rps27a	http://www.reactome.org/cgi-bin/eventbrowser_st_id?ST_ID=R-RNO-2122948
Ubiquitin-dependent degradation of Cyclin D	Reactome	R-RNO-75815	1	5	0.00585462	0.0260614	Rps27a	http://www.reactome.org/cgi-bin/eventbrowser_st_id?ST_ID=R-RNO-75815
GLI3 is processed to GLI3R by the proteasome	Reactome	R-RNO-5610785	1	5	0.00585462	0.0260614	Rps27a	http://www.reactome.org/cgi-bin/eventbrowser_st_id?ST_ID=R-RNO-5610785
Degradation of GLI1 by the proteasome	Reactome	R-RNO-5610780	1	5	0.00585462	0.0260614	Rps27a	http://www.reactome.org/cgi-bin/eventbrowser_st_id?ST_ID=R-RNO-5610780
Signaling by NOTCH1	Reactome	R-RNO-1980143	1	5	0.00585462	0.0260614	Rps27a	http://www.reactome.org/cgi-bin/eventbrowser_st_id?ST_ID=R-RNO-1980143
Calnexin/calreticulin cycle	Reactome	R-RNO-901042	1	6	0.00682716	0.0271345	Rps27a	http://www.reactome.org/cgi-bin/eventbrowser_st_id?ST_ID=R-RNO-901042
p53-Independent G1/S DNA damage checkpoint	Reactome	R-RNO-69613	1	6	0.00682716	0.0271345	Rps27a	http://www.reactome.org/cgi-bin/eventbrowser_st_id?ST_ID=R-RNO-69613
Downregulation of ERBB4 signaling	Reactome	R-RNO-1253288	1	6	0.00682716	0.0271345	Rps27a	http://www.reactome.org/cgi-bin/eventbrowser_st_id?ST_ID=R-RNO-1253288
Ubiquitin Mediated Degradation of Phosphorylated Cdc25A	Reactome	R-RNO-69601	1	6	0.00682716	0.0271345	Rps27a	http://www.reactome.org/cgi-bin/eventbrowser_st_id?ST_ID=R-RNO-69601
p53-Independent DNA Damage Response	Reactome	R-RNO-69610	1	6	0.00682716	0.0271345	Rps27a	http://www.reactome.org/cgi-bin/eventbrowser_st_id?ST_ID=R-RNO-69610
Regulation of RUNX3 expression and activity	Reactome	R-RNO-8941858	1	6	0.00682716	0.0271345	Rps27a	http://www.reactome.org/cgi-bin/eventbrowser_st_id?ST_ID=R-RNO-8941858
Regulation of PTEN localization	Reactome	R-RNO-8948747	1	6	0.00682716	0.0271345	Rps27a	http://www.reactome.org/cgi-bin/eventbrowser_st_id?ST_ID=R-RNO-8948747
HDL remodeling	Reactome	R-RNO-8964058	1	6	0.00682716	0.0271345	Alb	http://www.reactome.org/cgi-bin/eventbrowser_st_id?ST_ID=R-RNO-8964058
FBXL7 down-regulates AURKA during mitotic entry and in early mitosis	Reactome	R-RNO-8854050	1	6	0.00682716	0.0271345	Rps27a	http://www.reactome.org/cgi-bin/eventbrowser_st_id?ST_ID=R-RNO-8854050
Stabilization of p53	Reactome	R-RNO-69541	1	7	0.00779878	0.0294915	Rps27a	http://www.reactome.org/cgi-bin/eventbrowser_st_id?ST_ID=R-RNO-69541
Downregulation of ERBB2:ERBB3 signaling	Reactome	R-RNO-1358803	1	7	0.00779878	0.0294915	Rps27a	http://www.reactome.org/cgi-bin/eventbrowser_st_id?ST_ID=R-RNO-1358803
PTK6 Regulates RTKs and Their Effectors AKT1 and DOK1	Reactome	R-RNO-8849469	1	7	0.00779878	0.0294915	Rps27a	http://www.reactome.org/cgi-bin/eventbrowser_st_id?ST_ID=R-RNO-8849469
Degradation of AXIN	Reactome	R-RNO-4641257	1	7	0.00779878	0.0294915	Rps27a	http://www.reactome.org/cgi-bin/eventbrowser_st_id?ST_ID=R-RNO-4641257
HSF1 activation	Reactome	R-RNO-3371511	1	8	0.00876947	0.0316269	Eef1a1	http://www.reactome.org/cgi-bin/eventbrowser_st_id?ST_ID=R-RNO-3371511
AUF1 (hnRNP D0) binds and destabilizes mRNA	Reactome	R-RNO-450408	1	8	0.00876947	0.0316269	Rps27a	http://www.reactome.org/cgi-bin/eventbrowser_st_id?ST_ID=R-RNO-450408
Josephin domain DUBs	Reactome	R-RNO-5689877	1	8	0.00876947	0.0316269	Rps27a	http://www.reactome.org/cgi-bin/eventbrowser_st_id?ST_ID=R-RNO-5689877
Regulation of RUNX2 expression and activity	Reactome	R-RNO-8939902	1	8	0.00876947	0.0316269	Rps27a	http://www.reactome.org/cgi-bin/eventbrowser_st_id?ST_ID=R-RNO-8939902
Transport of organic anions	Reactome	R-RNO-879518	1	9	0.00973924	0.0332758	Alb	http://www.reactome.org/cgi-bin/eventbrowser_st_id?ST_ID=R-RNO-879518
Oncogene Induced Senescence	Reactome	R-RNO-2559585	1	9	0.00973924	0.0332758	Rps27a	http://www.reactome.org/cgi-bin/eventbrowser_st_id?ST_ID=R-RNO-2559585
MAP3K8 (TPL2)-dependent MAPK1/3 activation	Reactome	R-RNO-5684264	1	9	0.00973924	0.0332758	Rps27a	http://www.reactome.org/cgi-bin/eventbrowser_st_id?ST_ID=R-RNO-5684264
Regulation of innate immune responses to cytosolic DNA	Reactome	R-RNO-3134975	1	9	0.00973924	0.0332758	Rps27a	http://www.reactome.org/cgi-bin/eventbrowser_st_id?ST_ID=R-RNO-3134975
Degradation of DVL	Reactome	R-RNO-4641258	1	9	0.00973924	0.0332758	Rps27a	http://www.reactome.org/cgi-bin/eventbrowser_st_id?ST_ID=R-RNO-4641258
Regulation of TP53 Activity through Methylation	Reactome	R-RNO-6804760	1	9	0.00973924	0.0332758	Rps27a	http://www.reactome.org/cgi-bin/eventbrowser_st_id?ST_ID=R-RNO-6804760
Asymmetric localization of PCP proteins	Reactome	R-RNO-4608870	1	10	0.0107081	0.0337717	Rps27a	http://www.reactome.org/cgi-bin/eventbrowser_st_id?ST_ID=R-RNO-4608870
TGF-beta receptor signaling in EMT (epithelial to mesenchymal transition)	Reactome	R-RNO-2173791	1	10	0.0107081	0.0337717	Rps27a	http://www.reactome.org/cgi-bin/eventbrowser_st_id?ST_ID=R-RNO-2173791
NIK-->noncanonical NF-kB signaling	Reactome	R-RNO-5676590	1	10	0.0107081	0.0337717	Rps27a	http://www.reactome.org/cgi-bin/eventbrowser_st_id?ST_ID=R-RNO-5676590
Dectin-1 mediated noncanonical NF-kB signaling	Reactome	R-RNO-5607761	1	10	0.0107081	0.0337717	Rps27a	http://www.reactome.org/cgi-bin/eventbrowser_st_id?ST_ID=R-RNO-5607761
Negative regulators of DDX58/IFIH1 signaling	Reactome	R-RNO-936440	1	10	0.0107081	0.0337717	Rps27a	http://www.reactome.org/cgi-bin/eventbrowser_st_id?ST_ID=R-RNO-936440
Protein methylation	Reactome	R-RNO-8876725	1	10	0.0107081	0.0337717	Eef1a1	http://www.reactome.org/cgi-bin/eventbrowser_st_id?ST_ID=R-RNO-8876725
IRAK2 mediated activation of TAK1 complex upon TLR7/8 or 9 stimulation	Reactome	R-RNO-975163	1	10	0.0107081	0.0337717	Rps27a	http://www.reactome.org/cgi-bin/eventbrowser_st_id?ST_ID=R-RNO-975163
IRAK2 mediated activation of TAK1 complex	Reactome	R-RNO-937042	1	10	0.0107081	0.0337717	Rps27a	http://www.reactome.org/cgi-bin/eventbrowser_st_id?ST_ID=R-RNO-937042
NF-kB is activated and signals survival	Reactome	R-RNO-209560	1	11	0.011676	0.0353916	Rps27a	http://www.reactome.org/cgi-bin/eventbrowser_st_id?ST_ID=R-RNO-209560
Tryptophan catabolism	Reactome	R-RNO-71240	1	11	0.011676	0.0353916	Aadat	http://www.reactome.org/cgi-bin/eventbrowser_st_id?ST_ID=R-RNO-71240
N-glycan trimming in the ER and Calnexin/Calreticulin cycle	Reactome	R-RNO-532668	1	11	0.011676	0.0353916	Rps27a	http://www.reactome.org/cgi-bin/eventbrowser_st_id?ST_ID=R-RNO-532668
Metabolism of amino acids and derivatives	Reactome	R-RNO-71291	2	170	0.0122894	0.0364776	Aadat|Rida	http://www.reactome.org/cgi-bin/eventbrowser_st_id?ST_ID=R-RNO-71291
Hedgehog ligand biogenesis	Reactome	R-RNO-5358346	1	12	0.0126431	0.0364776	Rps27a	http://www.reactome.org/cgi-bin/eventbrowser_st_id?ST_ID=R-RNO-5358346
Downregulation of TGF-beta receptor signaling	Reactome	R-RNO-2173788	1	12	0.0126431	0.0364776	Rps27a	http://www.reactome.org/cgi-bin/eventbrowser_st_id?ST_ID=R-RNO-2173788
Tandem pore domain potassium channels	Reactome	R-RNO-1296346	1	12	0.0126431	0.0364776	Prdx1	http://www.reactome.org/cgi-bin/eventbrowser_st_id?ST_ID=R-RNO-1296346
p75NTR recruits signalling complexes	Reactome	R-RNO-209543	1	12	0.0126431	0.0364776	Rps27a	http://www.reactome.org/cgi-bin/eventbrowser_st_id?ST_ID=R-RNO-209543
p53-Dependent G1 DNA Damage Response	Reactome	R-RNO-69563	1	12	0.0126431	0.0364776	Rps27a	http://www.reactome.org/cgi-bin/eventbrowser_st_id?ST_ID=R-RNO-69563
Activation of NF-kappaB in B cells	Reactome	R-RNO-1169091	1	12	0.0126431	0.0364776	Rps27a	http://www.reactome.org/cgi-bin/eventbrowser_st_id?ST_ID=R-RNO-1169091
p53-Dependent G1/S DNA damage checkpoint	Reactome	R-RNO-69580	1	12	0.0126431	0.0364776	Rps27a	http://www.reactome.org/cgi-bin/eventbrowser_st_id?ST_ID=R-RNO-69580
TRAF6-mediated induction of TAK1 complex within TLR4 complex	Reactome	R-RNO-937072	1	13	0.0136092	0.038135	Rps27a	http://www.reactome.org/cgi-bin/eventbrowser_st_id?ST_ID=R-RNO-937072
Translesion synthesis by REV1	Reactome	R-RNO-110312	1	13	0.0136092	0.038135	Rps27a	http://www.reactome.org/cgi-bin/eventbrowser_st_id?ST_ID=R-RNO-110312
Spry regulation of FGF signaling	Reactome	R-RNO-1295596	1	13	0.0136092	0.038135	Rps27a	http://www.reactome.org/cgi-bin/eventbrowser_st_id?ST_ID=R-RNO-1295596
Lysine catabolism	Reactome	R-RNO-71064	1	13	0.0136092	0.038135	Aadat	http://www.reactome.org/cgi-bin/eventbrowser_st_id?ST_ID=R-RNO-71064
Translesion synthesis by POLK	Reactome	R-RNO-5655862	1	13	0.0136092	0.038135	Rps27a	http://www.reactome.org/cgi-bin/eventbrowser_st_id?ST_ID=R-RNO-5655862
Metabolism of carbohydrates	Reactome	R-RNO-71387	2	180	0.0136813	0.0381997	Akr1a1|Mdh1	http://www.reactome.org/cgi-bin/eventbrowser_st_id?ST_ID=R-RNO-71387
Recycling of bile acids and salts	Reactome	R-RNO-159418	1	14	0.0145743	0.0391497	Alb	http://www.reactome.org/cgi-bin/eventbrowser_st_id?ST_ID=R-RNO-159418
Translesion synthesis by POLI	Reactome	R-RNO-5656121	1	14	0.0145743	0.0391497	Rps27a	http://www.reactome.org/cgi-bin/eventbrowser_st_id?ST_ID=R-RNO-5656121
p75NTR signals via NF-kB	Reactome	R-RNO-193639	1	14	0.0145743	0.0391497	Rps27a	http://www.reactome.org/cgi-bin/eventbrowser_st_id?ST_ID=R-RNO-193639
NRIF signals cell death from the nucleus	Reactome	R-RNO-205043	1	14	0.0145743	0.0391497	Rps27a	http://www.reactome.org/cgi-bin/eventbrowser_st_id?ST_ID=R-RNO-205043
Negative regulation of MET activity	Reactome	R-RNO-6807004	1	15	0.0155386	0.0399491	Rps27a	http://www.reactome.org/cgi-bin/eventbrowser_st_id?ST_ID=R-RNO-6807004
NOTCH3 Activation and Transmission of Signal to the Nucleus	Reactome	R-RNO-9013507	1	15	0.0155386	0.0399491	Rps27a	http://www.reactome.org/cgi-bin/eventbrowser_st_id?ST_ID=R-RNO-9013507
Regulation of FZD by ubiquitination	Reactome	R-RNO-4641263	1	15	0.0155386	0.0399491	Rps27a	http://www.reactome.org/cgi-bin/eventbrowser_st_id?ST_ID=R-RNO-4641263
SCF(Skp2)-mediated degradation of p27/p21	Reactome	R-RNO-187577	1	15	0.0155386	0.0399491	Rps27a	http://www.reactome.org/cgi-bin/eventbrowser_st_id?ST_ID=R-RNO-187577
Regulation of signaling by CBL	Reactome	R-RNO-912631	1	15	0.0155386	0.0399491	Rps27a	http://www.reactome.org/cgi-bin/eventbrowser_st_id?ST_ID=R-RNO-912631
G1/S DNA Damage Checkpoints	Reactome	R-RNO-69615	1	15	0.0155386	0.0399491	Rps27a	http://www.reactome.org/cgi-bin/eventbrowser_st_id?ST_ID=R-RNO-69615
Regulation of necroptotic cell death	Reactome	R-RNO-5675482	1	15	0.0155386	0.0399491	Rps27a	http://www.reactome.org/cgi-bin/eventbrowser_st_id?ST_ID=R-RNO-5675482
Signaling by NOTCH3	Reactome	R-RNO-9012852	1	15	0.0155386	0.0399491	Rps27a	http://www.reactome.org/cgi-bin/eventbrowser_st_id?ST_ID=R-RNO-9012852
Pathways in cancer	KEGG PATHWAY	rno05200	3	539	0.0157045	0.0402428	Gsta5|Gsta2|Gsta3	http://www.genome.jp/kegg-bin/show_pathway?rno05200/rno:494499%09red/rno:24423%09red
Citric acid cycle (TCA cycle)	Reactome	R-RNO-71403	1	16	0.016502	0.0408096	Mdh2	http://www.reactome.org/cgi-bin/eventbrowser_st_id?ST_ID=R-RNO-71403
Translesion Synthesis by POLH	Reactome	R-RNO-110320	1	16	0.016502	0.0408096	Rps27a	http://www.reactome.org/cgi-bin/eventbrowser_st_id?ST_ID=R-RNO-110320
Regulation of PTEN stability and activity	Reactome	R-RNO-8948751	1	16	0.016502	0.0408096	Rps27a	http://www.reactome.org/cgi-bin/eventbrowser_st_id?ST_ID=R-RNO-8948751
Transcriptional regulation by RUNX2	Reactome	R-RNO-8878166	1	16	0.016502	0.0408096	Rps27a	http://www.reactome.org/cgi-bin/eventbrowser_st_id?ST_ID=R-RNO-8878166
Oxygen-dependent proline hydroxylation of Hypoxia-inducible Factor Alpha	Reactome	R-RNO-1234176	1	16	0.016502	0.0408096	Rps27a	http://www.reactome.org/cgi-bin/eventbrowser_st_id?ST_ID=R-RNO-1234176
Regulated Necrosis	Reactome	R-RNO-5218859	1	17	0.0174644	0.0418609	Rps27a	http://www.reactome.org/cgi-bin/eventbrowser_st_id?ST_ID=R-RNO-5218859
RIPK1-mediated regulated necrosis	Reactome	R-RNO-5213460	1	17	0.0174644	0.0418609	Rps27a	http://www.reactome.org/cgi-bin/eventbrowser_st_id?ST_ID=R-RNO-5213460
TGF-beta receptor signaling activates SMADs	Reactome	R-RNO-2173789	1	17	0.0174644	0.0418609	Rps27a	http://www.reactome.org/cgi-bin/eventbrowser_st_id?ST_ID=R-RNO-2173789
Downregulation of SMAD2/3:SMAD4 transcriptional activity	Reactome	R-RNO-2173795	1	17	0.0174644	0.0418609	Rps27a	http://www.reactome.org/cgi-bin/eventbrowser_st_id?ST_ID=R-RNO-2173795
Phase 4 - resting membrane potential	Reactome	R-RNO-5576886	1	17	0.0174644	0.0418609	Prdx1	http://www.reactome.org/cgi-bin/eventbrowser_st_id?ST_ID=R-RNO-5576886
Pink/Parkin Mediated Mitophagy	Reactome	R-RNO-5205685	1	17	0.0174644	0.0418609	Rps27a	http://www.reactome.org/cgi-bin/eventbrowser_st_id?ST_ID=R-RNO-5205685
RUNX1 regulates transcription of genes involved in differentiation of HSCs	Reactome	R-RNO-8939236	1	18	0.018426	0.0428472	Rps27a	http://www.reactome.org/cgi-bin/eventbrowser_st_id?ST_ID=R-RNO-8939236
Cyclin E associated events during G1/S transition	Reactome	R-RNO-69202	1	18	0.018426	0.0428472	Rps27a	http://www.reactome.org/cgi-bin/eventbrowser_st_id?ST_ID=R-RNO-69202
SMAD2/SMAD3:SMAD4 heterotrimer regulates transcription	Reactome	R-RNO-2173796	1	18	0.018426	0.0428472	Rps27a	http://www.reactome.org/cgi-bin/eventbrowser_st_id?ST_ID=R-RNO-2173796
Regulation of RAS by GAPs	Reactome	R-RNO-5658442	1	18	0.018426	0.0428472	Rps27a	http://www.reactome.org/cgi-bin/eventbrowser_st_id?ST_ID=R-RNO-5658442
Cellular response to hypoxia	Reactome	R-RNO-1234174	1	18	0.018426	0.0428472	Rps27a	http://www.reactome.org/cgi-bin/eventbrowser_st_id?ST_ID=R-RNO-1234174
APC/C:Cdc20 mediated degradation of Securin	Reactome	R-RNO-174154	1	18	0.018426	0.0428472	Rps27a	http://www.reactome.org/cgi-bin/eventbrowser_st_id?ST_ID=R-RNO-174154
APC-Cdc20 mediated degradation of Nek2A	Reactome	R-RNO-179409	1	18	0.018426	0.0428472	Rps27a	http://www.reactome.org/cgi-bin/eventbrowser_st_id?ST_ID=R-RNO-179409
Platelet activation, signaling and aggregation	Reactome	R-RNO-76002	2	212	0.0185679	0.0429211	Tuba4a|Alb	http://www.reactome.org/cgi-bin/eventbrowser_st_id?ST_ID=R-RNO-76002
2-Oxocarboxylic acid metabolism	KEGG PATHWAY	rno01210	1	19	0.0193866	0.0430317	Aadat	http://www.genome.jp/kegg-bin/show_pathway?rno01210/rno:29416%09red
APC/C:Cdc20 mediated degradation of Cyclin B	Reactome	R-RNO-174048	1	19	0.0193866	0.0430317	Rps27a	http://www.reactome.org/cgi-bin/eventbrowser_st_id?ST_ID=R-RNO-174048
Plasma lipoprotein remodeling	Reactome	R-RNO-8963899	1	19	0.0193866	0.0430317	Alb	http://www.reactome.org/cgi-bin/eventbrowser_st_id?ST_ID=R-RNO-8963899
Gap-filling DNA repair synthesis and ligation in GG-NER	Reactome	R-RNO-5696397	1	19	0.0193866	0.0430317	Rps27a	http://www.reactome.org/cgi-bin/eventbrowser_st_id?ST_ID=R-RNO-5696397
Downregulation of ERBB2 signaling	Reactome	R-RNO-8863795	1	19	0.0193866	0.0430317	Rps27a	http://www.reactome.org/cgi-bin/eventbrowser_st_id?ST_ID=R-RNO-8863795
Cyclin A:Cdk2-associated events at S phase entry	Reactome	R-RNO-69656	1	19	0.0193866	0.0430317	Rps27a	http://www.reactome.org/cgi-bin/eventbrowser_st_id?ST_ID=R-RNO-69656
Translation	Reactome	R-RNO-72766	2	217	0.0193891	0.0430317	Eef1a1|Rps27a	http://www.reactome.org/cgi-bin/eventbrowser_st_id?ST_ID=R-RNO-72766
DDX58/IFIH1-mediated induction of interferon-alpha/beta	Reactome	R-RNO-168928	1	20	0.0203463	0.0446472	Rps27a	http://www.reactome.org/cgi-bin/eventbrowser_st_id?ST_ID=R-RNO-168928
Transcriptional regulation by RUNX3	Reactome	R-RNO-8878159	1	20	0.0203463	0.0446472	Rps27a	http://www.reactome.org/cgi-bin/eventbrowser_st_id?ST_ID=R-RNO-8878159
Orc1 removal from chromatin	Reactome	R-RNO-68949	1	21	0.0213051	0.0452225	Rps27a	http://www.reactome.org/cgi-bin/eventbrowser_st_id?ST_ID=R-RNO-68949
CDK-mediated phosphorylation and removal of Cdc6	Reactome	R-RNO-69017	1	21	0.0213051	0.0452225	Rps27a	http://www.reactome.org/cgi-bin/eventbrowser_st_id?ST_ID=R-RNO-69017
APC:Cdc20 mediated degradation of cell cycle proteins prior to satisfation of the cell cycle checkpoint	Reactome	R-RNO-179419	1	21	0.0213051	0.0452225	Rps27a	http://www.reactome.org/cgi-bin/eventbrowser_st_id?ST_ID=R-RNO-179419
Mitophagy	Reactome	R-RNO-5205647	1	21	0.0213051	0.0452225	Rps27a	http://www.reactome.org/cgi-bin/eventbrowser_st_id?ST_ID=R-RNO-5205647
Metalloprotease DUBs	Reactome	R-RNO-5689901	1	21	0.0213051	0.0452225	Rps27a	http://www.reactome.org/cgi-bin/eventbrowser_st_id?ST_ID=R-RNO-5689901
Gluconeogenesis	Reactome	R-RNO-70263	1	21	0.0213051	0.0452225	Mdh1	http://www.reactome.org/cgi-bin/eventbrowser_st_id?ST_ID=R-RNO-70263
Cdc20:Phospho-APC/C mediated degradation of Cyclin A	Reactome	R-RNO-174184	1	21	0.0213051	0.0452225	Rps27a	http://www.reactome.org/cgi-bin/eventbrowser_st_id?ST_ID=R-RNO-174184
Proximal tubule bicarbonate reclamation	KEGG PATHWAY	rno04964	1	22	0.022263	0.0457595	Mdh1	http://www.genome.jp/kegg-bin/show_pathway?rno04964/rno:24551%09red
APC/C:Cdh1 mediated degradation of Cdc20 and other APC/C:Cdh1 targeted proteins in late mitosis/early G1	Reactome	R-RNO-174178	1	22	0.022263	0.0457595	Rps27a	http://www.reactome.org/cgi-bin/eventbrowser_st_id?ST_ID=R-RNO-174178
Signaling by NOTCH	Reactome	R-RNO-157118	1	22	0.022263	0.0457595	Rps27a	http://www.reactome.org/cgi-bin/eventbrowser_st_id?ST_ID=R-RNO-157118
Synthesis of active ubiquitin: roles of E1 and E2 enzymes	Reactome	R-RNO-8866652	1	22	0.022263	0.0457595	Rps27a	http://www.reactome.org/cgi-bin/eventbrowser_st_id?ST_ID=R-RNO-8866652
MAPK6/MAPK4 signaling	Reactome	R-RNO-5687128	1	22	0.022263	0.0457595	Rps27a	http://www.reactome.org/cgi-bin/eventbrowser_st_id?ST_ID=R-RNO-5687128
Regulation of TP53 Degradation	Reactome	R-RNO-6804757	1	23	0.02322	0.0464996	Rps27a	http://www.reactome.org/cgi-bin/eventbrowser_st_id?ST_ID=R-RNO-6804757
Downstream signaling events of B Cell Receptor (BCR)	Reactome	R-RNO-1168372	1	23	0.02322	0.0464996	Rps27a	http://www.reactome.org/cgi-bin/eventbrowser_st_id?ST_ID=R-RNO-1168372
Regulation of TP53 Expression and Degradation	Reactome	R-RNO-6806003	1	23	0.02322	0.0464996	Rps27a	http://www.reactome.org/cgi-bin/eventbrowser_st_id?ST_ID=R-RNO-6806003
Cytosolic sensors of pathogen-associated DNA	Reactome	R-RNO-1834949	1	23	0.02322	0.0464996	Rps27a	http://www.reactome.org/cgi-bin/eventbrowser_st_id?ST_ID=R-RNO-1834949
EGFR downregulation	Reactome	R-RNO-182971	1	23	0.02322	0.0464996	Rps27a	http://www.reactome.org/cgi-bin/eventbrowser_st_id?ST_ID=R-RNO-182971
Negative regulation of FGFR3 signaling	Reactome	R-RNO-5654732	1	23	0.02322	0.0464996	Rps27a	http://www.reactome.org/cgi-bin/eventbrowser_st_id?ST_ID=R-RNO-5654732
Activation of APC/C and APC/C:Cdc20 mediated degradation of mitotic proteins	Reactome	R-RNO-176814	1	23	0.02322	0.0464996	Rps27a	http://www.reactome.org/cgi-bin/eventbrowser_st_id?ST_ID=R-RNO-176814
APC/C:Cdc20 mediated degradation of mitotic proteins	Reactome	R-RNO-176409	1	23	0.02322	0.0464996	Rps27a	http://www.reactome.org/cgi-bin/eventbrowser_st_id?ST_ID=R-RNO-176409
FCERI mediated NF-kB activation	Reactome	R-RNO-2871837	1	24	0.024176	0.0475584	Rps27a	http://www.reactome.org/cgi-bin/eventbrowser_st_id?ST_ID=R-RNO-2871837
Microautophagy	Reactome	R-RNO-9615710	1	24	0.024176	0.0475584	Hbb	http://www.reactome.org/cgi-bin/eventbrowser_st_id?ST_ID=R-RNO-9615710
Downstream TCR signaling	Reactome	R-RNO-202424	1	24	0.024176	0.0475584	Rps27a	http://www.reactome.org/cgi-bin/eventbrowser_st_id?ST_ID=R-RNO-202424
TAK1 activates NFkB by phosphorylation and activation of IKKs complex	Reactome	R-RNO-445989	1	24	0.024176	0.0475584	Rps27a	http://www.reactome.org/cgi-bin/eventbrowser_st_id?ST_ID=R-RNO-445989
Ovarian tumor domain proteases	Reactome	R-RNO-5689896	1	25	0.0251312	0.0484584	Rps27a	http://www.reactome.org/cgi-bin/eventbrowser_st_id?ST_ID=R-RNO-5689896
Negative regulation of FGFR4 signaling	Reactome	R-RNO-5654733	1	25	0.0251312	0.0484584	Rps27a	http://www.reactome.org/cgi-bin/eventbrowser_st_id?ST_ID=R-RNO-5654733
Deactivation of the beta-catenin transactivating complex	Reactome	R-RNO-3769402	1	25	0.0251312	0.0484584	Rps27a	http://www.reactome.org/cgi-bin/eventbrowser_st_id?ST_ID=R-RNO-3769402
Signaling by ERBB4	Reactome	R-RNO-1236394	1	25	0.0251312	0.0484584	Rps27a	http://www.reactome.org/cgi-bin/eventbrowser_st_id?ST_ID=R-RNO-1236394
Fanconi Anemia Pathway	Reactome	R-RNO-6783310	1	25	0.0251312	0.0484584	Rps27a	http://www.reactome.org/cgi-bin/eventbrowser_st_id?ST_ID=R-RNO-6783310
Termination of translesion DNA synthesis	Reactome	R-RNO-5656169	1	26	0.0260855	0.0494418	Rps27a	http://www.reactome.org/cgi-bin/eventbrowser_st_id?ST_ID=R-RNO-5656169
Negative regulation of MAPK pathway	Reactome	R-RNO-5675221	1	26	0.0260855	0.0494418	Rps27a	http://www.reactome.org/cgi-bin/eventbrowser_st_id?ST_ID=R-RNO-5675221
Cargo concentration in the ER	Reactome	R-RNO-5694530	1	26	0.0260855	0.0494418	Fbp1	http://www.reactome.org/cgi-bin/eventbrowser_st_id?ST_ID=R-RNO-5694530
NOD1/2 Signaling Pathway	Reactome	R-RNO-168638	1	26	0.0260855	0.0494418	Rps27a	http://www.reactome.org/cgi-bin/eventbrowser_st_id?ST_ID=R-RNO-168638
Degradation of beta-catenin by the destruction complex	Reactome	R-RNO-195253	1	26	0.0260855	0.0494418	Rps27a	http://www.reactome.org/cgi-bin/eventbrowser_st_id?ST_ID=R-RNO-195253
Recognition of DNA damage by PCNA-containing replication complex	Reactome	R-RNO-110314	1	26	0.0260855	0.0494418	Rps27a	http://www.reactome.org/cgi-bin/eventbrowser_st_id?ST_ID=R-RNO-110314
Hedgehog 'on' state	Reactome	R-RNO-5632684	1	27	0.0270388	0.0506328	Rps27a	http://www.reactome.org/cgi-bin/eventbrowser_st_id?ST_ID=R-RNO-5632684
Endosomal Sorting Complex Required For Transport (ESCRT)	Reactome	R-RNO-917729	1	27	0.0270388	0.0506328	Rps27a	http://www.reactome.org/cgi-bin/eventbrowser_st_id?ST_ID=R-RNO-917729
Negative regulation of FGFR1 signaling	Reactome	R-RNO-5654726	1	28	0.0279913	0.0515489	Rps27a	http://www.reactome.org/cgi-bin/eventbrowser_st_id?ST_ID=R-RNO-5654726
Negative regulation of FGFR2 signaling	Reactome	R-RNO-5654727	1	28	0.0279913	0.0515489	Rps27a	http://www.reactome.org/cgi-bin/eventbrowser_st_id?ST_ID=R-RNO-5654727
Regulation of mRNA stability by proteins that bind AU-rich elements	Reactome	R-RNO-450531	1	28	0.0279913	0.0515489	Rps27a	http://www.reactome.org/cgi-bin/eventbrowser_st_id?ST_ID=R-RNO-450531
Transcriptional activity of SMAD2/SMAD3:SMAD4 heterotrimer	Reactome	R-RNO-2173793	1	29	0.0289428	0.0526786	Rps27a	http://www.reactome.org/cgi-bin/eventbrowser_st_id?ST_ID=R-RNO-2173793
DNA Damage Recognition in GG-NER	Reactome	R-RNO-5696394	1	29	0.0289428	0.0526786	Rps27a	http://www.reactome.org/cgi-bin/eventbrowser_st_id?ST_ID=R-RNO-5696394
Interleukin-3, Interleukin-5 and GM-CSF signaling	Reactome	R-RNO-512988	1	30	0.0298935	0.0539051	Rps27a	http://www.reactome.org/cgi-bin/eventbrowser_st_id?ST_ID=R-RNO-512988
TNFR1-induced NFkappaB signaling pathway	Reactome	R-RNO-5357956	1	30	0.0298935	0.0539051	Rps27a	http://www.reactome.org/cgi-bin/eventbrowser_st_id?ST_ID=R-RNO-5357956
Antifolate resistance	KEGG PATHWAY	rno01523	1	31	0.0308432	0.0547309	Fbp1	http://www.genome.jp/kegg-bin/show_pathway?rno01523/rno:171049%09red
Pentose phosphate pathway	KEGG PATHWAY	rno00030	1	31	0.0308432	0.0547309	Aldob	http://www.genome.jp/kegg-bin/show_pathway?rno00030/rno:24190%09red
Cyclin D associated events in G1	Reactome	R-RNO-69231	1	31	0.0308432	0.0547309	Rps27a	http://www.reactome.org/cgi-bin/eventbrowser_st_id?ST_ID=R-RNO-69231
G1 Phase	Reactome	R-RNO-69236	1	31	0.0308432	0.0547309	Rps27a	http://www.reactome.org/cgi-bin/eventbrowser_st_id?ST_ID=R-RNO-69236
PCP/CE pathway	Reactome	R-RNO-4086400	1	32	0.0317921	0.0559052	Rps27a	http://www.reactome.org/cgi-bin/eventbrowser_st_id?ST_ID=R-RNO-4086400
Translesion synthesis by Y family DNA polymerases bypasses lesions on DNA template	Reactome	R-RNO-110313	1	32	0.0317921	0.0559052	Rps27a	http://www.reactome.org/cgi-bin/eventbrowser_st_id?ST_ID=R-RNO-110313
Regulation of TNFR1 signaling	Reactome	R-RNO-5357905	1	32	0.0317921	0.0559052	Rps27a	http://www.reactome.org/cgi-bin/eventbrowser_st_id?ST_ID=R-RNO-5357905
Formation of Incision Complex in GG-NER	Reactome	R-RNO-5696395	1	33	0.03274	0.0568028	Rps27a	http://www.reactome.org/cgi-bin/eventbrowser_st_id?ST_ID=R-RNO-5696395
Signaling by FGFR3	Reactome	R-RNO-5654741	1	33	0.03274	0.0568028	Rps27a	http://www.reactome.org/cgi-bin/eventbrowser_st_id?ST_ID=R-RNO-5654741
Pentose and glucuronate interconversions	KEGG PATHWAY	rno00040	1	34	0.0336871	0.0574228	Akr1a1	http://www.genome.jp/kegg-bin/show_pathway?rno00040/rno:78959%09red
MAP kinase activation	Reactome	R-RNO-450294	1	34	0.0336871	0.0574228	Rps27a	http://www.reactome.org/cgi-bin/eventbrowser_st_id?ST_ID=R-RNO-450294
Signaling by FGFR4	Reactome	R-RNO-5654743	1	34	0.0336871	0.0574228	Rps27a	http://www.reactome.org/cgi-bin/eventbrowser_st_id?ST_ID=R-RNO-5654743
Interleukin-17 signaling	Reactome	R-RNO-448424	1	34	0.0336871	0.0574228	Rps27a	http://www.reactome.org/cgi-bin/eventbrowser_st_id?ST_ID=R-RNO-448424
Dual Incision in GG-NER	Reactome	R-RNO-5696400	1	34	0.0336871	0.0574228	Rps27a	http://www.reactome.org/cgi-bin/eventbrowser_st_id?ST_ID=R-RNO-5696400
Signaling by ERBB2	Reactome	R-RNO-1227986	1	34	0.0336871	0.0574228	Rps27a	http://www.reactome.org/cgi-bin/eventbrowser_st_id?ST_ID=R-RNO-1227986
CLEC7A (Dectin-1) signaling	Reactome	R-RNO-5607764	1	35	0.0346332	0.0587784	Rps27a	http://www.reactome.org/cgi-bin/eventbrowser_st_id?ST_ID=R-RNO-5607764
Signaling by EGFR	Reactome	R-RNO-177929	1	35	0.0346332	0.0587784	Rps27a	http://www.reactome.org/cgi-bin/eventbrowser_st_id?ST_ID=R-RNO-177929
Switching of origins to a post-replicative state	Reactome	R-RNO-69052	1	36	0.0355785	0.0596035	Rps27a	http://www.reactome.org/cgi-bin/eventbrowser_st_id?ST_ID=R-RNO-69052
Regulation of TP53 Activity through Phosphorylation	Reactome	R-RNO-6804756	1	36	0.0355785	0.0596035	Rps27a	http://www.reactome.org/cgi-bin/eventbrowser_st_id?ST_ID=R-RNO-6804756
Bile acid and bile salt metabolism	Reactome	R-RNO-194068	1	36	0.0355785	0.0596035	Alb	http://www.reactome.org/cgi-bin/eventbrowser_st_id?ST_ID=R-RNO-194068
Transport of vitamins, nucleosides, and related molecules	Reactome	R-RNO-425397	1	37	0.0365228	0.0606637	Alb	http://www.reactome.org/cgi-bin/eventbrowser_st_id?ST_ID=R-RNO-425397
Signaling by PTK6	Reactome	R-RNO-8848021	1	38	0.0374663	0.0612037	Rps27a	http://www.reactome.org/cgi-bin/eventbrowser_st_id?ST_ID=R-RNO-8848021
Pyruvate metabolism and Citric Acid (TCA) cycle	Reactome	R-RNO-71406	1	38	0.0374663	0.0612037	Mdh2	http://www.reactome.org/cgi-bin/eventbrowser_st_id?ST_ID=R-RNO-71406
Nucleotide-binding domain, leucine rich repeat containing receptor (NLR) signaling pathways	Reactome	R-RNO-168643	1	38	0.0374663	0.0612037	Rps27a	http://www.reactome.org/cgi-bin/eventbrowser_st_id?ST_ID=R-RNO-168643
Signaling by Non-Receptor Tyrosine Kinases	Reactome	R-RNO-9006927	1	38	0.0374663	0.0612037	Rps27a	http://www.reactome.org/cgi-bin/eventbrowser_st_id?ST_ID=R-RNO-9006927
Fructose and mannose metabolism	KEGG PATHWAY	rno00051	1	39	0.0384088	0.0623343	Aldob	http://www.genome.jp/kegg-bin/show_pathway?rno00051/rno:24190%09red
DNA Damage Bypass	Reactome	R-RNO-73893	1	39	0.0384088	0.0623343	Rps27a	http://www.reactome.org/cgi-bin/eventbrowser_st_id?ST_ID=R-RNO-73893
TNF signaling	Reactome	R-RNO-75893	1	41	0.0402913	0.0647153	Rps27a	http://www.reactome.org/cgi-bin/eventbrowser_st_id?ST_ID=R-RNO-75893
E3 ubiquitin ligases ubiquitinate target proteins	Reactome	R-RNO-8866654	1	41	0.0402913	0.0647153	Rps27a	http://www.reactome.org/cgi-bin/eventbrowser_st_id?ST_ID=R-RNO-8866654
Interleukin-1 signaling	Reactome	R-RNO-9020702	1	42	0.0412312	0.0655491	Rps27a	http://www.reactome.org/cgi-bin/eventbrowser_st_id?ST_ID=R-RNO-9020702
TNFR2 non-canonical NF-kB pathway	Reactome	R-RNO-5668541	1	42	0.0412312	0.0655491	Rps27a	http://www.reactome.org/cgi-bin/eventbrowser_st_id?ST_ID=R-RNO-5668541
Signaling by FGFR1	Reactome	R-RNO-5654736	1	42	0.0412312	0.0655491	Rps27a	http://www.reactome.org/cgi-bin/eventbrowser_st_id?ST_ID=R-RNO-5654736
TCR signaling	Reactome	R-RNO-202403	1	43	0.0421701	0.0663647	Rps27a	http://www.reactome.org/cgi-bin/eventbrowser_st_id?ST_ID=R-RNO-202403
Glucose metabolism	Reactome	R-RNO-70326	1	43	0.0421701	0.0663647	Mdh1	http://www.reactome.org/cgi-bin/eventbrowser_st_id?ST_ID=R-RNO-70326
HDR through Homologous Recombination (HRR)	Reactome	R-RNO-5685942	1	43	0.0421701	0.0663647	Rps27a	http://www.reactome.org/cgi-bin/eventbrowser_st_id?ST_ID=R-RNO-5685942
Signaling by the B Cell Receptor (BCR)	Reactome	R-RNO-983705	1	43	0.0421701	0.0663647	Rps27a	http://www.reactome.org/cgi-bin/eventbrowser_st_id?ST_ID=R-RNO-983705
Signaling by TGF-beta Receptor Complex	Reactome	R-RNO-170834	1	44	0.0431082	0.0675681	Rps27a	http://www.reactome.org/cgi-bin/eventbrowser_st_id?ST_ID=R-RNO-170834
Plasma lipoprotein assembly, remodeling, and clearance	Reactome	R-RNO-174824	1	46	0.0449818	0.0696636	Alb	http://www.reactome.org/cgi-bin/eventbrowser_st_id?ST_ID=R-RNO-174824
ABC-family proteins mediated transport	Reactome	R-RNO-382556	1	46	0.0449818	0.0696636	Rps27a	http://www.reactome.org/cgi-bin/eventbrowser_st_id?ST_ID=R-RNO-382556
Cell death signalling via NRAGE, NRIF and NADE	Reactome	R-RNO-204998	1	46	0.0449818	0.0696636	Rps27a	http://www.reactome.org/cgi-bin/eventbrowser_st_id?ST_ID=R-RNO-204998
Iron uptake and transport	Reactome	R-RNO-917937	1	47	0.0459172	0.0709712	Rps27a	http://www.reactome.org/cgi-bin/eventbrowser_st_id?ST_ID=R-RNO-917937
Tryptophan metabolism	KEGG PATHWAY	rno00380	1	48	0.0468518	0.0721295	Aadat	http://www.genome.jp/kegg-bin/show_pathway?rno00380/rno:29416%09red
Formation of TC-NER Pre-Incision Complex	Reactome	R-RNO-6781823	1	48	0.0468518	0.0721295	Rps27a	http://www.reactome.org/cgi-bin/eventbrowser_st_id?ST_ID=R-RNO-6781823
G1/S Transition	Reactome	R-RNO-69206	1	49	0.0477854	0.072847	Rps27a	http://www.reactome.org/cgi-bin/eventbrowser_st_id?ST_ID=R-RNO-69206
PTEN Regulation	Reactome	R-RNO-6807070	1	49	0.0477854	0.072847	Rps27a	http://www.reactome.org/cgi-bin/eventbrowser_st_id?ST_ID=R-RNO-6807070
CDT1 association with the CDC6:ORC:origin complex	Reactome	R-RNO-68827	1	50	0.0487182	0.0736922	Rps27a	http://www.reactome.org/cgi-bin/eventbrowser_st_id?ST_ID=R-RNO-68827
C-type lectin receptors (CLRs)	Reactome	R-RNO-5621481	1	50	0.0487182	0.0736922	Rps27a	http://www.reactome.org/cgi-bin/eventbrowser_st_id?ST_ID=R-RNO-5621481
Interleukin-1 family signaling	Reactome	R-RNO-446652	1	52	0.0505811	0.0757743	Rps27a	http://www.reactome.org/cgi-bin/eventbrowser_st_id?ST_ID=R-RNO-446652
Toll Like Receptor 3 (TLR3) Cascade	Reactome	R-RNO-168164	1	53	0.0515112	0.0765787	Rps27a	http://www.reactome.org/cgi-bin/eventbrowser_st_id?ST_ID=R-RNO-168164
COPII-mediated vesicle transport	Reactome	R-RNO-204005	1	53	0.0515112	0.0765787	Fbp1	http://www.reactome.org/cgi-bin/eventbrowser_st_id?ST_ID=R-RNO-204005
Autodegradation of Cdh1 by Cdh1:APC/C	Reactome	R-RNO-174084	1	53	0.0515112	0.0765787	Rps27a	http://www.reactome.org/cgi-bin/eventbrowser_st_id?ST_ID=R-RNO-174084
Signaling by MET	Reactome	R-RNO-6806834	1	54	0.0524404	0.0778116	Rps27a	http://www.reactome.org/cgi-bin/eventbrowser_st_id?ST_ID=R-RNO-6806834
Assembly of the pre-replicative complex	Reactome	R-RNO-68867	1	55	0.0533688	0.0788886	Rps27a	http://www.reactome.org/cgi-bin/eventbrowser_st_id?ST_ID=R-RNO-68867
Amyotrophic lateral sclerosis (ALS)	KEGG PATHWAY	rno05014	1	56	0.0542963	0.0798053	Gpx1	http://www.genome.jp/kegg-bin/show_pathway?rno05014/rno:24404%09red
Gap-filling DNA repair synthesis and ligation in TC-NER	Reactome	R-RNO-6782210	1	56	0.0542963	0.0798053	Rps27a	http://www.reactome.org/cgi-bin/eventbrowser_st_id?ST_ID=R-RNO-6782210
Toll Like Receptor 5 (TLR5) Cascade	Reactome	R-RNO-168176	1	57	0.0552229	0.080552	Rps27a	http://www.reactome.org/cgi-bin/eventbrowser_st_id?ST_ID=R-RNO-168176
Toll Like Receptor 10 (TLR10) Cascade	Reactome	R-RNO-168142	1	57	0.0552229	0.080552	Rps27a	http://www.reactome.org/cgi-bin/eventbrowser_st_id?ST_ID=R-RNO-168142
MyD88 cascade initiated on plasma membrane	Reactome	R-RNO-975871	1	57	0.0552229	0.080552	Rps27a	http://www.reactome.org/cgi-bin/eventbrowser_st_id?ST_ID=R-RNO-975871
Protein ubiquitination	Reactome	R-RNO-8852135	1	57	0.0552229	0.080552	Rps27a	http://www.reactome.org/cgi-bin/eventbrowser_st_id?ST_ID=R-RNO-8852135
Legionellosis	KEGG PATHWAY	rno05134	1	58	0.0561486	0.080552	Eef1a1	http://www.genome.jp/kegg-bin/show_pathway?rno05134/rno:171361%09red
Toll Like Receptor 2 (TLR2) Cascade	Reactome	R-RNO-181438	1	58	0.0561486	0.080552	Rps27a	http://www.reactome.org/cgi-bin/eventbrowser_st_id?ST_ID=R-RNO-181438
Dual incision in TC-NER	Reactome	R-RNO-6782135	1	58	0.0561486	0.080552	Rps27a	http://www.reactome.org/cgi-bin/eventbrowser_st_id?ST_ID=R-RNO-6782135
Toll Like Receptor TLR1:TLR2 Cascade	Reactome	R-RNO-168179	1	58	0.0561486	0.080552	Rps27a	http://www.reactome.org/cgi-bin/eventbrowser_st_id?ST_ID=R-RNO-168179
MyD88:MAL(TIRAP) cascade initiated on plasma membrane	Reactome	R-RNO-166058	1	58	0.0561486	0.080552	Rps27a	http://www.reactome.org/cgi-bin/eventbrowser_st_id?ST_ID=R-RNO-166058
Toll Like Receptor TLR6:TLR2 Cascade	Reactome	R-RNO-168188	1	58	0.0561486	0.080552	Rps27a	http://www.reactome.org/cgi-bin/eventbrowser_st_id?ST_ID=R-RNO-168188
Synthesis of DNA	Reactome	R-RNO-69239	1	58	0.0561486	0.080552	Rps27a	http://www.reactome.org/cgi-bin/eventbrowser_st_id?ST_ID=R-RNO-69239
Peroxisomal protein import	Reactome	R-RNO-9033241	1	58	0.0561486	0.080552	Rps27a	http://www.reactome.org/cgi-bin/eventbrowser_st_id?ST_ID=R-RNO-9033241
Recruitment and ATM-mediated phosphorylation of repair and signaling proteins at DNA double strand breaks	Reactome	R-RNO-5693565	1	59	0.0570734	0.0815522	Rps27a	http://www.reactome.org/cgi-bin/eventbrowser_st_id?ST_ID=R-RNO-5693565
Formation of the ternary complex, and subsequently, the 43S complex	Reactome	R-RNO-72695	1	59	0.0570734	0.0815522	Rps27a	http://www.reactome.org/cgi-bin/eventbrowser_st_id?ST_ID=R-RNO-72695
Lysine degradation	KEGG PATHWAY	rno00310	1	60	0.0579974	0.0815522	Aadat	http://www.genome.jp/kegg-bin/show_pathway?rno00310/rno:29416%09red
UCH proteinases	Reactome	R-RNO-5689603	1	60	0.0579974	0.0815522	Rps27a	http://www.reactome.org/cgi-bin/eventbrowser_st_id?ST_ID=R-RNO-5689603
DNA Double Strand Break Response	Reactome	R-RNO-5693606	1	60	0.0579974	0.0815522	Rps27a	http://www.reactome.org/cgi-bin/eventbrowser_st_id?ST_ID=R-RNO-5693606
TRIF(TICAM1)-mediated TLR4 signaling	Reactome	R-RNO-937061	1	60	0.0579974	0.0815522	Rps27a	http://www.reactome.org/cgi-bin/eventbrowser_st_id?ST_ID=R-RNO-937061
p75 NTR receptor-mediated signalling	Reactome	R-RNO-193704	1	60	0.0579974	0.0815522	Rps27a	http://www.reactome.org/cgi-bin/eventbrowser_st_id?ST_ID=R-RNO-193704
MyD88-independent TLR4 cascade	Reactome	R-RNO-166166	1	60	0.0579974	0.0815522	Rps27a	http://www.reactome.org/cgi-bin/eventbrowser_st_id?ST_ID=R-RNO-166166
Toll Like Receptor 7/8 (TLR7/8) Cascade	Reactome	R-RNO-168181	1	61	0.0589204	0.0822563	Rps27a	http://www.reactome.org/cgi-bin/eventbrowser_st_id?ST_ID=R-RNO-168181
MyD88 dependent cascade initiated on endosome	Reactome	R-RNO-975155	1	61	0.0589204	0.0822563	Rps27a	http://www.reactome.org/cgi-bin/eventbrowser_st_id?ST_ID=R-RNO-975155
TRAF6 mediated induction of NFkB and MAP kinases upon TLR7/8 or 9 activation	Reactome	R-RNO-975138	1	61	0.0589204	0.0822563	Rps27a	http://www.reactome.org/cgi-bin/eventbrowser_st_id?ST_ID=R-RNO-975138
Glycerolipid metabolism	KEGG PATHWAY	rno00561	1	62	0.0598426	0.083097	Akr1a1	http://www.genome.jp/kegg-bin/show_pathway?rno00561/rno:78959%09red
Fc epsilon receptor (FCERI) signaling	Reactome	R-RNO-2454202	1	62	0.0598426	0.083097	Rps27a	http://www.reactome.org/cgi-bin/eventbrowser_st_id?ST_ID=R-RNO-2454202
Signaling by FGFR2	Reactome	R-RNO-5654738	1	63	0.060764	0.0839275	Rps27a	http://www.reactome.org/cgi-bin/eventbrowser_st_id?ST_ID=R-RNO-5654738
Toll Like Receptor 9 (TLR9) Cascade	Reactome	R-RNO-168138	1	63	0.060764	0.0839275	Rps27a	http://www.reactome.org/cgi-bin/eventbrowser_st_id?ST_ID=R-RNO-168138
APC/C-mediated degradation of cell cycle proteins	Reactome	R-RNO-174143	1	64	0.0616844	0.0844502	Rps27a	http://www.reactome.org/cgi-bin/eventbrowser_st_id?ST_ID=R-RNO-174143
Global Genome Nucleotide Excision Repair (GG-NER)	Reactome	R-RNO-5696399	1	64	0.0616844	0.0844502	Rps27a	http://www.reactome.org/cgi-bin/eventbrowser_st_id?ST_ID=R-RNO-5696399
Oxidative Stress Induced Senescence	Reactome	R-RNO-2559580	1	64	0.0616844	0.0844502	Rps27a	http://www.reactome.org/cgi-bin/eventbrowser_st_id?ST_ID=R-RNO-2559580
Regulation of mitotic cell cycle	Reactome	R-RNO-453276	1	64	0.0616844	0.0844502	Rps27a	http://www.reactome.org/cgi-bin/eventbrowser_st_id?ST_ID=R-RNO-453276
Ribosomal scanning and start codon recognition	Reactome	R-RNO-72702	1	64	0.0616844	0.0844502	Rps27a	http://www.reactome.org/cgi-bin/eventbrowser_st_id?ST_ID=R-RNO-72702
Translation initiation complex formation	Reactome	R-RNO-72649	1	65	0.062604	0.085409	Rps27a	http://www.reactome.org/cgi-bin/eventbrowser_st_id?ST_ID=R-RNO-72649
Senescence-Associated Secretory Phenotype (SASP)	Reactome	R-RNO-2559582	1	66	0.0635227	0.0863598	Rps27a	http://www.reactome.org/cgi-bin/eventbrowser_st_id?ST_ID=R-RNO-2559582
Activation of the mRNA upon binding of the cap-binding complex and eIFs, and subsequent binding to 43S	Reactome	R-RNO-72662	1	66	0.0635227	0.0863598	Rps27a	http://www.reactome.org/cgi-bin/eventbrowser_st_id?ST_ID=R-RNO-72662
Mitotic G1-G1/S phases	Reactome	R-RNO-453279	1	67	0.0644405	0.0870003	Rps27a	http://www.reactome.org/cgi-bin/eventbrowser_st_id?ST_ID=R-RNO-453279
Transcription-Coupled Nucleotide Excision Repair (TC-NER)	Reactome	R-RNO-6781827	1	67	0.0644405	0.0870003	Rps27a	http://www.reactome.org/cgi-bin/eventbrowser_st_id?ST_ID=R-RNO-6781827
DNA Replication Pre-Initiation	Reactome	R-RNO-69002	1	67	0.0644405	0.0870003	Rps27a	http://www.reactome.org/cgi-bin/eventbrowser_st_id?ST_ID=R-RNO-69002
Cellular response to heat stress	Reactome	R-RNO-3371556	1	67	0.0644405	0.0870003	Eef1a1	http://www.reactome.org/cgi-bin/eventbrowser_st_id?ST_ID=R-RNO-3371556
Toll Like Receptor 4 (TLR4) Cascade	Reactome	R-RNO-166016	1	68	0.0653575	0.0879335	Rps27a	http://www.reactome.org/cgi-bin/eventbrowser_st_id?ST_ID=R-RNO-166016
Signaling by TGF-beta family members	Reactome	R-RNO-9006936	1	69	0.0662736	0.0888591	Rps27a	http://www.reactome.org/cgi-bin/eventbrowser_st_id?ST_ID=R-RNO-9006936
Beta-catenin independent WNT signaling	Reactome	R-RNO-3858494	1	69	0.0662736	0.0888591	Rps27a	http://www.reactome.org/cgi-bin/eventbrowser_st_id?ST_ID=R-RNO-3858494
Signaling by FGFR	Reactome	R-RNO-190236	1	73	0.0699293	0.0931195	Rps27a	http://www.reactome.org/cgi-bin/eventbrowser_st_id?ST_ID=R-RNO-190236
S Phase	Reactome	R-RNO-69242	1	73	0.0699293	0.0931195	Rps27a	http://www.reactome.org/cgi-bin/eventbrowser_st_id?ST_ID=R-RNO-69242
Pertussis	KEGG PATHWAY	rno05133	1	74	0.070841	0.0938523	Cfl1	http://www.genome.jp/kegg-bin/show_pathway?rno05133/rno:29271%09red
Macroautophagy	Reactome	R-RNO-1632852	1	74	0.070841	0.0938523	Rps27a	http://www.reactome.org/cgi-bin/eventbrowser_st_id?ST_ID=R-RNO-1632852
Stimuli-sensing channels	Reactome	R-RNO-2672351	1	76	0.0726619	0.095453	Rps27a	http://www.reactome.org/cgi-bin/eventbrowser_st_id?ST_ID=R-RNO-2672351
Processing of DNA double-strand break ends	Reactome	R-RNO-5693607	1	78	0.0744794	0.097348	Rps27a	http://www.reactome.org/cgi-bin/eventbrowser_st_id?ST_ID=R-RNO-5693607
Regulation of TP53 Activity	Reactome	R-RNO-5633007	1	79	0.0753868	0.0980406	Rps27a	http://www.reactome.org/cgi-bin/eventbrowser_st_id?ST_ID=R-RNO-5633007
Arachidonic acid metabolism	KEGG PATHWAY	rno00590	1	83	0.0790079	0.101899	Gpx1	http://www.genome.jp/kegg-bin/show_pathway?rno00590/rno:24404%09red
Post-translational protein phosphorylation	Reactome	R-RNO-8957275	1	83	0.0790079	0.101899	Alb	http://www.reactome.org/cgi-bin/eventbrowser_st_id?ST_ID=R-RNO-8957275
Toll-like Receptor Cascades	Reactome	R-RNO-168898	1	83	0.0790079	0.101899	Rps27a	http://www.reactome.org/cgi-bin/eventbrowser_st_id?ST_ID=R-RNO-168898
Cargo recognition for clathrin-mediated endocytosis	Reactome	R-RNO-8856825	1	85	0.0808133	0.103372	Rps27a	http://www.reactome.org/cgi-bin/eventbrowser_st_id?ST_ID=R-RNO-8856825
Biosynthesis of amino acids	KEGG PATHWAY	rno01230	1	86	0.0817147	0.104354	Aldob	http://www.genome.jp/kegg-bin/show_pathway?rno01230/rno:24190%09red
Potassium Channels	Reactome	R-RNO-1296071	1	87	0.0826153	0.105331	Prdx1	http://www.reactome.org/cgi-bin/eventbrowser_st_id?ST_ID=R-RNO-1296071
Nucleotide Excision Repair	Reactome	R-RNO-5696398	1	90	0.0853118	0.108238	Rps27a	http://www.reactome.org/cgi-bin/eventbrowser_st_id?ST_ID=R-RNO-5696398
Programmed Cell Death	Reactome	R-RNO-5357801	1	90	0.0853118	0.108238	Rps27a	http://www.reactome.org/cgi-bin/eventbrowser_st_id?ST_ID=R-RNO-5357801
G2/M Checkpoints	Reactome	R-RNO-69481	1	91	0.0862089	0.108844	Rps27a	http://www.reactome.org/cgi-bin/eventbrowser_st_id?ST_ID=R-RNO-69481
Protein localization	Reactome	R-RNO-9609507	1	93	0.0880007	0.110747	Rps27a	http://www.reactome.org/cgi-bin/eventbrowser_st_id?ST_ID=R-RNO-9609507
Transcriptional regulation by RUNX1	Reactome	R-RNO-8878171	1	94	0.0888952	0.111693	Rps27a	http://www.reactome.org/cgi-bin/eventbrowser_st_id?ST_ID=R-RNO-8878171
Fc gamma R-mediated phagocytosis	KEGG PATHWAY	rno04666	1	96	0.0906819	0.113026	Cfl1	http://www.genome.jp/kegg-bin/show_pathway?rno04666/rno:29271%09red
GTP hydrolysis and joining of the 60S ribosomal subunit	Reactome	R-RNO-72706	1	96	0.0906819	0.113026	Rps27a	http://www.reactome.org/cgi-bin/eventbrowser_st_id?ST_ID=R-RNO-72706
Metabolism of steroids	Reactome	R-RNO-8957322	1	96	0.0906819	0.113026	Alb	http://www.reactome.org/cgi-bin/eventbrowser_st_id?ST_ID=R-RNO-8957322
Regulation of Insulin-like Growth Factor (IGF) transport and uptake by Insulin-like Growth Factor Binding Proteins (IGFBPs)	Reactome	R-RNO-381426	1	97	0.0915739	0.113774	Alb	http://www.reactome.org/cgi-bin/eventbrowser_st_id?ST_ID=R-RNO-381426
SRP-dependent cotranslational protein targeting to membrane	Reactome	R-RNO-1799339	1	100	0.0942449	0.115799	Rps27a	http://www.reactome.org/cgi-bin/eventbrowser_st_id?ST_ID=R-RNO-1799339
HDR through Homologous Recombination (HRR) or Single Strand Annealing (SSA)	Reactome	R-RNO-5693567	1	100	0.0942449	0.115799	Rps27a	http://www.reactome.org/cgi-bin/eventbrowser_st_id?ST_ID=R-RNO-5693567
DNA Replication	Reactome	R-RNO-69306	1	101	0.0951336	0.116158	Rps27a	http://www.reactome.org/cgi-bin/eventbrowser_st_id?ST_ID=R-RNO-69306
Nonsense Mediated Decay (NMD) independent of the Exon Junction Complex (EJC)	Reactome	R-RNO-975956	1	101	0.0951336	0.116158	Rps27a	http://www.reactome.org/cgi-bin/eventbrowser_st_id?ST_ID=R-RNO-975956
Death Receptor Signalling	Reactome	R-RNO-73887	1	101	0.0951336	0.116158	Rps27a	http://www.reactome.org/cgi-bin/eventbrowser_st_id?ST_ID=R-RNO-73887
Homology Directed Repair	Reactome	R-RNO-5693538	1	105	0.0986797	0.119551	Rps27a	http://www.reactome.org/cgi-bin/eventbrowser_st_id?ST_ID=R-RNO-5693538
Formation of a pool of free 40S subunits	Reactome	R-RNO-72689	1	109	0.102212	0.122876	Rps27a	http://www.reactome.org/cgi-bin/eventbrowser_st_id?ST_ID=R-RNO-72689
The citric acid (TCA) cycle and respiratory electron transport	Reactome	R-RNO-1428517	1	109	0.102212	0.122876	Mdh2	http://www.reactome.org/cgi-bin/eventbrowser_st_id?ST_ID=R-RNO-1428517
Cardiac conduction	Reactome	R-RNO-5576891	1	111	0.103974	0.124609	Prdx1	http://www.reactome.org/cgi-bin/eventbrowser_st_id?ST_ID=R-RNO-5576891
HIF-1 signaling pathway	KEGG PATHWAY	rno04066	1	116	0.108362	0.12868	Aldob	http://www.genome.jp/kegg-bin/show_pathway?rno04066/rno:24190%09red
Nonsense Mediated Decay (NMD) enhanced by the Exon Junction Complex (EJC)	Reactome	R-RNO-975957	1	117	0.109238	0.128933	Rps27a	http://www.reactome.org/cgi-bin/eventbrowser_st_id?ST_ID=R-RNO-975957
Clathrin-mediated endocytosis	Reactome	R-RNO-8856828	1	117	0.109238	0.128933	Rps27a	http://www.reactome.org/cgi-bin/eventbrowser_st_id?ST_ID=R-RNO-8856828
Cellular Senescence	Reactome	R-RNO-2559583	1	117	0.109238	0.128933	Rps27a	http://www.reactome.org/cgi-bin/eventbrowser_st_id?ST_ID=R-RNO-2559583
Nonsense-Mediated Decay (NMD)	Reactome	R-RNO-927802	1	117	0.109238	0.128933	Rps27a	http://www.reactome.org/cgi-bin/eventbrowser_st_id?ST_ID=R-RNO-927802
L13a-mediated translational silencing of Ceruloplasmin expression	Reactome	R-RNO-156827	1	118	0.110112	0.129573	Rps27a	http://www.reactome.org/cgi-bin/eventbrowser_st_id?ST_ID=R-RNO-156827
TCF dependent signaling in response to WNT	Reactome	R-RNO-201681	1	119	0.110986	0.130207	Rps27a	http://www.reactome.org/cgi-bin/eventbrowser_st_id?ST_ID=R-RNO-201681
DNA Double-Strand Break Repair	Reactome	R-RNO-5693532	1	124	0.115341	0.134306	Rps27a	http://www.reactome.org/cgi-bin/eventbrowser_st_id?ST_ID=R-RNO-5693532
Eukaryotic Translation Initiation	Reactome	R-RNO-72613	1	124	0.115341	0.134306	Rps27a	http://www.reactome.org/cgi-bin/eventbrowser_st_id?ST_ID=R-RNO-72613
Cap-dependent Translation Initiation	Reactome	R-RNO-72737	1	124	0.115341	0.134306	Rps27a	http://www.reactome.org/cgi-bin/eventbrowser_st_id?ST_ID=R-RNO-72737
Ion channel transport	Reactome	R-RNO-983712	1	127	0.117944	0.136928	Rps27a	http://www.reactome.org/cgi-bin/eventbrowser_st_id?ST_ID=R-RNO-983712
Ub-specific processing proteases	Reactome	R-RNO-5689880	1	131	0.121404	0.139489	Rps27a	http://www.reactome.org/cgi-bin/eventbrowser_st_id?ST_ID=R-RNO-5689880
PIP3 activates AKT signaling	Reactome	R-RNO-1257604	1	152	0.139352	0.157783	Rps27a	http://www.reactome.org/cgi-bin/eventbrowser_st_id?ST_ID=R-RNO-1257604
Muscle contraction	Reactome	R-RNO-397014	1	154	0.141042	0.159466	Prdx1	http://www.reactome.org/cgi-bin/eventbrowser_st_id?ST_ID=R-RNO-397014
RAF/MAP kinase cascade	Reactome	R-RNO-5673001	1	155	0.141886	0.160188	Rps27a	http://www.reactome.org/cgi-bin/eventbrowser_st_id?ST_ID=R-RNO-5673001
MAPK1/MAPK3 signaling	Reactome	R-RNO-5684996	1	159	0.145255	0.163046	Rps27a	http://www.reactome.org/cgi-bin/eventbrowser_st_id?ST_ID=R-RNO-5684996
Major pathway of rRNA processing in the nucleolus and cytosol	Reactome	R-RNO-6791226	1	163	0.148611	0.166094	Rps27a	http://www.reactome.org/cgi-bin/eventbrowser_st_id?ST_ID=R-RNO-6791226
rRNA processing in the nucleus and cytosol	Reactome	R-RNO-8868773	1	163	0.148611	0.166094	Rps27a	http://www.reactome.org/cgi-bin/eventbrowser_st_id?ST_ID=R-RNO-8868773
rRNA processing	Reactome	R-RNO-72312	1	163	0.148611	0.166094	Rps27a	http://www.reactome.org/cgi-bin/eventbrowser_st_id?ST_ID=R-RNO-72312
FLT3 Signaling	Reactome	R-RNO-9607240	1	166	0.151119	0.168656	Rps27a	http://www.reactome.org/cgi-bin/eventbrowser_st_id?ST_ID=R-RNO-9607240
RNA transport	KEGG PATHWAY	rno03013	1	168	0.152787	0.170274	Eef1a1	http://www.genome.jp/kegg-bin/show_pathway?rno03013/rno:171361%09red
Neddylation	Reactome	R-RNO-8951664	1	172	0.156114	0.173485	Rps27a	http://www.reactome.org/cgi-bin/eventbrowser_st_id?ST_ID=R-RNO-8951664
Intracellular signaling by second messengers	Reactome	R-RNO-9006925	1	173	0.156944	0.173911	Rps27a	http://www.reactome.org/cgi-bin/eventbrowser_st_id?ST_ID=R-RNO-9006925
Antigen processing: Ubiquitination & Proteasome degradation	Reactome	R-RNO-983168	1	175	0.158601	0.175001	Rps27a	http://www.reactome.org/cgi-bin/eventbrowser_st_id?ST_ID=R-RNO-983168
MAPK family signaling cascades	Reactome	R-RNO-5683057	1	177	0.160255	0.176326	Rps27a	http://www.reactome.org/cgi-bin/eventbrowser_st_id?ST_ID=R-RNO-5683057
Cell Cycle Checkpoints	Reactome	R-RNO-69620	1	177	0.160255	0.176326	Rps27a	http://www.reactome.org/cgi-bin/eventbrowser_st_id?ST_ID=R-RNO-69620
Ribosome	KEGG PATHWAY	rno03010	1	179	0.161906	0.176893	Rps27a	http://www.genome.jp/kegg-bin/show_pathway?rno03010/rno:100912032%09red
Other interleukin signaling	Reactome	R-RNO-449836	1	179	0.161906	0.176893	Rps27a	http://www.reactome.org/cgi-bin/eventbrowser_st_id?ST_ID=R-RNO-449836
Transcriptional Regulation by TP53	Reactome	R-RNO-3700989	1	180	0.16273	0.177545	Rps27a	http://www.reactome.org/cgi-bin/eventbrowser_st_id?ST_ID=R-RNO-3700989
Deubiquitination	Reactome	R-RNO-5688426	1	183	0.165199	0.179484	Rps27a	http://www.reactome.org/cgi-bin/eventbrowser_st_id?ST_ID=R-RNO-5688426
Signaling by WNT	Reactome	R-RNO-195721	1	189	0.170114	0.184309	Rps27a	http://www.reactome.org/cgi-bin/eventbrowser_st_id?ST_ID=R-RNO-195721
SLC-mediated transmembrane transport	Reactome	R-RNO-425407	1	198	0.177434	0.191707	Alb	http://www.reactome.org/cgi-bin/eventbrowser_st_id?ST_ID=R-RNO-425407
Class I MHC mediated antigen processing & presentation	Reactome	R-RNO-983169	1	210	0.187096	0.200203	Rps27a	http://www.reactome.org/cgi-bin/eventbrowser_st_id?ST_ID=R-RNO-983169
Regulation of actin cytoskeleton	KEGG PATHWAY	rno04810	1	223	0.19744	0.210117	Cfl1	http://www.genome.jp/kegg-bin/show_pathway?rno04810/rno:29271%09red
Human immunodeficiency virus 1 infection	KEGG PATHWAY	rno05170	1	243	0.213105	0.22525	Cfl1	http://www.genome.jp/kegg-bin/show_pathway?rno05170/rno:29271%09red
DNA Repair	Reactome	R-RNO-73894	1	245	0.214656	0.226581	Rps27a	http://www.reactome.org/cgi-bin/eventbrowser_st_id?ST_ID=R-RNO-73894
Endocytosis	KEGG PATHWAY	rno04144	1	275	0.237556	0.249401	Fbp1	http://www.genome.jp/kegg-bin/show_pathway?rno04144/rno:171049%09red
Neuronal System	Reactome	R-RNO-112316	1	292	0.250244	0.262016	Prdx1	http://www.reactome.org/cgi-bin/eventbrowser_st_id?ST_ID=R-RNO-112316
Signaling by Receptor Tyrosine Kinases	Reactome	R-RNO-9006934	1	299	0.255408	0.26635	Rps27a	http://www.reactome.org/cgi-bin/eventbrowser_st_id?ST_ID=R-RNO-9006934
Signaling by Interleukins	Reactome	R-RNO-449147	1	301	0.256878	0.267524	Rps27a	http://www.reactome.org/cgi-bin/eventbrowser_st_id?ST_ID=R-RNO-449147
Cytokine Signaling in Immune system	Reactome	R-RNO-1280215	1	374	0.308627	0.318438	Rps27a	http://www.reactome.org/cgi-bin/eventbrowser_st_id?ST_ID=R-RNO-1280215
Metabolism of RNA	Reactome	R-RNO-8953854	1	436	0.349822	0.359513	Rps27a	http://www.reactome.org/cgi-bin/eventbrowser_st_id?ST_ID=R-RNO-8953854
Generic Transcription Pathway	Reactome	R-RNO-212436	1	452	0.36006	0.369548	Rps27a	http://www.reactome.org/cgi-bin/eventbrowser_st_id?ST_ID=R-RNO-212436
Metabolism of lipids	Reactome	R-RNO-556833	1	476	0.375126	0.383999	Alb	http://www.reactome.org/cgi-bin/eventbrowser_st_id?ST_ID=R-RNO-556833
RNA Polymerase II Transcription	Reactome	R-RNO-73857	1	551	0.420025	0.427711	Rps27a	http://www.reactome.org/cgi-bin/eventbrowser_st_id?ST_ID=R-RNO-73857
Gene expression (Transcription)	Reactome	R-RNO-74160	1	614	0.45531	0.461831	Rps27a	http://www.reactome.org/cgi-bin/eventbrowser_st_id?ST_ID=R-RNO-74160
--------------------
#Term	Database	ID	Input number	Background number	P-Value	Corrected P-Value	Input	Hyperlink
--------------------
#Term	Database	ID	Input number	Background number	P-Value	Corrected P-Value	Input	Hyperlink
microtubule-based process	Gene Ontology	GO:0007017	11	38	3.19711e-24	2.49055e-22	Tuba8|Tuba1c|Tubb4b|Tuba1a|Tubb5|Tubb3|Tuba3b|Tuba1b|Tuba4a|Tubb2a|Tubb2b	http://amigo.geneontology.org/amigo/term/GO:0007017
structural constituent of cytoskeleton	Gene Ontology	GO:0005200	11	58	1.97783e-22	7.70365e-21	Tuba8|Tuba1c|Tubb4b|Tuba1a|Tubb5|Tubb3|Tuba3b|Tuba1b|Tuba4a|Tubb2a|Tubb2b	http://amigo.geneontology.org/amigo/term/GO:0005200
mitotic cell cycle	Gene Ontology	GO:0000278	11	120	3.31694e-19	6.62538e-18	Tuba8|Tuba1c|Tubb4b|Tuba1a|Tubb5|Tubb3|Tuba3b|Tuba1b|Tuba4a|Tubb2a|Tubb2b	http://amigo.geneontology.org/amigo/term/GO:0000278
GTPase activity	Gene Ontology	GO:0003924	13	292	9.21238e-19	1.70868e-17	Tuba3a|Tuba8|Tuba1c|Tubb4b|Tuba1a|Tubb5|Tubb3|Tuba3b|Eef1a1|Tuba1b|Tuba4a|Tubb2a|Tubb2b	http://amigo.geneontology.org/amigo/term/GO:0003924
microtubule cytoskeleton organization	Gene Ontology	GO:0000226	11	136	1.22476e-18	2.2188e-17	Tuba8|Tuba1c|Tubb4b|Tuba1a|Tubb5|Tubb3|Tuba3b|Tuba1b|Tuba4a|Tubb2a|Tubb2b	http://amigo.geneontology.org/amigo/term/GO:0000226
GTP binding	Gene Ontology	GO:0005525	12	366	8.71832e-16	1.28143e-14	Tuba8|Tuba1c|Tubb4b|Tuba1a|Tubb5|Tubb3|Tuba3b|Eef1a1|Tuba1b|Tuba4a|Tubb2a|Tubb2b	http://amigo.geneontology.org/amigo/term/GO:0005525
microtubule	Gene Ontology	GO:0005874	11	265	1.39077e-15	2.00632e-14	Tuba8|Tuba1c|Tubb4b|Tuba1a|Tubb5|Tubb3|Tuba3b|Tuba1b|Tuba4a|Tubb2a|Tubb2b	http://amigo.geneontology.org/amigo/term/GO:0005874
microtubule cytoskeleton	Gene Ontology	GO:0015630	7	182	5.7203e-10	6.85556e-09	Tuba8|Tuba1c|Tuba1b|Tuba1a|Tubb3|Tuba4a|Tubb2b	http://amigo.geneontology.org/amigo/term/GO:0015630
cytoplasm	Gene Ontology	GO:0005737	20	5024	1.89318e-09	2.23453e-08	Tuba8|Eef1a1|Tuba1c|Tubb4b|Tuba1a|Prdx4|Alb|Tubb3|Rida|Gsta3|Gpx1|Tuba3b|Mdh2|Cfl1|Tuba1b|Tubb5|Tuba4a|Aldob|Tubb2a|Tubb2b	http://amigo.geneontology.org/amigo/term/GO:0005737
hydrogen peroxide catabolic process	Gene Ontology	GO:0042744	4	23	1.30152e-08	1.49101e-07	Gpx1|Hba1|Prdx4|Hbb	http://amigo.geneontology.org/amigo/term/GO:0042744
cellular oxidant detoxification	Gene Ontology	GO:0098869	4	81	1.44312e-06	1.42303e-05	Gpx1|Hba1|Prdx4|Hbb	http://amigo.geneontology.org/amigo/term/GO:0098869
oxygen binding	Gene Ontology	GO:0019825	3	25	2.73827e-06	2.63348e-05	Hba1|Alb|Hbb	http://amigo.geneontology.org/amigo/term/GO:0019825
peroxidase activity	Gene Ontology	GO:0004601	3	29	4.13485e-06	3.88078e-05	Gpx1|Hba1|Hbb	http://amigo.geneontology.org/amigo/term/GO:0004601
glutathione metabolic process	Gene Ontology	GO:0006749	3	47	1.6145e-05	0.000147965	Gpx1|Gsta3|Hbb	http://amigo.geneontology.org/amigo/term/GO:0006749
response to amino acid	Gene Ontology	GO:0043200	3	60	3.24297e-05	0.000293753	Aldob|Cfl1|Gsta3	http://amigo.geneontology.org/amigo/term/GO:0043200
haptoglobin binding	Gene Ontology	GO:0031720	2	7	3.32217e-05	0.000297468	Hba1|Hbb	http://amigo.geneontology.org/amigo/term/GO:0031720
positive regulation of cell death	Gene Ontology	GO:0010942	3	65	4.07912e-05	0.000347633	Hba1|Eef1a1|Hbb	http://amigo.geneontology.org/amigo/term/GO:0010942
malate metabolic process	Gene Ontology	GO:0006108	2	8	4.15017e-05	0.000347633	Mdh2|Mdh1	http://amigo.geneontology.org/amigo/term/GO:0006108
organic acid binding	Gene Ontology	GO:0043177	2	8	4.15017e-05	0.000347633	Hba1|Hbb	http://amigo.geneontology.org/amigo/term/GO:0043177
haptoglobin-hemoglobin complex	Gene Ontology	GO:0031838	2	8	4.15017e-05	0.000347633	Hba1|Hbb	http://amigo.geneontology.org/amigo/term/GO:0031838
cytoplasmic microtubule	Gene Ontology	GO:0005881	3	66	4.2617e-05	0.000351847	Tuba1c|Tuba1b|Tuba1a	http://amigo.geneontology.org/amigo/term/GO:0005881
hemoglobin complex	Gene Ontology	GO:0005833	2	10	6.07948e-05	0.000478376	Hba1|Hbb	http://amigo.geneontology.org/amigo/term/GO:0005833
response to hydrogen peroxide	Gene Ontology	GO:0042542	3	79	7.1415e-05	0.000553819	Gpx1|Hba1|Hbb	http://amigo.geneontology.org/amigo/term/GO:0042542
oxaloacetate metabolic process	Gene Ontology	GO:0006107	2	11	7.18046e-05	0.000553819	Mdh2|Mdh1	http://amigo.geneontology.org/amigo/term/GO:0006107
oxygen carrier activity	Gene Ontology	GO:0005344	2	13	9.65419e-05	0.000716249	Hba1|Hbb	http://amigo.geneontology.org/amigo/term/GO:0005344
oxygen transport	Gene Ontology	GO:0015671	2	15	0.000124892	0.000877701	Hba1|Hbb	http://amigo.geneontology.org/amigo/term/GO:0015671
NADH metabolic process	Gene Ontology	GO:0006734	2	15	0.000124892	0.000877701	Mdh2|Mdh1	http://amigo.geneontology.org/amigo/term/GO:0006734
drug binding	Gene Ontology	GO:0008144	3	103	0.000153112	0.00106495	Eef1a1|Alb|Fbp1	http://amigo.geneontology.org/amigo/term/GO:0008144
chaperone binding	Gene Ontology	GO:0051087	3	109	0.000180171	0.00124207	Alb|Mdh2|Hspe1	http://amigo.geneontology.org/amigo/term/GO:0051087
membrane raft	Gene Ontology	GO:0045121	4	310	0.000242119	0.00165448	Tuba1c|Tuba1b|Tuba1a|Tubb5	http://amigo.geneontology.org/amigo/term/GO:0045121
erythrocyte development	Gene Ontology	GO:0048821	2	29	0.000423384	0.00281894	Hba1|Hbb	http://amigo.geneontology.org/amigo/term/GO:0048821
tricarboxylic acid cycle	Gene Ontology	GO:0006099	2	30	0.000451334	0.00295453	Mdh2|Mdh1	http://amigo.geneontology.org/amigo/term/GO:0006099
vasodilation	Gene Ontology	GO:0042311	2	32	0.000509858	0.00328247	Gpx1|Alb	http://amigo.geneontology.org/amigo/term/GO:0042311
regulation of synapse organization	Gene Ontology	GO:0050807	2	37	0.000671397	0.00425218	Tuba1a|Tubb5	http://amigo.geneontology.org/amigo/term/GO:0050807
mitochondrial matrix	Gene Ontology	GO:0005759	3	178	0.000733982	0.00461107	Rida|Mdh2|Hspe1	http://amigo.geneontology.org/amigo/term/GO:0005759
cell redox homeostasis	Gene Ontology	GO:0045454	2	46	0.00101645	0.00618604	Gpx1|Prdx4	http://amigo.geneontology.org/amigo/term/GO:0045454
pyridoxal phosphate binding	Gene Ontology	GO:0030170	2	53	0.00133244	0.0079844	Alb|Aadat	http://amigo.geneontology.org/amigo/term/GO:0030170
response to axon injury	Gene Ontology	GO:0048678	2	55	0.00143029	0.00845048	Fbp1|Gsta3	http://amigo.geneontology.org/amigo/term/GO:0048678
cellular response to epidermal growth factor stimulus	Gene Ontology	GO:0071364	2	57	0.00153148	0.00885367	Eef1a1|Cfl1	http://amigo.geneontology.org/amigo/term/GO:0071364
cortical actin cytoskeleton	Gene Ontology	GO:0030864	2	57	0.00153148	0.00885367	Eef1a1|Cfl1	http://amigo.geneontology.org/amigo/term/GO:0030864
identical protein binding	Gene Ontology	GO:0042802	7	1799	0.00153433	0.00885367	Eef1a1|Tuba1a|Prdx4|Alb|Rida|Gsta3|Aldob	http://amigo.geneontology.org/amigo/term/GO:0042802
filopodium	Gene Ontology	GO:0030175	2	74	0.00252469	0.0141492	Tubb3|Cfl1	http://amigo.geneontology.org/amigo/term/GO:0030175
cytoplasmic ribonucleoprotein granule	Gene Ontology	GO:0036464	2	76	0.00265699	0.0147213	Tuba1a|Tubb5	http://amigo.geneontology.org/amigo/term/GO:0036464
response to organic cyclic compound	Gene Ontology	GO:0014070	3	281	0.00266458	0.0147213	Gpx1|Aldob|Cfl1	http://amigo.geneontology.org/amigo/term/GO:0014070
double-stranded RNA binding	Gene Ontology	GO:0003725	2	78	0.0027925	0.0153194	Tubb4b|Tuba1b	http://amigo.geneontology.org/amigo/term/GO:0003725
ruffle membrane	Gene Ontology	GO:0032587	2	82	0.00307309	0.0167408	Eef1a1|Cfl1	http://amigo.geneontology.org/amigo/term/GO:0032587
aging	Gene Ontology	GO:0007568	3	336	0.00437765	0.0236819	Gpx1|Eef1a1|Gsta3	http://amigo.geneontology.org/amigo/term/GO:0007568
cellular response to drug	Gene Ontology	GO:0035690	2	105	0.00492981	0.0259481	Eef1a1|Gsta3	http://amigo.geneontology.org/amigo/term/GO:0035690
carbohydrate metabolic process	Gene Ontology	GO:0005975	2	105	0.00492981	0.0259481	Mdh2|Mdh1	http://amigo.geneontology.org/amigo/term/GO:0005975
cytoskeleton organization	Gene Ontology	GO:0007010	2	112	0.00557539	0.0260614	Tubb4b|Cfl1	http://amigo.geneontology.org/amigo/term/GO:0007010
protein binding	Gene Ontology	GO:0005515	6	1713	0.00581917	0.0260614	Tubb4b|Tuba1a|Tubb5|Mdh2|Cfl1|Hba1	http://amigo.geneontology.org/amigo/term/GO:0005515
L-kynurenine metabolic process	Gene Ontology	GO:0097052	1	5	0.00585462	0.0260614	Aadat	http://amigo.geneontology.org/amigo/term/GO:0097052
protein oxidation	Gene Ontology	GO:0018158	1	5	0.00585462	0.0260614	Gpx1	http://amigo.geneontology.org/amigo/term/GO:0018158
renal absorption	Gene Ontology	GO:0070293	1	5	0.00585462	0.0260614	Hbb	http://amigo.geneontology.org/amigo/term/GO:0070293
regulation of mammary gland epithelial cell proliferation	Gene Ontology	GO:0033599	1	5	0.00585462	0.0260614	Gpx1	http://amigo.geneontology.org/amigo/term/GO:0033599
cardiac neural crest cell migration involved in outflow tract morphogenesis	Gene Ontology	GO:0003253	1	5	0.00585462	0.0260614	Fbp1	http://amigo.geneontology.org/amigo/term/GO:0003253
folic acid transport	Gene Ontology	GO:0015884	1	5	0.00585462	0.0260614	Fbp1	http://amigo.geneontology.org/amigo/term/GO:0015884
negative regulation of lamellipodium assembly	Gene Ontology	GO:0010593	1	5	0.00585462	0.0260614	Cfl1	http://amigo.geneontology.org/amigo/term/GO:0010593
response to platinum ion	Gene Ontology	GO:0070541	1	5	0.00585462	0.0260614	Alb	http://amigo.geneontology.org/amigo/term/GO:0070541
endothelial cell development	Gene Ontology	GO:0001885	1	5	0.00585462	0.0260614	Gpx1	http://amigo.geneontology.org/amigo/term/GO:0001885
fructose binding	Gene Ontology	GO:0070061	1	5	0.00585462	0.0260614	Aldob	http://amigo.geneontology.org/amigo/term/GO:0070061
nickel cation binding	Gene Ontology	GO:0016151	1	5	0.00585462	0.0260614	Gsta3	http://amigo.geneontology.org/amigo/term/GO:0016151
neural fold formation	Gene Ontology	GO:0001842	1	5	0.00585462	0.0260614	Cfl1	http://amigo.geneontology.org/amigo/term/GO:0001842
nitrobenzene metabolic process	Gene Ontology	GO:0018916	1	5	0.00585462	0.0260614	Gsta3	http://amigo.geneontology.org/amigo/term/GO:0018916
cellular detoxification of nitrogen compound	Gene Ontology	GO:0070458	1	5	0.00585462	0.0260614	Gsta3	http://amigo.geneontology.org/amigo/term/GO:0070458
NADH oxidation	Gene Ontology	GO:0006116	1	5	0.00585462	0.0260614	Aldob	http://amigo.geneontology.org/amigo/term/GO:0006116
folate import across plasma membrane	Gene Ontology	GO:1904447	1	5	0.00585462	0.0260614	Fbp1	http://amigo.geneontology.org/amigo/term/GO:1904447
negative regulation of dendritic spine maintenance	Gene Ontology	GO:1902951	1	5	0.00585462	0.0260614	Cfl1	http://amigo.geneontology.org/amigo/term/GO:1902951
response to symbiotic bacterium	Gene Ontology	GO:0009609	1	6	0.00682716	0.0271345	Gpx1	http://amigo.geneontology.org/amigo/term/GO:0009609
cellular detoxification of aldehyde	Gene Ontology	GO:0110095	1	6	0.00682716	0.0271345	Akr1a1	http://amigo.geneontology.org/amigo/term/GO:0110095
G1 to G0 transition	Gene Ontology	GO:0070314	1	6	0.00682716	0.0271345	Rida	http://amigo.geneontology.org/amigo/term/GO:0070314
myoblast proliferation	Gene Ontology	GO:0051450	1	6	0.00682716	0.0271345	Gpx1	http://amigo.geneontology.org/amigo/term/GO:0051450
vacuolar proton-transporting V-type ATPase complex assembly	Gene Ontology	GO:0070072	1	6	0.00682716	0.0271345	Aldob	http://amigo.geneontology.org/amigo/term/GO:0070072
thioredoxin peroxidase activity	Gene Ontology	GO:0008379	1	6	0.00682716	0.0271345	Prdx4	http://amigo.geneontology.org/amigo/term/GO:0008379
negative regulation of actin filament depolymerization	Gene Ontology	GO:0030835	1	6	0.00682716	0.0271345	Cfl1	http://amigo.geneontology.org/amigo/term/GO:0030835
protein maturation by protein folding	Gene Ontology	GO:0022417	1	6	0.00682716	0.0271345	Prdx4	http://amigo.geneontology.org/amigo/term/GO:0022417
folic acid metabolic process	Gene Ontology	GO:0046655	1	6	0.00682716	0.0271345	Fbp1	http://amigo.geneontology.org/amigo/term/GO:0046655
hemoglobin binding	Gene Ontology	GO:0030492	1	6	0.00682716	0.0271345	Hbb	http://amigo.geneontology.org/amigo/term/GO:0030492
dorsal root ganglion development	Gene Ontology	GO:1990791	1	6	0.00682716	0.0271345	Tubb3	http://amigo.geneontology.org/amigo/term/GO:1990791
interaction with symbiont	Gene Ontology	GO:0051702	1	6	0.00682716	0.0271345	Gpx1	http://amigo.geneontology.org/amigo/term/GO:0051702
NAD metabolic process	Gene Ontology	GO:0019674	1	7	0.00779878	0.0294915	Mdh1	http://amigo.geneontology.org/amigo/term/GO:0019674
smooth endoplasmic reticulum membrane	Gene Ontology	GO:0030868	1	7	0.00779878	0.0294915	Aldob	http://amigo.geneontology.org/amigo/term/GO:0030868
sperm-egg recognition	Gene Ontology	GO:0035036	1	7	0.00779878	0.0294915	Fbp1	http://amigo.geneontology.org/amigo/term/GO:0035036
response to interleukin-6	Gene Ontology	GO:0070741	1	7	0.00779878	0.0294915	Aldob	http://amigo.geneontology.org/amigo/term/GO:0070741
negative regulation of actin filament bundle assembly	Gene Ontology	GO:0032232	1	7	0.00779878	0.0294915	Cfl1	http://amigo.geneontology.org/amigo/term/GO:0032232
long-chain fatty acid binding	Gene Ontology	GO:0036041	1	7	0.00779878	0.0294915	Rida	http://amigo.geneontology.org/amigo/term/GO:0036041
neuron migration	Gene Ontology	GO:0001764	2	134	0.00784081	0.0295072	Tubb2a|Tubb2b	http://amigo.geneontology.org/amigo/term/GO:0001764
mitochondrion	Gene Ontology	GO:0005739	5	1292	0.00802401	0.0300514	Gpx1|Rida|Aadat|Mdh2|Hspe1	http://amigo.geneontology.org/amigo/term/GO:0005739
response to oxidative stress	Gene Ontology	GO:0006979	2	141	0.0086351	0.0316269	Gpx1|Prdx4	http://amigo.geneontology.org/amigo/term/GO:0006979
response to hydroperoxide	Gene Ontology	GO:0033194	1	8	0.00876947	0.0316269	Gpx1	http://amigo.geneontology.org/amigo/term/GO:0033194
transaminase activity	Gene Ontology	GO:0008483	1	8	0.00876947	0.0316269	Aadat	http://amigo.geneontology.org/amigo/term/GO:0008483
cellular response to stress	Gene Ontology	GO:0033554	1	8	0.00876947	0.0316269	Prdx4	http://amigo.geneontology.org/amigo/term/GO:0033554
enzyme binding	Gene Ontology	GO:0019899	3	436	0.00891819	0.0320151	Tuba4a|Alb|Gsta3	http://amigo.geneontology.org/amigo/term/GO:0019899
positive regulation of circadian sleep/wake cycle, non-REM sleep	Gene Ontology	GO:0046010	1	9	0.00973924	0.0332758	Alb	http://amigo.geneontology.org/amigo/term/GO:0046010
hepoxilin biosynthetic process	Gene Ontology	GO:0051122	1	9	0.00973924	0.0332758	Gsta3	http://amigo.geneontology.org/amigo/term/GO:0051122
positive regulation of NMDA glutamate receptor activity	Gene Ontology	GO:1904783	1	9	0.00973924	0.0332758	Cfl1	http://amigo.geneontology.org/amigo/term/GO:1904783
positive regulation of actin filament depolymerization	Gene Ontology	GO:0030836	1	9	0.00973924	0.0332758	Cfl1	http://amigo.geneontology.org/amigo/term/GO:0030836
netrin-activated signaling pathway	Gene Ontology	GO:0038007	1	9	0.00973924	0.0332758	Tubb3	http://amigo.geneontology.org/amigo/term/GO:0038007
lipoxygenase pathway	Gene Ontology	GO:0019372	1	10	0.0107081	0.0337717	Gpx1	http://amigo.geneontology.org/amigo/term/GO:0019372
doxorubicin metabolic process	Gene Ontology	GO:0044598	1	10	0.0107081	0.0337717	Akr1a1	http://amigo.geneontology.org/amigo/term/GO:0044598
blood vessel endothelial cell migration	Gene Ontology	GO:0043534	1	10	0.0107081	0.0337717	Gpx1	http://amigo.geneontology.org/amigo/term/GO:0043534
pharyngeal arch artery morphogenesis	Gene Ontology	GO:0061626	1	10	0.0107081	0.0337717	Fbp1	http://amigo.geneontology.org/amigo/term/GO:0061626
UV protection	Gene Ontology	GO:0009650	1	10	0.0107081	0.0337717	Gpx1	http://amigo.geneontology.org/amigo/term/GO:0009650
daunorubicin metabolic process	Gene Ontology	GO:0044597	1	10	0.0107081	0.0337717	Akr1a1	http://amigo.geneontology.org/amigo/term/GO:0044597
negative regulation of oxidative stress-induced intrinsic apoptotic signaling pathway	Gene Ontology	GO:1902176	1	10	0.0107081	0.0337717	Gpx1	http://amigo.geneontology.org/amigo/term/GO:1902176
angiogenesis involved in wound healing	Gene Ontology	GO:0060055	1	10	0.0107081	0.0337717	Gpx1	http://amigo.geneontology.org/amigo/term/GO:0060055
fructose 1,6-bisphosphate metabolic process	Gene Ontology	GO:0030388	1	10	0.0107081	0.0337717	Aldob	http://amigo.geneontology.org/amigo/term/GO:0030388
negative regulation of inflammatory response to antigenic stimulus	Gene Ontology	GO:0002862	1	10	0.0107081	0.0337717	Gpx1	http://amigo.geneontology.org/amigo/term/GO:0002862
fructose metabolic process	Gene Ontology	GO:0006000	1	10	0.0107081	0.0337717	Aldob	http://amigo.geneontology.org/amigo/term/GO:0006000
ciliary basal body	Gene Ontology	GO:0036064	2	165	0.0116184	0.0353916	Tuba3a|Tuba3b	http://amigo.geneontology.org/amigo/term/GO:0036064
nuclear envelope lumen	Gene Ontology	GO:0005641	1	11	0.011676	0.0353916	Tubb5	http://amigo.geneontology.org/amigo/term/GO:0005641
response to xenobiotic stimulus	Gene Ontology	GO:0009410	1	11	0.011676	0.0353916	Gpx1	http://amigo.geneontology.org/amigo/term/GO:0009410
modification of postsynaptic actin cytoskeleton	Gene Ontology	GO:0098885	1	11	0.011676	0.0353916	Cfl1	http://amigo.geneontology.org/amigo/term/GO:0098885
positive regulation by host of viral process	Gene Ontology	GO:0044794	1	11	0.011676	0.0353916	Cfl1	http://amigo.geneontology.org/amigo/term/GO:0044794
peptidyl-proline hydroxylation to 4-hydroxy-L-proline	Gene Ontology	GO:0018401	1	11	0.011676	0.0353916	Prdx4	http://amigo.geneontology.org/amigo/term/GO:0018401
response to salt	Gene Ontology	GO:1902074	1	11	0.011676	0.0353916	Rida	http://amigo.geneontology.org/amigo/term/GO:1902074
heme binding	Gene Ontology	GO:0020037	2	166	0.0117513	0.0354816	Hba1|Hbb	http://amigo.geneontology.org/amigo/term/GO:0020037
phosphatidylinositol bisphosphate binding	Gene Ontology	GO:1902936	1	12	0.0126431	0.0364776	Cfl1	http://amigo.geneontology.org/amigo/term/GO:1902936
actin filament depolymerization	Gene Ontology	GO:0030042	1	12	0.0126431	0.0364776	Cfl1	http://amigo.geneontology.org/amigo/term/GO:0030042
xenobiotic catabolic process	Gene Ontology	GO:0042178	1	12	0.0126431	0.0364776	Gsta3	http://amigo.geneontology.org/amigo/term/GO:0042178
rough endoplasmic reticulum membrane	Gene Ontology	GO:0030867	1	12	0.0126431	0.0364776	Aldob	http://amigo.geneontology.org/amigo/term/GO:0030867
lamellipodium	Gene Ontology	GO:0030027	2	178	0.0133976	0.038135	Tubb3|Cfl1	http://amigo.geneontology.org/amigo/term/GO:0030027
negative regulation of cell motility	Gene Ontology	GO:2000146	1	13	0.0136092	0.038135	Cfl1	http://amigo.geneontology.org/amigo/term/GO:2000146
response to mercury ion	Gene Ontology	GO:0046689	1	13	0.0136092	0.038135	Alb	http://amigo.geneontology.org/amigo/term/GO:0046689
growth cone	Gene Ontology	GO:0030426	2	181	0.0138241	0.0384605	Tubb3|Cfl1	http://amigo.geneontology.org/amigo/term/GO:0030426
response to fructose	Gene Ontology	GO:0009750	1	14	0.0145743	0.0391497	Aldob	http://amigo.geneontology.org/amigo/term/GO:0009750
glutamate metabolic process	Gene Ontology	GO:0006536	1	14	0.0145743	0.0391497	Aadat	http://amigo.geneontology.org/amigo/term/GO:0006536
actin filament severing	Gene Ontology	GO:0051014	1	14	0.0145743	0.0391497	Cfl1	http://amigo.geneontology.org/amigo/term/GO:0051014
folic acid binding	Gene Ontology	GO:0005542	1	14	0.0145743	0.0391497	Fbp1	http://amigo.geneontology.org/amigo/term/GO:0005542
positive regulation of synaptic plasticity	Gene Ontology	GO:0031915	1	14	0.0145743	0.0391497	Cfl1	http://amigo.geneontology.org/amigo/term/GO:0031915
toxic substance binding	Gene Ontology	GO:0015643	1	14	0.0145743	0.0391497	Alb	http://amigo.geneontology.org/amigo/term/GO:0015643
protein kinase binding	Gene Ontology	GO:0019901	3	527	0.0147987	0.0396157	Tuba4a|Eef1a1|Gsta3	http://amigo.geneontology.org/amigo/term/GO:0019901
cytosol	Gene Ontology	GO:0005829	8	3415	0.0150664	0.0399491	Eef1a1|Prdx4|Rida|Gsta3|Gpx1|Akr1a1|Mdh1|Aldob	http://amigo.geneontology.org/amigo/term/GO:0005829
mRNA destabilization	Gene Ontology	GO:0061157	1	15	0.0155386	0.0399491	Rida	http://amigo.geneontology.org/amigo/term/GO:0061157
negative regulation of cell size	Gene Ontology	GO:0045792	1	15	0.0155386	0.0399491	Cfl1	http://amigo.geneontology.org/amigo/term/GO:0045792
potassium ion leak channel activity	Gene Ontology	GO:0022841	1	15	0.0155386	0.0399491	Prdx1	http://amigo.geneontology.org/amigo/term/GO:0022841
biosynthetic process	Gene Ontology	GO:0009058	1	16	0.016502	0.0408096	Aadat	http://amigo.geneontology.org/amigo/term/GO:0009058
transition metal ion binding	Gene Ontology	GO:0046914	1	16	0.016502	0.0408096	Rida	http://amigo.geneontology.org/amigo/term/GO:0046914
lamellipodium membrane	Gene Ontology	GO:0031258	1	16	0.016502	0.0408096	Cfl1	http://amigo.geneontology.org/amigo/term/GO:0031258
cellular process	Gene Ontology	GO:0009987	1	16	0.016502	0.0408096	Tubb5	http://amigo.geneontology.org/amigo/term/GO:0009987
stabilization of membrane potential	Gene Ontology	GO:0030322	1	16	0.016502	0.0408096	Prdx1	http://amigo.geneontology.org/amigo/term/GO:0030322
2-oxoglutarate metabolic process	Gene Ontology	GO:0006103	1	16	0.016502	0.0408096	Aadat	http://amigo.geneontology.org/amigo/term/GO:0006103
response to stilbenoid	Gene Ontology	GO:0035634	1	17	0.0174644	0.0418609	Hba1	http://amigo.geneontology.org/amigo/term/GO:0035634
negative regulation of reactive oxygen species biosynthetic process	Gene Ontology	GO:1903427	1	17	0.0174644	0.0418609	Eef1a1	http://amigo.geneontology.org/amigo/term/GO:1903427
heart contraction	Gene Ontology	GO:0060047	1	17	0.0174644	0.0418609	Gpx1	http://amigo.geneontology.org/amigo/term/GO:0060047
regulation of gene expression, epigenetic	Gene Ontology	GO:0040029	1	17	0.0174644	0.0418609	Gpx1	http://amigo.geneontology.org/amigo/term/GO:0040029
anchored component of external side of plasma membrane	Gene Ontology	GO:0031362	1	18	0.018426	0.0428472	Fbp1	http://amigo.geneontology.org/amigo/term/GO:0031362
glutathione binding	Gene Ontology	GO:0043295	1	18	0.018426	0.0428472	Gsta3	http://amigo.geneontology.org/amigo/term/GO:0043295
cellular response to insulin-like growth factor stimulus	Gene Ontology	GO:1990314	1	18	0.018426	0.0428472	Cfl1	http://amigo.geneontology.org/amigo/term/GO:1990314
response to estradiol	Gene Ontology	GO:0032355	2	212	0.0185679	0.0429211	Gpx1|Hba1	http://amigo.geneontology.org/amigo/term/GO:0032355
alditol:NADP+ 1-oxidoreductase activity	Gene Ontology	GO:0004032	1	19	0.0193866	0.0430317	Akr1a1	http://amigo.geneontology.org/amigo/term/GO:0004032
fusion of sperm to egg plasma membrane involved in single fertilization	Gene Ontology	GO:0007342	1	19	0.0193866	0.0430317	Fbp1	http://amigo.geneontology.org/amigo/term/GO:0007342
GTPase activating protein binding	Gene Ontology	GO:0032794	1	19	0.0193866	0.0430317	Tubb5	http://amigo.geneontology.org/amigo/term/GO:0032794
intrinsic apoptotic signaling pathway in response to oxidative stress	Gene Ontology	GO:0008631	1	19	0.0193866	0.0430317	Gpx1	http://amigo.geneontology.org/amigo/term/GO:0008631
alcohol dehydrogenase (NADP+) activity	Gene Ontology	GO:0008106	1	19	0.0193866	0.0430317	Akr1a1	http://amigo.geneontology.org/amigo/term/GO:0008106
response to folic acid	Gene Ontology	GO:0051593	1	19	0.0193866	0.0430317	Gpx1	http://amigo.geneontology.org/amigo/term/GO:0051593
positive regulation of cell motility	Gene Ontology	GO:2000147	1	19	0.0193866	0.0430317	Cfl1	http://amigo.geneontology.org/amigo/term/GO:2000147
peroxisomal matrix	Gene Ontology	GO:0005782	1	20	0.0203463	0.0446472	Hspe1	http://amigo.geneontology.org/amigo/term/GO:0005782
negative regulation of release of cytochrome c from mitochondria	Gene Ontology	GO:0090201	1	20	0.0203463	0.0446472	Gpx1	http://amigo.geneontology.org/amigo/term/GO:0090201
retinol dehydrogenase activity	Gene Ontology	GO:0004745	1	21	0.0213051	0.0452225	Akr1a1	http://amigo.geneontology.org/amigo/term/GO:0004745
cellular response to extracellular stimulus	Gene Ontology	GO:0031668	1	21	0.0213051	0.0452225	Aldob	http://amigo.geneontology.org/amigo/term/GO:0031668
response to reactive oxygen species	Gene Ontology	GO:0000302	1	21	0.0213051	0.0452225	Gpx1	http://amigo.geneontology.org/amigo/term/GO:0000302
regulation of proteasomal protein catabolic process	Gene Ontology	GO:0061136	1	21	0.0213051	0.0452225	Gpx1	http://amigo.geneontology.org/amigo/term/GO:0061136
myotube differentiation	Gene Ontology	GO:0014902	1	21	0.0213051	0.0452225	Gpx1	http://amigo.geneontology.org/amigo/term/GO:0014902
mRNA binding	Gene Ontology	GO:0003729	2	233	0.0221179	0.0457595	Eef1a1|Rida	http://amigo.geneontology.org/amigo/term/GO:0003729
response to selenium ion	Gene Ontology	GO:0010269	1	22	0.022263	0.0457595	Gpx1	http://amigo.geneontology.org/amigo/term/GO:0010269
translation elongation factor activity	Gene Ontology	GO:0003746	1	22	0.022263	0.0457595	Eef1a1	http://amigo.geneontology.org/amigo/term/GO:0003746
regulation of transforming growth factor beta receptor signaling pathway	Gene Ontology	GO:0017015	1	22	0.022263	0.0457595	Fbp1	http://amigo.geneontology.org/amigo/term/GO:0017015
regulation of dendritic spine morphogenesis	Gene Ontology	GO:0061001	1	22	0.022263	0.0457595	Cfl1	http://amigo.geneontology.org/amigo/term/GO:0061001
glutathione peroxidase activity	Gene Ontology	GO:0004602	1	22	0.022263	0.0457595	Gpx1	http://amigo.geneontology.org/amigo/term/GO:0004602
response to carbohydrate	Gene Ontology	GO:0009743	1	22	0.022263	0.0457595	Aldob	http://amigo.geneontology.org/amigo/term/GO:0009743
axon regeneration	Gene Ontology	GO:0031103	1	23	0.02322	0.0464996	Fbp1	http://amigo.geneontology.org/amigo/term/GO:0031103
temperature homeostasis	Gene Ontology	GO:0001659	1	23	0.02322	0.0464996	Gpx1	http://amigo.geneontology.org/amigo/term/GO:0001659
prostaglandin metabolic process	Gene Ontology	GO:0006693	1	24	0.024176	0.0475584	Gsta3	http://amigo.geneontology.org/amigo/term/GO:0006693
response to lithium ion	Gene Ontology	GO:0010226	1	24	0.024176	0.0475584	Gsta3	http://amigo.geneontology.org/amigo/term/GO:0010226
aerobic respiration	Gene Ontology	GO:0009060	1	24	0.024176	0.0475584	Mdh2	http://amigo.geneontology.org/amigo/term/GO:0009060
protein-containing complex binding	Gene Ontology	GO:0044877	3	640	0.024562	0.0481959	Tuba1a|Tubb5|Hbb	http://amigo.geneontology.org/amigo/term/GO:0044877
positive regulation of proteolysis	Gene Ontology	GO:0045862	1	25	0.0251312	0.0484584	Cfl1	http://amigo.geneontology.org/amigo/term/GO:0045862
regulation of cell morphogenesis	Gene Ontology	GO:0022604	1	25	0.0251312	0.0484584	Cfl1	http://amigo.geneontology.org/amigo/term/GO:0022604
MHC class I protein binding	Gene Ontology	GO:0042288	1	26	0.0260855	0.0494418	Tubb5	http://amigo.geneontology.org/amigo/term/GO:0042288
translational elongation	Gene Ontology	GO:0006414	1	27	0.0270388	0.0506328	Eef1a1	http://amigo.geneontology.org/amigo/term/GO:0006414
regulation of canonical Wnt signaling pathway	Gene Ontology	GO:0060828	1	27	0.0270388	0.0506328	Fbp1	http://amigo.geneontology.org/amigo/term/GO:0060828
response to copper ion	Gene Ontology	GO:0046688	1	27	0.0270388	0.0506328	Aldob	http://amigo.geneontology.org/amigo/term/GO:0046688
positive regulation of focal adhesion assembly	Gene Ontology	GO:0051894	1	28	0.0279913	0.0515489	Cfl1	http://amigo.geneontology.org/amigo/term/GO:0051894
positive regulation of lamellipodium assembly	Gene Ontology	GO:0010592	1	28	0.0279913	0.0515489	Cfl1	http://amigo.geneontology.org/amigo/term/GO:0010592
cellular response to interleukin-4	Gene Ontology	GO:0071353	1	28	0.0279913	0.0515489	Tuba1b	http://amigo.geneontology.org/amigo/term/GO:0071353
skeletal muscle fiber development	Gene Ontology	GO:0048741	1	28	0.0279913	0.0515489	Gpx1	http://amigo.geneontology.org/amigo/term/GO:0048741
skeletal muscle tissue regeneration	Gene Ontology	GO:0043403	1	29	0.0289428	0.0526786	Gpx1	http://amigo.geneontology.org/amigo/term/GO:0043403
negative regulation of extrinsic apoptotic signaling pathway via death domain receptors	Gene Ontology	GO:1902042	1	29	0.0289428	0.0526786	Gpx1	http://amigo.geneontology.org/amigo/term/GO:1902042
chaperone cofactor-dependent protein refolding	Gene Ontology	GO:0051085	1	29	0.0289428	0.0526786	Hspe1	http://amigo.geneontology.org/amigo/term/GO:0051085
protein homodimerization activity	Gene Ontology	GO:0042803	3	686	0.0293322	0.0532629	Aadat|Mdh2|Gsta3	http://amigo.geneontology.org/amigo/term/GO:0042803
response to metal ion	Gene Ontology	GO:0010038	1	30	0.0298935	0.0539051	Gsta3	http://amigo.geneontology.org/amigo/term/GO:0010038
cell projection organization	Gene Ontology	GO:0030030	1	31	0.0308432	0.0547309	Cfl1	http://amigo.geneontology.org/amigo/term/GO:0030030
cell motility	Gene Ontology	GO:0048870	1	31	0.0308432	0.0547309	Cfl1	http://amigo.geneontology.org/amigo/term/GO:0048870
phosphatidylcholine binding	Gene Ontology	GO:0031210	1	31	0.0308432	0.0547309	Aldob	http://amigo.geneontology.org/amigo/term/GO:0031210
smooth endoplasmic reticulum	Gene Ontology	GO:0005790	1	32	0.0317921	0.0559052	Prdx4	http://amigo.geneontology.org/amigo/term/GO:0005790
cellular response to interleukin-6	Gene Ontology	GO:0071354	1	33	0.03274	0.0568028	Cfl1	http://amigo.geneontology.org/amigo/term/GO:0071354
response to lipid	Gene Ontology	GO:0033993	1	33	0.03274	0.0568028	Rida	http://amigo.geneontology.org/amigo/term/GO:0033993
mRNA catabolic process	Gene Ontology	GO:0006402	1	33	0.03274	0.0568028	Rida	http://amigo.geneontology.org/amigo/term/GO:0006402
small molecule binding	Gene Ontology	GO:0036094	1	33	0.03274	0.0568028	Alb	http://amigo.geneontology.org/amigo/term/GO:0036094
glutathione transferase activity	Gene Ontology	GO:0004364	1	34	0.0336871	0.0574228	Gsta3	http://amigo.geneontology.org/amigo/term/GO:0004364
arachidonic acid metabolic process	Gene Ontology	GO:0019369	1	34	0.0336871	0.0574228	Gpx1	http://amigo.geneontology.org/amigo/term/GO:0019369
fatty acid binding	Gene Ontology	GO:0005504	1	36	0.0355785	0.0596035	Alb	http://amigo.geneontology.org/amigo/term/GO:0005504
reactive oxygen species metabolic process	Gene Ontology	GO:0072593	1	36	0.0355785	0.0596035	Prdx4	http://amigo.geneontology.org/amigo/term/GO:0072593
retina homeostasis	Gene Ontology	GO:0001895	1	36	0.0355785	0.0596035	Alb	http://amigo.geneontology.org/amigo/term/GO:0001895
glycolytic process	Gene Ontology	GO:0006096	1	37	0.0365228	0.0606637	Aldob	http://amigo.geneontology.org/amigo/term/GO:0006096
spindle assembly	Gene Ontology	GO:0051225	1	37	0.0365228	0.0606637	Tubb5	http://amigo.geneontology.org/amigo/term/GO:0051225
establishment of cell polarity	Gene Ontology	GO:0030010	1	37	0.0365228	0.0606637	Cfl1	http://amigo.geneontology.org/amigo/term/GO:0030010
positive regulation of dendritic spine development	Gene Ontology	GO:0060999	1	38	0.0374663	0.0612037	Cfl1	http://amigo.geneontology.org/amigo/term/GO:0060999
transport	Gene Ontology	GO:0006810	1	38	0.0374663	0.0612037	Alb	http://amigo.geneontology.org/amigo/term/GO:0006810
negative regulation of blood pressure	Gene Ontology	GO:0045776	1	38	0.0374663	0.0612037	Hba1	http://amigo.geneontology.org/amigo/term/GO:0045776
ubiquitin protein ligase binding	Gene Ontology	GO:0031625	2	311	0.0374764	0.0612037	Tuba1b|Tubb5	http://amigo.geneontology.org/amigo/term/GO:0031625
triglyceride metabolic process	Gene Ontology	GO:0006641	1	39	0.0384088	0.0623343	Gpx1	http://amigo.geneontology.org/amigo/term/GO:0006641
steroid binding	Gene Ontology	GO:0005496	1	40	0.0393505	0.0635976	Gsta3	http://amigo.geneontology.org/amigo/term/GO:0005496
positive regulation of ATPase activity	Gene Ontology	GO:0032781	1	40	0.0393505	0.0635976	Aldob	http://amigo.geneontology.org/amigo/term/GO:0032781
voltage-gated ion channel activity	Gene Ontology	GO:0005244	1	41	0.0402913	0.0647153	Prdx1	http://amigo.geneontology.org/amigo/term/GO:0005244
potassium channel activity	Gene Ontology	GO:0005267	1	42	0.0412312	0.0655491	Prdx1	http://amigo.geneontology.org/amigo/term/GO:0005267
response to lead ion	Gene Ontology	GO:0010288	1	42	0.0412312	0.0655491	Gsta3	http://amigo.geneontology.org/amigo/term/GO:0010288
response to gamma radiation	Gene Ontology	GO:0010332	1	43	0.0421701	0.0663647	Gpx1	http://amigo.geneontology.org/amigo/term/GO:0010332
myelin sheath	Gene Ontology	GO:0043209	1	44	0.0431082	0.0675681	Tuba1a	http://amigo.geneontology.org/amigo/term/GO:0043209
platelet aggregation	Gene Ontology	GO:0070527	1	45	0.0440455	0.0687603	Hbb	http://amigo.geneontology.org/amigo/term/GO:0070527
anchored component of plasma membrane	Gene Ontology	GO:0046658	1	45	0.0440455	0.0687603	Fbp1	http://amigo.geneontology.org/amigo/term/GO:0046658
protein domain specific binding	Gene Ontology	GO:0019904	2	344	0.0449109	0.0696636	Tuba1a|Tubb5	http://amigo.geneontology.org/amigo/term/GO:0019904
extracellular space	Gene Ontology	GO:0005615	4	1407	0.0474688	0.072847	Hba1|Prdx4|Alb|Hbb	http://amigo.geneontology.org/amigo/term/GO:0005615
neuron apoptotic process	Gene Ontology	GO:0051402	1	49	0.0477854	0.072847	Gpx1	http://amigo.geneontology.org/amigo/term/GO:0051402
regulation of sensory perception of pain	Gene Ontology	GO:0051930	1	49	0.0477854	0.072847	Hba1	http://amigo.geneontology.org/amigo/term/GO:0051930
neural crest cell migration	Gene Ontology	GO:0001755	1	50	0.0487182	0.0736922	Cfl1	http://amigo.geneontology.org/amigo/term/GO:0001755
response to zinc ion	Gene Ontology	GO:0010043	1	50	0.0487182	0.0736922	Aldob	http://amigo.geneontology.org/amigo/term/GO:0010043
response to antibiotic	Gene Ontology	GO:0046677	1	51	0.0496501	0.0746668	Gsta3	http://amigo.geneontology.org/amigo/term/GO:0046677
negative regulation of cell adhesion	Gene Ontology	GO:0007162	1	51	0.0496501	0.0746668	Cfl1	http://amigo.geneontology.org/amigo/term/GO:0007162
NAD binding	Gene Ontology	GO:0051287	1	51	0.0496501	0.0746668	Mdh1	http://amigo.geneontology.org/amigo/term/GO:0051287
protein-containing complex	Gene Ontology	GO:0032991	3	853	0.0504825	0.0757725	Tubb5|Alb|Gsta3	http://amigo.geneontology.org/amigo/term/GO:0032991
mitotic cytokinesis	Gene Ontology	GO:0000281	1	53	0.0515112	0.0765787	Cfl1	http://amigo.geneontology.org/amigo/term/GO:0000281
synaptic membrane	Gene Ontology	GO:0097060	1	55	0.0533688	0.0788886	Cfl1	http://amigo.geneontology.org/amigo/term/GO:0097060
apical plasma membrane	Gene Ontology	GO:0016324	2	382	0.054088	0.0798003	Akr1a1|Fbp1	http://amigo.geneontology.org/amigo/term/GO:0016324
catalytic activity	Gene Ontology	GO:0003824	1	58	0.0561486	0.080552	Aadat	http://amigo.geneontology.org/amigo/term/GO:0003824
tRNA binding	Gene Ontology	GO:0000049	1	60	0.0579974	0.0815522	Eef1a1	http://amigo.geneontology.org/amigo/term/GO:0000049
response to nicotine	Gene Ontology	GO:0035094	1	60	0.0579974	0.0815522	Gpx1	http://amigo.geneontology.org/amigo/term/GO:0035094
amyloid-beta binding	Gene Ontology	GO:0001540	1	60	0.0579974	0.0815522	Hba1	http://amigo.geneontology.org/amigo/term/GO:0001540
heart looping	Gene Ontology	GO:0001947	1	61	0.0589204	0.0822563	Fbp1	http://amigo.geneontology.org/amigo/term/GO:0001947
response to starvation	Gene Ontology	GO:0042594	1	62	0.0598426	0.083097	Aldob	http://amigo.geneontology.org/amigo/term/GO:0042594
cellular response to nerve growth factor stimulus	Gene Ontology	GO:1990090	1	63	0.060764	0.0839275	Eef1a1	http://amigo.geneontology.org/amigo/term/GO:1990090
RNA phosphodiester bond hydrolysis, endonucleolytic	Gene Ontology	GO:0090502	1	65	0.062604	0.085409	Rida	http://amigo.geneontology.org/amigo/term/GO:0090502
cytoskeletal protein binding	Gene Ontology	GO:0008092	1	68	0.0653575	0.0879335	Aldob	http://amigo.geneontology.org/amigo/term/GO:0008092
protein self-association	Gene Ontology	GO:0043621	1	71	0.0681032	0.0909989	Mdh2	http://amigo.geneontology.org/amigo/term/GO:0043621
intercellular bridge	Gene Ontology	GO:0045171	1	71	0.0681032	0.0909989	Gsta3	http://amigo.geneontology.org/amigo/term/GO:0045171
cytosolic small ribosomal subunit	Gene Ontology	GO:0022627	1	74	0.070841	0.0938523	Hba1	http://amigo.geneontology.org/amigo/term/GO:0022627
response to cAMP	Gene Ontology	GO:0051591	1	75	0.0717519	0.0947368	Aldob	http://amigo.geneontology.org/amigo/term/GO:0051591
cell leading edge	Gene Ontology	GO:0031252	1	75	0.0717519	0.0947368	Cfl1	http://amigo.geneontology.org/amigo/term/GO:0031252
negative regulation of epithelial cell proliferation	Gene Ontology	GO:0050680	1	76	0.0726619	0.095453	Rida	http://amigo.geneontology.org/amigo/term/GO:0050680
brush border membrane	Gene Ontology	GO:0031526	1	76	0.0726619	0.095453	Fbp1	http://amigo.geneontology.org/amigo/term/GO:0031526
brush border	Gene Ontology	GO:0005903	1	78	0.0744794	0.097348	Fbp1	http://amigo.geneontology.org/amigo/term/GO:0005903
microtubule organizing center	Gene Ontology	GO:0005815	1	78	0.0744794	0.097348	Aldob	http://amigo.geneontology.org/amigo/term/GO:0005815
hemopoiesis	Gene Ontology	GO:0030097	1	79	0.0753868	0.0980406	Hbb	http://amigo.geneontology.org/amigo/term/GO:0030097
negative regulation of cysteine-type endopeptidase activity involved in apoptotic process	Gene Ontology	GO:0043154	1	79	0.0753868	0.0980406	Gpx1	http://amigo.geneontology.org/amigo/term/GO:0043154
cellular response to starvation	Gene Ontology	GO:0009267	1	80	0.0762934	0.0990542	Alb	http://amigo.geneontology.org/amigo/term/GO:0009267
unfolded protein binding	Gene Ontology	GO:0051082	1	82	0.0781039	0.101236	Hspe1	http://amigo.geneontology.org/amigo/term/GO:0051082
response to virus	Gene Ontology	GO:0009615	1	84	0.079911	0.102724	Cfl1	http://amigo.geneontology.org/amigo/term/GO:0009615
fat cell differentiation	Gene Ontology	GO:0045444	1	84	0.079911	0.102724	Gpx1	http://amigo.geneontology.org/amigo/term/GO:0045444
cell periphery	Gene Ontology	GO:0071944	1	85	0.0808133	0.103372	Tubb3	http://amigo.geneontology.org/amigo/term/GO:0071944
negative regulation of translation	Gene Ontology	GO:0017148	1	85	0.0808133	0.103372	Rida	http://amigo.geneontology.org/amigo/term/GO:0017148
peptide binding	Gene Ontology	GO:0042277	1	90	0.0853118	0.108238	Tubb3	http://amigo.geneontology.org/amigo/term/GO:0042277
protein import into nucleus	Gene Ontology	GO:0006606	1	91	0.0862089	0.108844	Cfl1	http://amigo.geneontology.org/amigo/term/GO:0006606
positive regulation of cell growth	Gene Ontology	GO:0030307	1	91	0.0862089	0.108844	Cfl1	http://amigo.geneontology.org/amigo/term/GO:0030307
modulation of chemical synaptic transmission	Gene Ontology	GO:0050804	1	93	0.0880007	0.110747	Tubb2b	http://amigo.geneontology.org/amigo/term/GO:0050804
centriolar satellite	Gene Ontology	GO:0034451	1	95	0.089789	0.112634	Aldob	http://amigo.geneontology.org/amigo/term/GO:0034451
cellular response to hydrogen peroxide	Gene Ontology	GO:0070301	1	96	0.0906819	0.113026	Cfl1	http://amigo.geneontology.org/amigo/term/GO:0070301
lipid metabolic process	Gene Ontology	GO:0006629	1	97	0.0915739	0.113774	Gpx1	http://amigo.geneontology.org/amigo/term/GO:0006629
ATPase binding	Gene Ontology	GO:0051117	1	98	0.0924651	0.114698	Aldob	http://amigo.geneontology.org/amigo/term/GO:0051117
response to drug	Gene Ontology	GO:0042493	2	523	0.0930219	0.115205	Aldob|Gsta3	http://amigo.geneontology.org/amigo/term/GO:0042493
neuromuscular junction	Gene Ontology	GO:0031594	1	99	0.0933554	0.115252	Tuba1a	http://amigo.geneontology.org/amigo/term/GO:0031594
nuclear matrix	Gene Ontology	GO:0016363	1	99	0.0933554	0.115252	Cfl1	http://amigo.geneontology.org/amigo/term/GO:0016363
response to hormone	Gene Ontology	GO:0009725	1	100	0.0942449	0.115799	Gpx1	http://amigo.geneontology.org/amigo/term/GO:0009725
regulation of ion transmembrane transport	Gene Ontology	GO:0034765	1	101	0.0951336	0.116158	Prdx1	http://amigo.geneontology.org/amigo/term/GO:0034765
protein folding	Gene Ontology	GO:0006457	1	102	0.0960214	0.117059	Hspe1	http://amigo.geneontology.org/amigo/term/GO:0006457
extracellular exosome	Gene Ontology	GO:0070062	1	103	0.0969083	0.117956	Alb	http://amigo.geneontology.org/amigo/term/GO:0070062
response to glucose	Gene Ontology	GO:0009749	1	105	0.0986797	0.119551	Gpx1	http://amigo.geneontology.org/amigo/term/GO:0009749
response to wounding	Gene Ontology	GO:0009611	1	105	0.0986797	0.119551	Gpx1	http://amigo.geneontology.org/amigo/term/GO:0009611
hippocampus development	Gene Ontology	GO:0021766	1	107	0.100448	0.121504	Cfl1	http://amigo.geneontology.org/amigo/term/GO:0021766
response to activity	Gene Ontology	GO:0014823	1	108	0.10133	0.122382	Cfl1	http://amigo.geneontology.org/amigo/term/GO:0014823
SH3 domain binding	Gene Ontology	GO:0017124	1	109	0.102212	0.122876	Gpx1	http://amigo.geneontology.org/amigo/term/GO:0017124
protein phosphatase binding	Gene Ontology	GO:0019903	1	110	0.103093	0.123744	Cfl1	http://amigo.geneontology.org/amigo/term/GO:0019903
cellular response to glucose stimulus	Gene Ontology	GO:0071333	1	112	0.104853	0.125277	Gpx1	http://amigo.geneontology.org/amigo/term/GO:0071333
basement membrane	Gene Ontology	GO:0005604	1	112	0.104853	0.125277	Alb	http://amigo.geneontology.org/amigo/term/GO:0005604
kinase binding	Gene Ontology	GO:0019900	1	115	0.107486	0.127835	Eef1a1	http://amigo.geneontology.org/amigo/term/GO:0019900
positive regulation of protein kinase B signaling	Gene Ontology	GO:0051897	1	115	0.107486	0.127835	Gpx1	http://amigo.geneontology.org/amigo/term/GO:0051897
cellular response to interleukin-1	Gene Ontology	GO:0071347	1	115	0.107486	0.127835	Cfl1	http://amigo.geneontology.org/amigo/term/GO:0071347
Schaffer collateral - CA1 synapse	Gene Ontology	GO:0098685	1	118	0.110112	0.129573	Tubb2b	http://amigo.geneontology.org/amigo/term/GO:0098685
response to toxic substance	Gene Ontology	GO:0009636	1	119	0.110986	0.130207	Gpx1	http://amigo.geneontology.org/amigo/term/GO:0009636
cell body	Gene Ontology	GO:0044297	1	120	0.111858	0.131034	Tubb5	http://amigo.geneontology.org/amigo/term/GO:0044297
mitochondrial membrane	Gene Ontology	GO:0031966	1	124	0.115341	0.134306	Cfl1	http://amigo.geneontology.org/amigo/term/GO:0031966
actin filament organization	Gene Ontology	GO:0007015	1	127	0.117944	0.136928	Cfl1	http://amigo.geneontology.org/amigo/term/GO:0007015
synapse	Gene Ontology	GO:0045202	2	604	0.118172	0.136988	Hba1|Akr1a1	http://amigo.geneontology.org/amigo/term/GO:0045202
recycling endosome	Gene Ontology	GO:0055037	1	128	0.11881	0.137523	Tuba1a	http://amigo.geneontology.org/amigo/term/GO:0055037
peroxisome	Gene Ontology	GO:0005777	1	130	0.12054	0.139112	Rida	http://amigo.geneontology.org/amigo/term/GO:0005777
response to glucocorticoid	Gene Ontology	GO:0051384	1	130	0.12054	0.139112	Aldob	http://amigo.geneontology.org/amigo/term/GO:0051384
biological_process	Gene Ontology	GO:0008150	4	1950	0.121214	0.139489	Tubb5|Tuba4a|Akr1a1|Tubb2b	http://amigo.geneontology.org/amigo/term/GO:0008150
response to peptide hormone	Gene Ontology	GO:0043434	1	131	0.121404	0.139489	Aldob	http://amigo.geneontology.org/amigo/term/GO:0043434
oxidation-reduction process	Gene Ontology	GO:0055114	2	615	0.121713	0.139638	Prdx4|Akr1a1	http://amigo.geneontology.org/amigo/term/GO:0055114
response to nutrient	Gene Ontology	GO:0007584	1	132	0.122267	0.140067	Alb	http://amigo.geneontology.org/amigo/term/GO:0007584
neuronal cell body	Gene Ontology	GO:0043025	2	620	0.123331	0.141079	Tubb3|Cfl1	http://amigo.geneontology.org/amigo/term/GO:0043025
potassium ion transmembrane transport	Gene Ontology	GO:0071805	1	137	0.126568	0.14457	Prdx1	http://amigo.geneontology.org/amigo/term/GO:0071805
lung development	Gene Ontology	GO:0030324	1	145	0.133409	0.15216	Rida	http://amigo.geneontology.org/amigo/term/GO:0030324
oxidoreductase activity	Gene Ontology	GO:0016491	1	148	0.135961	0.154844	Akr1a1	http://amigo.geneontology.org/amigo/term/GO:0016491
cellular response to insulin stimulus	Gene Ontology	GO:0032869	1	149	0.13681	0.155583	Aldob	http://amigo.geneontology.org/amigo/term/GO:0032869
extracellular region	Gene Ontology	GO:0005576	2	663	0.137465	0.156101	Alb|Gsta3	http://amigo.geneontology.org/amigo/term/GO:0005576
liver development	Gene Ontology	GO:0001889	1	152	0.139352	0.157783	Aldob	http://amigo.geneontology.org/amigo/term/GO:0001889
male gonad development	Gene Ontology	GO:0008584	1	157	0.143572	0.161623	Prdx4	http://amigo.geneontology.org/amigo/term/GO:0008584
response to organic substance	Gene Ontology	GO:0010033	1	157	0.143572	0.161623	Alb	http://amigo.geneontology.org/amigo/term/GO:0010033
metal ion binding	Gene Ontology	GO:0046872	3	1350	0.144803	0.162773	Alb|Hspe1|Hbb	http://amigo.geneontology.org/amigo/term/GO:0046872
calmodulin binding	Gene Ontology	GO:0005516	1	170	0.154452	0.171883	Eef1a1	http://amigo.geneontology.org/amigo/term/GO:0005516
extracellular matrix organization	Gene Ontology	GO:0030198	1	173	0.156944	0.173911	Prdx4	http://amigo.geneontology.org/amigo/term/GO:0030198
positive regulation of neuron projection development	Gene Ontology	GO:0010976	1	174	0.157773	0.174581	Eef1a1	http://amigo.geneontology.org/amigo/term/GO:0010976
cellular response to tumor necrosis factor	Gene Ontology	GO:0071356	1	175	0.158601	0.175001	Cfl1	http://amigo.geneontology.org/amigo/term/GO:0071356
iron ion binding	Gene Ontology	GO:0005506	1	178	0.161081	0.176893	Hba1	http://amigo.geneontology.org/amigo/term/GO:0005506
axon guidance	Gene Ontology	GO:0007411	1	179	0.161906	0.176893	Tubb3	http://amigo.geneontology.org/amigo/term/GO:0007411
cell population proliferation	Gene Ontology	GO:0008283	1	179	0.161906	0.176893	Gpx1	http://amigo.geneontology.org/amigo/term/GO:0008283
focal adhesion	Gene Ontology	GO:0005925	1	182	0.164377	0.17909	Cfl1	http://amigo.geneontology.org/amigo/term/GO:0005925
kidney development	Gene Ontology	GO:0001822	1	187	0.168478	0.182792	Rida	http://amigo.geneontology.org/amigo/term/GO:0001822
neuron differentiation	Gene Ontology	GO:0030182	1	198	0.177434	0.191707	Tubb3	http://amigo.geneontology.org/amigo/term/GO:0030182
signaling receptor activity	Gene Ontology	GO:0038023	1	205	0.183084	0.197264	Fbp1	http://amigo.geneontology.org/amigo/term/GO:0038023
nucleus	Gene Ontology	GO:0005634	7	4821	0.183569	0.197514	Tuba1c|Eef1a1|Tubb5|Rida|Gpx1|Fbp1|Aldob	http://amigo.geneontology.org/amigo/term/GO:0005634
dendritic spine	Gene Ontology	GO:0043197	1	207	0.184691	0.198174	Cfl1	http://amigo.geneontology.org/amigo/term/GO:0043197
actin filament binding	Gene Ontology	GO:0051015	1	207	0.184691	0.198174	Cfl1	http://amigo.geneontology.org/amigo/term/GO:0051015
response to bacterium	Gene Ontology	GO:0009617	1	209	0.186295	0.19962	Hba1	http://amigo.geneontology.org/amigo/term/GO:0009617
mitochondrial inner membrane	Gene Ontology	GO:0005743	1	213	0.189495	0.202492	Hspe1	http://amigo.geneontology.org/amigo/term/GO:0005743
response to ethanol	Gene Ontology	GO:0045471	1	217	0.192682	0.205334	Gsta3	http://amigo.geneontology.org/amigo/term/GO:0045471
cell-cell junction	Gene Ontology	GO:0005911	1	217	0.192682	0.205334	Cfl1	http://amigo.geneontology.org/amigo/term/GO:0005911
actin cytoskeleton	Gene Ontology	GO:0015629	1	227	0.200597	0.213186	Cfl1	http://amigo.geneontology.org/amigo/term/GO:0015629
sensory perception of sound	Gene Ontology	GO:0007605	1	229	0.202171	0.214566	Gpx1	http://amigo.geneontology.org/amigo/term/GO:0007605
sensory perception of smell	Gene Ontology	GO:0007608	1	234	0.206093	0.218431	Gsta3	http://amigo.geneontology.org/amigo/term/GO:0007608
translation	Gene Ontology	GO:0006412	1	243	0.213105	0.22525	Eef1a1	http://amigo.geneontology.org/amigo/term/GO:0006412
molecular_function	Gene Ontology	GO:0003674	4	2453	0.21677	0.228503	Hba1|Tuba4a|Akr1a1|Tubb2b	http://amigo.geneontology.org/amigo/term/GO:0003674
actin binding	Gene Ontology	GO:0003779	1	253	0.220827	0.232151	Cfl1	http://amigo.geneontology.org/amigo/term/GO:0003779
basolateral plasma membrane	Gene Ontology	GO:0016323	1	253	0.220827	0.232151	Fbp1	http://amigo.geneontology.org/amigo/term/GO:0016323
in utero embryonic development	Gene Ontology	GO:0001701	1	288	0.247277	0.259258	Hba1	http://amigo.geneontology.org/amigo/term/GO:0001701
lysosome	Gene Ontology	GO:0005764	1	295	0.252461	0.263983	Aldob	http://amigo.geneontology.org/amigo/term/GO:0005764
cytoskeleton	Gene Ontology	GO:0005856	1	298	0.254673	0.265938	Tuba4a	http://amigo.geneontology.org/amigo/term/GO:0005856
endoplasmic reticulum	Gene Ontology	GO:0005783	2	1019	0.26369	0.274252	Prdx4|Alb	http://amigo.geneontology.org/amigo/term/GO:0005783
protein heterodimerization activity	Gene Ontology	GO:0046982	1	321	0.271417	0.281912	Tubb2b	http://amigo.geneontology.org/amigo/term/GO:0046982
cell adhesion	Gene Ontology	GO:0007155	1	340	0.284974	0.295599	Fbp1	http://amigo.geneontology.org/amigo/term/GO:0007155
brain development	Gene Ontology	GO:0007420	1	347	0.289907	0.300316	Rida	http://amigo.geneontology.org/amigo/term/GO:0007420
apoptotic process	Gene Ontology	GO:0006915	1	352	0.293411	0.303542	Gpx1	http://amigo.geneontology.org/amigo/term/GO:0006915
signaling receptor binding	Gene Ontology	GO:0005102	1	371	0.306571	0.316736	Cfl1	http://amigo.geneontology.org/amigo/term/GO:0005102
spermatogenesis	Gene Ontology	GO:0007283	1	416	0.3368	0.347047	Prdx4	http://amigo.geneontology.org/amigo/term/GO:0007283
cellular_component	Gene Ontology	GO:0005575	3	2131	0.347633	0.357736	Tuba4a|Akr1a1|Tubb2b	http://amigo.geneontology.org/amigo/term/GO:0005575
axon	Gene Ontology	GO:0030424	1	461	0.365751	0.374895	Tubb3	http://amigo.geneontology.org/amigo/term/GO:0030424
protein phosphorylation	Gene Ontology	GO:0006468	1	483	0.379455	0.387921	Cfl1	http://amigo.geneontology.org/amigo/term/GO:0006468
neuron projection	Gene Ontology	GO:0043005	1	514	0.39828	0.406632	Cfl1	http://amigo.geneontology.org/amigo/term/GO:0043005
glutamatergic synapse	Gene Ontology	GO:0098978	1	517	0.400072	0.407927	Cfl1	http://amigo.geneontology.org/amigo/term/GO:0098978
dendrite	Gene Ontology	GO:0030425	1	567	0.42919	0.436474	Tubb3	http://amigo.geneontology.org/amigo/term/GO:0030425
negative regulation of apoptotic process	Gene Ontology	GO:0043066	1	568	0.429758	0.436482	Alb	http://amigo.geneontology.org/amigo/term/GO:0043066
zinc ion binding	Gene Ontology	GO:0008270	1	717	0.508565	0.515178	Alb	http://amigo.geneontology.org/amigo/term/GO:0008270
perinuclear region of cytoplasm	Gene Ontology	GO:0048471	1	726	0.512971	0.518967	Aldob	http://amigo.geneontology.org/amigo/term/GO:0048471
nucleolus	Gene Ontology	GO:0005730	1	799	0.547322	0.553001	Eef1a1	http://amigo.geneontology.org/amigo/term/GO:0005730
intracellular membrane-bounded organelle	Gene Ontology	GO:0043231	1	918	0.598346	0.603771	Aldob	http://amigo.geneontology.org/amigo/term/GO:0043231
DNA binding	Gene Ontology	GO:0003677	1	951	0.611479	0.616225	Alb	http://amigo.geneontology.org/amigo/term/GO:0003677
integral component of plasma membrane	Gene Ontology	GO:0005887	1	983	0.623816	0.627845	Prdx1	http://amigo.geneontology.org/amigo/term/GO:0005887
Golgi apparatus	Gene Ontology	GO:0005794	1	1021	0.637973	0.641266	Alb	http://amigo.geneontology.org/amigo/term/GO:0005794
membrane	Gene Ontology	GO:0016020	1	1302	0.727781	0.730594	Mdh2	http://amigo.geneontology.org/amigo/term/GO:0016020
ATP binding	Gene Ontology	GO:0005524	1	1396	0.752685	0.754622	Hspe1	http://amigo.geneontology.org/amigo/term/GO:0005524
plasma membrane	Gene Ontology	GO:0005886	2	4544	0.9487	0.94992	Eef1a1|Aldob	http://amigo.geneontology.org/amigo/term/GO:0005886
integral component of membrane	Gene Ontology	GO:0016021	1	5191	0.996044	0.996044	Prdx1	http://amigo.geneontology.org/amigo/term/GO:0016021
--------------------
