# Supplementary material for: Renal proteomics of male offspring exposed to maternal protein restriction: molecular, epigenetic, and nephron-specific signatures of metabolic programming
Source: J Physiol Biochem. 2026 May 7;82(1):48. doi: 10.1007/s13105-026-01189-9 (PMC13149610; doi:10.1007/s13105-026-01189-9)
Supplement: Supplementary file 7 — Supplementary Material 7 (XLSX 25.2 KB) [file 13105_2026_1189_MOESM7_ESM.xlsx]

## Sheet: Supplementary File 5
Term	Overlap	P-value	Adjusted P-value	Old P-value	Old Adjusted P-value	Odds Ratio	Combined Score	Genes
Ubiquitin Protein Ligase Binding (GO:0031625)	9/268	1.76246e-07	1.26759e-05	0	0	12.4319	193.334	TPI1;UBB;UBC;UQCRC1;SLC25A5;YWHAZ;UBA52;ACTG1;HSPD1
Ubiquitin-Like Protein Ligase Binding (GO:0044389)	9/284	2.87618e-07	1.26759e-05	0	0	11.6991	176.208	TPI1;UBB;UBC;UQCRC1;SLC25A5;YWHAZ;UBA52;ACTG1;HSPD1
P-type Sodium Transporter Activity (GO:0008554)	2025-05-03	3.11065e-07	1.26759e-05	0	0	490.18	7344.5	ATP1A3;ATP1A2;ATP1B1
P-type Sodium:Potassium-Exchanging Transporter Activity (GO:0005391)	2025-05-03	3.11065e-07	1.26759e-05	0	0	490.18	7344.5	ATP1A3;ATP1A2;ATP1B1
P-type Potassium Transmembrane Transporter Activity (GO:0008556)	2025-06-03	6.20713e-07	2.02353e-05	0	0	326.77	4670.33	ATP1A3;ATP1A2;ATP1B1
Adenylate Cyclase Regulator Activity (GO:0010854)	2025-08-03	1.73008e-06	4.70005e-05	0	0	196.043	2600.96	CALM3;CALM1;CALM2
Titin Binding (GO:0031432)	2025-12-03	6.73491e-06	0.000156827	0	0	108.891	1296.69	CALM3;CALM1;CALM2
Kinase Binding (GO:0019900)	9/472	1.83219e-05	0.000373309	0	0	6.88227	75.0678	ACTA2;PEBP1;VDAC1;CALM3;PARK7;CALM1;YWHAZ;CALM2;ACTG1
Phosphatase Activator Activity (GO:0019211)	2021-03-01	3.98868e-05	0.000643228	0	0	54.4208	551.253	CALM3;CALM1;CALM2
Protein Phosphatase Activator Activity (GO:0072542)	2021-03-01	3.98868e-05	0.000643228	0	0	54.4208	551.253	CALM3;CALM1;CALM2
Protein Kinase Binding (GO:0019901)	9/527	4.3408e-05	0.000643228	0	0	6.13415	61.6167	ACTA2;PEBP1;VDAC1;CALM3;EZR;CALM1;YWHAZ;CALM2;ACTG1
Guanyl Ribonucleotide Binding (GO:0032561)	6/232	9.76352e-05	0.00125607	0	0	9.02197	83.3113	ARF3;ARF4;ARF1;NME2;ARF5;NME1
Cyclase Activator Activity (GO:0010853)	2025-05-02	0.000100177	0.00125607	0	0	214.333	1973.7	CALM3;CALM2
Metal Ion Binding (GO:0046872)	8/516	0.000231407	0.00269424	0	0	5.46344	45.7363	CALB1;IDH2;CALM3;TKT;CALM1;CALM2;S100A11;NME1
Adenylate Cyclase Binding (GO:0008179)	2025-08-02	0.000278765	0.00302924	0	0	107.151	877.042	CALM3;CALM2
ADP Transmembrane Transporter Activity (GO:0015217)	2025-09-02	0.000357673	0.00342945	0	0	91.8387	728.822	SLC25A5;SLC25A4
Purine Nucleobase Transmembrane Transporter Activity (GO:0005345)	2025-09-02	0.000357673	0.00342945	0	0	91.8387	728.822	SLC25A5;SLC25A4
GTP Binding (GO:0005525)	5/206	0.000514178	0.00443518	0	0	8.32068	63.0121	ARF3;ARF4;ARF1;ARF5;NME1
Cadherin Binding (GO:0045296)	6/317	0.000523706	0.00443518	0	0	6.52789	49.3154	LDHA;PKM;PARK7;EZR;YWHAZ;S100A11
Calcium Channel Inhibitor Activity (GO:0019855)	2025-11-02	0.000544193	0.00443518	0	0	71.4229	536.83	CALM1;CALM2
Calcium Ion Binding (GO:0005509)	6/324	0.000587375	0.00455915	0	0	6.38191	47.4805	CALB1;CALM3;TKT;CALM1;CALM2;S100A11
ATP Transmembrane Transporter Activity (GO:0005347)	2025-12-02	0.000651686	0.0048284	0	0	64.2774	471.536	SLC25A5;SLC25A4
Nucleoside Diphosphate Kinase Activity (GO:0004550)	2014-02-01	0.000894836	0.00634167	0	0	53.5591	375.925	NME2;NME1
Oxidoreductase Activity, Acting on the CH-OH Group of Donors, NAD or NADP as Acceptor (GO:0016616)	1970-03-01	0.00146821	0.00957275	0	0	14.5845	95.1453	LDHB;LDHA;HADH
Protein Serine/Threonine Kinase Activator Activity (GO:0043539)	1970-03-01	0.00146821	0.00957275	0	0	14.5845	95.1453	CALM3;CALM1;CALM2
Protein Phosphatase Regulator Activity (GO:0019888)	1975-03-01	0.00179067	0.0111406	0	0	13.5683	85.8218	CALM3;CALM1;CALM2
Nucleobase-Containing Compound Kinase Activity (GO:0019205)	2020-02-01	0.00184537	0.0111406	0	0	35.6953	224.705	NME2;NME1
ATP Binding (GO:0005524)	5/281	0.00204861	0.0119259	0	0	6.0366	37.3701	ACTA1;ACTC1;ATP1A3;ATP1A2;NME1
MHC Class II Protein Complex Binding (GO:0023026)	2024-02-01	0.00265865	0.0149435	0	0	29.1994	173.151	PKM;ATP1B1
Phosphotransferase Activity, Phosphate Group as Acceptor (GO:0016776)	2026-02-01	0.0031178	0.01694	0	0	26.7634	154.442	NME2;NME1
Adenyl Ribonucleotide Binding (GO:0032559)	5/318	0.00348921	0.0183465	0	0	5.31299	30.0613	ACTA1;ACTC1;ATP1A3;ATP1A2;NME1
Protein Kinase Activator Activity (GO:0030295)	3/107	0.00489528	0.0249353	0	0	9.37831	49.8878	CALM3;CALM1;CALM2
Protein Homodimerization Activity (GO:0042803)	7/680	0.00589915	0.0283849	0	0	3.51505	18.0426	TPI1;PKM;PARK7;ACTN4;TKT;S100A11;SOD1
Core Promoter Sequence-Specific DNA Binding (GO:0001046)	1936-02-01	0.00592077	0.0283849	0	0	18.8824	96.853	PARK7;H3-3B
Ion Channel Inhibitor Activity (GO:0008200)	1940-02-01	0.00727055	0.03386	0	0	16.8913	83.1717	CALM1;CALM2
Calcium Channel Regulator Activity (GO:0005246)	1945-02-01	0.00913389	0.0402385	0	0	14.9235	70.0771	CALM1;CALM2
Copper Ion Binding (GO:0005507)	1945-02-01	0.00913389	0.0402385	0	0	14.9235	70.0771	PARK7;SOD1
Hydro-Lyase Activity (GO:0016836)	1946-02-01	0.00952952	0.0408766	0	0	14.5836	67.8626	PARK7;ACO2
Antiporter Activity (GO:0015297)	1952-02-01	0.0120598	0.0504037	0	0	12.8297	56.68	SLC25A5;SLC25A4
Exopeptidase Activity (GO:0008238)	1953-02-01	0.0125071	0.0509665	0	0	12.5775	55.1077	ANPEP;CNDP2
Iron Ion Binding (GO:0005506)	1957-02-01	0.0143678	0.0528898	0	0	11.6604	49.4724	TF;ACO2
PDZ Domain Binding (GO:0030165)	1958-02-01	0.0148505	0.0528898	0	0	11.4516	48.2081	NHERF1;PDZK1
Magnesium Ion Binding (GO:0000287)	3/162	0.0151534	0.0528898	0	0	6.11723	25.6283	IDH2;TKT;NME1
Transition Metal Ion Binding (GO:0046914)	5/458	0.0155447	0.0528898	0	0	3.64482	15.1771	CALB1;ANPEP;PARK7;ACO2;SOD1
3-hydroxyacyl-CoA Dehydrogenase Activity (GO:0003857)	2025-05-01	0.0158994	0.0528898	0	0	79.0952	327.571	HADH
High-Density Lipoprotein Particle Binding (GO:0008035)	2025-05-01	0.0158994	0.0528898	0	0	79.0952	327.571	HSPD1
Intramolecular Oxidoreductase Activity, Interconverting Aldoses and Ketoses (GO:0016861)	2025-05-01	0.0158994	0.0528898	0	0	79.0952	327.571	TPI1
Lactate Dehydrogenase Activity (GO:0004457)	2025-05-01	0.0158994	0.0528898	0	0	79.0952	327.571	LDHB
Dihydropyrimidinase Activity (GO:0004157)	2025-05-01	0.0158994	0.0528898	0	0	79.0952	327.571	DPYSL2
Oxidoreductase Activity, Acting on a Sulfur Group of Donors, Oxygen as Acceptor (GO:0016670)	2025-06-01	0.0190493	0.0585855	0	0	63.273	250.607	SELENBP1
Threonine-Type Peptidase Activity (GO:0070003)	2025-06-01	0.0190493	0.0585855	0	0	63.273	250.607	GGT1
Protein Phosphatase 2B Binding (GO:0030346)	2025-06-01	0.0190493	0.0585855	0	0	63.273	250.607	SOD1
acetyl-CoA C-acyltransferase Activity (GO:0003988)	2025-06-01	0.0190493	0.0585855	0	0	63.273	250.607	ACAA2
Omega Peptidase Activity (GO:0008242)	2025-07-01	0.0221892	0.0623594	0	0	52.7249	200.784	GGT1
Oxidoreductase Activity, Acting on the CH-CH Group of Donors, With a Flavin as Acceptor (GO:0052890)	2025-07-01	0.0221892	0.0623594	0	0	52.7249	200.784	ACADM
Oxidoreductase Activity, Acting on the Aldehyde or Oxo Group of Donors, Disulfide as Acceptor (GO:0016624)	2025-07-01	0.0221892	0.0623594	0	0	52.7249	200.784	PDHB
G Protein-Coupled Glutamate Receptor Binding (GO:0035256)	2025-07-01	0.0221892	0.0623594	0	0	52.7249	200.784	NHERF1
Purine Nucleotide Transmembrane Transporter Activity (GO:0015216)	2025-07-01	0.0221892	0.0623594	0	0	52.7249	200.784	SLC25A5
ATPase Binding (GO:0051117)	1974-02-01	0.0234868	0.0648873	0	0	8.89964	33.3854	ATP1B1;EZR
Long-Chain Fatty Acid Binding (GO:0036041)	2025-08-01	0.0253193	0.0665653	0	0	45.1905	166.129	FABP3
Cuprous Ion Binding (GO:1903136)	2025-08-01	0.0253193	0.0665653	0	0	45.1905	166.129	PARK7
Cysteine-Type Endopeptidase Activator Activity (GO:0140608)	2025-08-01	0.0253193	0.0665653	0	0	45.1905	166.129	HSPD1
G-quadruplex DNA Binding (GO:0051880)	2025-09-01	0.0284395	0.070237	0	0	39.5397	140.76	NME2
Phosphoserine Residue Binding (GO:0050815)	2025-09-01	0.0284395	0.070237	0	0	39.5397	140.76	YWHAZ
Potassium Ion Binding (GO:0030955)	2025-09-01	0.0284395	0.070237	0	0	39.5397	140.76	ATP1A2
Channel Activator Activity (GO:0099103)	2025-09-01	0.0284395	0.070237	0	0	39.5397	140.76	NHERF1
acyl-CoA Dehydrogenase Activity (GO:0003995)	2025-10-01	0.0315499	0.0724315	0	0	35.1446	121.466	ACADM
Histone H3 Kinase Activity (GO:0140996)	2025-10-01	0.0315499	0.0724315	0	0	35.1446	121.466	PKM
Transferrin Receptor Binding (GO:1990459)	2025-10-01	0.0315499	0.0724315	0	0	35.1446	121.466	TF
Voltage-Gated Channel Activity (GO:0022832)	2025-10-01	0.0315499	0.0724315	0	0	35.1446	121.466	VDAC1
Dipeptidase Activity (GO:0016805)	2025-10-01	0.0315499	0.0724315	0	0	35.1446	121.466	CNDP2
C-acyltransferase Activity (GO:0016408)	2025-11-01	0.0346505	0.0784449	0	0	31.6286	106.349	ACAA2
Hydrolase Activity, Acting on Carbon-Nitrogen (But Not Peptide) Bonds, in Cyclic Amides (GO:0016812)	2025-12-01	0.0377413	0.0821666	0	0	28.7518	94.2197	DPYSL2
Chloride Channel Regulator Activity (GO:0017081)	2025-12-01	0.0377413	0.0821666	0	0	28.7518	94.2197	NHERF1
Single-Stranded DNA Binding (GO:0003697)	1997-02-01	0.03864	0.0821666	0	0	6.73718	21.9192	PARK7;HSPD1
DNA Replication Origin Binding (GO:0003688)	2013-01-01	0.0408224	0.0821666	0	0	26.3545	84.2955	HSPD1
Ubiquitin-Protein Transferase Inhibitor Activity (GO:0055105)	2013-01-01	0.0408224	0.0821666	0	0	26.3545	84.2955	PARK7
Intramolecular Oxidoreductase Activity, Transposing C=C Bonds (GO:0016863)	2013-01-01	0.0408224	0.0821666	0	0	26.3545	84.2955	GSTA1
Protein Kinase A Catalytic Subunit Binding (GO:0034236)	2013-01-01	0.0408224	0.0821666	0	0	26.3545	84.2955	EZR
RNA Polymerase II Core Promoter Sequence-Specific DNA Binding (GO:0000979)	2013-01-01	0.0408224	0.0821666	0	0	26.3545	84.2955	H3-3B
Growth Factor Receptor Binding (GO:0070851)	2/100	0.0408313	0.0821666	0	0	6.52995	20.8848	ARF4;NHERF1
Oxysterol Binding (GO:0008142)	2014-01-01	0.0438937	0.0862009	0	0	24.326	76.0427	VDAC1
Phosphatidylethanolamine Binding (GO:0008429)	2014-01-01	0.0438937	0.0862009	0	0	24.326	76.0427	PEBP1
Adrenergic Receptor Binding (GO:0031690)	2015-01-01	0.0469554	0.0869742	0	0	22.5873	69.0845	NHERF1
Alkali Metal Ion Binding (GO:0031420)	2015-01-01	0.0469554	0.0869742	0	0	22.5873	69.0845	ATP1A2
Phospholipase Activator Activity (GO:0016004)	2015-01-01	0.0469554	0.0869742	0	0	22.5873	69.0845	ARF4
Voltage-Gated Monoatomic Anion Channel Activity (GO:0008308)	2015-01-01	0.0469554	0.0869742	0	0	22.5873	69.0845	VDAC1
NAD+ Binding (GO:0070403)	2015-01-01	0.0469554	0.0869742	0	0	22.5873	69.0845	HADH
4 Iron, 4 Sulfur Cluster Binding (GO:0051539)	2016-01-01	0.0500074	0.090569	0	0	21.0804	63.1482	ACO2
Transaminase Activity (GO:0008483)	2016-01-01	0.0500074	0.090569	0	0	21.0804	63.1482	GOT2
Cadherin Binding Involved in Cell-Cell Adhesion (GO:0098641)	2017-01-01	0.0530498	0.0939905	0	0	19.7619	58.0313	S100A11
Ubiquitin-Specific Protease Binding (GO:1990381)	2017-01-01	0.0530498	0.0939905	0	0	19.7619	58.0313	PARK7
Adenine Nucleotide Transmembrane Transporter Activity (GO:0000295)	2018-01-01	0.0560826	0.0972497	0	0	18.5985	53.581	SLC25A5
DNA Nuclease Activity (GO:0004536)	2018-01-01	0.0560826	0.0972497	0	0	18.5985	53.581	NME1
Ribosomal Small Subunit Binding (GO:0043024)	2019-01-01	0.0591059	0.101413	0	0	17.5644	49.6795	NME1
Fatty acyl-CoA Hydrolase Activity (GO:0047617)	2021-01-01	0.0651238	0.110575	0	0	15.8063	43.1745	ACAA2
Oxidoreductase Activity, Acting on the Aldehyde or Oxo Group of Donors, NAD or NADP as Acceptor (GO:0016620)	2022-01-01	0.0681186	0.114467	0	0	15.0529	40.4397	ALDH6A1
Ferrous Iron Binding (GO:0008198)	2023-01-01	0.0711039	0.114752	0	0	14.368	37.9833	TF
Lipoprotein Particle Binding (GO:0071813)	2023-01-01	0.0711039	0.114752	0	0	14.368	37.9833	HSPD1
Protein Kinase A Regulatory Subunit Binding (GO:0034237)	2023-01-01	0.0711039	0.114752	0	0	14.368	37.9833	EZR
Endopeptidase Activator Activity (GO:0061133)	2023-01-01	0.0711039	0.114752	0	0	14.368	37.9833	HSPD1
Nuclear Androgen Receptor Binding (GO:0050681)	2025-01-01	0.0770463	0.123123	0	0	13.1693	33.7575	PARK7
Epidermal Growth Factor Receptor Binding (GO:0005154)	2027-01-01	0.0829512	0.130841	0	0	12.1551	30.2601	ARF4
Glutathione Transferase Activity (GO:0004364)	2028-01-01	0.0858897	0.130841	0	0	11.7043	28.7304	GSTA1
ADP Binding (GO:0043531)	2028-01-01	0.0858897	0.130841	0	0	11.7043	28.7304	ACTA1
Aminopeptidase Activity (GO:0004177)	2028-01-01	0.0858897	0.130841	0	0	11.7043	28.7304	ANPEP
Voltage-Gated Monoatomic Ion Channel Activity (GO:0005244)	2028-01-01	0.0858897	0.130841	0	0	11.7043	28.7304	VDAC1
Phosphatidylcholine Binding (GO:0031210)	2029-01-01	0.088819	0.132821	0	0	11.2857	27.3245	VDAC1
NAD Binding (GO:0051287)	2029-01-01	0.088819	0.132821	0	0	11.2857	27.3245	HADH
Zinc Ion Binding (GO:0008270)	3/338	0.0940454	0.13899	0	0	2.87756	6.80249	CALB1;ANPEP;SOD1
Iron-Sulfur Cluster Binding (GO:0051536)	1931-01-01	0.0946498	0.13899	0	0	10.5323	24.8306	ACO2
Nucleosomal DNA Binding (GO:0031492)	1934-01-01	0.103327	0.149047	0	0	9.57335	21.7301	H3-3B
Ubiquitin-Like Protein Conjugating Enzyme Binding (GO:0044390)	1934-01-01	0.103327	0.149047	0	0	9.57335	21.7301	PARK7
Peptidase Inhibitor Activity (GO:0030414)	1940-01-01	0.120437	0.17084	0	0	8.09809	17.1406	PARK7
Actin Binding (GO:0003779)	2/187	0.120531	0.17084	0	0	3.44394	7.28685	ACTN4;EZR
Proton Transmembrane Transporter Activity (GO:0015078)	1941-01-01	0.123257	0.173198	0	0	7.89524	16.5285	SLC25A4
Monoatomic Cation Transmembrane Transporter Activity (GO:0008324)	1942-01-01	0.126069	0.175634	0	0	7.70228	15.9509	SLC25A4
Inorganic Cation Transmembrane Transporter Activity (GO:0022890)	1943-01-01	0.128871	0.178017	0	0	7.51852	15.405	SLC25A4
Protein Phosphorylated Amino Acid Binding (GO:0045309)	1945-01-01	0.13445	0.184162	0	0	7.17605	14.3992	YWHAZ
Monocarboxylic Acid Transmembrane Transporter Activity (GO:0008028)	1946-01-01	0.137226	0.185662	0	0	7.01623	13.9351	NHERF1
Anion Binding (GO:0043168)	3/402	0.137822	0.185662	0	0	2.40811	4.77237	ACTA1;NME2;HADH
3'-5' Exonuclease Activity (GO:0008408)	1947-01-01	0.139993	0.18704	0	0	6.86335	13.4945	NME1
Exonuclease Activity (GO:0004527)	1948-01-01	0.142751	0.189174	0	0	6.71699	13.0756	NME1
Cell-Cell Adhesion Mediator Activity (GO:0098632)	1949-01-01	0.145501	0.191264	0	0	6.57672	12.6771	S100A11
Metalloexopeptidase Activity (GO:0008235)	1951-01-01	0.150975	0.196617	0	0	6.31302	11.9357	ANPEP
Protein Heterodimerization Activity (GO:0046982)	2/216	0.151986	0.196617	0	0	2.97287	5.60078	ATP1A2;ATP1B1
Phosphoric Ester Hydrolase Activity (GO:0042578)	1952-01-01	0.153698	0.197267	0	0	6.18892	11.5904	ATP1A2
Cholesterol Binding (GO:0015485)	1954-01-01	0.15912	0.20263	0	0	5.95478	10.9454	VDAC1
Myosin Binding (GO:0017022)	1957-01-01	0.167189	0.211254	0	0	5.63492	10.0788	ACTC1
Nuclease Activity (GO:0004518)	1961-01-01	0.177829	0.22297	0	0	5.2582	9.08056	NME1
GDP Binding (GO:0019003)	1966-01-01	0.190941	0.237583	0	0	4.8525	8.03474	NME2
Sterol Binding (GO:0032934)	1967-01-01	0.193538	0.238991	0	0	4.77874	7.84803	VDAC1
Monoatomic Ion Channel Activity (GO:0005216)	1968-01-01	0.196128	0.240367	0	0	4.70718	7.66794	VDAC1
Phosphatase Activity (GO:0016791)	1971-01-01	0.203847	0.246126	0	0	4.50476	7.16431	ATP1A2
Double-Stranded RNA Binding (GO:0003725)	1971-01-01	0.203847	0.246126	0	0	4.50476	7.16431	HSPD1
GTPase Activity (GO:0003924)	2/266	0.209253	0.250796	0	0	2.40371	3.75992	ARF4;ARF1
Ribonucleoside Triphosphate Phosphatase Activity (GO:0017111)	2/274	0.218641	0.260135	0	0	2.33207	3.5455	ARF4;ARF1
Phosphotransferase Activity, Alcohol Group as Acceptor (GO:0016773)	1979-01-01	0.224076	0.264669	0	0	4.04111	6.04457	PKM
Monoatomic Anion Channel Activity (GO:0005253)	1986-01-01	0.241361	0.282062	0	0	3.707	5.26936	VDAC1
DNA-binding Transcription Factor Binding (GO:0140297)	2/294	0.242262	0.282062	0	0	2.17013	3.07667	PARK7;YWHAZ
Ribosome Binding (GO:0043022)	1993-01-01	0.258267	0.298563	0	0	3.42374	4.63493	NME1
mRNA Binding (GO:0003729)	2/310	0.261253	0.299815	0	0	2.05572	2.75932	PKM;PARK7
Cation Binding (GO:0043169)	1995-01-01	0.263028	0.299815	0	0	3.35056	4.47465	VDAC1
Protein Tyrosine Kinase Activity (GO:0004713)	1/102	0.279459	0.316332	0	0	3.11724	3.97417	PKM
Nuclear Receptor Binding (GO:0016922)	1/116	0.311245	0.347486	0	0	2.73582	3.19318	PARK7
Phosphatase Binding (GO:0019902)	1/116	0.311245	0.347486	0	0	2.73582	3.19318	NHERF1
Ion Channel Regulator Activity (GO:0099106)	1/119	0.317874	0.350091	0	0	2.66586	3.05534	NHERF1
Protease Binding (GO:0002020)	1/119	0.317874	0.350091	0	0	2.66586	3.05534	PARK7
Protein Phosphatase Binding (GO:0019903)	1/120	0.32007	0.350144	0	0	2.64332	3.01131	SOD1
Metallopeptidase Activity (GO:0008237)	1/122	0.324441	0.352559	0	0	2.59937	2.92599	ANPEP
Small GTPase Binding (GO:0031267)	1/199	0.473236	0.510844	0	0	1.58233	1.18384	SOD1
Guanyl-Nucleotide Exchange Factor Activity (GO:0005085)	1/206	0.485041	0.520143	0	0	1.52776	1.10537	ARF4
GTPase Binding (GO:0051020)	1/225	0.515786	0.549498	0	0	1.39683	0.924787	SOD1
Microtubule Binding (GO:0008017)	1/243	0.543243	0.574991	0	0	1.29175	0.788224	EZR
Tubulin Binding (GO:0015631)	1/326	0.651273	0.684887	0	0	0.957802	0.41073	EZR
Protein Serine/Threonine Kinase Activity (GO:0004674)	1/359	0.686852	0.717672	0	0	0.86805	0.326071	PKM
GTPase Regulator Activity (GO:0030695)	1/424	0.746799	0.775339	0	0	0.732223	0.213779	ARF4
Transcription Cis-Regulatory Region Binding (GO:0000976)	1/548	0.831515	0.857829	0	0	0.562636	0.103809	PARK7
Double-Stranded DNA Binding (GO:0003690)	1/651	0.880118	0.902259	0	0	0.470965	0.0601419	PARK7
Sequence-Specific Double-Stranded DNA Binding (GO:1990837)	1/706	0.900114	0.916991	0	0	0.432984	0.0455648	HSPD1
Cis-Regulatory Region Sequence-Specific DNA Binding (GO:0000987)	1/1035	0.966834	0.974879	0	0	0.290166	0.00978685	H3-3B
RNA Polymerase II Cis-Regulatory Region Sequence-Specific DNA Binding (GO:0000978)	1/1054	0.968898	0.974879	0	0	0.284644	0.00899359	H3-3B
RNA Polymerase II Transcription Regulatory Region Sequence-Specific DNA Binding (GO:0000977)	1/1236	0.983248	0.983248	0	0	0.240357	0.00406062	H3-3B
