# Supplementary material for: Renal proteomics of male offspring exposed to maternal protein restriction: molecular, epigenetic, and nephron-specific signatures of metabolic programming
Source: J Physiol Biochem. 2026 May 7;82(1):48. doi: 10.1007/s13105-026-01189-9 (PMC13149610; doi:10.1007/s13105-026-01189-9)
Supplement: Supplementary file 8 — Supplementary Material 8 (XLSX 136 KB) [file 13105_2026_1189_MOESM8_ESM.xlsx]

## Sheet: Kobas_Downregulated_Kidney
##Databases: PANTHER, KEGG PATHWAY, Reactome, Gene Ontology
##Statistical test method: hypergeometric test / Fisher's exact test
##FDR correction method: Benjamini and Hochberg
#Term	Database	ID	Input number	Background number	P-Value	Corrected P-Value	Input	Hyperlink
Metabolism	Reactome	R-RNO-1430728	23	1341	1.22545e-16	8.03721e-14	Hadh|Idh2|Acaa2|Tpi1|Pdhb|Aco2|Acadm|Nme1|Nme2|Arf3|Arf1|Vdac1|Calm2|Calm3|Calm1|Glud1|Aldh6a1|Ldha|Ldhb|Tkt|Fabp3|Got2|Cndp2	http://www.reactome.org/cgi-bin/eventbrowser_st_id?ST_ID=R-RNO-1430728
Metabolic pathways	KEGG PATHWAY	rno01100	24	1528	1.51836e-16	8.03721e-14	Hadh|Idh2|Acaa2|Tpi1|Pdhb|Aco2|Acadm|Nme1|Nme2|Selenbp1|Cox4i1|Anpep|Uqcrc1|Glud1|Cat|Aldh6a1|Ggt1|Ldha|Ldhb|Gsta1|Tkt|Got2|Cndp2|Pkm	http://www.genome.jp/kegg-bin/show_pathway?rno01100/rno:25721%09red/rno:24534%09red/rno:191575%09red/rno:113965%09red/rno:24533%09red/rno:289950%09red/rno:24248%09red/rno:291394%09red/rno:81708%09red/rno:140927%09red/rno:64524%09red/rno:361596%09red/rno:116568%09red/rno:79250%09red/rno:81641%09red/rno:170465%09red/rno:24422%09red/rno:24158%09red/rno:25630%09red/rno:83782%09red/rno:24849%09red/rno…
Huntington disease	PANTHER	P00029	10	85	2.07039e-15	6.57557e-13	Acta1|Actg1|Actg2|Arf3|Actc1|Arf1|Arf5|Arf4|Arf2|Actb	http://www.pantherdb.org/pathway/pathwayDiagram.jsp?catAccession=P00029
@@Huntington disease	KEGG PATHWAY	rno05016	7	202	1.27088e-07	2.69088e-06	Sod1|Slc25a5|Slc25a4|Cox4i1|Cycs|Vdac1|Uqcrc1	http://www.genome.jp/kegg-bin/show_pathway?rno05016/rno:25309%09red/rno:85333%09red/rno:29445%09red/rno:301011%09red/rno:24786%09red/rno:83529%09red/rno:25176%09red
Carbon metabolism	KEGG PATHWAY	rno01200	10	128	9.52907e-14	1.89152e-11	Idh2|Tpi1|Glud1|Cat|Tkt|Aldh6a1|Got2|Pdhb|Aco2|Pkm	http://www.genome.jp/kegg-bin/show_pathway?rno01200/rno:81708%09red/rno:25721%09red/rno:24849%09red/rno:64524%09red/rno:79250%09red/rno:25630%09red/rno:24399%09red/rno:289950%09red/rno:361596%09red/rno:24248%09red
Muscle contraction	Reactome	R-RNO-397014	10	154	5.44636e-13	9.6098e-11	Acta2|Acta1|Calm2|Calm3|Actg2|Calm1|Actc1|Atp1b1|Atp1a3|Atp1a2	http://www.reactome.org/cgi-bin/eventbrowser_st_id?ST_ID=R-RNO-397014
Gastric acid secretion	KEGG PATHWAY	rno04971	8	75	3.18226e-12	4.59403e-10	Calm2|Calm3|Calm1|Ezr|Atp1b1|Atp1a3|Atp1a2|Actb	http://www.genome.jp/kegg-bin/show_pathway?rno04971/rno:24213%09red/rno:24212%09red/rno:24244%09red/rno:24242%09red/rno:81822%09red/rno:25650%09red/rno:54319%09red/rno:50663%09red
Ion channel transport	Reactome	R-RNO-983712	9	127	4.06063e-12	5.37356e-10	Calm2|Calm3|Calm1|Atp1b1|Uba52|Atp1a3|Atp1a2|Ubb|Ubc	http://www.reactome.org/cgi-bin/eventbrowser_st_id?ST_ID=R-RNO-983712
Downstream signaling events of B Cell Receptor (BCR)	Reactome	R-RNO-1168372	6	23	1.49071e-11	1.69089e-09	Calm2|Calm3|Calm1|Uba52|Ubb|Ubc	http://www.reactome.org/cgi-bin/eventbrowser_st_id?ST_ID=R-RNO-1168372
RAF/MAP kinase cascade	Reactome	R-RNO-5673001	9	155	2.20454e-11	2.33387e-09	Pebp1|Calm2|Calm3|Calm1|Uba52|Ubb|Ubc|Actb|Actg1	http://www.reactome.org/cgi-bin/eventbrowser_st_id?ST_ID=R-RNO-5673001
MAPK1/MAPK3 signaling	Reactome	R-RNO-5684996	9	159	2.73758e-11	2.71705e-09	Pebp1|Calm2|Calm3|Calm1|Uba52|Ubb|Ubc|Actb|Actg1	http://www.reactome.org/cgi-bin/eventbrowser_st_id?ST_ID=R-RNO-5684996
FLT3 Signaling	Reactome	R-RNO-9607240	9	166	3.94837e-11	3.68825e-09	Pebp1|Calm2|Calm3|Calm1|Uba52|Ubb|Ubc|Actb|Actg1	http://www.reactome.org/cgi-bin/eventbrowser_st_id?ST_ID=R-RNO-9607240
cGMP-PKG signaling pathway	KEGG PATHWAY	rno04022	9	173	5.60931e-11	4.6882e-09	Calm2|Calm3|Calm1|Slc25a5|Slc25a4|Atp1a3|Atp1a2|Vdac1|Atp1b1	http://www.genome.jp/kegg-bin/show_pathway?rno04022/rno:24213%09red/rno:24212%09red/rno:85333%09red/rno:24244%09red/rno:83529%09red/rno:24242%09red/rno:25650%09red/rno:25176%09red/rno:50663%09red
MAPK family signaling cascades	Reactome	R-RNO-5683057	9	177	6.81238e-11	5.40903e-09	Pebp1|Calm2|Calm3|Calm1|Uba52|Ubb|Ubc|Actb|Actg1	http://www.reactome.org/cgi-bin/eventbrowser_st_id?ST_ID=R-RNO-5683057
Other interleukin signaling	Reactome	R-RNO-449836	9	179	7.49514e-11	5.66775e-09	Pebp1|Calm2|Calm3|Calm1|Uba52|Ubb|Ubc|Actb|Actg1	http://www.reactome.org/cgi-bin/eventbrowser_st_id?ST_ID=R-RNO-449836
CLEC7A (Dectin-1) signaling	Reactome	R-RNO-5607764	6	35	1.38687e-10	1.00107e-08	Calm2|Calm3|Calm1|Uba52|Ubb|Ubc	http://www.reactome.org/cgi-bin/eventbrowser_st_id?ST_ID=R-RNO-5607764
Ion transport by P-type ATPases	Reactome	R-RNO-936837	6	36	1.61568e-10	1.10519e-08	Calm2|Calm3|Calm1|Atp1b1|Atp1a3|Atp1a2	http://www.reactome.org/cgi-bin/eventbrowser_st_id?ST_ID=R-RNO-936837
Transport of small molecules	Reactome	R-RNO-382551	12	501	1.67031e-10	1.10519e-08	Calm2|Calm3|Calm1|Slc25a5|Slc25a4|Uba52|Atp1a3|Atp1a2|Ubb|Ubc|Tf|Atp1b1	http://www.reactome.org/cgi-bin/eventbrowser_st_id?ST_ID=R-RNO-382551
Pyruvate metabolism and Citric Acid (TCA) cycle	Reactome	R-RNO-71406	6	38	2.16791e-10	1.37706e-08	Idh2|Ldha|Vdac1|Aco2|Pdhb|Ldhb	http://www.reactome.org/cgi-bin/eventbrowser_st_id?ST_ID=R-RNO-71406
Signaling by Interleukins	Reactome	R-RNO-449147	10	301	3.03746e-10	1.85519e-08	Ywhaz|Pebp1|Calm2|Calm3|Calm1|Uba52|Ubb|Ubc|Actb|Actg1	http://www.reactome.org/cgi-bin/eventbrowser_st_id?ST_ID=R-RNO-449147
Ion homeostasis	Reactome	R-RNO-5578775	6	43	4.26375e-10	2.41816e-08	Calm2|Calm3|Calm1|Atp1b1|Atp1a3|Atp1a2	http://www.reactome.org/cgi-bin/eventbrowser_st_id?ST_ID=R-RNO-5578775
Signaling by the B Cell Receptor (BCR)	Reactome	R-RNO-983705	6	43	4.26375e-10	2.41816e-08	Calm2|Calm3|Calm1|Uba52|Ubb|Ubc	http://www.reactome.org/cgi-bin/eventbrowser_st_id?ST_ID=R-RNO-983705
C-type lectin receptors (CLRs)	Reactome	R-RNO-5621481	6	50	9.80048e-10	4.86349e-08	Calm2|Calm3|Calm1|Uba52|Ubb|Ubc	http://www.reactome.org/cgi-bin/eventbrowser_st_id?ST_ID=R-RNO-5621481
Platelet degranulation	Reactome	R-RNO-114608	7	100	1.22988e-09	5.91832e-08	Calm2|Calm3|Actn4|Calm1|Sod1|Tf|Actg1	http://www.reactome.org/cgi-bin/eventbrowser_st_id?ST_ID=R-RNO-114608
Response to elevated platelet cytosolic Ca2+	Reactome	R-RNO-76005	7	104	1.59267e-09	7.22616e-08	Calm2|Calm3|Actn4|Calm1|Sod1|Tf|Actg1	http://www.reactome.org/cgi-bin/eventbrowser_st_id?ST_ID=R-RNO-76005
Glucagon signaling pathway	KEGG PATHWAY	rno04922	7	106	1.80581e-09	7.96562e-08	Calm2|Calm3|Calm1|Pdhb|Ldha|Ldhb|Pkm	http://www.genome.jp/kegg-bin/show_pathway?rno04922/rno:24534%09red/rno:289950%09red/rno:24244%09red/rno:24533%09red/rno:25630%09red/rno:24242%09red/rno:50663%09red
Smooth Muscle Contraction	Reactome	R-RNO-445355	5	24	2.17653e-09	9.34144e-08	Acta2|Calm2|Calm3|Actg2|Calm1	http://www.reactome.org/cgi-bin/eventbrowser_st_id?ST_ID=R-RNO-445355
Cytokine Signaling in Immune system	Reactome	R-RNO-1280215	10	374	2.31856e-09	9.68914e-08	Ywhaz|Pebp1|Calm2|Calm3|Calm1|Uba52|Ubb|Ubc|Actb|Actg1	http://www.reactome.org/cgi-bin/eventbrowser_st_id?ST_ID=R-RNO-1280215
Fc epsilon receptor (FCERI) signaling	Reactome	R-RNO-2454202	6	62	3.24719e-09	1.32219e-07	Calm2|Calm3|Calm1|Uba52|Ubb|Ubc	http://www.reactome.org/cgi-bin/eventbrowser_st_id?ST_ID=R-RNO-2454202
Innate Immune System	Reactome	R-RNO-168249	12	668	4.0175e-09	1.58585e-07	Calm2|Calm3|Nme2|Calm1|Cat|Uba52|Anpep|Ubb|Ubc|S100a11|Actb|Actg1	http://www.reactome.org/cgi-bin/eventbrowser_st_id?ST_ID=R-RNO-168249
Beta-catenin independent WNT signaling	Reactome	R-RNO-3858494	6	69	5.91386e-09	2.184e-07	Calm2|Calm3|Calm1|Uba52|Ubb|Ubc	http://www.reactome.org/cgi-bin/eventbrowser_st_id?ST_ID=R-RNO-3858494
RHO GTPases activate IQGAPs	Reactome	R-RNO-5626467	5	31	6.84086e-09	2.46893e-07	Actb|Calm1|Calm2|Calm3|Actg1	http://www.reactome.org/cgi-bin/eventbrowser_st_id?ST_ID=R-RNO-5626467
Platelet activation, signaling and aggregation	Reactome	R-RNO-76002	8	212	7.92353e-09	2.68708e-07	Ywhaz|Calm2|Calm3|Calm1|Actn4|Sod1|Tf|Actg1	http://www.reactome.org/cgi-bin/eventbrowser_st_id?ST_ID=R-RNO-76002
Immune System	Reactome	R-RNO-168256	15	1254	8.12217e-09	2.68708e-07	Ywhaz|Pebp1|Calm2|Calm3|Nme2|Calm1|Arf1|Cat|Uba52|Anpep|Ubb|Ubc|S100a11|Actb|Actg1	http://www.reactome.org/cgi-bin/eventbrowser_st_id?ST_ID=R-RNO-168256
Membrane Trafficking	Reactome	R-RNO-199991	10	433	9.04238e-09	2.93047e-07	Actg1|Arf3|Arf1|Arf5|Arf4|Uba52|Ubb|Ubc|Tf|Actb	http://www.reactome.org/cgi-bin/eventbrowser_st_id?ST_ID=R-RNO-199991
Stimuli-sensing channels	Reactome	R-RNO-2672351	6	76	1.01809e-08	3.23347e-07	Calm2|Calm3|Calm1|Uba52|Ubb|Ubc	http://www.reactome.org/cgi-bin/eventbrowser_st_id?ST_ID=R-RNO-2672351
Salivary secretion	KEGG PATHWAY	rno04970	6	78	1.17844e-08	3.66935e-07	Calm2|Calm3|Calm1|Atp1b1|Atp1a3|Atp1a2	http://www.genome.jp/kegg-bin/show_pathway?rno04970/rno:25650%09red/rno:24212%09red/rno:24244%09red/rno:24242%09red/rno:24213%09red/rno:50663%09red
Vesicle-mediated transport	Reactome	R-RNO-5653656	10	453	1.37276e-08	4.11308e-07	Actg1|Arf3|Arf1|Arf5|Arf4|Uba52|Ubb|Ubc|Tf|Actb	http://www.reactome.org/cgi-bin/eventbrowser_st_id?ST_ID=R-RNO-5653656
Adrenergic signaling in cardiomyocytes	KEGG PATHWAY	rno04261	7	149	1.7101e-08	5.02896e-07	Calm2|Calm3|Calm1|Actc1|Atp1b1|Atp1a3|Atp1a2	http://www.genome.jp/kegg-bin/show_pathway?rno04261/rno:24213%09red/rno:24212%09red/rno:24244%09red/rno:24242%09red/rno:25650%09red/rno:29275%09red/rno:50663%09red
Parkinson disease	KEGG PATHWAY	rno05012	7	152	1.95066e-08	5.63208e-07	Park7|Slc25a5|Slc25a4|Cox4i1|Cycs|Vdac1|Uqcrc1	http://www.genome.jp/kegg-bin/show_pathway?rno05012/rno:25309%09red/rno:85333%09red/rno:29445%09red/rno:301011%09red/rno:83529%09red/rno:25176%09red/rno:117287%09red
@@Parkinson disease	PANTHER	P00049	1	66	0.117549	0.133716	Ywhaz	http://www.pantherdb.org/pathway/pathwayDiagram.jsp?catAccession=P00049
Biosynthesis of amino acids	KEGG PATHWAY	rno01230	6	86	2.04359e-08	5.79504e-07	Idh2|Tpi1|Tkt|Got2|Aco2|Pkm	http://www.genome.jp/kegg-bin/show_pathway?rno01230/rno:25721%09red/rno:24849%09red/rno:64524%09red/rno:79250%09red/rno:25630%09red/rno:361596%09red
Cardiac muscle contraction	KEGG PATHWAY	rno04260	6	89	2.48005e-08	6.90932e-07	Actc1|Atp1b1|Cox4i1|Atp1a3|Atp1a2|Uqcrc1	http://www.genome.jp/kegg-bin/show_pathway?rno04260/rno:24213%09red/rno:24212%09red/rno:29445%09red/rno:301011%09red/rno:25650%09red/rno:29275%09red
Cytoskeletal regulation by Rho GTPase	PANTHER	P00016	5	47	4.6097e-08	1.18068e-06	Actc1|Actb|Acta1|Actg1|Actg2	http://www.pantherdb.org/pathway/pathwayDiagram.jsp?catAccession=P00016
Aldosterone synthesis and secretion	KEGG PATHWAY	rno04925	6	100	4.79137e-08	1.20773e-06	Calm2|Calm3|Calm1|Atp1b1|Atp1a3|Atp1a2	http://www.genome.jp/kegg-bin/show_pathway?rno04925/rno:25650%09red/rno:24212%09red/rno:24244%09red/rno:24242%09red/rno:24213%09red/rno:50663%09red
Pink/Parkin Mediated Mitophagy	Reactome	R-RNO-5205685	4	17	6.36773e-08	1.55569e-06	Uba52|Vdac1|Ubb|Ubc	http://www.reactome.org/cgi-bin/eventbrowser_st_id?ST_ID=R-RNO-5205685
The citric acid (TCA) cycle and respiratory electron transport	Reactome	R-RNO-1428517	6	109	7.80113e-08	1.877e-06	Idh2|Ldha|Vdac1|Aco2|Pdhb|Ldhb	http://www.reactome.org/cgi-bin/eventbrowser_st_id?ST_ID=R-RNO-1428517
Signaling by WNT	Reactome	R-RNO-195721	7	189	8.20493e-08	1.94469e-06	Ywhaz|Calm2|Calm3|Calm1|Uba52|Ubb|Ubc	http://www.reactome.org/cgi-bin/eventbrowser_st_id?ST_ID=R-RNO-195721
Cardiac conduction	Reactome	R-RNO-5576891	6	111	8.64638e-08	2.01918e-06	Calm2|Calm3|Calm1|Atp1b1|Atp1a3|Atp1a2	http://www.reactome.org/cgi-bin/eventbrowser_st_id?ST_ID=R-RNO-5576891
Hemostasis	Reactome	R-RNO-109582	9	416	9.17203e-08	2.08074e-06	Ywhaz|Calm2|Calm3|Calm1|Actn4|Atp1b1|Sod1|Tf|Actg1	http://www.reactome.org/cgi-bin/eventbrowser_st_id?ST_ID=R-RNO-109582
Nicotinic acetylcholine receptor signaling pathway	PANTHER	P00044	5	56	1.04173e-07	2.29935e-06	Actc1|Actb|Acta1|Actg1|Actg2	http://www.pantherdb.org/pathway/pathwayDiagram.jsp?catAccession=P00044
Signaling by Receptor Tyrosine Kinases	Reactome	R-RNO-9006934	8	299	1.04253e-07	2.29935e-06	Calm2|Calm3|Calm1|Uba52|Ubb|Ubc|Actb|Actg1	http://www.reactome.org/cgi-bin/eventbrowser_st_id?ST_ID=R-RNO-9006934
Pyruvate metabolism	Reactome	R-RNO-70268	4	20	1.12584e-07	2.44908e-06	Pdhb|Vdac1|Ldha|Ldhb	http://www.reactome.org/cgi-bin/eventbrowser_st_id?ST_ID=R-RNO-70268
@@Pyruvate metabolism	KEGG PATHWAY	rno00620	4	39	1.27341e-06	1.41411e-05	Pdhb|Ldha|Ldhb|Pkm	http://www.genome.jp/kegg-bin/show_pathway?rno00620/rno:24533%09red/rno:25630%09red/rno:24534%09red/rno:289950%09red
@@Pyruvate metabolism	PANTHER	P02772	1	7	0.0148074	0.0271212	Pkm	http://www.pantherdb.org/pathway/pathwayDiagram.jsp?catAccession=P02772
Clathrin-mediated endocytosis	Reactome	R-RNO-8856828	6	117	1.16466e-07	2.4993e-06	Actg1|Uba52|Ubb|Ubc|Tf|Actb	http://www.reactome.org/cgi-bin/eventbrowser_st_id?ST_ID=R-RNO-8856828
Mitophagy	Reactome	R-RNO-5205647	4	21	1.33842e-07	2.79659e-06	Uba52|Vdac1|Ubb|Ubc	http://www.reactome.org/cgi-bin/eventbrowser_st_id?ST_ID=R-RNO-5205647
Asparagine N-linked glycosylation	Reactome	R-RNO-446203	7	207	1.49238e-07	3.03833e-06	Arf3|Arf1|Arf5|Arf4|Uba52|Ubb|Ubc	http://www.reactome.org/cgi-bin/eventbrowser_st_id?ST_ID=R-RNO-446203
Proximal tubule bicarbonate reclamation	KEGG PATHWAY	rno04964	4	22	1.57957e-07	3.13544e-06	Atp1a3|Atp1a2|Glud1|Atp1b1	http://www.genome.jp/kegg-bin/show_pathway?rno04964/rno:25650%09red/rno:24399%09red/rno:24213%09red/rno:24212%09red
Signaling by NOTCH	Reactome	R-RNO-157118	4	22	1.57957e-07	3.13544e-06	Ywhaz|Uba52|Ubb|Ubc	http://www.reactome.org/cgi-bin/eventbrowser_st_id?ST_ID=R-RNO-157118
Deactivation of the beta-catenin transactivating complex	Reactome	R-RNO-3769402	4	25	2.49899e-07	4.78119e-06	Ywhaz|Uba52|Ubb|Ubc	http://www.reactome.org/cgi-bin/eventbrowser_st_id?ST_ID=R-RNO-3769402
Negative regulation of MAPK pathway	Reactome	R-RNO-5675221	4	26	2.87943e-07	5.4435e-06	Pebp1|Uba52|Ubb|Ubc	http://www.reactome.org/cgi-bin/eventbrowser_st_id?ST_ID=R-RNO-5675221
VEGFA-VEGFR2 Pathway	Reactome	R-RNO-4420097	5	70	2.96253e-07	5.53471e-06	Actb|Calm1|Calm2|Calm3|Actg1	http://www.reactome.org/cgi-bin/eventbrowser_st_id?ST_ID=R-RNO-4420097
Glycolysis / Gluconeogenesis	KEGG PATHWAY	rno00010	5	72	3.38173e-07	5.65951e-06	Pdhb|Tpi1|Ldha|Ldhb|Pkm	http://www.genome.jp/kegg-bin/show_pathway?rno00010/rno:24533%09red/rno:25630%09red/rno:24534%09red/rno:289950%09red/rno:24849%09red
Autodegradation of the E3 ubiquitin ligase COP1	Reactome	R-RNO-349425	3	5	3.42137e-07	5.65951e-06	Uba52|Ubb|Ubc	http://www.reactome.org/cgi-bin/eventbrowser_st_id?ST_ID=R-RNO-349425
Activated NOTCH1 Transmits Signal to the Nucleus	Reactome	R-RNO-2122948	3	5	3.42137e-07	5.65951e-06	Uba52|Ubb|Ubc	http://www.reactome.org/cgi-bin/eventbrowser_st_id?ST_ID=R-RNO-2122948
Ubiquitin-dependent degradation of Cyclin D	Reactome	R-RNO-75815	3	5	3.42137e-07	5.65951e-06	Uba52|Ubb|Ubc	http://www.reactome.org/cgi-bin/eventbrowser_st_id?ST_ID=R-RNO-75815
Cam-PDE 1 activation	Reactome	R-RNO-111957	3	5	3.42137e-07	5.65951e-06	Calm2|Calm3|Calm1	http://www.reactome.org/cgi-bin/eventbrowser_st_id?ST_ID=R-RNO-111957
GLI3 is processed to GLI3R by the proteasome	Reactome	R-RNO-5610785	3	5	3.42137e-07	5.65951e-06	Uba52|Ubb|Ubc	http://www.reactome.org/cgi-bin/eventbrowser_st_id?ST_ID=R-RNO-5610785
Degradation of GLI1 by the proteasome	Reactome	R-RNO-5610780	3	5	3.42137e-07	5.65951e-06	Uba52|Ubb|Ubc	http://www.reactome.org/cgi-bin/eventbrowser_st_id?ST_ID=R-RNO-5610780
Signaling by NOTCH1	Reactome	R-RNO-1980143	3	5	3.42137e-07	5.65951e-06	Uba52|Ubb|Ubc	http://www.reactome.org/cgi-bin/eventbrowser_st_id?ST_ID=R-RNO-1980143
Regulation of mRNA stability by proteins that bind AU-rich elements	Reactome	R-RNO-450531	4	28	3.7678e-07	6.16831e-06	Ywhaz|Uba52|Ubb|Ubc	http://www.reactome.org/cgi-bin/eventbrowser_st_id?ST_ID=R-RNO-450531
Cadherin signaling pathway	PANTHER	P00012	5	74	3.84653e-07	6.16999e-06	Actc1|Actb|Acta1|Actg1|Actg2	http://www.pantherdb.org/pathway/pathwayDiagram.jsp?catAccession=P00012
DNA Damage Recognition in GG-NER	Reactome	R-RNO-5696394	4	29	4.28153e-07	6.73175e-06	Uba52|Actb|Ubb|Ubc	http://www.reactome.org/cgi-bin/eventbrowser_st_id?ST_ID=R-RNO-5696394
Signaling by VEGF	Reactome	R-RNO-194138	5	76	4.36045e-07	6.78863e-06	Actb|Calm1|Calm2|Calm3|Actg1	http://www.reactome.org/cgi-bin/eventbrowser_st_id?ST_ID=R-RNO-194138
Interleukin-3, Interleukin-5 and GM-CSF signaling	Reactome	R-RNO-512988	4	30	4.84565e-07	7.01627e-06	Ywhaz|Uba52|Ubb|Ubc	http://www.reactome.org/cgi-bin/eventbrowser_st_id?ST_ID=R-RNO-512988
Fluid shear stress and atherosclerosis	KEGG PATHWAY	rno05418	6	152	5.11532e-07	7.01627e-06	Calm2|Calm3|Calm1|Gsta1|Actb|Actg1	http://www.genome.jp/kegg-bin/show_pathway?rno05418/rno:24422%09red/rno:287876%09red/rno:24244%09red/rno:24242%09red/rno:81822%09red/rno:50663%09red
Calnexin/calreticulin cycle	Reactome	R-RNO-901042	3	6	5.12524e-07	7.01627e-06	Uba52|Ubb|Ubc	http://www.reactome.org/cgi-bin/eventbrowser_st_id?ST_ID=R-RNO-901042
p53-Independent G1/S DNA damage checkpoint	Reactome	R-RNO-69613	3	6	5.12524e-07	7.01627e-06	Uba52|Ubb|Ubc	http://www.reactome.org/cgi-bin/eventbrowser_st_id?ST_ID=R-RNO-69613
CREB1 phosphorylation through the activation of CaMKII/CaMKK/CaMKIV cascasde	Reactome	R-RNO-442729	3	6	5.12524e-07	7.01627e-06	Calm2|Calm3|Calm1	http://www.reactome.org/cgi-bin/eventbrowser_st_id?ST_ID=R-RNO-442729
Downregulation of ERBB4 signaling	Reactome	R-RNO-1253288	3	6	5.12524e-07	7.01627e-06	Uba52|Ubb|Ubc	http://www.reactome.org/cgi-bin/eventbrowser_st_id?ST_ID=R-RNO-1253288
Ubiquitin Mediated Degradation of Phosphorylated Cdc25A	Reactome	R-RNO-69601	3	6	5.12524e-07	7.01627e-06	Uba52|Ubb|Ubc	http://www.reactome.org/cgi-bin/eventbrowser_st_id?ST_ID=R-RNO-69601
CaMK IV-mediated phosphorylation of CREB	Reactome	R-RNO-111932	3	6	5.12524e-07	7.01627e-06	Calm2|Calm3|Calm1	http://www.reactome.org/cgi-bin/eventbrowser_st_id?ST_ID=R-RNO-111932
p53-Independent DNA Damage Response	Reactome	R-RNO-69610	3	6	5.12524e-07	7.01627e-06	Uba52|Ubb|Ubc	http://www.reactome.org/cgi-bin/eventbrowser_st_id?ST_ID=R-RNO-69610
Activation of RAC1 downstream of NMDARs	Reactome	R-RNO-9619229	3	6	5.12524e-07	7.01627e-06	Calm2|Calm3|Calm1	http://www.reactome.org/cgi-bin/eventbrowser_st_id?ST_ID=R-RNO-9619229
Regulation of RUNX3 expression and activity	Reactome	R-RNO-8941858	3	6	5.12524e-07	7.01627e-06	Uba52|Ubb|Ubc	http://www.reactome.org/cgi-bin/eventbrowser_st_id?ST_ID=R-RNO-8941858
Regulation of PTEN localization	Reactome	R-RNO-8948747	3	6	5.12524e-07	7.01627e-06	Uba52|Ubb|Ubc	http://www.reactome.org/cgi-bin/eventbrowser_st_id?ST_ID=R-RNO-8948747
FBXL7 down-regulates AURKA during mitotic entry and in early mitosis	Reactome	R-RNO-8854050	3	6	5.12524e-07	7.01627e-06	Uba52|Ubb|Ubc	http://www.reactome.org/cgi-bin/eventbrowser_st_id?ST_ID=R-RNO-8854050
CLEC7A (Dectin-1) induces NFAT activation	Reactome	R-RNO-5607763	3	7	7.31204e-07	9.28922e-06	Calm2|Calm3|Calm1	http://www.reactome.org/cgi-bin/eventbrowser_st_id?ST_ID=R-RNO-5607763
Calcineurin activates NFAT	Reactome	R-RNO-2025928	3	7	7.31204e-07	9.28922e-06	Calm2|Calm3|Calm1	http://www.reactome.org/cgi-bin/eventbrowser_st_id?ST_ID=R-RNO-2025928
Stabilization of p53	Reactome	R-RNO-69541	3	7	7.31204e-07	9.28922e-06	Uba52|Ubb|Ubc	http://www.reactome.org/cgi-bin/eventbrowser_st_id?ST_ID=R-RNO-69541
PTK6 Regulates RTKs and Their Effectors AKT1 and DOK1	Reactome	R-RNO-8849469	3	7	7.31204e-07	9.28922e-06	Uba52|Ubb|Ubc	http://www.reactome.org/cgi-bin/eventbrowser_st_id?ST_ID=R-RNO-8849469
Downregulation of ERBB2:ERBB3 signaling	Reactome	R-RNO-1358803	3	7	7.31204e-07	9.28922e-06	Uba52|Ubb|Ubc	http://www.reactome.org/cgi-bin/eventbrowser_st_id?ST_ID=R-RNO-1358803
Degradation of AXIN	Reactome	R-RNO-4641257	3	7	7.31204e-07	9.28922e-06	Uba52|Ubb|Ubc	http://www.reactome.org/cgi-bin/eventbrowser_st_id?ST_ID=R-RNO-4641257
Alzheimer disease-presenilin pathway	PANTHER	P00004	5	85	7.38429e-07	9.30655e-06	Actc1|Actb|Acta1|Actg1|Actg2	http://www.pantherdb.org/pathway/pathwayDiagram.jsp?catAccession=P00004
Influenza A	KEGG PATHWAY	rno05164	6	166	8.40965e-07	1.05154e-05	Actg1|Slc25a5|Slc25a4|Cycs|Actb|Vdac1	http://www.genome.jp/kegg-bin/show_pathway?rno05164/rno:25309%09red/rno:85333%09red/rno:287876%09red/rno:83529%09red/rno:81822%09red/rno:25176%09red
Recycling pathway of L1	Reactome	R-RNO-437239	4	35	8.53447e-07	1.05881e-05	Actb|Dpysl2|Actg1|Ezr	http://www.reactome.org/cgi-bin/eventbrowser_st_id?ST_ID=R-RNO-437239
AUF1 (hnRNP D0) binds and destabilizes mRNA	Reactome	R-RNO-450408	3	8	1.00407e-06	1.15541e-05	Uba52|Ubb|Ubc	http://www.reactome.org/cgi-bin/eventbrowser_st_id?ST_ID=R-RNO-450408
Josephin domain DUBs	Reactome	R-RNO-5689877	3	8	1.00407e-06	1.15541e-05	Uba52|Ubb|Ubc	http://www.reactome.org/cgi-bin/eventbrowser_st_id?ST_ID=R-RNO-5689877
Regulation of RUNX2 expression and activity	Reactome	R-RNO-8939902	3	8	1.00407e-06	1.15541e-05	Uba52|Ubb|Ubc	http://www.reactome.org/cgi-bin/eventbrowser_st_id?ST_ID=R-RNO-8939902
Intracellular signaling by second messengers	Reactome	R-RNO-9006925	6	173	1.06136e-06	1.20388e-05	Calm2|Calm3|Calm1|Uba52|Ubb|Ubc	http://www.reactome.org/cgi-bin/eventbrowser_st_id?ST_ID=R-RNO-9006925
Protein localization	Reactome	R-RNO-9609507	5	93	1.1281e-06	1.27051e-05	Hspd1|Uba52|Cat|Ubb|Ubc	http://www.reactome.org/cgi-bin/eventbrowser_st_id?ST_ID=R-RNO-9609507
Oncogene Induced Senescence	Reactome	R-RNO-2559585	3	9	1.33698e-06	1.42492e-05	Uba52|Ubb|Ubc	http://www.reactome.org/cgi-bin/eventbrowser_st_id?ST_ID=R-RNO-2559585
MAP3K8 (TPL2)-dependent MAPK1/3 activation	Reactome	R-RNO-5684264	3	9	1.33698e-06	1.42492e-05	Uba52|Ubb|Ubc	http://www.reactome.org/cgi-bin/eventbrowser_st_id?ST_ID=R-RNO-5684264
Regulation of innate immune responses to cytosolic DNA	Reactome	R-RNO-3134975	3	9	1.33698e-06	1.42492e-05	Uba52|Ubb|Ubc	http://www.reactome.org/cgi-bin/eventbrowser_st_id?ST_ID=R-RNO-3134975
Degradation of DVL	Reactome	R-RNO-4641258	3	9	1.33698e-06	1.42492e-05	Uba52|Ubb|Ubc	http://www.reactome.org/cgi-bin/eventbrowser_st_id?ST_ID=R-RNO-4641258
Regulation of TP53 Activity through Methylation	Reactome	R-RNO-6804760	3	9	1.33698e-06	1.42492e-05	Uba52|Ubb|Ubc	http://www.reactome.org/cgi-bin/eventbrowser_st_id?ST_ID=R-RNO-6804760
Alzheimer disease	KEGG PATHWAY	rno05010	6	185	1.548e-06	1.62797e-05	Calm2|Calm3|Calm1|Cycs|Cox4i1|Uqcrc1	http://www.genome.jp/kegg-bin/show_pathway?rno05010/rno:25309%09red/rno:29445%09red/rno:301011%09red/rno:24244%09red/rno:24242%09red/rno:50663%09red
Post-translational protein modification	Reactome	R-RNO-597592	11	964	1.65242e-06	1.7113e-05	Actb|Arf3|Arf1|Arf5|Arf4|Uba52|Ubb|Ubc|Tf|Vdac1|Park7	http://www.reactome.org/cgi-bin/eventbrowser_st_id?ST_ID=R-RNO-597592
Glycogen breakdown (glycogenolysis)	Reactome	R-RNO-70221	3	10	1.73577e-06	1.7113e-05	Calm2|Calm3|Calm1	http://www.reactome.org/cgi-bin/eventbrowser_st_id?ST_ID=R-RNO-70221
Asymmetric localization of PCP proteins	Reactome	R-RNO-4608870	3	10	1.73577e-06	1.7113e-05	Uba52|Ubb|Ubc	http://www.reactome.org/cgi-bin/eventbrowser_st_id?ST_ID=R-RNO-4608870
TGF-beta receptor signaling in EMT (epithelial to mesenchymal transition)	Reactome	R-RNO-2173791	3	10	1.73577e-06	1.7113e-05	Uba52|Ubb|Ubc	http://www.reactome.org/cgi-bin/eventbrowser_st_id?ST_ID=R-RNO-2173791
NIK-->noncanonical NF-kB signaling	Reactome	R-RNO-5676590	3	10	1.73577e-06	1.7113e-05	Uba52|Ubb|Ubc	http://www.reactome.org/cgi-bin/eventbrowser_st_id?ST_ID=R-RNO-5676590
Dectin-1 mediated noncanonical NF-kB signaling	Reactome	R-RNO-5607761	3	10	1.73577e-06	1.7113e-05	Uba52|Ubb|Ubc	http://www.reactome.org/cgi-bin/eventbrowser_st_id?ST_ID=R-RNO-5607761
Negative regulators of DDX58/IFIH1 signaling	Reactome	R-RNO-936440	3	10	1.73577e-06	1.7113e-05	Uba52|Ubb|Ubc	http://www.reactome.org/cgi-bin/eventbrowser_st_id?ST_ID=R-RNO-936440
IRAK2 mediated activation of TAK1 complex upon TLR7/8 or 9 stimulation	Reactome	R-RNO-975163	3	10	1.73577e-06	1.7113e-05	Uba52|Ubb|Ubc	http://www.reactome.org/cgi-bin/eventbrowser_st_id?ST_ID=R-RNO-975163
IRAK2 mediated activation of TAK1 complex	Reactome	R-RNO-937042	3	10	1.73577e-06	1.7113e-05	Uba52|Ubb|Ubc	http://www.reactome.org/cgi-bin/eventbrowser_st_id?ST_ID=R-RNO-937042
Cellular senescence	KEGG PATHWAY	rno04218	6	189	1.74579e-06	1.7113e-05	Calm2|Calm3|Calm1|Slc25a5|Slc25a4|Vdac1	http://www.genome.jp/kegg-bin/show_pathway?rno04218/rno:85333%09red/rno:24244%09red/rno:83529%09red/rno:24242%09red/rno:25176%09red/rno:50663%09red
@@Cellular Senescence	Reactome	R-RNO-2559583	3	117	0.00147933	0.00366485	Uba52|Ubb|Ubc	http://www.reactome.org/cgi-bin/eventbrowser_st_id?ST_ID=R-RNO-2559583
Sodium/Calcium exchangers	Reactome	R-RNO-425561	3	11	2.20623e-06	2.0979e-05	Calm2|Calm3|Calm1	http://www.reactome.org/cgi-bin/eventbrowser_st_id?ST_ID=R-RNO-425561
NF-kB is activated and signals survival	Reactome	R-RNO-209560	3	11	2.20623e-06	2.0979e-05	Uba52|Ubb|Ubc	http://www.reactome.org/cgi-bin/eventbrowser_st_id?ST_ID=R-RNO-209560
N-glycan trimming in the ER and Calnexin/Calreticulin cycle	Reactome	R-RNO-532668	3	11	2.20623e-06	2.0979e-05	Uba52|Ubb|Ubc	http://www.reactome.org/cgi-bin/eventbrowser_st_id?ST_ID=R-RNO-532668
Adaptive Immune System	Reactome	R-RNO-1280218	8	457	2.37202e-06	2.21575e-05	Ywhaz|Calm2|Calm3|Calm1|Arf1|Uba52|Ubb|Ubc	http://www.reactome.org/cgi-bin/eventbrowser_st_id?ST_ID=R-RNO-1280218
Calcium signaling pathway	KEGG PATHWAY	rno04020	6	200	2.39843e-06	2.22731e-05	Calm2|Calm3|Calm1|Slc25a5|Slc25a4|Vdac1	http://www.genome.jp/kegg-bin/show_pathway?rno04020/rno:85333%09red/rno:24244%09red/rno:83529%09red/rno:24242%09red/rno:25176%09red/rno:50663%09red
Iron uptake and transport	Reactome	R-RNO-917937	4	47	2.55005e-06	2.28168e-05	Tf|Uba52|Ubb|Ubc	http://www.reactome.org/cgi-bin/eventbrowser_st_id?ST_ID=R-RNO-917937
Tetrahydrobiopterin (BH4) synthesis, recycling, salvage and regulation	Reactome	R-RNO-1474151	3	12	2.75413e-06	2.28168e-05	Calm2|Calm3|Calm1	http://www.reactome.org/cgi-bin/eventbrowser_st_id?ST_ID=R-RNO-1474151
Ionotropic activity of kainate receptors	Reactome	R-RNO-451306	3	12	2.75413e-06	2.28168e-05	Calm2|Calm3|Calm1	http://www.reactome.org/cgi-bin/eventbrowser_st_id?ST_ID=R-RNO-451306
Hedgehog ligand biogenesis	Reactome	R-RNO-5358346	3	12	2.75413e-06	2.28168e-05	Uba52|Ubb|Ubc	http://www.reactome.org/cgi-bin/eventbrowser_st_id?ST_ID=R-RNO-5358346
Downregulation of TGF-beta receptor signaling	Reactome	R-RNO-2173788	3	12	2.75413e-06	2.28168e-05	Uba52|Ubb|Ubc	http://www.reactome.org/cgi-bin/eventbrowser_st_id?ST_ID=R-RNO-2173788
eNOS activation	Reactome	R-RNO-203615	3	12	2.75413e-06	2.28168e-05	Calm2|Calm3|Calm1	http://www.reactome.org/cgi-bin/eventbrowser_st_id?ST_ID=R-RNO-203615
Reduction of cytosolic Ca++ levels	Reactome	R-RNO-418359	3	12	2.75413e-06	2.28168e-05	Calm2|Calm3|Calm1	http://www.reactome.org/cgi-bin/eventbrowser_st_id?ST_ID=R-RNO-418359
Activation of Ca-permeable Kainate Receptor	Reactome	R-RNO-451308	3	12	2.75413e-06	2.28168e-05	Calm2|Calm3|Calm1	http://www.reactome.org/cgi-bin/eventbrowser_st_id?ST_ID=R-RNO-451308
p75NTR recruits signalling complexes	Reactome	R-RNO-209543	3	12	2.75413e-06	2.28168e-05	Uba52|Ubb|Ubc	http://www.reactome.org/cgi-bin/eventbrowser_st_id?ST_ID=R-RNO-209543
p53-Dependent G1 DNA Damage Response	Reactome	R-RNO-69563	3	12	2.75413e-06	2.28168e-05	Uba52|Ubb|Ubc	http://www.reactome.org/cgi-bin/eventbrowser_st_id?ST_ID=R-RNO-69563
Activation of NF-kappaB in B cells	Reactome	R-RNO-1169091	3	12	2.75413e-06	2.28168e-05	Uba52|Ubb|Ubc	http://www.reactome.org/cgi-bin/eventbrowser_st_id?ST_ID=R-RNO-1169091
p53-Dependent G1/S DNA damage checkpoint	Reactome	R-RNO-69580	3	12	2.75413e-06	2.28168e-05	Uba52|Ubb|Ubc	http://www.reactome.org/cgi-bin/eventbrowser_st_id?ST_ID=R-RNO-69580
Mineral absorption	KEGG PATHWAY	rno04978	4	48	2.75871e-06	2.28168e-05	Tf|Atp1a3|Atp1a2|Atp1b1	http://www.genome.jp/kegg-bin/show_pathway?rno04978/rno:25650%09red/rno:24213%09red/rno:24825%09red/rno:24212%09red
cAMP signaling pathway	KEGG PATHWAY	rno04024	6	212	3.32453e-06	2.62229e-05	Calm2|Calm3|Calm1|Atp1b1|Atp1a3|Atp1a2	http://www.genome.jp/kegg-bin/show_pathway?rno04024/rno:25650%09red/rno:24212%09red/rno:24244%09red/rno:24242%09red/rno:24213%09red/rno:50663%09red
TRAF6-mediated induction of TAK1 complex within TLR4 complex	Reactome	R-RNO-937072	3	13	3.38519e-06	2.62229e-05	Uba52|Ubb|Ubc	http://www.reactome.org/cgi-bin/eventbrowser_st_id?ST_ID=R-RNO-937072
Translesion synthesis by REV1	Reactome	R-RNO-110312	3	13	3.38519e-06	2.62229e-05	Uba52|Ubb|Ubc	http://www.reactome.org/cgi-bin/eventbrowser_st_id?ST_ID=R-RNO-110312
Spry regulation of FGF signaling	Reactome	R-RNO-1295596	3	13	3.38519e-06	2.62229e-05	Uba52|Ubb|Ubc	http://www.reactome.org/cgi-bin/eventbrowser_st_id?ST_ID=R-RNO-1295596
Translesion synthesis by POLK	Reactome	R-RNO-5655862	3	13	3.38519e-06	2.62229e-05	Uba52|Ubb|Ubc	http://www.reactome.org/cgi-bin/eventbrowser_st_id?ST_ID=R-RNO-5655862
PKA activation	Reactome	R-RNO-163615	3	13	3.38519e-06	2.62229e-05	Calm2|Calm3|Calm1	http://www.reactome.org/cgi-bin/eventbrowser_st_id?ST_ID=R-RNO-163615
PKA-mediated phosphorylation of CREB	Reactome	R-RNO-111931	3	13	3.38519e-06	2.62229e-05	Calm2|Calm3|Calm1	http://www.reactome.org/cgi-bin/eventbrowser_st_id?ST_ID=R-RNO-111931
Thyroid hormone signaling pathway	KEGG PATHWAY	rno04919	5	121	3.89832e-06	2.9906e-05	Actb|Atp1b1|Atp1a3|Actg1|Atp1a2	http://www.genome.jp/kegg-bin/show_pathway?rno04919/rno:287876%09red/rno:24213%09red/rno:24212%09red/rno:25650%09red/rno:81822%09red
Glycogen metabolism	Reactome	R-RNO-8982491	3	14	4.10513e-06	3.07498e-05	Calm2|Calm3|Calm1	http://www.reactome.org/cgi-bin/eventbrowser_st_id?ST_ID=R-RNO-8982491
Translesion synthesis by POLI	Reactome	R-RNO-5656121	3	14	4.10513e-06	3.07498e-05	Uba52|Ubb|Ubc	http://www.reactome.org/cgi-bin/eventbrowser_st_id?ST_ID=R-RNO-5656121
p75NTR signals via NF-kB	Reactome	R-RNO-193639	3	14	4.10513e-06	3.07498e-05	Uba52|Ubb|Ubc	http://www.reactome.org/cgi-bin/eventbrowser_st_id?ST_ID=R-RNO-193639
NRIF signals cell death from the nucleus	Reactome	R-RNO-205043	3	14	4.10513e-06	3.07498e-05	Uba52|Ubb|Ubc	http://www.reactome.org/cgi-bin/eventbrowser_st_id?ST_ID=R-RNO-205043
L1CAM interactions	Reactome	R-RNO-373760	4	55	4.59282e-06	3.42413e-05	Actb|Dpysl2|Actg1|Ezr	http://www.reactome.org/cgi-bin/eventbrowser_st_id?ST_ID=R-RNO-373760
RHO GTPase Effectors	Reactome	R-RNO-195258	6	225	4.6371e-06	3.44099e-05	Ywhaz|Calm2|Calm3|Calm1|Actb|Actg1	http://www.reactome.org/cgi-bin/eventbrowser_st_id?ST_ID=R-RNO-195258
Valine, leucine and isoleucine degradation	KEGG PATHWAY	rno00280	4	56	4.91404e-06	3.4568e-05	Hadh|Aldh6a1|Acadm|Acaa2	http://www.genome.jp/kegg-bin/show_pathway?rno00280/rno:24158%09red/rno:81708%09red/rno:113965%09red/rno:170465%09red
Negative regulation of MET activity	Reactome	R-RNO-6807004	3	15	4.91962e-06	3.4568e-05	Uba52|Ubb|Ubc	http://www.reactome.org/cgi-bin/eventbrowser_st_id?ST_ID=R-RNO-6807004
G1/S DNA Damage Checkpoints	Reactome	R-RNO-69615	3	15	4.91962e-06	3.4568e-05	Uba52|Ubb|Ubc	http://www.reactome.org/cgi-bin/eventbrowser_st_id?ST_ID=R-RNO-69615
NOTCH3 Activation and Transmission of Signal to the Nucleus	Reactome	R-RNO-9013507	3	15	4.91962e-06	3.4568e-05	Uba52|Ubb|Ubc	http://www.reactome.org/cgi-bin/eventbrowser_st_id?ST_ID=R-RNO-9013507
Regulation of FZD by ubiquitination	Reactome	R-RNO-4641263	3	15	4.91962e-06	3.4568e-05	Uba52|Ubb|Ubc	http://www.reactome.org/cgi-bin/eventbrowser_st_id?ST_ID=R-RNO-4641263
SCF(Skp2)-mediated degradation of p27/p21	Reactome	R-RNO-187577	3	15	4.91962e-06	3.4568e-05	Uba52|Ubb|Ubc	http://www.reactome.org/cgi-bin/eventbrowser_st_id?ST_ID=R-RNO-187577
Regulation of signaling by CBL	Reactome	R-RNO-912631	3	15	4.91962e-06	3.4568e-05	Uba52|Ubb|Ubc	http://www.reactome.org/cgi-bin/eventbrowser_st_id?ST_ID=R-RNO-912631
Regulation of necroptotic cell death	Reactome	R-RNO-5675482	3	15	4.91962e-06	3.4568e-05	Uba52|Ubb|Ubc	http://www.reactome.org/cgi-bin/eventbrowser_st_id?ST_ID=R-RNO-5675482
Signaling by NOTCH3	Reactome	R-RNO-9012852	3	15	4.91962e-06	3.4568e-05	Uba52|Ubb|Ubc	http://www.reactome.org/cgi-bin/eventbrowser_st_id?ST_ID=R-RNO-9012852
Metabolism of nitric oxide: eNOS activation and regulation	Reactome	R-RNO-202131	3	15	4.91962e-06	3.4568e-05	Calm2|Calm3|Calm1	http://www.reactome.org/cgi-bin/eventbrowser_st_id?ST_ID=R-RNO-202131
Peroxisomal protein import	Reactome	R-RNO-9033241	4	58	5.60595e-06	3.92169e-05	Uba52|Cat|Ubb|Ubc	http://www.reactome.org/cgi-bin/eventbrowser_st_id?ST_ID=R-RNO-9033241
Post NMDA receptor activation events	Reactome	R-RNO-438064	3	16	5.8343e-06	3.95934e-05	Calm2|Calm3|Calm1	http://www.reactome.org/cgi-bin/eventbrowser_st_id?ST_ID=R-RNO-438064
Translesion Synthesis by POLH	Reactome	R-RNO-110320	3	16	5.8343e-06	3.95934e-05	Uba52|Ubb|Ubc	http://www.reactome.org/cgi-bin/eventbrowser_st_id?ST_ID=R-RNO-110320
Regulation of PTEN stability and activity	Reactome	R-RNO-8948751	3	16	5.8343e-06	3.95934e-05	Uba52|Ubb|Ubc	http://www.reactome.org/cgi-bin/eventbrowser_st_id?ST_ID=R-RNO-8948751
Metabolism of cofactors	Reactome	R-RNO-8978934	3	16	5.8343e-06	3.95934e-05	Calm2|Calm3|Calm1	http://www.reactome.org/cgi-bin/eventbrowser_st_id?ST_ID=R-RNO-8978934
Transcriptional regulation by RUNX2	Reactome	R-RNO-8878166	3	16	5.8343e-06	3.95934e-05	Uba52|Ubb|Ubc	http://www.reactome.org/cgi-bin/eventbrowser_st_id?ST_ID=R-RNO-8878166
Oxygen-dependent proline hydroxylation of Hypoxia-inducible Factor Alpha	Reactome	R-RNO-1234176	3	16	5.8343e-06	3.95934e-05	Uba52|Ubb|Ubc	http://www.reactome.org/cgi-bin/eventbrowser_st_id?ST_ID=R-RNO-1234176
Endocrine and other factor-regulated calcium reabsorption	KEGG PATHWAY	rno04961	4	59	5.97769e-06	4.03939e-05	Atp1a3|Atp1a2|Calb1|Atp1b1	http://www.genome.jp/kegg-bin/show_pathway?rno04961/rno:25650%09red/rno:24213%09red/rno:83839%09red/rno:24212%09red
UCH proteinases	Reactome	R-RNO-5689603	4	60	6.36734e-06	4.26639e-05	Uba52|Actb|Ubb|Ubc	http://www.reactome.org/cgi-bin/eventbrowser_st_id?ST_ID=R-RNO-5689603
Vascular smooth muscle contraction	KEGG PATHWAY	rno04270	5	135	6.52435e-06	4.35322e-05	Acta2|Calm2|Calm3|Actg2|Calm1	http://www.genome.jp/kegg-bin/show_pathway?rno04270/rno:24244%09red/rno:25365%09red/rno:24242%09red/rno:50663%09red/rno:81633%09red
Regulated Necrosis	Reactome	R-RNO-5218859	3	17	6.85477e-06	4.49809e-05	Uba52|Ubb|Ubc	http://www.reactome.org/cgi-bin/eventbrowser_st_id?ST_ID=R-RNO-5218859
RIPK1-mediated regulated necrosis	Reactome	R-RNO-5213460	3	17	6.85477e-06	4.49809e-05	Uba52|Ubb|Ubc	http://www.reactome.org/cgi-bin/eventbrowser_st_id?ST_ID=R-RNO-5213460
TGF-beta receptor signaling activates SMADs	Reactome	R-RNO-2173789	3	17	6.85477e-06	4.49809e-05	Uba52|Ubb|Ubc	http://www.reactome.org/cgi-bin/eventbrowser_st_id?ST_ID=R-RNO-2173789
Downregulation of SMAD2/3:SMAD4 transcriptional activity	Reactome	R-RNO-2173795	3	17	6.85477e-06	4.49809e-05	Uba52|Ubb|Ubc	http://www.reactome.org/cgi-bin/eventbrowser_st_id?ST_ID=R-RNO-2173795
RUNX1 regulates transcription of genes involved in differentiation of HSCs	Reactome	R-RNO-8939236	3	18	7.98662e-06	5.04318e-05	Uba52|Ubb|Ubc	http://www.reactome.org/cgi-bin/eventbrowser_st_id?ST_ID=R-RNO-8939236
Cyclin E associated events during G1/S transition	Reactome	R-RNO-69202	3	18	7.98662e-06	5.04318e-05	Uba52|Ubb|Ubc	http://www.reactome.org/cgi-bin/eventbrowser_st_id?ST_ID=R-RNO-69202
SMAD2/SMAD3:SMAD4 heterotrimer regulates transcription	Reactome	R-RNO-2173796	3	18	7.98662e-06	5.04318e-05	Uba52|Ubb|Ubc	http://www.reactome.org/cgi-bin/eventbrowser_st_id?ST_ID=R-RNO-2173796
Regulation of RAS by GAPs	Reactome	R-RNO-5658442	3	18	7.98662e-06	5.04318e-05	Uba52|Ubb|Ubc	http://www.reactome.org/cgi-bin/eventbrowser_st_id?ST_ID=R-RNO-5658442
Cellular response to hypoxia	Reactome	R-RNO-1234174	3	18	7.98662e-06	5.04318e-05	Uba52|Ubb|Ubc	http://www.reactome.org/cgi-bin/eventbrowser_st_id?ST_ID=R-RNO-1234174
APC/C:Cdc20 mediated degradation of Securin	Reactome	R-RNO-174154	3	18	7.98662e-06	5.04318e-05	Uba52|Ubb|Ubc	http://www.reactome.org/cgi-bin/eventbrowser_st_id?ST_ID=R-RNO-174154
APC-Cdc20 mediated degradation of Nek2A	Reactome	R-RNO-179409	3	18	7.98662e-06	5.04318e-05	Uba52|Ubb|Ubc	http://www.reactome.org/cgi-bin/eventbrowser_st_id?ST_ID=R-RNO-179409
Global Genome Nucleotide Excision Repair (GG-NER)	Reactome	R-RNO-5696399	4	64	8.11598e-06	5.09414e-05	Uba52|Actb|Ubb|Ubc	http://www.reactome.org/cgi-bin/eventbrowser_st_id?ST_ID=R-RNO-5696399
Central carbon metabolism in cancer	KEGG PATHWAY	rno05230	4	66	9.11219e-06	5.57635e-05	Pdhb|Ldha|Ldhb|Pkm	http://www.genome.jp/kegg-bin/show_pathway?rno05230/rno:24533%09red/rno:25630%09red/rno:24534%09red/rno:289950%09red
2-Oxocarboxylic acid metabolism	KEGG PATHWAY	rno01210	3	19	9.23539e-06	5.57635e-05	Got2|Idh2|Aco2	http://www.genome.jp/kegg-bin/show_pathway?rno01210/rno:79250%09red/rno:25721%09red/rno:361596%09red
APC/C:Cdc20 mediated degradation of Cyclin B	Reactome	R-RNO-174048	3	19	9.23539e-06	5.57635e-05	Uba52|Ubb|Ubc	http://www.reactome.org/cgi-bin/eventbrowser_st_id?ST_ID=R-RNO-174048
Gap-filling DNA repair synthesis and ligation in GG-NER	Reactome	R-RNO-5696397	3	19	9.23539e-06	5.57635e-05	Uba52|Ubb|Ubc	http://www.reactome.org/cgi-bin/eventbrowser_st_id?ST_ID=R-RNO-5696397
Downregulation of ERBB2 signaling	Reactome	R-RNO-8863795	3	19	9.23539e-06	5.57635e-05	Uba52|Ubb|Ubc	http://www.reactome.org/cgi-bin/eventbrowser_st_id?ST_ID=R-RNO-8863795
Cyclin A:Cdk2-associated events at S phase entry	Reactome	R-RNO-69656	3	19	9.23539e-06	5.57635e-05	Uba52|Ubb|Ubc	http://www.reactome.org/cgi-bin/eventbrowser_st_id?ST_ID=R-RNO-69656
RHO GTPases activate PAKs	Reactome	R-RNO-5627123	3	19	9.23539e-06	5.57635e-05	Calm2|Calm3|Calm1	http://www.reactome.org/cgi-bin/eventbrowser_st_id?ST_ID=R-RNO-5627123
Inflammation mediated by chemokine and cytokine signaling pathway	PANTHER	P00031	5	149	1.03688e-05	6.23696e-05	Actc1|Actb|Acta1|Actg1|Actg2	http://www.pantherdb.org/pathway/pathwayDiagram.jsp?catAccession=P00031
Transcriptional regulation by RUNX3	Reactome	R-RNO-8878159	3	20	1.06066e-05	6.26145e-05	Uba52|Ubb|Ubc	http://www.reactome.org/cgi-bin/eventbrowser_st_id?ST_ID=R-RNO-8878159
Unblocking of NMDA receptors, glutamate binding and activation	Reactome	R-RNO-438066	3	20	1.06066e-05	6.26145e-05	Calm2|Calm3|Calm1	http://www.reactome.org/cgi-bin/eventbrowser_st_id?ST_ID=R-RNO-438066
DDX58/IFIH1-mediated induction of interferon-alpha/beta	Reactome	R-RNO-168928	3	20	1.06066e-05	6.26145e-05	Uba52|Ubb|Ubc	http://www.reactome.org/cgi-bin/eventbrowser_st_id?ST_ID=R-RNO-168928
Glutathione metabolism	KEGG PATHWAY	rno00480	4	69	1.07719e-05	6.33547e-05	Idh2|Ggt1|Gsta1|Anpep	http://www.genome.jp/kegg-bin/show_pathway?rno00480/rno:81641%09red/rno:361596%09red/rno:24422%09red/rno:116568%09red
Orc1 removal from chromatin	Reactome	R-RNO-68949	3	21	1.21058e-05	6.8903e-05	Uba52|Ubb|Ubc	http://www.reactome.org/cgi-bin/eventbrowser_st_id?ST_ID=R-RNO-68949
CDK-mediated phosphorylation and removal of Cdc6	Reactome	R-RNO-69017	3	21	1.21058e-05	6.8903e-05	Uba52|Ubb|Ubc	http://www.reactome.org/cgi-bin/eventbrowser_st_id?ST_ID=R-RNO-69017
DAG and IP3 signaling	Reactome	R-RNO-1489509	3	21	1.21058e-05	6.8903e-05	Calm2|Calm3|Calm1	http://www.reactome.org/cgi-bin/eventbrowser_st_id?ST_ID=R-RNO-1489509
APC:Cdc20 mediated degradation of cell cycle proteins prior to satisfation of the cell cycle checkpoint	Reactome	R-RNO-179419	3	21	1.21058e-05	6.8903e-05	Uba52|Ubb|Ubc	http://www.reactome.org/cgi-bin/eventbrowser_st_id?ST_ID=R-RNO-179419
Calmodulin induced events	Reactome	R-RNO-111933	3	21	1.21058e-05	6.8903e-05	Calm2|Calm3|Calm1	http://www.reactome.org/cgi-bin/eventbrowser_st_id?ST_ID=R-RNO-111933
Metalloprotease DUBs	Reactome	R-RNO-5689901	3	21	1.21058e-05	6.8903e-05	Uba52|Ubb|Ubc	http://www.reactome.org/cgi-bin/eventbrowser_st_id?ST_ID=R-RNO-5689901
Cdc20:Phospho-APC/C mediated degradation of Cyclin A	Reactome	R-RNO-174184	3	21	1.21058e-05	6.8903e-05	Uba52|Ubb|Ubc	http://www.reactome.org/cgi-bin/eventbrowser_st_id?ST_ID=R-RNO-174184
CaM pathway	Reactome	R-RNO-111997	3	21	1.21058e-05	6.8903e-05	Calm2|Calm3|Calm1	http://www.reactome.org/cgi-bin/eventbrowser_st_id?ST_ID=R-RNO-111997
Oxytocin signaling pathway	KEGG PATHWAY	rno04921	5	157	1.32487e-05	7.48718e-05	Actb|Calm1|Calm2|Calm3|Actg1	http://www.genome.jp/kegg-bin/show_pathway?rno04921/rno:24244%09red/rno:287876%09red/rno:24242%09red/rno:50663%09red/rno:81822%09red
APC/C:Cdh1 mediated degradation of Cdc20 and other APC/C:Cdh1 targeted proteins in late mitosis/early G1	Reactome	R-RNO-174178	3	22	1.37383e-05	7.57514e-05	Uba52|Ubb|Ubc	http://www.reactome.org/cgi-bin/eventbrowser_st_id?ST_ID=R-RNO-174178
Ca-dependent events	Reactome	R-RNO-111996	3	22	1.37383e-05	7.57514e-05	Calm2|Calm3|Calm1	http://www.reactome.org/cgi-bin/eventbrowser_st_id?ST_ID=R-RNO-111996
Synthesis of active ubiquitin: roles of E1 and E2 enzymes	Reactome	R-RNO-8866652	3	22	1.37383e-05	7.57514e-05	Uba52|Ubb|Ubc	http://www.reactome.org/cgi-bin/eventbrowser_st_id?ST_ID=R-RNO-8866652
MAPK6/MAPK4 signaling	Reactome	R-RNO-5687128	3	22	1.37383e-05	7.57514e-05	Uba52|Ubb|Ubc	http://www.reactome.org/cgi-bin/eventbrowser_st_id?ST_ID=R-RNO-5687128
Macroautophagy	Reactome	R-RNO-1632852	4	74	1.40191e-05	7.70325e-05	Uba52|Vdac1|Ubb|Ubc	http://www.reactome.org/cgi-bin/eventbrowser_st_id?ST_ID=R-RNO-1632852
Regulation of TP53 Degradation	Reactome	R-RNO-6804757	3	23	1.55096e-05	8.20977e-05	Uba52|Ubb|Ubc	http://www.reactome.org/cgi-bin/eventbrowser_st_id?ST_ID=R-RNO-6804757
FCERI mediated Ca+2 mobilization	Reactome	R-RNO-2871809	3	23	1.55096e-05	8.20977e-05	Calm2|Calm3|Calm1	http://www.reactome.org/cgi-bin/eventbrowser_st_id?ST_ID=R-RNO-2871809
Platelet calcium homeostasis	Reactome	R-RNO-418360	3	23	1.55096e-05	8.20977e-05	Calm2|Calm3|Calm1	http://www.reactome.org/cgi-bin/eventbrowser_st_id?ST_ID=R-RNO-418360
Regulation of TP53 Expression and Degradation	Reactome	R-RNO-6806003	3	23	1.55096e-05	8.20977e-05	Uba52|Ubb|Ubc	http://www.reactome.org/cgi-bin/eventbrowser_st_id?ST_ID=R-RNO-6806003
Cytosolic sensors of pathogen-associated DNA	Reactome	R-RNO-1834949	3	23	1.55096e-05	8.20977e-05	Uba52|Ubb|Ubc	http://www.reactome.org/cgi-bin/eventbrowser_st_id?ST_ID=R-RNO-1834949
Synthesis of IP3 and IP4 in the cytosol	Reactome	R-RNO-1855204	3	23	1.55096e-05	8.20977e-05	Calm2|Calm3|Calm1	http://www.reactome.org/cgi-bin/eventbrowser_st_id?ST_ID=R-RNO-1855204
EGFR downregulation	Reactome	R-RNO-182971	3	23	1.55096e-05	8.20977e-05	Uba52|Ubb|Ubc	http://www.reactome.org/cgi-bin/eventbrowser_st_id?ST_ID=R-RNO-182971
Negative regulation of FGFR3 signaling	Reactome	R-RNO-5654732	3	23	1.55096e-05	8.20977e-05	Uba52|Ubb|Ubc	http://www.reactome.org/cgi-bin/eventbrowser_st_id?ST_ID=R-RNO-5654732
Activation of APC/C and APC/C:Cdc20 mediated degradation of mitotic proteins	Reactome	R-RNO-176814	3	23	1.55096e-05	8.20977e-05	Uba52|Ubb|Ubc	http://www.reactome.org/cgi-bin/eventbrowser_st_id?ST_ID=R-RNO-176814
APC/C:Cdc20 mediated degradation of mitotic proteins	Reactome	R-RNO-176409	3	23	1.55096e-05	8.20977e-05	Uba52|Ubb|Ubc	http://www.reactome.org/cgi-bin/eventbrowser_st_id?ST_ID=R-RNO-176409
COPI-dependent Golgi-to-ER retrograde traffic	Reactome	R-RNO-6811434	4	77	1.62835e-05	8.59074e-05	Arf3|Arf1|Arf5|Arf4	http://www.reactome.org/cgi-bin/eventbrowser_st_id?ST_ID=R-RNO-6811434
FCERI mediated NF-kB activation	Reactome	R-RNO-2871837	3	24	1.74252e-05	9.10237e-05	Uba52|Ubb|Ubc	http://www.reactome.org/cgi-bin/eventbrowser_st_id?ST_ID=R-RNO-2871837
Downstream TCR signaling	Reactome	R-RNO-202424	3	24	1.74252e-05	9.10237e-05	Uba52|Ubb|Ubc	http://www.reactome.org/cgi-bin/eventbrowser_st_id?ST_ID=R-RNO-202424
TAK1 activates NFkB by phosphorylation and activation of IKKs complex	Reactome	R-RNO-445989	3	24	1.74252e-05	9.10237e-05	Uba52|Ubb|Ubc	http://www.reactome.org/cgi-bin/eventbrowser_st_id?ST_ID=R-RNO-445989
Heterotrimeric G-protein signaling pathway-rod outer segment phototransduction	PANTHER	P00028	3	25	1.94903e-05	9.95198e-05	Calm2|Calm3|Calm1	http://www.pantherdb.org/pathway/pathwayDiagram.jsp?catAccession=P00028
Ovarian tumor domain proteases	Reactome	R-RNO-5689896	3	25	1.94903e-05	9.95198e-05	Uba52|Ubb|Ubc	http://www.reactome.org/cgi-bin/eventbrowser_st_id?ST_ID=R-RNO-5689896
Negative regulation of FGFR4 signaling	Reactome	R-RNO-5654733	3	25	1.94903e-05	9.95198e-05	Uba52|Ubb|Ubc	http://www.reactome.org/cgi-bin/eventbrowser_st_id?ST_ID=R-RNO-5654733
Signaling by ERBB4	Reactome	R-RNO-1236394	3	25	1.94903e-05	9.95198e-05	Uba52|Ubb|Ubc	http://www.reactome.org/cgi-bin/eventbrowser_st_id?ST_ID=R-RNO-1236394
Fanconi Anemia Pathway	Reactome	R-RNO-6783310	3	25	1.94903e-05	9.95198e-05	Uba52|Ubb|Ubc	http://www.reactome.org/cgi-bin/eventbrowser_st_id?ST_ID=R-RNO-6783310
COPI-mediated anterograde transport	Reactome	R-RNO-6807878	4	82	2.06398e-05	0.000105051	Arf3|Arf1|Arf5|Arf4	http://www.reactome.org/cgi-bin/eventbrowser_st_id?ST_ID=R-RNO-6807878
Phototransduction	KEGG PATHWAY	rno04744	3	26	2.17104e-05	0.000108076	Calm2|Calm3|Calm1	http://www.genome.jp/kegg-bin/show_pathway?rno04744/rno:24244%09red/rno:24242%09red/rno:50663%09red
Termination of translesion DNA synthesis	Reactome	R-RNO-5656169	3	26	2.17104e-05	0.000108076	Uba52|Ubb|Ubc	http://www.reactome.org/cgi-bin/eventbrowser_st_id?ST_ID=R-RNO-5656169
NOD1/2 Signaling Pathway	Reactome	R-RNO-168638	3	26	2.17104e-05	0.000108076	Uba52|Ubb|Ubc	http://www.reactome.org/cgi-bin/eventbrowser_st_id?ST_ID=R-RNO-168638
Degradation of beta-catenin by the destruction complex	Reactome	R-RNO-195253	3	26	2.17104e-05	0.000108076	Uba52|Ubb|Ubc	http://www.reactome.org/cgi-bin/eventbrowser_st_id?ST_ID=R-RNO-195253
Inactivation, recovery and regulation of the phototransduction cascade	Reactome	R-RNO-2514859	3	26	2.17104e-05	0.000108076	Calm2|Calm3|Calm1	http://www.reactome.org/cgi-bin/eventbrowser_st_id?ST_ID=R-RNO-2514859
Recognition of DNA damage by PCNA-containing replication complex	Reactome	R-RNO-110314	3	26	2.17104e-05	0.000108076	Uba52|Ubb|Ubc	http://www.reactome.org/cgi-bin/eventbrowser_st_id?ST_ID=R-RNO-110314
Signaling by Rho GTPases	Reactome	R-RNO-194315	6	298	2.20322e-05	0.000109335	Ywhaz|Calm2|Calm3|Calm1|Actb|Actg1	http://www.reactome.org/cgi-bin/eventbrowser_st_id?ST_ID=R-RNO-194315
Cargo recognition for clathrin-mediated endocytosis	Reactome	R-RNO-8856825	4	85	2.36326e-05	0.000116548	Tf|Uba52|Ubb|Ubc	http://www.reactome.org/cgi-bin/eventbrowser_st_id?ST_ID=R-RNO-8856825
VEGFR2 mediated vascular permeability	Reactome	R-RNO-5218920	3	27	2.40907e-05	0.000116634	Calm2|Calm3|Calm1	http://www.reactome.org/cgi-bin/eventbrowser_st_id?ST_ID=R-RNO-5218920
Hedgehog 'on' state	Reactome	R-RNO-5632684	3	27	2.40907e-05	0.000116634	Uba52|Ubb|Ubc	http://www.reactome.org/cgi-bin/eventbrowser_st_id?ST_ID=R-RNO-5632684
The phototransduction cascade	Reactome	R-RNO-2514856	3	27	2.40907e-05	0.000116634	Calm2|Calm3|Calm1	http://www.reactome.org/cgi-bin/eventbrowser_st_id?ST_ID=R-RNO-2514856
Endosomal Sorting Complex Required For Transport (ESCRT)	Reactome	R-RNO-917729	3	27	2.40907e-05	0.000116634	Uba52|Ubb|Ubc	http://www.reactome.org/cgi-bin/eventbrowser_st_id?ST_ID=R-RNO-917729
Metabolism of carbohydrates	Reactome	R-RNO-71387	5	180	2.50981e-05	0.000121142	Tkt|Calm2|Calm3|Tpi1|Calm1	http://www.reactome.org/cgi-bin/eventbrowser_st_id?ST_ID=R-RNO-71387
RAF activation	Reactome	R-RNO-5673000	3	28	2.66364e-05	0.000127023	Calm2|Calm3|Calm1	http://www.reactome.org/cgi-bin/eventbrowser_st_id?ST_ID=R-RNO-5673000
Negative regulation of FGFR1 signaling	Reactome	R-RNO-5654726	3	28	2.66364e-05	0.000127023	Uba52|Ubb|Ubc	http://www.reactome.org/cgi-bin/eventbrowser_st_id?ST_ID=R-RNO-5654726
Negative regulation of FGFR2 signaling	Reactome	R-RNO-5654727	3	28	2.66364e-05	0.000127023	Uba52|Ubb|Ubc	http://www.reactome.org/cgi-bin/eventbrowser_st_id?ST_ID=R-RNO-5654727
Deubiquitination	Reactome	R-RNO-5688426	5	183	2.71081e-05	0.000128885	Actb|Uba52|Vdac1|Ubb|Ubc	http://www.reactome.org/cgi-bin/eventbrowser_st_id?ST_ID=R-RNO-5688426
Metabolism of proteins	Reactome	R-RNO-392499	11	1305	2.79085e-05	0.000132294	Actb|Arf3|Arf1|Arf5|Arf4|Uba52|Ubb|Ubc|Tf|Vdac1|Park7	http://www.reactome.org/cgi-bin/eventbrowser_st_id?ST_ID=R-RNO-392499
Tuberculosis	KEGG PATHWAY	rno05152	5	185	2.85161e-05	0.000134372	Hspd1|Calm2|Calm3|Cycs|Calm1	http://www.genome.jp/kegg-bin/show_pathway?rno05152/rno:24244%09red/rno:25309%09red/rno:24242%09red/rno:50663%09red/rno:63868%09red
Nucleotide Excision Repair	Reactome	R-RNO-5696398	4	90	2.93119e-05	0.000137095	Uba52|Actb|Ubb|Ubc	http://www.reactome.org/cgi-bin/eventbrowser_st_id?ST_ID=R-RNO-5696398
Programmed Cell Death	Reactome	R-RNO-5357801	4	90	2.93119e-05	0.000137095	Ywhaz|Uba52|Ubb|Ubc	http://www.reactome.org/cgi-bin/eventbrowser_st_id?ST_ID=R-RNO-5357801
Transcriptional activity of SMAD2/SMAD3:SMAD4 heterotrimer	Reactome	R-RNO-2173793	3	29	2.93529e-05	0.000137095	Uba52|Ubb|Ubc	http://www.reactome.org/cgi-bin/eventbrowser_st_id?ST_ID=R-RNO-2173793
G2/M Checkpoints	Reactome	R-RNO-69481	4	91	3.05578e-05	0.000142304	Ywhaz|Uba52|Ubb|Ubc	http://www.reactome.org/cgi-bin/eventbrowser_st_id?ST_ID=R-RNO-69481
Autophagy	Reactome	R-RNO-9612973	4	92	3.18421e-05	0.000147852	Uba52|Vdac1|Ubb|Ubc	http://www.reactome.org/cgi-bin/eventbrowser_st_id?ST_ID=R-RNO-9612973
The role of GTSE1 in G2/M progression after G2 checkpoint	Reactome	R-RNO-8852276	3	30	3.22454e-05	0.000148422	Uba52|Ubb|Ubc	http://www.reactome.org/cgi-bin/eventbrowser_st_id?ST_ID=R-RNO-8852276
TNFR1-induced NFkappaB signaling pathway	Reactome	R-RNO-5357956	3	30	3.22454e-05	0.000148422	Uba52|Ubb|Ubc	http://www.reactome.org/cgi-bin/eventbrowser_st_id?ST_ID=R-RNO-5357956
Mitochondrial Fatty Acid Beta-Oxidation	Reactome	R-RNO-77289	3	31	3.53191e-05	0.000160707	Hadh|Acadm|Acaa2	http://www.reactome.org/cgi-bin/eventbrowser_st_id?ST_ID=R-RNO-77289
Cyclin D associated events in G1	Reactome	R-RNO-69231	3	31	3.53191e-05	0.000160707	Uba52|Ubb|Ubc	http://www.reactome.org/cgi-bin/eventbrowser_st_id?ST_ID=R-RNO-69231
G1 Phase	Reactome	R-RNO-69236	3	31	3.53191e-05	0.000160707	Uba52|Ubb|Ubc	http://www.reactome.org/cgi-bin/eventbrowser_st_id?ST_ID=R-RNO-69236
Cellular responses to external stimuli	Reactome	R-RNO-8953897	6	328	3.72819e-05	0.000169153	Sod1|Cat|Uba52|Ubb|Ubc|Vdac1	http://www.reactome.org/cgi-bin/eventbrowser_st_id?ST_ID=R-RNO-8953897
Translesion synthesis by Y family DNA polymerases bypasses lesions on DNA template	Reactome	R-RNO-110313	3	32	3.8579e-05	0.000173061	Uba52|Ubb|Ubc	http://www.reactome.org/cgi-bin/eventbrowser_st_id?ST_ID=R-RNO-110313
Activation of kainate receptors upon glutamate binding	Reactome	R-RNO-451326	3	32	3.8579e-05	0.000173061	Calm2|Calm3|Calm1	http://www.reactome.org/cgi-bin/eventbrowser_st_id?ST_ID=R-RNO-451326
PCP/CE pathway	Reactome	R-RNO-4086400	3	32	3.8579e-05	0.000173061	Uba52|Ubb|Ubc	http://www.reactome.org/cgi-bin/eventbrowser_st_id?ST_ID=R-RNO-4086400
Regulation of TNFR1 signaling	Reactome	R-RNO-5357905	3	32	3.8579e-05	0.000173061	Uba52|Ubb|Ubc	http://www.reactome.org/cgi-bin/eventbrowser_st_id?ST_ID=R-RNO-5357905
SLC-mediated transmembrane transport	Reactome	R-RNO-425407	5	198	3.91075e-05	0.000174937	Calm1|Calm2|Calm3|Slc25a5|Slc25a4	http://www.reactome.org/cgi-bin/eventbrowser_st_id?ST_ID=R-RNO-425407
Citrate cycle (TCA cycle)	KEGG PATHWAY	rno00020	3	33	4.20304e-05	0.000185401	Idh2|Pdhb|Aco2	http://www.genome.jp/kegg-bin/show_pathway?rno00020/rno:79250%09red/rno:289950%09red/rno:361596%09red
Formation of Incision Complex in GG-NER	Reactome	R-RNO-5696395	3	33	4.20304e-05	0.000185401	Uba52|Ubb|Ubc	http://www.reactome.org/cgi-bin/eventbrowser_st_id?ST_ID=R-RNO-5696395
MAP2K and MAPK activation	Reactome	R-RNO-5674135	3	33	4.20304e-05	0.000185401	Pebp1|Actb|Actg1	http://www.reactome.org/cgi-bin/eventbrowser_st_id?ST_ID=R-RNO-5674135
PLC beta mediated events	Reactome	R-RNO-112043	3	33	4.20304e-05	0.000185401	Calm2|Calm3|Calm1	http://www.reactome.org/cgi-bin/eventbrowser_st_id?ST_ID=R-RNO-112043
Signaling by FGFR3	Reactome	R-RNO-5654741	3	33	4.20304e-05	0.000185401	Uba52|Ubb|Ubc	http://www.reactome.org/cgi-bin/eventbrowser_st_id?ST_ID=R-RNO-5654741
Propanoate metabolism	KEGG PATHWAY	rno00640	3	34	4.56783e-05	0.000197112	Aldh6a1|Ldha|Ldhb	http://www.genome.jp/kegg-bin/show_pathway?rno00640/rno:24533%09red/rno:81708%09red/rno:24534%09red
MAP kinase activation	Reactome	R-RNO-450294	3	34	4.56783e-05	0.000197112	Uba52|Ubb|Ubc	http://www.reactome.org/cgi-bin/eventbrowser_st_id?ST_ID=R-RNO-450294
Activation of NMDA receptors and postsynaptic events	Reactome	R-RNO-442755	3	34	4.56783e-05	0.000197112	Calm2|Calm3|Calm1	http://www.reactome.org/cgi-bin/eventbrowser_st_id?ST_ID=R-RNO-442755
Signaling by FGFR4	Reactome	R-RNO-5654743	3	34	4.56783e-05	0.000197112	Uba52|Ubb|Ubc	http://www.reactome.org/cgi-bin/eventbrowser_st_id?ST_ID=R-RNO-5654743
Interleukin-17 signaling	Reactome	R-RNO-448424	3	34	4.56783e-05	0.000197112	Uba52|Ubb|Ubc	http://www.reactome.org/cgi-bin/eventbrowser_st_id?ST_ID=R-RNO-448424
Dual Incision in GG-NER	Reactome	R-RNO-5696400	3	34	4.56783e-05	0.000197112	Uba52|Ubb|Ubc	http://www.reactome.org/cgi-bin/eventbrowser_st_id?ST_ID=R-RNO-5696400
G-protein mediated events	Reactome	R-RNO-112040	3	34	4.56783e-05	0.000197112	Calm2|Calm3|Calm1	http://www.reactome.org/cgi-bin/eventbrowser_st_id?ST_ID=R-RNO-112040
Signaling by ERBB2	Reactome	R-RNO-1227986	3	34	4.56783e-05	0.000197112	Uba52|Ubb|Ubc	http://www.reactome.org/cgi-bin/eventbrowser_st_id?ST_ID=R-RNO-1227986
Signaling by EGFR	Reactome	R-RNO-177929	3	35	4.95278e-05	0.000211425	Uba52|Ubb|Ubc	http://www.reactome.org/cgi-bin/eventbrowser_st_id?ST_ID=R-RNO-177929
Golgi-to-ER retrograde transport	Reactome	R-RNO-8856688	4	105	5.23714e-05	0.000222965	Arf3|Arf1|Arf5|Arf4	http://www.reactome.org/cgi-bin/eventbrowser_st_id?ST_ID=R-RNO-8856688
Switching of origins to a post-replicative state	Reactome	R-RNO-69052	3	36	5.3584e-05	0.000226307	Uba52|Ubb|Ubc	http://www.reactome.org/cgi-bin/eventbrowser_st_id?ST_ID=R-RNO-69052
Regulation of TP53 Activity through Phosphorylation	Reactome	R-RNO-6804756	3	36	5.3584e-05	0.000226307	Uba52|Ubb|Ubc	http://www.reactome.org/cgi-bin/eventbrowser_st_id?ST_ID=R-RNO-6804756
Integrin signalling pathway	PANTHER	P00034	4	107	5.6223e-05	0.000236196	Actb|Arf1|Actg1|Actn4	http://www.pantherdb.org/pathway/pathwayDiagram.jsp?catAccession=P00034
Rap1 signaling pathway	KEGG PATHWAY	rno04015	5	218	6.10806e-05	0.000254583	Actb|Calm1|Calm2|Calm3|Actg1	http://www.genome.jp/kegg-bin/show_pathway?rno04015/rno:24244%09red/rno:287876%09red/rno:24242%09red/rno:50663%09red/rno:81822%09red
Signaling by PTK6	Reactome	R-RNO-8848021	3	38	6.23364e-05	0.000257787	Uba52|Ubb|Ubc	http://www.reactome.org/cgi-bin/eventbrowser_st_id?ST_ID=R-RNO-8848021
Nucleotide-binding domain, leucine rich repeat containing receptor (NLR) signaling pathways	Reactome	R-RNO-168643	3	38	6.23364e-05	0.000257787	Uba52|Ubb|Ubc	http://www.reactome.org/cgi-bin/eventbrowser_st_id?ST_ID=R-RNO-168643
Signaling by Non-Receptor Tyrosine Kinases	Reactome	R-RNO-9006927	3	38	6.23364e-05	0.000257787	Uba52|Ubb|Ubc	http://www.reactome.org/cgi-bin/eventbrowser_st_id?ST_ID=R-RNO-9006927
Aldosterone-regulated sodium reabsorption	KEGG PATHWAY	rno04960	3	39	6.70426e-05	0.000275813	Atp1a3|Atp1a2|Atp1b1	http://www.genome.jp/kegg-bin/show_pathway?rno04960/rno:25650%09red/rno:24213%09red/rno:24212%09red
DNA Damage Bypass	Reactome	R-RNO-73893	3	39	6.70426e-05	0.000275813	Uba52|Ubb|Ubc	http://www.reactome.org/cgi-bin/eventbrowser_st_id?ST_ID=R-RNO-73893
Phase 0 - rapid depolarisation	Reactome	R-RNO-5576892	3	40	7.19753e-05	0.000291573	Calm2|Calm3|Calm1	http://www.reactome.org/cgi-bin/eventbrowser_st_id?ST_ID=R-RNO-5576892
Leukocyte transendothelial migration	KEGG PATHWAY	rno04670	4	115	7.3722e-05	0.000296381	Actb|Actg1|Ezr|Actn4	http://www.genome.jp/kegg-bin/show_pathway?rno04670/rno:287876%09red/rno:81822%09red/rno:54319%09red/rno:63836%09red
HIF-1 signaling pathway	KEGG PATHWAY	rno04066	4	116	7.61583e-05	0.000305402	Tf|Pdhb|Ldha|Ldhb	http://www.genome.jp/kegg-bin/show_pathway?rno04066/rno:24533%09red/rno:24534%09red/rno:24825%09red/rno:289950%09red
TNF signaling	Reactome	R-RNO-75893	3	41	7.71394e-05	0.000307011	Uba52|Ubb|Ubc	http://www.reactome.org/cgi-bin/eventbrowser_st_id?ST_ID=R-RNO-75893
E3 ubiquitin ligases ubiquitinate target proteins	Reactome	R-RNO-8866654	3	41	7.71394e-05	0.000307011	Uba52|Ubb|Ubc	http://www.reactome.org/cgi-bin/eventbrowser_st_id?ST_ID=R-RNO-8866654
Inositol phosphate metabolism	Reactome	R-RNO-1483249	3	41	7.71394e-05	0.000307011	Calm2|Calm3|Calm1	http://www.reactome.org/cgi-bin/eventbrowser_st_id?ST_ID=R-RNO-1483249
@@Inositol phosphate metabolism	KEGG PATHWAY	rno00562	2	78	0.00982541	0.0204492	Tpi1|Aldh6a1	http://www.genome.jp/kegg-bin/show_pathway?rno00562/rno:81708%09red/rno:24849%09red
Carbohydrate digestion and absorption	KEGG PATHWAY	rno04973	3	42	8.25399e-05	0.000322841	Atp1a3|Atp1a2|Atp1b1	http://www.genome.jp/kegg-bin/show_pathway?rno04973/rno:25650%09red/rno:24213%09red/rno:24212%09red
Interleukin-1 signaling	Reactome	R-RNO-9020702	3	42	8.25399e-05	0.000322841	Uba52|Ubb|Ubc	http://www.reactome.org/cgi-bin/eventbrowser_st_id?ST_ID=R-RNO-9020702
TNFR2 non-canonical NF-kB pathway	Reactome	R-RNO-5668541	3	42	8.25399e-05	0.000322841	Uba52|Ubb|Ubc	http://www.reactome.org/cgi-bin/eventbrowser_st_id?ST_ID=R-RNO-5668541
Signaling by FGFR1	Reactome	R-RNO-5654736	3	42	8.25399e-05	0.000322841	Uba52|Ubb|Ubc	http://www.reactome.org/cgi-bin/eventbrowser_st_id?ST_ID=R-RNO-5654736
Ca2+ pathway	Reactome	R-RNO-4086398	3	42	8.25399e-05	0.000322841	Calm2|Calm3|Calm1	http://www.reactome.org/cgi-bin/eventbrowser_st_id?ST_ID=R-RNO-4086398
Oocyte meiosis	KEGG PATHWAY	rno04114	4	119	8.38193e-05	0.000326238	Ywhaz|Calm2|Calm3|Calm1	http://www.genome.jp/kegg-bin/show_pathway?rno04114/rno:24244%09red/rno:25578%09red/rno:24242%09red/rno:50663%09red
TCF dependent signaling in response to WNT	Reactome	R-RNO-201681	4	119	8.38193e-05	0.000326238	Ywhaz|Uba52|Ubb|Ubc	http://www.reactome.org/cgi-bin/eventbrowser_st_id?ST_ID=R-RNO-201681
TCR signaling	Reactome	R-RNO-202403	3	43	8.81815e-05	0.000339884	Uba52|Ubb|Ubc	http://www.reactome.org/cgi-bin/eventbrowser_st_id?ST_ID=R-RNO-202403
HDR through Homologous Recombination (HRR)	Reactome	R-RNO-5685942	3	43	8.81815e-05	0.000339884	Uba52|Ubb|Ubc	http://www.reactome.org/cgi-bin/eventbrowser_st_id?ST_ID=R-RNO-5685942
Hedgehog 'off' state	Reactome	R-RNO-5610787	3	43	8.81815e-05	0.000339884	Uba52|Ubb|Ubc	http://www.reactome.org/cgi-bin/eventbrowser_st_id?ST_ID=R-RNO-5610787
ER to Golgi Anterograde Transport	Reactome	R-RNO-199977	4	122	9.20262e-05	0.000353844	Arf3|Arf1|Arf5|Arf4	http://www.reactome.org/cgi-bin/eventbrowser_st_id?ST_ID=R-RNO-199977
Signaling by TGF-beta Receptor Complex	Reactome	R-RNO-170834	3	44	9.40691e-05	0.000358762	Uba52|Ubb|Ubc	http://www.reactome.org/cgi-bin/eventbrowser_st_id?ST_ID=R-RNO-170834
B cell activation	PANTHER	P00010	3	46	0.000106601	0.000398313	Calm2|Calm3|Calm1	http://www.pantherdb.org/pathway/pathwayDiagram.jsp?catAccession=P00010
ABC-family proteins mediated transport	Reactome	R-RNO-382556	3	46	0.000106601	0.000398313	Uba52|Ubb|Ubc	http://www.reactome.org/cgi-bin/eventbrowser_st_id?ST_ID=R-RNO-382556
Cell death signalling via NRAGE, NRIF and NADE	Reactome	R-RNO-204998	3	46	0.000106601	0.000398313	Uba52|Ubb|Ubc	http://www.reactome.org/cgi-bin/eventbrowser_st_id?ST_ID=R-RNO-204998
Fatty acid degradation	KEGG PATHWAY	rno00071	3	47	0.000113255	0.000420855	Hadh|Acadm|Acaa2	http://www.genome.jp/kegg-bin/show_pathway?rno00071/rno:24158%09red/rno:113965%09red/rno:170465%09red
Ub-specific processing proteases	Reactome	R-RNO-5689880	4	131	0.000120156	0.000436792	Uba52|Vdac1|Ubb|Ubc	http://www.reactome.org/cgi-bin/eventbrowser_st_id?ST_ID=R-RNO-5689880
Formation of TC-NER Pre-Incision Complex	Reactome	R-RNO-6781823	3	48	0.000120174	0.000436792	Uba52|Ubb|Ubc	http://www.reactome.org/cgi-bin/eventbrowser_st_id?ST_ID=R-RNO-6781823
Pyrimidine Metabolism	PANTHER	P02771	2	7	0.000121851	0.000436792	Aldh6a1|Dpysl2	http://www.pantherdb.org/pathway/pathwayDiagram.jsp?catAccession=P02771
@@Pyrimidine metabolism	KEGG PATHWAY	rno00240	2	58	0.00563619	0.0123623	Nme1|Nme2	http://www.genome.jp/kegg-bin/show_pathway?rno00240/rno:83782%09red/rno:191575%09red
De novo pyrimidine ribonucleotides biosythesis	PANTHER	P02740	2	7	0.000121851	0.000436792	Nme1|Nme2	http://www.pantherdb.org/pathway/pathwayDiagram.jsp?catAccession=P02740
De novo pyrimidine deoxyribonucleotide biosynthesis	PANTHER	P02739	2	7	0.000121851	0.000436792	Nme1|Nme2	http://www.pantherdb.org/pathway/pathwayDiagram.jsp?catAccession=P02739
Transcriptional activation of mitochondrial biogenesis	Reactome	R-RNO-2151201	2	7	0.000121851	0.000436792	Idh2|Glud1	http://www.reactome.org/cgi-bin/eventbrowser_st_id?ST_ID=R-RNO-2151201
G1/S Transition	Reactome	R-RNO-69206	3	49	0.000127363	0.000453482	Uba52|Ubb|Ubc	http://www.reactome.org/cgi-bin/eventbrowser_st_id?ST_ID=R-RNO-69206
PTEN Regulation	Reactome	R-RNO-6807070	3	49	0.000127363	0.000453482	Uba52|Ubb|Ubc	http://www.reactome.org/cgi-bin/eventbrowser_st_id?ST_ID=R-RNO-6807070
CDT1 association with the CDC6:ORC:origin complex	Reactome	R-RNO-68827	3	50	0.000134826	0.000477911	Uba52|Ubb|Ubc	http://www.reactome.org/cgi-bin/eventbrowser_st_id?ST_ID=R-RNO-68827
Cellular responses to stress	Reactome	R-RNO-2262752	5	260	0.000137347	0.000485762	Cat|Uba52|Ubc|Ubb|Sod1	http://www.reactome.org/cgi-bin/eventbrowser_st_id?ST_ID=R-RNO-2262752
Cysteine and methionine metabolism	KEGG PATHWAY	rno00270	3	51	0.000142568	0.000499775	Got2|Ldha|Ldhb	http://www.genome.jp/kegg-bin/show_pathway?rno00270/rno:24533%09red/rno:25721%09red/rno:24534%09red
Interleukin-1 family signaling	Reactome	R-RNO-446652	3	52	0.000150594	0.000525588	Uba52|Ubb|Ubc	http://www.reactome.org/cgi-bin/eventbrowser_st_id?ST_ID=R-RNO-446652
Interaction between L1 and Ankyrins	Reactome	R-RNO-445095	2	8	0.00015213	0.000526325	Actb|Actg1	http://www.reactome.org/cgi-bin/eventbrowser_st_id?ST_ID=R-RNO-445095
Apelin signaling pathway	KEGG PATHWAY	rno04371	4	141	0.000158202	0.000546139	Acta2|Calm2|Calm3|Calm1	http://www.genome.jp/kegg-bin/show_pathway?rno04371/rno:24244%09red/rno:24242%09red/rno:50663%09red/rno:81633%09red
Toll Like Receptor 3 (TLR3) Cascade	Reactome	R-RNO-168164	3	53	0.000158907	0.0005462	Uba52|Ubb|Ubc	http://www.reactome.org/cgi-bin/eventbrowser_st_id?ST_ID=R-RNO-168164
Autodegradation of Cdh1 by Cdh1:APC/C	Reactome	R-RNO-174084	3	53	0.000158907	0.0005462	Uba52|Ubb|Ubc	http://www.reactome.org/cgi-bin/eventbrowser_st_id?ST_ID=R-RNO-174084
Transport to the Golgi and subsequent modification	Reactome	R-RNO-948021	4	142	0.000162432	0.000557112	Arf3|Arf1|Arf5|Arf4	http://www.reactome.org/cgi-bin/eventbrowser_st_id?ST_ID=R-RNO-948021
Signaling by MET	Reactome	R-RNO-6806834	3	54	0.000167513	0.000573299	Uba52|Ubb|Ubc	http://www.reactome.org/cgi-bin/eventbrowser_st_id?ST_ID=R-RNO-6806834
Assembly of the pre-replicative complex	Reactome	R-RNO-68867	3	55	0.000176416	0.000602471	Uba52|Ubb|Ubc	http://www.reactome.org/cgi-bin/eventbrowser_st_id?ST_ID=R-RNO-68867
Amyotrophic lateral sclerosis (ALS)	KEGG PATHWAY	rno05014	3	56	0.000185621	0.000623497	Cat|Cycs|Sod1	http://www.genome.jp/kegg-bin/show_pathway?rno05014/rno:25309%09red/rno:24248%09red/rno:24786%09red
Platelet homeostasis	Reactome	R-RNO-418346	3	56	0.000185621	0.000623497	Calm2|Calm3|Calm1	http://www.reactome.org/cgi-bin/eventbrowser_st_id?ST_ID=R-RNO-418346
Gap-filling DNA repair synthesis and ligation in TC-NER	Reactome	R-RNO-6782210	3	56	0.000185621	0.000623497	Uba52|Ubb|Ubc	http://www.reactome.org/cgi-bin/eventbrowser_st_id?ST_ID=R-RNO-6782210
Toll Like Receptor 5 (TLR5) Cascade	Reactome	R-RNO-168176	3	57	0.000195132	0.000649622	Uba52|Ubb|Ubc	http://www.reactome.org/cgi-bin/eventbrowser_st_id?ST_ID=R-RNO-168176
Toll Like Receptor 10 (TLR10) Cascade	Reactome	R-RNO-168142	3	57	0.000195132	0.000649622	Uba52|Ubb|Ubc	http://www.reactome.org/cgi-bin/eventbrowser_st_id?ST_ID=R-RNO-168142
MyD88 cascade initiated on plasma membrane	Reactome	R-RNO-975871	3	57	0.000195132	0.000649622	Uba52|Ubb|Ubc	http://www.reactome.org/cgi-bin/eventbrowser_st_id?ST_ID=R-RNO-975871
Protein ubiquitination	Reactome	R-RNO-8852135	3	57	0.000195132	0.000649622	Uba52|Ubb|Ubc	http://www.reactome.org/cgi-bin/eventbrowser_st_id?ST_ID=R-RNO-8852135
Intra-Golgi and retrograde Golgi-to-ER traffic	Reactome	R-RNO-6811442	4	151	0.000204278	0.000671064	Arf3|Arf1|Arf5|Arf4	http://www.reactome.org/cgi-bin/eventbrowser_st_id?ST_ID=R-RNO-6811442
Legionellosis	KEGG PATHWAY	rno05134	3	58	0.000204953	0.000671064	Hspd1|Arf1|Cycs	http://www.genome.jp/kegg-bin/show_pathway?rno05134/rno:25309%09red/rno:63868%09red/rno:64310%09red
Toll Like Receptor 2 (TLR2) Cascade	Reactome	R-RNO-181438	3	58	0.000204953	0.000671064	Uba52|Ubb|Ubc	http://www.reactome.org/cgi-bin/eventbrowser_st_id?ST_ID=R-RNO-181438
Dual incision in TC-NER	Reactome	R-RNO-6782135	3	58	0.000204953	0.000671064	Uba52|Ubb|Ubc	http://www.reactome.org/cgi-bin/eventbrowser_st_id?ST_ID=R-RNO-6782135
Toll Like Receptor TLR1:TLR2 Cascade	Reactome	R-RNO-168179	3	58	0.000204953	0.000671064	Uba52|Ubb|Ubc	http://www.reactome.org/cgi-bin/eventbrowser_st_id?ST_ID=R-RNO-168179
MyD88:MAL(TIRAP) cascade initiated on plasma membrane	Reactome	R-RNO-166058	3	58	0.000204953	0.000671064	Uba52|Ubb|Ubc	http://www.reactome.org/cgi-bin/eventbrowser_st_id?ST_ID=R-RNO-166058
Toll Like Receptor TLR6:TLR2 Cascade	Reactome	R-RNO-168188	3	58	0.000204953	0.000671064	Uba52|Ubb|Ubc	http://www.reactome.org/cgi-bin/eventbrowser_st_id?ST_ID=R-RNO-168188
Synthesis of DNA	Reactome	R-RNO-69239	3	58	0.000204953	0.000671064	Uba52|Ubb|Ubc	http://www.reactome.org/cgi-bin/eventbrowser_st_id?ST_ID=R-RNO-69239
Recruitment and ATM-mediated phosphorylation of repair and signaling proteins at DNA double strand breaks	Reactome	R-RNO-5693565	3	59	0.00021509	0.000701361	Uba52|Ubb|Ubc	http://www.reactome.org/cgi-bin/eventbrowser_st_id?ST_ID=R-RNO-5693565
mitochondrial fatty acid beta-oxidation of saturated fatty acids	Reactome	R-RNO-77286	2	10	0.00022259	0.000721372	Hadh|Acadm	http://www.reactome.org/cgi-bin/eventbrowser_st_id?ST_ID=R-RNO-77286
DNA Double Strand Break Response	Reactome	R-RNO-5693606	3	60	0.000225545	0.000723568	Uba52|Ubb|Ubc	http://www.reactome.org/cgi-bin/eventbrowser_st_id?ST_ID=R-RNO-5693606
TRIF(TICAM1)-mediated TLR4 signaling	Reactome	R-RNO-937061	3	60	0.000225545	0.000723568	Uba52|Ubb|Ubc	http://www.reactome.org/cgi-bin/eventbrowser_st_id?ST_ID=R-RNO-937061
p75 NTR receptor-mediated signalling	Reactome	R-RNO-193704	3	60	0.000225545	0.000723568	Uba52|Ubb|Ubc	http://www.reactome.org/cgi-bin/eventbrowser_st_id?ST_ID=R-RNO-193704
MyD88-independent TLR4 cascade	Reactome	R-RNO-166166	3	60	0.000225545	0.000723568	Uba52|Ubb|Ubc	http://www.reactome.org/cgi-bin/eventbrowser_st_id?ST_ID=R-RNO-166166
Regulation of PLK1 Activity at G2/M Transition	Reactome	R-RNO-2565942	3	60	0.000225545	0.000723568	Uba52|Ubb|Ubc	http://www.reactome.org/cgi-bin/eventbrowser_st_id?ST_ID=R-RNO-2565942
MyD88 dependent cascade initiated on endosome	Reactome	R-RNO-975155	3	61	0.000236325	0.000750567	Uba52|Ubb|Ubc	http://www.reactome.org/cgi-bin/eventbrowser_st_id?ST_ID=R-RNO-975155
Toll Like Receptor 7/8 (TLR7/8) Cascade	Reactome	R-RNO-168181	3	61	0.000236325	0.000750567	Uba52|Ubb|Ubc	http://www.reactome.org/cgi-bin/eventbrowser_st_id?ST_ID=R-RNO-168181
TRAF6 mediated induction of NFkB and MAP kinases upon TLR7/8 or 9 activation	Reactome	R-RNO-975138	3	61	0.000236325	0.000750567	Uba52|Ubb|Ubc	http://www.reactome.org/cgi-bin/eventbrowser_st_id?ST_ID=R-RNO-975138
T cell activation	PANTHER	P00053	3	62	0.000247432	0.000782713	Calm2|Calm3|Calm1	http://www.pantherdb.org/pathway/pathwayDiagram.jsp?catAccession=P00053
Fatty acid metabolism	KEGG PATHWAY	rno01212	3	62	0.000247432	0.000782713	Hadh|Acadm|Acaa2	http://www.genome.jp/kegg-bin/show_pathway?rno01212/rno:24158%09red/rno:113965%09red/rno:170465%09red
@@Fatty acid metabolism	Reactome	R-RNO-8978868	3	135	0.00220438	0.00529585	Hadh|Acadm|Acaa2	http://www.reactome.org/cgi-bin/eventbrowser_st_id?ST_ID=R-RNO-8978868
Signaling by FGFR2	Reactome	R-RNO-5654738	3	63	0.000258871	0.000813849	Uba52|Ubb|Ubc	http://www.reactome.org/cgi-bin/eventbrowser_st_id?ST_ID=R-RNO-5654738
Toll Like Receptor 9 (TLR9) Cascade	Reactome	R-RNO-168138	3	63	0.000258871	0.000813849	Uba52|Ubb|Ubc	http://www.reactome.org/cgi-bin/eventbrowser_st_id?ST_ID=R-RNO-168138
Necroptosis	KEGG PATHWAY	rno04217	4	161	0.000259325	0.000813849	Vdac1|Glud1|Slc25a5|Slc25a4	http://www.genome.jp/kegg-bin/show_pathway?rno04217/rno:83529%09red/rno:25176%09red/rno:85333%09red/rno:24399%09red
Formation of annular gap junctions	Reactome	R-RNO-196025	2	11	0.000262745	0.000819722	Actb|Actg1	http://www.reactome.org/cgi-bin/eventbrowser_st_id?ST_ID=R-RNO-196025
Gap junction degradation	Reactome	R-RNO-190873	2	11	0.000262745	0.000819722	Actb|Actg1	http://www.reactome.org/cgi-bin/eventbrowser_st_id?ST_ID=R-RNO-190873
Transport of nucleosides and free purine and pyrimidine bases across the plasma membrane	Reactome	R-RNO-83936	2	11	0.000262745	0.000819722	Slc25a5|Slc25a4	http://www.reactome.org/cgi-bin/eventbrowser_st_id?ST_ID=R-RNO-83936
APC/C-mediated degradation of cell cycle proteins	Reactome	R-RNO-174143	3	64	0.000270647	0.000837794	Uba52|Ubb|Ubc	http://www.reactome.org/cgi-bin/eventbrowser_st_id?ST_ID=R-RNO-174143
Oxidative Stress Induced Senescence	Reactome	R-RNO-2559580	3	64	0.000270647	0.000837794	Uba52|Ubb|Ubc	http://www.reactome.org/cgi-bin/eventbrowser_st_id?ST_ID=R-RNO-2559580
Regulation of mitotic cell cycle	Reactome	R-RNO-453276	3	64	0.000270647	0.000837794	Uba52|Ubb|Ubc	http://www.reactome.org/cgi-bin/eventbrowser_st_id?ST_ID=R-RNO-453276
Opioid Signalling	Reactome	R-RNO-111885	3	64	0.000270647	0.000837794	Calm2|Calm3|Calm1	http://www.reactome.org/cgi-bin/eventbrowser_st_id?ST_ID=R-RNO-111885
Metabolism of lipids	Reactome	R-RNO-556833	6	476	0.000276019	0.000852759	Hadh|Arf3|Arf1|Acaa2|Fabp3|Acadm	http://www.reactome.org/cgi-bin/eventbrowser_st_id?ST_ID=R-RNO-556833
Signaling by Hedgehog	Reactome	R-RNO-5358351	3	65	0.000282764	0.000868529	Uba52|Ubb|Ubc	http://www.reactome.org/cgi-bin/eventbrowser_st_id?ST_ID=R-RNO-5358351
Amphetamine addiction	KEGG PATHWAY	rno05031	3	66	0.000295226	0.000901575	Calm2|Calm3|Calm1	http://www.genome.jp/kegg-bin/show_pathway?rno05031/rno:24244%09red/rno:24242%09red/rno:50663%09red
Long-term potentiation	KEGG PATHWAY	rno04720	3	66	0.000295226	0.000901575	Calm2|Calm3|Calm1	http://www.genome.jp/kegg-bin/show_pathway?rno04720/rno:24244%09red/rno:24242%09red/rno:50663%09red
Senescence-Associated Secretory Phenotype (SASP)	Reactome	R-RNO-2559582	3	66	0.000295226	0.000901575	Uba52|Ubb|Ubc	http://www.reactome.org/cgi-bin/eventbrowser_st_id?ST_ID=R-RNO-2559582
Mitotic G1-G1/S phases	Reactome	R-RNO-453279	3	67	0.000308037	0.000928203	Uba52|Ubb|Ubc	http://www.reactome.org/cgi-bin/eventbrowser_st_id?ST_ID=R-RNO-453279
Transcription-Coupled Nucleotide Excision Repair (TC-NER)	Reactome	R-RNO-6781827	3	67	0.000308037	0.000928203	Uba52|Ubb|Ubc	http://www.reactome.org/cgi-bin/eventbrowser_st_id?ST_ID=R-RNO-6781827
DNA Replication Pre-Initiation	Reactome	R-RNO-69002	3	67	0.000308037	0.000928203	Uba52|Ubb|Ubc	http://www.reactome.org/cgi-bin/eventbrowser_st_id?ST_ID=R-RNO-69002
Signaling by Nuclear Receptors	Reactome	R-RNO-9006931	4	169	0.000310469	0.000933759	Pdhb|Calm2|Calm3|Calm1	http://www.reactome.org/cgi-bin/eventbrowser_st_id?ST_ID=R-RNO-9006931
Tight junction	KEGG PATHWAY	rno04530	4	170	0.000317334	0.000950805	Actb|Actg1|Ezr|Actn4	http://www.genome.jp/kegg-bin/show_pathway?rno04530/rno:287876%09red/rno:81822%09red/rno:54319%09red/rno:63836%09red
Metabolism of amino acids and derivatives	Reactome	R-RNO-71291	4	170	0.000317334	0.000950805	Got2|Pdhb|Aldh6a1|Glud1	http://www.reactome.org/cgi-bin/eventbrowser_st_id?ST_ID=R-RNO-71291
Extra-nuclear estrogen signaling	Reactome	R-RNO-9009391	3	68	0.000321202	0.000958775	Calm2|Calm3|Calm1	http://www.reactome.org/cgi-bin/eventbrowser_st_id?ST_ID=R-RNO-9009391
Toll Like Receptor 4 (TLR4) Cascade	Reactome	R-RNO-166016	3	68	0.000321202	0.000958775	Uba52|Ubb|Ubc	http://www.reactome.org/cgi-bin/eventbrowser_st_id?ST_ID=R-RNO-166016
Signaling by TGF-beta family members	Reactome	R-RNO-9006936	3	69	0.000334724	0.000995395	Uba52|Ubb|Ubc	http://www.reactome.org/cgi-bin/eventbrowser_st_id?ST_ID=R-RNO-9006936
Cell-extracellular matrix interactions	Reactome	R-RNO-446353	2	13	0.000352847	0.00104149	Actb|Actg1	http://www.reactome.org/cgi-bin/eventbrowser_st_id?ST_ID=R-RNO-446353
Synthesis of PIPs at the Golgi membrane	Reactome	R-RNO-1660514	2	13	0.000352847	0.00104149	Arf3|Arf1	http://www.reactome.org/cgi-bin/eventbrowser_st_id?ST_ID=R-RNO-1660514
Cell Cycle Checkpoints	Reactome	R-RNO-69620	4	177	0.000368476	0.0010856	Ywhaz|Uba52|Ubb|Ubc	http://www.reactome.org/cgi-bin/eventbrowser_st_id?ST_ID=R-RNO-69620
Thyroid hormone synthesis	KEGG PATHWAY	rno04918	3	72	0.000377476	0.00110801	Atp1a3|Atp1a2|Atp1b1	http://www.genome.jp/kegg-bin/show_pathway?rno04918/rno:25650%09red/rno:24213%09red/rno:24212%09red
Renin secretion	KEGG PATHWAY	rno04924	3	72	0.000377476	0.00110801	Calm2|Calm3|Calm1	http://www.genome.jp/kegg-bin/show_pathway?rno04924/rno:24244%09red/rno:24242%09red/rno:50663%09red
Transcriptional Regulation by TP53	Reactome	R-RNO-3700989	4	180	0.000392103	0.00114147	Ywhaz|Uba52|Ubb|Ubc	http://www.reactome.org/cgi-bin/eventbrowser_st_id?ST_ID=R-RNO-3700989
Adherens junction	KEGG PATHWAY	rno04520	3	73	0.000392469	0.00114147	Actb|Actg1|Actn4	http://www.genome.jp/kegg-bin/show_pathway?rno04520/rno:287876%09red/rno:63836%09red/rno:81822%09red
Bile secretion	KEGG PATHWAY	rno04976	3	73	0.000392469	0.00114147	Atp1a3|Atp1a2|Atp1b1	http://www.genome.jp/kegg-bin/show_pathway?rno04976/rno:25650%09red/rno:24213%09red/rno:24212%09red
Signaling by FGFR	Reactome	R-RNO-190236	3	73	0.000392469	0.00114147	Uba52|Ubb|Ubc	http://www.reactome.org/cgi-bin/eventbrowser_st_id?ST_ID=R-RNO-190236
S Phase	Reactome	R-RNO-69242	3	73	0.000392469	0.00114147	Uba52|Ubb|Ubc	http://www.reactome.org/cgi-bin/eventbrowser_st_id?ST_ID=R-RNO-69242
Pertussis	KEGG PATHWAY	rno05133	3	74	0.00040784	0.00117715	Calm2|Calm3|Calm1	http://www.genome.jp/kegg-bin/show_pathway?rno05133/rno:24244%09red/rno:24242%09red/rno:50663%09red
Glioma	KEGG PATHWAY	rno05214	3	75	0.000423593	0.00121639	Calm2|Calm3|Calm1	http://www.genome.jp/kegg-bin/show_pathway?rno05214/rno:24244%09red/rno:24242%09red/rno:50663%09red
Processing of DNA double-strand break ends	Reactome	R-RNO-5693607	3	78	0.000473182	0.00133942	Uba52|Ubb|Ubc	http://www.reactome.org/cgi-bin/eventbrowser_st_id?ST_ID=R-RNO-5693607
Visual phototransduction	Reactome	R-RNO-2187338	3	79	0.000490502	0.00138351	Calm2|Calm3|Calm1	http://www.reactome.org/cgi-bin/eventbrowser_st_id?ST_ID=R-RNO-2187338
Regulation of TP53 Activity	Reactome	R-RNO-5633007	3	79	0.000490502	0.00138351	Uba52|Ubb|Ubc	http://www.reactome.org/cgi-bin/eventbrowser_st_id?ST_ID=R-RNO-5633007
De novo purine biosynthesis	PANTHER	P02738	2	16	0.000512301	0.00142976	Nme1|Nme2	http://www.pantherdb.org/pathway/pathwayDiagram.jsp?catAccession=P02738
Citric acid cycle (TCA cycle)	Reactome	R-RNO-71403	2	16	0.000512301	0.00142976	Idh2|Aco2	http://www.reactome.org/cgi-bin/eventbrowser_st_id?ST_ID=R-RNO-71403
Axon guidance	Reactome	R-RNO-422475	4	196	0.000536753	0.00149276	Actb|Dpysl2|Actg1|Ezr	http://www.reactome.org/cgi-bin/eventbrowser_st_id?ST_ID=R-RNO-422475
@@Axon guidance	KEGG PATHWAY	rno04360	1	183	0.291101	0.299591	Dpysl2	http://www.genome.jp/kegg-bin/show_pathway?rno04360/rno:25416%09red
Toll-like Receptor Cascades	Reactome	R-RNO-168898	3	83	0.000563834	0.00155988	Uba52|Ubb|Ubc	http://www.reactome.org/cgi-bin/eventbrowser_st_id?ST_ID=R-RNO-168898
PPAR signaling pathway	KEGG PATHWAY	rno03320	3	84	0.000583199	0.00159952	Ubc|Acadm|Fabp3	http://www.genome.jp/kegg-bin/show_pathway?rno03320/rno:24158%09red/rno:50522%09red/rno:79131%09red
Transport of inorganic cations/anions and amino acids/oligopeptides	Reactome	R-RNO-425393	3	85	0.000602985	0.00164526	Calm2|Calm3|Calm1	http://www.reactome.org/cgi-bin/eventbrowser_st_id?ST_ID=R-RNO-425393
Insulin secretion	KEGG PATHWAY	rno04911	3	87	0.000643833	0.0017477	Atp1a3|Atp1a2|Atp1b1	http://www.genome.jp/kegg-bin/show_pathway?rno04911/rno:25650%09red/rno:24213%09red/rno:24212%09red
Peroxisome	KEGG PATHWAY	rno04146	3	88	0.000664902	0.00180182	Idh2|Cat|Sod1	http://www.genome.jp/kegg-bin/show_pathway?rno04146/rno:361596%09red/rno:24786%09red/rno:24248%09red
Kaposi sarcoma-associated herpesvirus infection	KEGG PATHWAY	rno05167	4	213	0.0007283	0.00197026	Calm2|Calm3|Cycs|Calm1	http://www.genome.jp/kegg-bin/show_pathway?rno05167/rno:24244%09red/rno:25309%09red/rno:24242%09red/rno:50663%09red
Arginine biosynthesis	KEGG PATHWAY	rno00220	2	20	0.000769773	0.00207186	Got2|Glud1	http://www.genome.jp/kegg-bin/show_pathway?rno00220/rno:24399%09red/rno:25721%09red
Interconversion of nucleotide di- and triphosphates	Reactome	R-RNO-499943	2	20	0.000769773	0.00207186	Nme1|Nme2	http://www.reactome.org/cgi-bin/eventbrowser_st_id?ST_ID=R-RNO-499943
Hypertrophic cardiomyopathy (HCM)	KEGG PATHWAY	rno05410	3	93	0.00077685	0.00208737	Actc1|Actb|Actg1	http://www.genome.jp/kegg-bin/show_pathway?rno05410/rno:287876%09red/rno:29275%09red/rno:81822%09red
Protein digestion and absorption	KEGG PATHWAY	rno04974	3	94	0.000800584	0.00214028	Atp1a3|Atp1a2|Atp1b1	http://www.genome.jp/kegg-bin/show_pathway?rno04974/rno:25650%09red/rno:24213%09red/rno:24212%09red
GnRH signaling pathway	KEGG PATHWAY	rno04912	3	94	0.000800584	0.00214028	Calm2|Calm3|Calm1	http://www.genome.jp/kegg-bin/show_pathway?rno04912/rno:24244%09red/rno:24242%09red/rno:50663%09red
Transcriptional regulation by RUNX1	Reactome	R-RNO-8878171	3	94	0.000800584	0.00214028	Uba52|Ubb|Ubc	http://www.reactome.org/cgi-bin/eventbrowser_st_id?ST_ID=R-RNO-8878171
Signal Transduction	Reactome	R-RNO-162582	11	1929	0.000823788	0.00219861	Ywhaz|Pebp1|Calm2|Calm3|Calm1|Uba52|Ubb|Ubc|Pdhb|Actb|Actg1	http://www.reactome.org/cgi-bin/eventbrowser_st_id?ST_ID=R-RNO-162582
Mitochondrial biogenesis	Reactome	R-RNO-1592230	2	21	0.000842074	0.00223241	Idh2|Glud1	http://www.reactome.org/cgi-bin/eventbrowser_st_id?ST_ID=R-RNO-1592230
Drug metabolism - other enzymes	KEGG PATHWAY	rno00983	3	96	0.000849427	0.00224815	Gsta1|Nme2|Nme1	http://www.genome.jp/kegg-bin/show_pathway?rno00983/rno:83782%09red/rno:191575%09red/rno:24422%09red
Regulation of actin cytoskeleton	KEGG PATHWAY	rno04810	4	223	0.000861198	0.00227551	Actb|Actg1|Ezr|Actn4	http://www.genome.jp/kegg-bin/show_pathway?rno04810/rno:287876%09red/rno:81822%09red/rno:54319%09red/rno:63836%09red
Dilated cardiomyopathy (DCM)	KEGG PATHWAY	rno05414	3	97	0.000874542	0.0023031	Actc1|Actb|Actg1	http://www.genome.jp/kegg-bin/show_pathway?rno05414/rno:287876%09red/rno:29275%09red/rno:81822%09red
Viral myocarditis	KEGG PATHWAY	rno05416	3	97	0.000874542	0.0023031	Actb|Actg1|Cycs	http://www.genome.jp/kegg-bin/show_pathway?rno05416/rno:287876%09red/rno:25309%09red/rno:81822%09red
Phosphatidylinositol signaling system	KEGG PATHWAY	rno04070	3	98	0.000900124	0.00236264	Calm2|Calm3|Calm1	http://www.genome.jp/kegg-bin/show_pathway?rno04070/rno:24244%09red/rno:24242%09red/rno:50663%09red
Circadian entrainment	KEGG PATHWAY	rno04713	3	100	0.000952702	0.00248422	Calm2|Calm3|Calm1	http://www.genome.jp/kegg-bin/show_pathway?rno04713/rno:24244%09red/rno:24242%09red/rno:50663%09red
Melanogenesis	KEGG PATHWAY	rno04916	3	100	0.000952702	0.00248422	Calm2|Calm3|Calm1	http://www.genome.jp/kegg-bin/show_pathway?rno04916/rno:24244%09red/rno:24242%09red/rno:50663%09red
HDR through Homologous Recombination (HRR) or Single Strand Annealing (SSA)	Reactome	R-RNO-5693567	3	100	0.000952702	0.00248422	Uba52|Ubb|Ubc	http://www.reactome.org/cgi-bin/eventbrowser_st_id?ST_ID=R-RNO-5693567
Pancreatic secretion	KEGG PATHWAY	rno04972	3	101	0.000979706	0.00254211	Atp1a3|Atp1a2|Atp1b1	http://www.genome.jp/kegg-bin/show_pathway?rno04972/rno:25650%09red/rno:24213%09red/rno:24212%09red
DNA Replication	Reactome	R-RNO-69306	3	101	0.000979706	0.00254211	Uba52|Ubb|Ubc	http://www.reactome.org/cgi-bin/eventbrowser_st_id?ST_ID=R-RNO-69306
Death Receptor Signalling	Reactome	R-RNO-73887	3	101	0.000979706	0.00254211	Uba52|Ubb|Ubc	http://www.reactome.org/cgi-bin/eventbrowser_st_id?ST_ID=R-RNO-73887
G2/M Transition	Reactome	R-RNO-69275	3	104	0.00106361	0.00274191	Uba52|Ubb|Ubc	http://www.reactome.org/cgi-bin/eventbrowser_st_id?ST_ID=R-RNO-69275
RHO GTPases Activate WASPs and WAVEs	Reactome	R-RNO-5663213	2	24	0.00107783	0.0027651	Actb|Actg1	http://www.reactome.org/cgi-bin/eventbrowser_st_id?ST_ID=R-RNO-5663213
Detoxification of Reactive Oxygen Species	Reactome	R-RNO-3299685	2	24	0.00107783	0.0027651	Cat|Sod1	http://www.reactome.org/cgi-bin/eventbrowser_st_id?ST_ID=R-RNO-3299685
Mitotic G2-G2/M phases	Reactome	R-RNO-453274	3	105	0.00109256	0.00278936	Uba52|Ubb|Ubc	http://www.reactome.org/cgi-bin/eventbrowser_st_id?ST_ID=R-RNO-453274
Homology Directed Repair	Reactome	R-RNO-5693538	3	105	0.00109256	0.00278936	Uba52|Ubb|Ubc	http://www.reactome.org/cgi-bin/eventbrowser_st_id?ST_ID=R-RNO-5693538
Separation of Sister Chromatids	Reactome	R-RNO-2467813	3	105	0.00109256	0.00278936	Uba52|Ubb|Ubc	http://www.reactome.org/cgi-bin/eventbrowser_st_id?ST_ID=R-RNO-2467813
Human immunodeficiency virus 1 infection	KEGG PATHWAY	rno05170	4	243	0.00117685	0.00298536	Calm2|Calm3|Cycs|Calm1	http://www.genome.jp/kegg-bin/show_pathway?rno05170/rno:24244%09red/rno:25309%09red/rno:24242%09red/rno:50663%09red
Thermogenesis	KEGG PATHWAY	rno04714	4	245	0.00121232	0.00306554	Cox4i1|Actb|Actg1|Uqcrc1	http://www.genome.jp/kegg-bin/show_pathway?rno04714/rno:29445%09red/rno:287876%09red/rno:81822%09red/rno:301011%09red
DNA Repair	Reactome	R-RNO-73894	4	245	0.00121232	0.00306554	Uba52|Actb|Ubb|Ubc	http://www.reactome.org/cgi-bin/eventbrowser_st_id?ST_ID=R-RNO-73894
Striated Muscle Contraction	Reactome	R-RNO-390522	2	26	0.0012506	0.00313737	Actc1|Acta1	http://www.reactome.org/cgi-bin/eventbrowser_st_id?ST_ID=R-RNO-390522
Glyoxylate metabolism and glycine degradation	Reactome	R-RNO-389661	2	26	0.0012506	0.00313737	Got2|Pdhb	http://www.reactome.org/cgi-bin/eventbrowser_st_id?ST_ID=R-RNO-389661
Human cytomegalovirus infection	KEGG PATHWAY	rno05163	4	253	0.0013617	0.00340532	Calm2|Calm3|Cycs|Calm1	http://www.genome.jp/kegg-bin/show_pathway?rno05163/rno:24244%09red/rno:25309%09red/rno:24242%09red/rno:50663%09red
Heterotrimeric G-protein signaling pathway-Gi alpha and Gs alpha mediated pathway	PANTHER	P00026	3	114	0.00137567	0.00342408	Calm2|Calm3|Calm1	http://www.pantherdb.org/pathway/pathwayDiagram.jsp?catAccession=P00026
C-type lectin receptor signaling pathway	KEGG PATHWAY	rno04625	3	114	0.00137567	0.00342408	Calm2|Calm3|Calm1	http://www.genome.jp/kegg-bin/show_pathway?rno04625/rno:24244%09red/rno:24242%09red/rno:50663%09red
Mitotic Anaphase	Reactome	R-RNO-68882	3	114	0.00137567	0.00342408	Uba52|Ubb|Ubc	http://www.reactome.org/cgi-bin/eventbrowser_st_id?ST_ID=R-RNO-68882
Mitotic Metaphase and Anaphase	Reactome	R-RNO-2555396	3	115	0.0014097	0.00350328	Uba52|Ubb|Ubc	http://www.reactome.org/cgi-bin/eventbrowser_st_id?ST_ID=R-RNO-2555396
Inflammatory mediator regulation of TRP channels	KEGG PATHWAY	rno04750	3	117	0.00147933	0.00366485	Calm2|Calm3|Calm1	http://www.genome.jp/kegg-bin/show_pathway?rno04750/rno:24244%09red/rno:24242%09red/rno:50663%09red
Glyoxylate and dicarboxylate metabolism	KEGG PATHWAY	rno00630	2	30	0.00163316	0.00402711	Aco2|Cat	http://www.genome.jp/kegg-bin/show_pathway?rno00630/rno:79250%09red/rno:24248%09red
Fatty acid elongation	KEGG PATHWAY	rno00062	2	31	0.00173644	0.00426853	Hadh|Acaa2	http://www.genome.jp/kegg-bin/show_pathway?rno00062/rno:113965%09red/rno:170465%09red
Adherens junctions interactions	Reactome	R-RNO-418990	2	31	0.00173644	0.00426853	Actb|Actg1	http://www.reactome.org/cgi-bin/eventbrowser_st_id?ST_ID=R-RNO-418990
DNA Double-Strand Break Repair	Reactome	R-RNO-5693532	3	124	0.00173992	0.00427046	Uba52|Ubb|Ubc	http://www.reactome.org/cgi-bin/eventbrowser_st_id?ST_ID=R-RNO-5693532
Neurotrophin signaling pathway	KEGG PATHWAY	rno04722	3	125	0.00177933	0.00436045	Calm2|Calm3|Calm1	http://www.genome.jp/kegg-bin/show_pathway?rno04722/rno:24244%09red/rno:24242%09red/rno:50663%09red
Neurotransmitter receptors and postsynaptic signal transmission	Reactome	R-RNO-112314	3	126	0.00181929	0.00445152	Calm2|Calm3|Calm1	http://www.reactome.org/cgi-bin/eventbrowser_st_id?ST_ID=R-RNO-112314
EPHB-mediated forward signaling	Reactome	R-RNO-3928662	2	33	0.00195211	0.00474724	Actb|Actg1	http://www.reactome.org/cgi-bin/eventbrowser_st_id?ST_ID=R-RNO-3928662
Dopaminergic synapse	KEGG PATHWAY	rno04728	3	133	0.0021148	0.00511937	Calm2|Calm3|Calm1	http://www.genome.jp/kegg-bin/show_pathway?rno04728/rno:24244%09red/rno:24242%09red/rno:50663%09red
Estrogen signaling pathway	KEGG PATHWAY	rno04915	3	134	0.0021593	0.00521913	Calm2|Calm3|Calm1	http://www.genome.jp/kegg-bin/show_pathway?rno04915/rno:24244%09red/rno:24242%09red/rno:50663%09red
beta-Alanine metabolism	KEGG PATHWAY	rno00410	2	35	0.00217983	0.00524479	Aldh6a1|Cndp2	http://www.genome.jp/kegg-bin/show_pathway?rno00410/rno:291394%09red/rno:81708%09red
Cell-cell junction organization	Reactome	R-RNO-421270	2	35	0.00217983	0.00524479	Actb|Actg1	http://www.reactome.org/cgi-bin/eventbrowser_st_id?ST_ID=R-RNO-421270
Purine metabolism	KEGG PATHWAY	rno00230	3	136	0.00225004	0.00538924	Nme1|Nme2|Pkm	http://www.genome.jp/kegg-bin/show_pathway?rno00230/rno:83782%09red/rno:191575%09red/rno:25630%09red
Alanine, aspartate and glutamate metabolism	KEGG PATHWAY	rno00250	2	36	0.00229818	0.00547152	Got2|Glud1	http://www.genome.jp/kegg-bin/show_pathway?rno00250/rno:24399%09red/rno:25721%09red
Insulin signaling pathway	KEGG PATHWAY	rno04910	3	138	0.00234311	0.00557016	Calm2|Calm3|Calm1	http://www.genome.jp/kegg-bin/show_pathway?rno04910/rno:24244%09red/rno:24242%09red/rno:50663%09red
Transport of vitamins, nucleosides, and related molecules	Reactome	R-RNO-425397	2	37	0.0024195	0.00572604	Slc25a5|Slc25a4	http://www.reactome.org/cgi-bin/eventbrowser_st_id?ST_ID=R-RNO-425397
Apoptosis	KEGG PATHWAY	rno04210	3	141	0.00248715	0.00586865	Actb|Actg1|Cycs	http://www.genome.jp/kegg-bin/show_pathway?rno04210/rno:287876%09red/rno:25309%09red/rno:81822%09red
@@Apoptosis	Reactome	R-RNO-109581	1	84	0.14674	0.160595	Ywhaz	http://www.reactome.org/cgi-bin/eventbrowser_st_id?ST_ID=R-RNO-109581
ESR-mediated signaling	Reactome	R-RNO-8939211	3	142	0.00253636	0.00597587	Calm2|Calm3|Calm1	http://www.reactome.org/cgi-bin/eventbrowser_st_id?ST_ID=R-RNO-8939211
Gap junction trafficking	Reactome	R-RNO-190828	2	41	0.00293439	0.00686276	Actb|Actg1	http://www.reactome.org/cgi-bin/eventbrowser_st_id?ST_ID=R-RNO-190828
PIP3 activates AKT signaling	Reactome	R-RNO-1257604	3	152	0.00306176	0.00713891	Uba52|Ubb|Ubc	http://www.reactome.org/cgi-bin/eventbrowser_st_id?ST_ID=R-RNO-1257604
Gap junction trafficking and regulation	Reactome	R-RNO-157858	2	42	0.00307045	0.00713891	Actb|Actg1	http://www.reactome.org/cgi-bin/eventbrowser_st_id?ST_ID=R-RNO-157858
Metabolism of vitamins and cofactors	Reactome	R-RNO-196854	3	153	0.00311769	0.00723814	Calm2|Calm3|Calm1	http://www.reactome.org/cgi-bin/eventbrowser_st_id?ST_ID=R-RNO-196854
Hippo signaling pathway	KEGG PATHWAY	rno04390	3	157	0.00334768	0.00773527	Ywhaz|Actb|Actg1	http://www.genome.jp/kegg-bin/show_pathway?rno04390/rno:287876%09red/rno:81822%09red/rno:25578%09red
Pathways in cancer	KEGG PATHWAY	rno05200	5	539	0.00343939	0.00792707	Calm1|Calm2|Calm3|Cycs|Gsta1	http://www.genome.jp/kegg-bin/show_pathway?rno05200/rno:24244%09red/rno:24242%09red/rno:25309%09red/rno:50663%09red/rno:24422%09red
Non-alcoholic fatty liver disease (NAFLD)	KEGG PATHWAY	rno04932	3	159	0.00346648	0.00797792	Cox4i1|Cycs|Uqcrc1	http://www.genome.jp/kegg-bin/show_pathway?rno04932/rno:29445%09red/rno:301011%09red/rno:25309%09red
Regulation of actin dynamics for phagocytic cup formation	Reactome	R-RNO-2029482	2	46	0.00364371	0.00832549	Actb|Actg1	http://www.reactome.org/cgi-bin/eventbrowser_st_id?ST_ID=R-RNO-2029482
Organelle biogenesis and maintenance	Reactome	R-RNO-1852241	3	164	0.00377468	0.00861235	Idh2|Glud1|Arf4	http://www.reactome.org/cgi-bin/eventbrowser_st_id?ST_ID=R-RNO-1852241
Tryptophan metabolism	KEGG PATHWAY	rno00380	2	48	0.0039476	0.00894264	Hadh|Cat	http://www.genome.jp/kegg-bin/show_pathway?rno00380/rno:24248%09red/rno:113965%09red
Wnt signaling pathway	PANTHER	P00057	3	167	0.00396738	0.00897464	Actc1|Acta1|Actg2	http://www.pantherdb.org/pathway/pathwayDiagram.jsp?catAccession=P00057
Developmental Biology	Reactome	R-RNO-1266738	4	349	0.00427323	0.00961173	Actb|Dpysl2|Actg1|Ezr	http://www.reactome.org/cgi-bin/eventbrowser_st_id?ST_ID=R-RNO-1266738
Neddylation	Reactome	R-RNO-8951664	3	172	0.00430168	0.00966205	Uba52|Ubb|Ubc	http://www.reactome.org/cgi-bin/eventbrowser_st_id?ST_ID=R-RNO-8951664
Alcoholism	KEGG PATHWAY	rno05034	3	175	0.00451023	0.0100877	Calm2|Calm3|Calm1	http://www.genome.jp/kegg-bin/show_pathway?rno05034/rno:24244%09red/rno:24242%09red/rno:50663%09red
Antigen processing: Ubiquitination & Proteasome degradation	Reactome	R-RNO-983168	3	175	0.00451023	0.0100877	Uba52|Ubb|Ubc	http://www.reactome.org/cgi-bin/eventbrowser_st_id?ST_ID=R-RNO-983168
Arginine and proline metabolism	KEGG PATHWAY	rno00330	2	52	0.00458947	0.0102217	Got2|Cndp2	http://www.genome.jp/kegg-bin/show_pathway?rno00330/rno:291394%09red/rno:25721%09red
Cell junction organization	Reactome	R-RNO-446728	2	52	0.00458947	0.0102217	Actb|Actg1	http://www.reactome.org/cgi-bin/eventbrowser_st_id?ST_ID=R-RNO-446728
Hepatocellular carcinoma	KEGG PATHWAY	rno05225	3	180	0.00487127	0.010819	Actb|Actg1|Gsta1	http://www.genome.jp/kegg-bin/show_pathway?rno05225/rno:287876%09red/rno:24422%09red/rno:81822%09red
EPH-Ephrin signaling	Reactome	R-RNO-2682334	2	54	0.00492727	0.0109281	Actb|Actg1	http://www.reactome.org/cgi-bin/eventbrowser_st_id?ST_ID=R-RNO-2682334
Transmission across Chemical Synapses	Reactome	R-RNO-112315	3	181	0.00494551	0.0109532	Calm2|Calm3|Calm1	http://www.reactome.org/cgi-bin/eventbrowser_st_id?ST_ID=R-RNO-112315
PI Metabolism	Reactome	R-RNO-1483255	2	56	0.00527621	0.011637	Arf3|Arf1	http://www.reactome.org/cgi-bin/eventbrowser_st_id?ST_ID=R-RNO-1483255
Gene expression (Transcription)	Reactome	R-RNO-74160	5	614	0.00591529	0.0129387	Ywhaz|Uba52|Actb|Ubb|Ubc	http://www.reactome.org/cgi-bin/eventbrowser_st_id?ST_ID=R-RNO-74160
Neutrophil degranulation	Reactome	R-RNO-6798695	4	395	0.00656067	0.0143109	S100a11|Anpep|Nme2|Cat	http://www.reactome.org/cgi-bin/eventbrowser_st_id?ST_ID=R-RNO-6798695
Longevity regulating pathway - multiple species	KEGG PATHWAY	rno04213	2	63	0.00658394	0.014342	Cat|Sod1	http://www.genome.jp/kegg-bin/show_pathway?rno04213/rno:24786%09red/rno:24248%09red
Focal adhesion	KEGG PATHWAY	rno04510	3	203	0.00675437	0.0146919	Actb|Actg1|Actn4	http://www.genome.jp/kegg-bin/show_pathway?rno04510/rno:287876%09red/rno:63836%09red/rno:81822%09red
Fcgamma receptor (FCGR) dependent phagocytosis	Reactome	R-RNO-2029480	2	64	0.0067816	0.0146919	Actb|Actg1	http://www.reactome.org/cgi-bin/eventbrowser_st_id?ST_ID=R-RNO-2029480
Proteoglycans in cancer	KEGG PATHWAY	rno05205	3	208	0.00721332	0.0155424	Actb|Actg1|Ezr	http://www.genome.jp/kegg-bin/show_pathway?rno05205/rno:287876%09red/rno:54319%09red/rno:81822%09red
Cell-Cell communication	Reactome	R-RNO-1500931	2	67	0.00739061	0.0159028	Actb|Actg1	http://www.reactome.org/cgi-bin/eventbrowser_st_id?ST_ID=R-RNO-1500931
Class I MHC mediated antigen processing & presentation	Reactome	R-RNO-983169	3	210	0.00740196	0.0159057	Uba52|Ubb|Ubc	http://www.reactome.org/cgi-bin/eventbrowser_st_id?ST_ID=R-RNO-983169
Cell Cycle	Reactome	R-RNO-1640170	4	412	0.00757818	0.0162624	Ywhaz|Uba52|Ubb|Ubc	http://www.reactome.org/cgi-bin/eventbrowser_st_id?ST_ID=R-RNO-1640170
@@Cell cycle	KEGG PATHWAY	rno04110	1	127	0.212686	0.223821	Ywhaz	http://www.genome.jp/kegg-bin/show_pathway?rno04110/rno:25578%09red
Metabolism of nucleotides	Reactome	R-RNO-15869	2	73	0.00867983	0.0184272	Nme1|Nme2	http://www.reactome.org/cgi-bin/eventbrowser_st_id?ST_ID=R-RNO-15869
Metabolism of RNA	Reactome	R-RNO-8953854	4	436	0.00918444	0.0193948	Ywhaz|Uba52|Ubb|Ubc	http://www.reactome.org/cgi-bin/eventbrowser_st_id?ST_ID=R-RNO-8953854
Viral carcinogenesis	KEGG PATHWAY	rno05203	3	230	0.00944997	0.0198762	Ywhaz|Pkm|Actn4	http://www.genome.jp/kegg-bin/show_pathway?rno05203/rno:25578%09red/rno:25630%09red/rno:63836%09red
M Phase	Reactome	R-RNO-68886	3	233	0.00978285	0.0204492	Uba52|Ubb|Ubc	http://www.reactome.org/cgi-bin/eventbrowser_st_id?ST_ID=R-RNO-68886
FGF signaling pathway	PANTHER	P00021	2	78	0.00982541	0.0204492	Ywhaz|Pebp1	http://www.pantherdb.org/pathway/pathwayDiagram.jsp?catAccession=P00021
Bacterial invasion of epithelial cells	KEGG PATHWAY	rno05100	2	78	0.00982541	0.0204492	Actb|Actg1	http://www.genome.jp/kegg-bin/show_pathway?rno05100/rno:287876%09red/rno:81822%09red
Arrhythmogenic right ventricular cardiomyopathy (ARVC)	KEGG PATHWAY	rno05412	2	78	0.00982541	0.0204492	Actb|Actg1	http://www.genome.jp/kegg-bin/show_pathway?rno05412/rno:287876%09red/rno:81822%09red
EGF receptor signaling pathway	PANTHER	P00018	2	80	0.0103015	0.021356	Ywhaz|Pebp1	http://www.pantherdb.org/pathway/pathwayDiagram.jsp?catAccession=P00018
Ras signaling pathway	KEGG PATHWAY	rno04014	3	238	0.0103528	0.0214344	Calm2|Calm3|Calm1	http://www.genome.jp/kegg-bin/show_pathway?rno04014/rno:24244%09red/rno:24242%09red/rno:50663%09red
Generic Transcription Pathway	Reactome	R-RNO-212436	4	452	0.0103703	0.0214427	Ywhaz|Uba52|Ubb|Ubc	http://www.reactome.org/cgi-bin/eventbrowser_st_id?ST_ID=R-RNO-212436
Platinum drug resistance	KEGG PATHWAY	rno01524	2	82	0.0107876	0.0218122	Gsta1|Cycs	http://www.genome.jp/kegg-bin/show_pathway?rno01524/rno:25309%09red/rno:24422%09red
ATP synthesis	PANTHER	P02721	1	5	0.0111259	0.0218122	Cycs	http://www.pantherdb.org/pathway/pathwayDiagram.jsp?catAccession=P02721
Salmonella infection	KEGG PATHWAY	rno05132	2	84	0.0112837	0.0220671	Actb|Actg1	http://www.genome.jp/kegg-bin/show_pathway?rno05132/rno:287876%09red/rno:81822%09red
Human T-cell leukemia virus 1 infection	KEGG PATHWAY	rno05166	3	255	0.0124329	0.0242251	Vdac1|Slc25a5|Slc25a4	http://www.genome.jp/kegg-bin/show_pathway?rno05166/rno:83529%09red/rno:25176%09red/rno:85333%09red
GTP hydrolysis and joining of the 60S ribosomal subunit	Reactome	R-RNO-72706	2	96	0.0144657	0.0271212	Uba52|Ubb	http://www.reactome.org/cgi-bin/eventbrowser_st_id?ST_ID=R-RNO-72706
TCA cycle	PANTHER	P00051	1	7	0.0148074	0.0271212	Aco2	http://www.pantherdb.org/pathway/pathwayDiagram.jsp?catAccession=P00051
Phenylalanine, tyrosine and tryptophan biosynthesis	KEGG PATHWAY	rno00400	1	7	0.0148074	0.0271212	Got2	http://www.genome.jp/kegg-bin/show_pathway?rno00400/rno:25721%09red
Endocytosis	KEGG PATHWAY	rno04144	3	275	0.0151662	0.0277146	Arf3|Arf1|Arf5	http://www.genome.jp/kegg-bin/show_pathway?rno04144/rno:79117%09red/rno:64310%09red/rno:140940%09red
SRP-dependent cotranslational protein targeting to membrane	Reactome	R-RNO-1799339	2	100	0.0156028	0.0284143	Uba52|Ubb	http://www.reactome.org/cgi-bin/eventbrowser_st_id?ST_ID=R-RNO-1799339
Nonsense Mediated Decay (NMD) independent of the Exon Junction Complex (EJC)	Reactome	R-RNO-975956	2	101	0.0158929	0.0288764	Uba52|Ubb	http://www.reactome.org/cgi-bin/eventbrowser_st_id?ST_ID=R-RNO-975956
RHO GTPases Activate Formins	Reactome	R-RNO-5663220	2	101	0.0158929	0.0288764	Actb|Actg1	http://www.reactome.org/cgi-bin/eventbrowser_st_id?ST_ID=R-RNO-5663220
Aspartate and asparagine metabolism	Reactome	R-RNO-8963693	1	8	0.016643	0.0292682	Got2	http://www.reactome.org/cgi-bin/eventbrowser_st_id?ST_ID=R-RNO-8963693
Mitochondrial protein import	Reactome	R-RNO-1268020	1	8	0.016643	0.0292682	Hspd1	http://www.reactome.org/cgi-bin/eventbrowser_st_id?ST_ID=R-RNO-1268020
Glutathione synthesis and recycling	Reactome	R-RNO-174403	1	8	0.016643	0.0292682	Cndp2	http://www.reactome.org/cgi-bin/eventbrowser_st_id?ST_ID=R-RNO-174403
Regulation of localization of FOXO transcription factors	Reactome	R-RNO-9614399	1	8	0.016643	0.0292682	Ywhaz	http://www.reactome.org/cgi-bin/eventbrowser_st_id?ST_ID=R-RNO-9614399
Neuronal System	Reactome	R-RNO-112316	3	292	0.0177361	0.0310872	Calm2|Calm3|Calm1	http://www.reactome.org/cgi-bin/eventbrowser_st_id?ST_ID=R-RNO-112316
Formation of a pool of free 40S subunits	Reactome	R-RNO-72689	2	109	0.0182963	0.031345	Uba52|Ubb	http://www.reactome.org/cgi-bin/eventbrowser_st_id?ST_ID=R-RNO-72689
Rap1 signalling	Reactome	R-RNO-392517	1	9	0.0184754	0.031345	Ywhaz	http://www.reactome.org/cgi-bin/eventbrowser_st_id?ST_ID=R-RNO-392517
KSRP (KHSRP) binds and destabilizes mRNA	Reactome	R-RNO-450604	1	9	0.0184754	0.031345	Ywhaz	http://www.reactome.org/cgi-bin/eventbrowser_st_id?ST_ID=R-RNO-450604
Glutamate and glutamine metabolism	Reactome	R-RNO-8964539	1	9	0.0184754	0.031345	Glud1	http://www.reactome.org/cgi-bin/eventbrowser_st_id?ST_ID=R-RNO-8964539
RNA Polymerase II Transcription	Reactome	R-RNO-73857	4	551	0.0199239	0.0336218	Ywhaz|Uba52|Ubb|Ubc	http://www.reactome.org/cgi-bin/eventbrowser_st_id?ST_ID=R-RNO-73857
Chk1/Chk2(Cds1) mediated inactivation of Cyclin B:Cdk1 complex	Reactome	R-RNO-75035	1	10	0.0203043	0.0336218	Ywhaz	http://www.reactome.org/cgi-bin/eventbrowser_st_id?ST_ID=R-RNO-75035
G alpha (i) signalling events	Reactome	R-RNO-418594	3	308	0.0203638	0.0336851	Calm2|Calm3|Calm1	http://www.reactome.org/cgi-bin/eventbrowser_st_id?ST_ID=R-RNO-418594
Nonsense Mediated Decay (NMD) enhanced by the Exon Junction Complex (EJC)	Reactome	R-RNO-975957	2	117	0.020843	0.0343704	Uba52|Ubb	http://www.reactome.org/cgi-bin/eventbrowser_st_id?ST_ID=R-RNO-975957
Nonsense-Mediated Decay (NMD)	Reactome	R-RNO-927802	2	117	0.020843	0.0343704	Uba52|Ubb	http://www.reactome.org/cgi-bin/eventbrowser_st_id?ST_ID=R-RNO-927802
L13a-mediated translational silencing of Ceruloplasmin expression	Reactome	R-RNO-156827	2	118	0.0211712	0.0348393	Uba52|Ubb	http://www.reactome.org/cgi-bin/eventbrowser_st_id?ST_ID=R-RNO-156827
Taurine and hypotaurine metabolism	KEGG PATHWAY	rno00430	1	11	0.0221299	0.0356775	Ggt1	http://www.genome.jp/kegg-bin/show_pathway?rno00430/rno:116568%09red
Activation of BAD and translocation to mitochondria	Reactome	R-RNO-111447	1	11	0.0221299	0.0356775	Ywhaz	http://www.reactome.org/cgi-bin/eventbrowser_st_id?ST_ID=R-RNO-111447
Pentose phosphate pathway	Reactome	R-RNO-71336	1	11	0.0221299	0.0356775	Tkt	http://www.reactome.org/cgi-bin/eventbrowser_st_id?ST_ID=R-RNO-71336
@@Pentose phosphate pathway	KEGG PATHWAY	rno00030	1	31	0.0579474	0.0745709	Tkt	http://www.genome.jp/kegg-bin/show_pathway?rno00030/rno:64524%09red
GP1b-IX-V activation signalling	Reactome	R-RNO-430116	1	11	0.0221299	0.0356775	Ywhaz	http://www.reactome.org/cgi-bin/eventbrowser_st_id?ST_ID=R-RNO-430116
Eukaryotic Translation Initiation	Reactome	R-RNO-72613	2	124	0.0231855	0.0372657	Uba52|Ubb	http://www.reactome.org/cgi-bin/eventbrowser_st_id?ST_ID=R-RNO-72613
Cap-dependent Translation Initiation	Reactome	R-RNO-72737	2	124	0.0231855	0.0372657	Uba52|Ubb	http://www.reactome.org/cgi-bin/eventbrowser_st_id?ST_ID=R-RNO-72737
Sulfur metabolism	KEGG PATHWAY	rno00920	1	12	0.0239522	0.0377717	Selenbp1	http://www.genome.jp/kegg-bin/show_pathway?rno00920/rno:140927%09red
Triglyceride catabolism	Reactome	R-RNO-163560	1	12	0.0239522	0.0377717	Fabp3	http://www.reactome.org/cgi-bin/eventbrowser_st_id?ST_ID=R-RNO-163560
Regulation of pyruvate dehydrogenase (PDH) complex	Reactome	R-RNO-204174	1	12	0.0239522	0.0377717	Pdhb	http://www.reactome.org/cgi-bin/eventbrowser_st_id?ST_ID=R-RNO-204174
Yersinia infection	KEGG PATHWAY	rno05135	2	128	0.0245705	0.0387083	Actb|Actg1	http://www.genome.jp/kegg-bin/show_pathway?rno05135/rno:287876%09red/rno:81822%09red
Platelet activation	KEGG PATHWAY	rno04611	2	130	0.0252755	0.0397008	Actb|Actg1	http://www.genome.jp/kegg-bin/show_pathway?rno04611/rno:287876%09red/rno:81822%09red
Axon guidance mediated by semaphorins	PANTHER	P00007	1	13	0.0257711	0.0400045	Dpysl2	http://www.pantherdb.org/pathway/pathwayDiagram.jsp?catAccession=P00007
FOXO-mediated transcription	Reactome	R-RNO-9614085	1	13	0.0257711	0.0400045	Ywhaz	http://www.reactome.org/cgi-bin/eventbrowser_st_id?ST_ID=R-RNO-9614085
CRMPs in Sema3A signaling	Reactome	R-RNO-399956	1	15	0.029399	0.0445473	Dpysl2	http://www.reactome.org/cgi-bin/eventbrowser_st_id?ST_ID=R-RNO-399956
Oxidative phosphorylation	KEGG PATHWAY	rno00190	2	143	0.0300552	0.0454983	Cox4i1|Uqcrc1	http://www.genome.jp/kegg-bin/show_pathway?rno00190/rno:29445%09red/rno:301011%09red
Cell Cycle, Mitotic	Reactome	R-RNO-69278	3	361	0.0305221	0.046161	Uba52|Ubb|Ubc	http://www.reactome.org/cgi-bin/eventbrowser_st_id?ST_ID=R-RNO-69278
Phospholipid metabolism	Reactome	R-RNO-1483257	2	146	0.0312056	0.0462297	Arf3|Arf1	http://www.reactome.org/cgi-bin/eventbrowser_st_id?ST_ID=R-RNO-1483257
Glycolysis	PANTHER	P00024	1	16	0.0312079	0.0462297	Tpi1	http://www.pantherdb.org/pathway/pathwayDiagram.jsp?catAccession=P00024
@@Glycolysis	Reactome	R-RNO-70171	1	22	0.0419922	0.0575354	Tpi1	http://www.reactome.org/cgi-bin/eventbrowser_st_id?ST_ID=R-RNO-70171
VxPx cargo-targeting to cilium	Reactome	R-RNO-5620916	1	16	0.0312079	0.0462297	Arf4	http://www.reactome.org/cgi-bin/eventbrowser_st_id?ST_ID=R-RNO-5620916
Netrin-1 signaling	Reactome	R-RNO-373752	1	16	0.0312079	0.0462297	Ezr	http://www.reactome.org/cgi-bin/eventbrowser_st_id?ST_ID=R-RNO-373752
Activation of BH3-only proteins	Reactome	R-RNO-114452	1	17	0.0330136	0.048141	Ywhaz	http://www.reactome.org/cgi-bin/eventbrowser_st_id?ST_ID=R-RNO-114452
Branched-chain amino acid catabolism	Reactome	R-RNO-70895	1	17	0.0330136	0.048141	Aldh6a1	http://www.reactome.org/cgi-bin/eventbrowser_st_id?ST_ID=R-RNO-70895
Hepatitis C	KEGG PATHWAY	rno05160	2	155	0.0347594	0.050034	Ywhaz|Cycs	http://www.genome.jp/kegg-bin/show_pathway?rno05160/rno:25578%09red/rno:25309%09red
Nitrogen metabolism	KEGG PATHWAY	rno00910	1	18	0.0348159	0.050034	Glud1	http://www.genome.jp/kegg-bin/show_pathway?rno00910/rno:24399%09red
Basigin interactions	Reactome	R-RNO-210991	1	18	0.0348159	0.050034	Atp1b1	http://www.reactome.org/cgi-bin/eventbrowser_st_id?ST_ID=R-RNO-210991
Hepatitis B	KEGG PATHWAY	rno05161	2	160	0.0367987	0.0522219	Ywhaz|Cycs	http://www.genome.jp/kegg-bin/show_pathway?rno05161/rno:25578%09red/rno:25309%09red
Major pathway of rRNA processing in the nucleolus and cytosol	Reactome	R-RNO-6791226	2	163	0.038044	0.0537491	Uba52|Ubb	http://www.reactome.org/cgi-bin/eventbrowser_st_id?ST_ID=R-RNO-6791226
rRNA processing in the nucleus and cytosol	Reactome	R-RNO-8868773	2	163	0.038044	0.0537491	Uba52|Ubb	http://www.reactome.org/cgi-bin/eventbrowser_st_id?ST_ID=R-RNO-8868773
rRNA processing	Reactome	R-RNO-72312	2	163	0.038044	0.0537491	Uba52|Ubb	http://www.reactome.org/cgi-bin/eventbrowser_st_id?ST_ID=R-RNO-72312
Triglyceride metabolism	Reactome	R-RNO-8979227	1	21	0.040203	0.0555151	Fabp3	http://www.reactome.org/cgi-bin/eventbrowser_st_id?ST_ID=R-RNO-8979227
Phenylalanine metabolism	KEGG PATHWAY	rno00360	1	22	0.0419922	0.0575354	Got2	http://www.genome.jp/kegg-bin/show_pathway?rno00360/rno:25721%09red
Ribosome	KEGG PATHWAY	rno03010	2	179	0.0449516	0.0611158	Uba52|Ubb	http://www.genome.jp/kegg-bin/show_pathway?rno03010/rno:64156%09red
Histidine metabolism	KEGG PATHWAY	rno00340	1	24	0.0455606	0.0613137	Cndp2	http://www.genome.jp/kegg-bin/show_pathway?rno00340/rno:291394%09red
Transferrin endocytosis and recycling	Reactome	R-RNO-917977	1	24	0.0455606	0.0613137	Tf	http://www.reactome.org/cgi-bin/eventbrowser_st_id?ST_ID=R-RNO-917977
Intra-Golgi traffic	Reactome	R-RNO-6811438	1	25	0.0473399	0.0632793	Arf1	http://www.reactome.org/cgi-bin/eventbrowser_st_id?ST_ID=R-RNO-6811438
SUMOylation of transcription cofactors	Reactome	R-RNO-3899300	1	27	0.0508887	0.0670077	Park7	http://www.reactome.org/cgi-bin/eventbrowser_st_id?ST_ID=R-RNO-3899300
Signaling by Retinoic Acid	Reactome	R-RNO-5362517	1	27	0.0508887	0.0670077	Pdhb	http://www.reactome.org/cgi-bin/eventbrowser_st_id?ST_ID=R-RNO-5362517
Glutathione conjugation	Reactome	R-RNO-156590	1	27	0.0508887	0.0670077	Cndp2	http://www.reactome.org/cgi-bin/eventbrowser_st_id?ST_ID=R-RNO-156590
Butanoate metabolism	KEGG PATHWAY	rno00650	1	28	0.0526583	0.0688241	Hadh	http://www.genome.jp/kegg-bin/show_pathway?rno00650/rno:113965%09red
Phagosome	KEGG PATHWAY	rno04145	2	198	0.0537039	0.0701331	Actb|Actg1	http://www.genome.jp/kegg-bin/show_pathway?rno04145/rno:287876%09red/rno:81822%09red
Lysosome Vesicle Biogenesis	Reactome	R-RNO-432720	1	29	0.0544246	0.0706096	Arf1	http://www.reactome.org/cgi-bin/eventbrowser_st_id?ST_ID=R-RNO-432720
Golgi Associated Vesicle Biogenesis	Reactome	R-RNO-432722	1	30	0.0561876	0.0726596	Arf1	http://www.reactome.org/cgi-bin/eventbrowser_st_id?ST_ID=R-RNO-432722
Translation	Reactome	R-RNO-72766	2	217	0.0630055	0.0800428	Uba52|Ubb	http://www.reactome.org/cgi-bin/eventbrowser_st_id?ST_ID=R-RNO-72766
Prion diseases	KEGG PATHWAY	rno05020	1	34	0.0632076	0.0800428	Sod1	http://www.genome.jp/kegg-bin/show_pathway?rno05020/rno:24786%09red
Apoptosis - multiple species	KEGG PATHWAY	rno04215	1	34	0.0632076	0.0800428	Cycs	http://www.genome.jp/kegg-bin/show_pathway?rno04215/rno:25309%09red
Synthesis of PIPs at the plasma membrane	Reactome	R-RNO-1660499	1	34	0.0632076	0.0800428	Arf1	http://www.reactome.org/cgi-bin/eventbrowser_st_id?ST_ID=R-RNO-1660499
Cargo trafficking to the periciliary membrane	Reactome	R-RNO-5620920	1	35	0.0649545	0.0817336	Arf4	http://www.reactome.org/cgi-bin/eventbrowser_st_id?ST_ID=R-RNO-5620920
Intrinsic Pathway for Apoptosis	Reactome	R-RNO-109606	1	36	0.0666983	0.0833991	Ywhaz	http://www.reactome.org/cgi-bin/eventbrowser_st_id?ST_ID=R-RNO-109606
PI3 kinase pathway	PANTHER	P00048	1	38	0.0701761	0.0868587	Ywhaz	http://www.pantherdb.org/pathway/pathwayDiagram.jsp?catAccession=P00048
Fructose and mannose metabolism	KEGG PATHWAY	rno00051	1	39	0.0719103	0.0883168	Tpi1	http://www.genome.jp/kegg-bin/show_pathway?rno00051/rno:24849%09red
Tyrosine metabolism	KEGG PATHWAY	rno00350	1	40	0.0736413	0.089611	Got2	http://www.genome.jp/kegg-bin/show_pathway?rno00350/rno:25721%09red
Fat digestion and absorption	KEGG PATHWAY	rno04975	1	40	0.0736413	0.089611	Got2	http://www.genome.jp/kegg-bin/show_pathway?rno04975/rno:25721%09red
Renin-angiotensin system	KEGG PATHWAY	rno04614	1	40	0.0736413	0.089611	Anpep	http://www.genome.jp/kegg-bin/show_pathway?rno04614/rno:81641%09red
Ferroptosis	KEGG PATHWAY	rno04216	1	41	0.0753691	0.0913634	Tf	http://www.genome.jp/kegg-bin/show_pathway?rno04216/rno:24825%09red
TP53 Regulates Metabolic Genes	Reactome	R-RNO-5628897	1	41	0.0753691	0.0913634	Ywhaz	http://www.reactome.org/cgi-bin/eventbrowser_st_id?ST_ID=R-RNO-5628897
Glucose metabolism	Reactome	R-RNO-70326	1	43	0.0788152	0.0946736	Tpi1	http://www.reactome.org/cgi-bin/eventbrowser_st_id?ST_ID=R-RNO-70326
Semaphorin interactions	Reactome	R-RNO-373755	1	46	0.0839607	0.100097	Dpysl2	http://www.reactome.org/cgi-bin/eventbrowser_st_id?ST_ID=R-RNO-373755
trans-Golgi Network Vesicle Budding	Reactome	R-RNO-199992	1	46	0.0839607	0.100097	Arf1	http://www.reactome.org/cgi-bin/eventbrowser_st_id?ST_ID=R-RNO-199992
Type II diabetes mellitus	KEGG PATHWAY	rno04930	1	50	0.0907774	0.107098	Pkm	http://www.genome.jp/kegg-bin/show_pathway?rno04930/rno:25630%09red
Cholesterol metabolism	KEGG PATHWAY	rno04979	1	51	0.0924737	0.108777	Vdac1	http://www.genome.jp/kegg-bin/show_pathway?rno04979/rno:83529%09red
RHO GTPases activate PKNs	Reactome	R-RNO-5625740	1	56	0.100909	0.117394	Ywhaz	http://www.reactome.org/cgi-bin/eventbrowser_st_id?ST_ID=R-RNO-5625740
G2/M DNA damage checkpoint	Reactome	R-RNO-69473	1	59	0.105933	0.122303	Ywhaz	http://www.reactome.org/cgi-bin/eventbrowser_st_id?ST_ID=R-RNO-69473
Lysine degradation	KEGG PATHWAY	rno00310	1	60	0.107602	0.12373	Hadh	http://www.genome.jp/kegg-bin/show_pathway?rno00310/rno:113965%09red
Positive epigenetic regulation of rRNA expression	Reactome	R-RNO-5250913	1	65	0.115898	0.132123	Actb	http://www.reactome.org/cgi-bin/eventbrowser_st_id?ST_ID=R-RNO-5250913
B-WICH complex positively regulates rRNA expression	Reactome	R-RNO-5250924	1	65	0.115898	0.132123	Actb	http://www.reactome.org/cgi-bin/eventbrowser_st_id?ST_ID=R-RNO-5250924
Phase II - Conjugation of compounds	Reactome	R-RNO-156580	1	71	0.125755	0.141731	Cndp2	http://www.reactome.org/cgi-bin/eventbrowser_st_id?ST_ID=R-RNO-156580
Drug metabolism - cytochrome P450	KEGG PATHWAY	rno00982	1	73	0.129016	0.145097	Gsta1	http://www.genome.jp/kegg-bin/show_pathway?rno00982/rno:24422%09red
p53 signaling pathway	KEGG PATHWAY	rno04115	1	74	0.130642	0.146304	Cycs	http://www.genome.jp/kegg-bin/show_pathway?rno04115/rno:25309%09red
Metabolism of xenobiotics by cytochrome P450	KEGG PATHWAY	rno00980	1	74	0.130642	0.146304	Gsta1	http://www.genome.jp/kegg-bin/show_pathway?rno00980/rno:24422%09red
Epigenetic regulation of gene expression	Reactome	R-RNO-212165	1	77	0.135503	0.150685	Actb	http://www.reactome.org/cgi-bin/eventbrowser_st_id?ST_ID=R-RNO-212165
Type I diabetes mellitus	KEGG PATHWAY	rno04940	1	80	0.140337	0.154653	Hspd1	http://www.genome.jp/kegg-bin/show_pathway?rno04940/rno:63868%09red
Cell surface interactions at the vascular wall	Reactome	R-RNO-202733	1	81	0.141942	0.156205	Atp1b1	http://www.reactome.org/cgi-bin/eventbrowser_st_id?ST_ID=R-RNO-202733
Apoptosis signaling pathway	PANTHER	P00006	1	83	0.145144	0.159287	Cycs	http://www.pantherdb.org/pathway/pathwayDiagram.jsp?catAccession=P00006
Arachidonic acid metabolism	KEGG PATHWAY	rno00590	1	83	0.145144	0.159287	Ggt1	http://www.genome.jp/kegg-bin/show_pathway?rno00590/rno:116568%09red
Post-translational protein phosphorylation	Reactome	R-RNO-8957275	1	83	0.145144	0.159287	Tf	http://www.reactome.org/cgi-bin/eventbrowser_st_id?ST_ID=R-RNO-8957275
RNA degradation	KEGG PATHWAY	rno03018	1	84	0.14674	0.160595	Hspd1	http://www.genome.jp/kegg-bin/show_pathway?rno03018/rno:63868%09red
Colorectal cancer	KEGG PATHWAY	rno05210	1	88	0.153097	0.167092	Cycs	http://www.genome.jp/kegg-bin/show_pathway?rno05210/rno:25309%09red
Longevity regulating pathway	KEGG PATHWAY	rno04211	1	89	0.154679	0.168355	Cat	http://www.genome.jp/kegg-bin/show_pathway?rno04211/rno:24248%09red
MHC class II antigen presentation	Reactome	R-RNO-2132295	1	93	0.160978	0.174493	Arf1	http://www.reactome.org/cgi-bin/eventbrowser_st_id?ST_ID=R-RNO-2132295
Chemical carcinogenesis	KEGG PATHWAY	rno05204	1	95	0.16411	0.177163	Gsta1	http://www.genome.jp/kegg-bin/show_pathway?rno05204/rno:24422%09red
Small cell lung cancer	KEGG PATHWAY	rno05222	1	95	0.16411	0.177163	Cycs	http://www.genome.jp/kegg-bin/show_pathway?rno05222/rno:25309%09red
Hematopoietic cell lineage	KEGG PATHWAY	rno04640	1	97	0.16723	0.180042	Anpep	http://www.genome.jp/kegg-bin/show_pathway?rno04640/rno:81641%09red
Regulation of Insulin-like Growth Factor (IGF) transport and uptake by Insulin-like Growth Factor Binding Proteins (IGFBPs)	Reactome	R-RNO-381426	1	97	0.16723	0.180042	Tf	http://www.reactome.org/cgi-bin/eventbrowser_st_id?ST_ID=R-RNO-381426
Amoebiasis	KEGG PATHWAY	rno05146	1	99	0.17034	0.182893	Actn4	http://www.genome.jp/kegg-bin/show_pathway?rno05146/rno:63836%09red
SUMO E3 ligases SUMOylate target proteins	Reactome	R-RNO-3108232	1	107	0.182662	0.194676	Park7	http://www.reactome.org/cgi-bin/eventbrowser_st_id?ST_ID=R-RNO-3108232
SUMOylation	Reactome	R-RNO-2990846	1	111	0.188756	0.200363	Park7	http://www.reactome.org/cgi-bin/eventbrowser_st_id?ST_ID=R-RNO-2990846
Toxoplasmosis	KEGG PATHWAY	rno05145	1	118	0.199312	0.210724	Cycs	http://www.genome.jp/kegg-bin/show_pathway?rno05145/rno:25309%09red
Systemic lupus erythematosus	KEGG PATHWAY	rno05322	1	127	0.212686	0.223821	Actn4	http://www.genome.jp/kegg-bin/show_pathway?rno05322/rno:63836%09red
Relaxin signaling pathway	KEGG PATHWAY	rno04926	1	132	0.220021	0.230623	Acta2	http://www.genome.jp/kegg-bin/show_pathway?rno04926/rno:81633%09red
FoxO signaling pathway	KEGG PATHWAY	rno04068	1	134	0.222936	0.233524	Cat	http://www.genome.jp/kegg-bin/show_pathway?rno04068/rno:24248%09red
Cilium Assembly	Reactome	R-RNO-5617833	1	143	0.235922	0.246638	Arf4	http://www.reactome.org/cgi-bin/eventbrowser_st_id?ST_ID=R-RNO-5617833
Measles	KEGG PATHWAY	rno05162	1	145	0.238778	0.249133	Cycs	http://www.genome.jp/kegg-bin/show_pathway?rno05162/rno:25309%09red
Biological oxidations	Reactome	R-RNO-211859	1	146	0.240203	0.250454	Cndp2	http://www.reactome.org/cgi-bin/eventbrowser_st_id?ST_ID=R-RNO-211859
GPCR downstream signalling	Reactome	R-RNO-388396	3	911	0.242247	0.252255	Calm2|Calm3|Calm1	http://www.reactome.org/cgi-bin/eventbrowser_st_id?ST_ID=R-RNO-388396
Signaling by GPCR	Reactome	R-RNO-372790	3	920	0.246734	0.256255	Calm2|Calm3|Calm1	http://www.reactome.org/cgi-bin/eventbrowser_st_id?ST_ID=R-RNO-372790
Phospholipase D signaling pathway	KEGG PATHWAY	rno04072	1	151	0.247285	0.25666	Arf1	http://www.genome.jp/kegg-bin/show_pathway?rno04072/rno:64310%09red
NOD-like receptor signaling pathway	KEGG PATHWAY	rno04621	1	180	0.287102	0.295859	Vdac1	http://www.genome.jp/kegg-bin/show_pathway?rno04621/rno:83529%09red
Epstein-Barr virus infection	KEGG PATHWAY	rno05169	1	237	0.35942	0.366105	Cycs	http://www.genome.jp/kegg-bin/show_pathway?rno05169/rno:25309%09red
MicroRNAs in cancer	KEGG PATHWAY	rno05206	1	272	0.400196	0.406337	Ezr	http://www.genome.jp/kegg-bin/show_pathway?rno05206/rno:54319%09red
Olfactory transduction	KEGG PATHWAY	rno04740	3	1365	0.471616	0.477327	Calm2|Calm3|Calm1	http://www.genome.jp/kegg-bin/show_pathway?rno04740/rno:24244%09red/rno:24242%09red/rno:50663%09red
PI3K-Akt signaling pathway	KEGG PATHWAY	rno04151	1	349	0.48113	0.486336	Ywhaz	http://www.genome.jp/kegg-bin/show_pathway?rno04151/rno:25578%09red
Human papillomavirus infection	KEGG PATHWAY	rno05165	1	360	0.491778	0.496468	Pkm	http://www.genome.jp/kegg-bin/show_pathway?rno05165/rno:25630%09red
Herpes simplex virus 1 infection	KEGG PATHWAY	rno05168	1	414	0.541012	0.545131	Cycs	http://www.genome.jp/kegg-bin/show_pathway?rno05168/rno:25309%09red
--------------------
#Term	Database	ID	Input number	Background number	P-Value	Corrected P-Value	Input	Hyperlink
--------------------
#Term	Database	ID	Input number	Background number	P-Value	Corrected P-Value	Input	Hyperlink
mitochondrion	Gene Ontology	GO:0005739	24	1292	3.66366e-18	5.8179e-15	Hadh|Sod1|Idh2|Acaa2|Pdhb|Aco2|Acadm|Cycs|Uba52|Ubb|Vdac1|Uqcrc1|Pebp1|Park7|Glud1|Cat|Hspd1|Aldh6a1|Ywhaz|Slc25a5|Slc25a4|Cox4i1|Fabp3|Got2	http://amigo.geneontology.org/amigo/term/GO:0005739
protein binding	Gene Ontology	GO:0005515	24	1713	1.87134e-15	6.57557e-13	Dpysl2|Actn4|Tpi1|Atp1a3|Slc25a5|Actb|Aco2|Nme1|Actc1|Arf1|Vdac1|Calm2|Calm3|Calm1|Park7|Hspd1|Ldha|Ldhb|Pdzk1|Ywhaz|Ezr|Slc25a4|Pkm|Atp1a2	http://amigo.geneontology.org/amigo/term/GO:0005515
cytosol	Gene Ontology	GO:0005829	31	3415	4.11086e-15	1.08801e-12	Dpysl2|Actn4|Idh2|Tpi1|Calb1|Actb|Aco2|Nme1|Selenbp1|Arf1|Sod1|Cycs|Arf4|Uba52|Ubb|Uqcrc1|Calm2|Calm3|Calm1|Park7|Cat|Hspd1|Ldha|Ldhb|Actg1|Gsta1|Ezr|Cox4i1|Fabp3|Cndp2|Pkm	http://amigo.geneontology.org/amigo/term/GO:0005829
cytoplasm	Gene Ontology	GO:0005737	35	5024	6.77441e-14	1.53682e-11	Hadh|Actn4|Atp1a3|Calb1|Actb|Acta2|Acta1|Actg2|Arf3|Actc1|Arf1|Sod1|Cycs|Arf4|Uba52|Anpep|Ubb|Ubc|S100a11|Arf5|Pebp1|Calm2|Calm3|Calm1|Park7|Glud1|Cat|Hspd1|Ldhb|Nme2|Ezr|Fabp3|Arf2|Pkm|Atp1a2	http://amigo.geneontology.org/amigo/term/GO:0005737
response to drug	Gene Ontology	GO:0042493	14	523	9.5595e-13	1.51805e-10	Ywhaz|Pebp1|Dpysl2|Nme1|Hadh|Actc1|Park7|Sod1|Ldha|Hspd1|Atp1a3|Fabp3|Cat|Acadm	http://amigo.geneontology.org/amigo/term/GO:0042493
neuron projection	Gene Ontology	GO:0043005	13	514	1.36207e-11	1.66382e-09	Pebp1|Dpysl2|Calm3|Calm1|Arf1|Actn4|Calb1|Sod1|Uba52|Atp1a2|Ubb|Calm2|Park7	http://amigo.geneontology.org/amigo/term/GO:0043005
protein-containing complex	Gene Ontology	GO:0032991	15	853	4.50913e-11	3.97806e-09	Ywhaz|Acta2|Dpysl2|Calm3|Calm1|Arf1|Actn4|Ezr|Cat|Sod1|Hspd1|Got2|Calm2|Vdac1|Actb	http://amigo.geneontology.org/amigo/term/GO:0032991
sarcomere	Gene Ontology	GO:0030017	6	44	4.83819e-10	2.64933e-08	Acta1|Calm2|Calm3|Calm1|Actc1|Arf1	http://amigo.geneontology.org/amigo/term/GO:0030017
substantia nigra development	Gene Ontology	GO:0021762	6	45	5.47539e-10	2.89831e-08	Calm2|Calm3|Calm1|Glud1|Actb|Ldha	http://amigo.geneontology.org/amigo/term/GO:0021762
enzyme binding	Gene Ontology	GO:0019899	11	436	6.14377e-10	3.14719e-08	Pebp1|Nme1|Nme2|Sod1|Park7|Glud1|Slc25a4|Hspd1|Cycs|Got2|Cat	http://amigo.geneontology.org/amigo/term/GO:0019899
mesenchyme migration	Gene Ontology	GO:0090131	4	5	1.36318e-09	6.36684e-08	Acta2|Actc1|Acta1|Actg2	http://amigo.geneontology.org/amigo/term/GO:0090131
cell body	Gene Ontology	GO:0044297	7	120	4.09446e-09	1.58585e-07	Acta2|Acta1|Actg2|Actc1|Park7|Ezr|Calb1	http://amigo.geneontology.org/amigo/term/GO:0044297
protein kinase binding	Gene Ontology	GO:0019901	11	527	4.2362e-09	1.60169e-07	Ywhaz|Pebp1|Dpysl2|Calm3|Calm1|Atp1b1|Acta2|Calm2|Vdac1|Actb|Nme1	http://amigo.geneontology.org/amigo/term/GO:0019901
membrane raft	Gene Ontology	GO:0045121	9	310	7.84915e-09	2.68708e-07	Park7|Slc25a5|Slc25a4|Hspd1|Ezr|Vdac1|Actb|Ldhb|Pdzk1	http://amigo.geneontology.org/amigo/term/GO:0045121
ubiquitin protein ligase binding	Gene Ontology	GO:0031625	9	311	8.0647e-09	2.68708e-07	Ywhaz|Actg1|Tpi1|Slc25a5|Hspd1|Uba52|Ubb|Ubc|Uqcrc1	http://amigo.geneontology.org/amigo/term/GO:0031625
actin cytoskeleton	Gene Ontology	GO:0015629	8	227	1.32522e-08	4.04702e-07	Acta2|Acta1|Actg1|Actg2|Actn4|Actc1|Ezr|Actb	http://amigo.geneontology.org/amigo/term/GO:0015629
ATP binding	Gene Ontology	GO:0005524	15	1396	3.31476e-08	9.07559e-07	Acta2|Pebp1|Actg2|Actg1|Nme2|Actc1|Glud1|Atp1b1|Hspd1|Acta1|Atp1a3|Atp1a2|Actb|Pkm|Nme1	http://amigo.geneontology.org/amigo/term/GO:0005524
myelin sheath	Gene Ontology	GO:0043209	5	44	3.39668e-08	9.14224e-07	Dpysl2|Calm1|Atp1a3|Calm3|Calm2	http://amigo.geneontology.org/amigo/term/GO:0043209
dynactin complex	Gene Ontology	GO:0005869	4	15	4.13537e-08	1.09449e-06	Acta2|Actc1|Acta1|Actg2	http://amigo.geneontology.org/amigo/term/GO:0005869
plasma membrane	Gene Ontology	GO:0005886	26	4544	4.45588e-08	1.15999e-06	Dpysl2|Sod1|Atp1a3|Atp1a2|Actb|Actg1|Arf3|Arf2|Arf1|Arf5|Arf4|Uba52|Anpep|Ubb|Vdac1|Calm2|Calm3|Calm1|Park7|Cat|Hspd1|Ggt1|Pdzk1|Ezr|Atp1b1|Got2	http://amigo.geneontology.org/amigo/term/GO:0005886
mitochondrial matrix	Gene Ontology	GO:0005759	7	178	5.52786e-08	1.3716e-06	Hadh|Hspd1|Park7|Glud1|Acaa2|Got2|Acadm	http://amigo.geneontology.org/amigo/term/GO:0005759
response to amphetamine	Gene Ontology	GO:0001975	5	54	8.79153e-08	2.02333e-06	Calm2|Sod1|Dpysl2|Calm3|Calm1	http://amigo.geneontology.org/amigo/term/GO:0001975
identical protein binding	Gene Ontology	GO:0042802	16	1799	1.39771e-07	2.88255e-06	Ywhaz|Hadh|Dpysl2|Actg1|Nme2|Sod1|Pkm|Park7|Ezr|Acadm|Got2|Actb|Cat|Ldha|Ldhb|Nme1	http://amigo.geneontology.org/amigo/term/GO:0042802
mitochondrial membrane	Gene Ontology	GO:0031966	6	124	1.61803e-07	3.17214e-06	Calm2|Calm3|Nme2|Calm1|Cox4i1|Acadm	http://amigo.geneontology.org/amigo/term/GO:0031966
nitric-oxide synthase binding	Gene Ontology	GO:0050998	4	23	1.85169e-07	3.58596e-06	Actb|Calm2|Calm3|Calm1	http://amigo.geneontology.org/amigo/term/GO:0050998
regulation of store-operated calcium channel activity	Gene Ontology	GO:1901339	3	5	3.42137e-07	5.65951e-06	Calm2|Calm3|Calm1	http://amigo.geneontology.org/amigo/term/GO:1901339
adenylate cyclase activator activity	Gene Ontology	GO:0010856	3	5	3.42137e-07	5.65951e-06	Calm2|Calm3|Calm1	http://amigo.geneontology.org/amigo/term/GO:0010856
positive regulation of cyclic-nucleotide phosphodiesterase activity	Gene Ontology	GO:0051343	3	5	3.42137e-07	5.65951e-06	Calm2|Calm3|Calm1	http://amigo.geneontology.org/amigo/term/GO:0051343
filopodium	Gene Ontology	GO:0030175	5	74	3.84653e-07	6.16999e-06	Acta2|Actc1|Acta1|Actg2|Ezr	http://amigo.geneontology.org/amigo/term/GO:0030175
calyx of Held	Gene Ontology	GO:0044305	4	29	4.28153e-07	6.73175e-06	Actb|Atp1a3|Actg1|Calb1	http://amigo.geneontology.org/amigo/term/GO:0044305
ion channel binding	Gene Ontology	GO:0044325	6	151	4.92816e-07	7.01627e-06	Ywhaz|Calm2|Calm3|Actn4|Calm1|Vdac1	http://amigo.geneontology.org/amigo/term/GO:0044325
response to hydrogen peroxide	Gene Ontology	GO:0042542	5	79	5.2316e-07	7.10066e-06	Hspd1|Park7|Cat|Ldha|Sod1	http://amigo.geneontology.org/amigo/term/GO:0042542
regulation of mitochondrial membrane potential	Gene Ontology	GO:0051881	4	32	6.13764e-07	8.2598e-06	Uba52|Park7|Ubb|Sod1	http://amigo.geneontology.org/amigo/term/GO:0051881
regulation of high voltage-gated calcium channel activity	Gene Ontology	GO:1901841	3	7	7.31204e-07	9.28922e-06	Calm2|Calm3|Calm1	http://amigo.geneontology.org/amigo/term/GO:1901841
response to calcium ion	Gene Ontology	GO:0051592	5	89	9.17031e-07	1.12887e-05	Pebp1|Calm1|Calm2|Calm3|Actg1	http://amigo.geneontology.org/amigo/term/GO:0051592
disordered domain specific binding	Gene Ontology	GO:0097718	4	36	9.46955e-07	1.13922e-05	Calm2|Calm3|Ezr|Calm1	http://amigo.geneontology.org/amigo/term/GO:0097718
positive regulation of DNA binding	Gene Ontology	GO:0043388	4	36	9.46955e-07	1.13922e-05	Nme1|Calm2|Calm3|Calm1	http://amigo.geneontology.org/amigo/term/GO:0043388
retina homeostasis	Gene Ontology	GO:0001895	4	36	9.46955e-07	1.13922e-05	Tf|Actb|Actg1|Sod1	http://amigo.geneontology.org/amigo/term/GO:0001895
perinuclear region of cytoplasm	Gene Ontology	GO:0048471	10	726	9.92749e-07	1.15541e-05	Ywhaz|Nme1|Nme2|Actn4|Arf3|Arf1|Arf5|Ezr|Tf|Park7	http://amigo.geneontology.org/amigo/term/GO:0048471
modification-dependent protein catabolic process	Gene Ontology	GO:0019941	3	8	1.00407e-06	1.15541e-05	Uba52|Ubb|Ubc	http://amigo.geneontology.org/amigo/term/GO:0019941
nitric-oxide synthase regulator activity	Gene Ontology	GO:0030235	3	8	1.00407e-06	1.15541e-05	Calm2|Calm3|Calm1	http://amigo.geneontology.org/amigo/term/GO:0030235
response to hypoxia	Gene Ontology	GO:0001666	7	279	1.0502e-06	1.19979e-05	Actn4|Cat|Hspd1|Tf|Atp1b1|Ldha|Pkm	http://amigo.geneontology.org/amigo/term/GO:0001666
lamellipodium	Gene Ontology	GO:0030027	6	178	1.24604e-06	1.39346e-05	Acta2|Acta1|Actg2|Nme2|Actc1|Actb	http://amigo.geneontology.org/amigo/term/GO:0030027
positive regulation of ryanodine-sensitive calcium-release channel activity	Gene Ontology	GO:0060316	3	9	1.33698e-06	1.42492e-05	Calm2|Calm3|Calm1	http://amigo.geneontology.org/amigo/term/GO:0060316
actin filament	Gene Ontology	GO:0005884	5	98	1.44387e-06	1.52858e-05	Actc1|Actb|Acta1|Actg1|Ezr	http://amigo.geneontology.org/amigo/term/GO:0005884
protein phosphatase activator activity	Gene Ontology	GO:0072542	3	10	1.73577e-06	1.7113e-05	Calm2|Calm3|Calm1	http://amigo.geneontology.org/amigo/term/GO:0072542
sodium:potassium-exchanging ATPase activity	Gene Ontology	GO:0005391	3	11	2.20623e-06	2.0979e-05	Atp1a3|Atp1a2|Atp1b1	http://amigo.geneontology.org/amigo/term/GO:0005391
protein tag	Gene Ontology	GO:0031386	3	11	2.20623e-06	2.0979e-05	Uba52|Ubb|Ubc	http://amigo.geneontology.org/amigo/term/GO:0031386
oxidation-reduction process	Gene Ontology	GO:0055114	9	615	2.24426e-06	2.12136e-05	Sod1|Selenbp1|Park7|Gsta1|Glud1|Aldh6a1|Pdhb|Acadm|Ldhb	http://amigo.geneontology.org/amigo/term/GO:0055114
response to activity	Gene Ontology	GO:0014823	5	108	2.28238e-06	2.14463e-05	Pebp1|Cat|Uqcrc1|Hspd1|Hadh	http://amigo.geneontology.org/amigo/term/GO:0014823
regulation of ryanodine-sensitive calcium-release channel activity	Gene Ontology	GO:0060314	3	12	2.75413e-06	2.28168e-05	Calm2|Calm3|Calm1	http://amigo.geneontology.org/amigo/term/GO:0060314
sodium:potassium-exchanging ATPase complex	Gene Ontology	GO:0005890	3	12	2.75413e-06	2.28168e-05	Atp1a3|Atp1a2|Atp1b1	http://amigo.geneontology.org/amigo/term/GO:0005890
titin binding	Gene Ontology	GO:0031432	3	12	2.75413e-06	2.28168e-05	Calm2|Calm3|Calm1	http://amigo.geneontology.org/amigo/term/GO:0031432
establishment of protein localization to membrane	Gene Ontology	GO:0090150	3	12	2.75413e-06	2.28168e-05	Calm2|Calm3|Calm1	http://amigo.geneontology.org/amigo/term/GO:0090150
negative regulation of ryanodine-sensitive calcium-release channel activity	Gene Ontology	GO:0060315	3	12	2.75413e-06	2.28168e-05	Calm2|Calm3|Calm1	http://amigo.geneontology.org/amigo/term/GO:0060315
potassium ion binding	Gene Ontology	GO:0030955	3	12	2.75413e-06	2.28168e-05	Pkm|Atp1a2|Atp1b1	http://amigo.geneontology.org/amigo/term/GO:0030955
calcium channel inhibitor activity	Gene Ontology	GO:0019855	3	12	2.75413e-06	2.28168e-05	Calm2|Calm3|Calm1	http://amigo.geneontology.org/amigo/term/GO:0019855
fatty acid beta-oxidation	Gene Ontology	GO:0006635	4	48	2.75871e-06	2.28168e-05	Hadh|Fabp3|Acadm|Acaa2	http://amigo.geneontology.org/amigo/term/GO:0006635
cardiac muscle contraction	Gene Ontology	GO:0060048	4	49	2.97976e-06	2.45174e-05	Actc1|Atp1a3|Atp1a2|Atp1b1	http://amigo.geneontology.org/amigo/term/GO:0060048
response to insulin	Gene Ontology	GO:0032868	5	115	3.06814e-06	2.51144e-05	Got2|Hadh|Pkm|Fabp3|Cat	http://amigo.geneontology.org/amigo/term/GO:0032868
organelle membrane	Gene Ontology	GO:0031090	3	13	3.38519e-06	2.62229e-05	Atp1a3|Atp1a2|Atp1b1	http://amigo.geneontology.org/amigo/term/GO:0031090
sodium ion export across plasma membrane	Gene Ontology	GO:0036376	3	13	3.38519e-06	2.62229e-05	Atp1a3|Atp1a2|Atp1b1	http://amigo.geneontology.org/amigo/term/GO:0036376
detection of calcium ion	Gene Ontology	GO:0005513	3	13	3.38519e-06	2.62229e-05	Calm2|Calm3|Calm1	http://amigo.geneontology.org/amigo/term/GO:0005513
catalytic complex	Gene Ontology	GO:1902494	3	13	3.38519e-06	2.62229e-05	Calm2|Calm3|Calm1	http://amigo.geneontology.org/amigo/term/GO:1902494
aging	Gene Ontology	GO:0007568	7	336	3.49427e-06	2.69364e-05	Pebp1|Sod1|Park7|Gsta1|Slc25a4|Ggt1|Cat	http://amigo.geneontology.org/amigo/term/GO:0007568
establishment or maintenance of transmembrane electrochemical gradient	Gene Ontology	GO:0010248	3	14	4.10513e-06	3.07498e-05	Atp1a3|Atp1a2|Atp1b1	http://amigo.geneontology.org/amigo/term/GO:0010248
adenylate cyclase binding	Gene Ontology	GO:0008179	3	15	4.91962e-06	3.4568e-05	Calm2|Calm3|Calm1	http://amigo.geneontology.org/amigo/term/GO:0008179
cellular potassium ion homeostasis	Gene Ontology	GO:0030007	3	15	4.91962e-06	3.4568e-05	Atp1a3|Atp1a2|Atp1b1	http://amigo.geneontology.org/amigo/term/GO:0030007
positive regulation of phosphoprotein phosphatase activity	Gene Ontology	GO:0032516	3	16	5.8343e-06	3.95934e-05	Calm2|Calm3|Calm1	http://amigo.geneontology.org/amigo/term/GO:0032516
GTP binding	Gene Ontology	GO:0005525	7	366	6.04767e-06	4.06936e-05	Nme1|Arf3|Arf2|Arf1|Glud1|Arf4|Arf5	http://amigo.geneontology.org/amigo/term/GO:0005525
regulation of blood pressure	Gene Ontology	GO:0008217	4	62	7.20254e-06	4.70684e-05	Acta2|Anpep|Atp1a2|Sod1	http://amigo.geneontology.org/amigo/term/GO:0008217
regulation of synaptic vesicle endocytosis	Gene Ontology	GO:1900242	3	18	7.98662e-06	5.04318e-05	Calm2|Calm3|Calm1	http://amigo.geneontology.org/amigo/term/GO:1900242
response to oxidative stress	Gene Ontology	GO:0006979	5	141	8.00304e-06	5.04318e-05	Pebp1|Park7|Cat|Cycs|Sod1	http://amigo.geneontology.org/amigo/term/GO:0006979
T-tubule	Gene Ontology	GO:0030315	4	65	8.60345e-06	5.37885e-05	Got2|Atp1a2|Ezr|Atp1b1	http://amigo.geneontology.org/amigo/term/GO:0030315
regulation of cardiac muscle contraction	Gene Ontology	GO:0055117	3	19	9.23539e-06	5.57635e-05	Calm2|Calm3|Calm1	http://amigo.geneontology.org/amigo/term/GO:0055117
activation of adenylate cyclase activity	Gene Ontology	GO:0007190	3	19	9.23539e-06	5.57635e-05	Calm2|Calm3|Calm1	http://amigo.geneontology.org/amigo/term/GO:0007190
cellular sodium ion homeostasis	Gene Ontology	GO:0006883	3	20	1.06066e-05	6.26145e-05	Atp1a3|Atp1a2|Atp1b1	http://amigo.geneontology.org/amigo/term/GO:0006883
isomerase activity	Gene Ontology	GO:0016853	3	20	1.06066e-05	6.26145e-05	Hspd1|Tpi1|Acadm	http://amigo.geneontology.org/amigo/term/GO:0016853
regulation of release of sequestered calcium ion into cytosol by sarcoplasmic reticulum	Gene Ontology	GO:0010880	3	21	1.21058e-05	6.8903e-05	Calm2|Calm3|Calm1	http://amigo.geneontology.org/amigo/term/GO:0010880
vesicle-mediated transport	Gene Ontology	GO:0016192	5	155	1.24765e-05	7.07597e-05	Arf3|Arf2|Arf1|Arf5|Arf4	http://amigo.geneontology.org/amigo/term/GO:0016192
exocytic vesicle	Gene Ontology	GO:0070382	4	73	1.33187e-05	7.50004e-05	Arf3|Vdac1|Atp1a2|Arf5	http://amigo.geneontology.org/amigo/term/GO:0070382
positive regulation of nitric-oxide synthase activity	Gene Ontology	GO:0051000	3	22	1.37383e-05	7.57514e-05	Calm2|Calm3|Calm1	http://amigo.geneontology.org/amigo/term/GO:0051000
postsynaptic actin cytoskeleton organization	Gene Ontology	GO:0098974	3	22	1.37383e-05	7.57514e-05	Actb|Arf1|Actg1	http://amigo.geneontology.org/amigo/term/GO:0098974
calcium channel complex	Gene Ontology	GO:0034704	3	23	1.55096e-05	8.20977e-05	Calm2|Calm3|Calm1	http://amigo.geneontology.org/amigo/term/GO:0034704
mitochondrial intermembrane space	Gene Ontology	GO:0005758	4	80	1.88059e-05	9.79142e-05	Park7|Cat|Cycs|Sod1	http://amigo.geneontology.org/amigo/term/GO:0005758
enzyme regulator activity	Gene Ontology	GO:0030234	3	25	1.94903e-05	9.95198e-05	Calm2|Calm3|Calm1	http://amigo.geneontology.org/amigo/term/GO:0030234
neuronal cell body	Gene Ontology	GO:0043025	8	620	2.10692e-05	0.000106894	Pebp1|Dpysl2|Sod1|Calb1|Uba52|Atp1a3|Atp1a2|Ubb	http://amigo.geneontology.org/amigo/term/GO:0043025
stress fiber	Gene Ontology	GO:0001725	4	85	2.36326e-05	0.000116548	Acta2|Actb|Acta1|Actn4	http://amigo.geneontology.org/amigo/term/GO:0001725
response to copper ion	Gene Ontology	GO:0046688	3	27	2.40907e-05	0.000116634	Acadm|Cycs|Sod1	http://amigo.geneontology.org/amigo/term/GO:0046688
positive regulation of protein dephosphorylation	Gene Ontology	GO:0035307	3	27	2.40907e-05	0.000116634	Calm2|Calm3|Calm1	http://amigo.geneontology.org/amigo/term/GO:0035307
protein-containing complex binding	Gene Ontology	GO:0044877	8	640	2.63393e-05	0.000126748	Ywhaz|Actn4|Park7|Ezr|Hspd1|Vdac1|Pdzk1|Uqcrc1	http://amigo.geneontology.org/amigo/term/GO:0044877
cellular response to oxidative stress	Gene Ontology	GO:0034599	4	89	2.81036e-05	0.000132823	Park7|Ggt1|Nme2|Sod1	http://amigo.geneontology.org/amigo/term/GO:0034599
tricarboxylic acid cycle	Gene Ontology	GO:0006099	3	30	3.22454e-05	0.000148422	Idh2|Pdhb|Aco2	http://amigo.geneontology.org/amigo/term/GO:0006099
response to auditory stimulus	Gene Ontology	GO:0010996	3	31	3.53191e-05	0.000160707	Atp1a2|Cycs|Cat	http://amigo.geneontology.org/amigo/term/GO:0010996
protein domain specific binding	Gene Ontology	GO:0019904	6	344	4.8343e-05	0.000208045	Ywhaz|Calm2|Calm3|Calm1|Arf1|Ezr	http://amigo.geneontology.org/amigo/term/GO:0019904
extracellular exosome	Gene Ontology	GO:0070062	4	103	4.87161e-05	0.000208521	Hspd1|Park7|Actg1|Anpep	http://amigo.geneontology.org/amigo/term/GO:0070062
drug binding	Gene Ontology	GO:0008144	4	103	4.87161e-05	0.000208521	Atp1b1|Gsta1|Nme2|Atp1a2	http://amigo.geneontology.org/amigo/term/GO:0008144
regulation of heart rate	Gene Ontology	GO:0002027	3	36	5.3584e-05	0.000226307	Calm2|Calm3|Calm1	http://amigo.geneontology.org/amigo/term/GO:0002027
mitochondrial inner membrane	Gene Ontology	GO:0005743	5	213	5.4865e-05	0.000231102	Got2|Hspd1|Cox4i1|Slc25a5|Slc25a4	http://amigo.geneontology.org/amigo/term/GO:0005743
response to ethanol	Gene Ontology	GO:0045471	5	217	5.9796e-05	0.000250544	Got2|Pebp1|Cat|Sod1|Actc1	http://amigo.geneontology.org/amigo/term/GO:0045471
chaperone binding	Gene Ontology	GO:0051087	4	109	6.02773e-05	0.000251896	Hspd1|Atp1a3|Atp1a2|Sod1	http://amigo.geneontology.org/amigo/term/GO:0051087
magnesium ion binding	Gene Ontology	GO:0000287	5	224	6.92421e-05	0.000284125	Idh2|Tkt|Pkm|Arf1|Nme1	http://amigo.geneontology.org/amigo/term/GO:0000287
vascular associated smooth muscle contraction	Gene Ontology	GO:0014829	2	5	7.12505e-05	0.000289375	Acta2|Actg2	http://amigo.geneontology.org/amigo/term/GO:0014829
positive regulation of intrinsic apoptotic signaling pathway by p53 class mediator	Gene Ontology	GO:1902255	2	5	7.12505e-05	0.000289375	Uba52|Ubb	http://amigo.geneontology.org/amigo/term/GO:1902255
positive regulation of protein monoubiquitination	Gene Ontology	GO:1902527	2	5	7.12505e-05	0.000289375	Uba52|Ubb	http://amigo.geneontology.org/amigo/term/GO:1902527
oxidoreductase activity, acting on peroxide as acceptor	Gene Ontology	GO:0016684	2	5	7.12505e-05	0.000289375	Park7|Cat	http://amigo.geneontology.org/amigo/term/GO:0016684
positive regulation of gene expression	Gene Ontology	GO:0010628	7	544	7.30964e-05	0.000295362	Acta2|Acta1|Actg1|Actg2|Actc1|Park7|Ezr	http://amigo.geneontology.org/amigo/term/GO:0010628
kinase binding	Gene Ontology	GO:0019900	4	115	7.3722e-05	0.000296381	Pebp1|Park7|Ldha|Ldhb	http://amigo.geneontology.org/amigo/term/GO:0019900
regulation of cytokinesis	Gene Ontology	GO:0032465	3	42	8.25399e-05	0.000322841	Calm2|Calm3|Calm1	http://amigo.geneontology.org/amigo/term/GO:0032465
potassium ion import across plasma membrane	Gene Ontology	GO:1990573	3	42	8.25399e-05	0.000322841	Atp1a3|Atp1a2|Atp1b1	http://amigo.geneontology.org/amigo/term/GO:1990573
retrograde vesicle-mediated transport, Golgi to endoplasmic reticulum	Gene Ontology	GO:0006890	3	43	8.81815e-05	0.000339884	Arf3|Arf5|Arf4	http://amigo.geneontology.org/amigo/term/GO:0006890
spindle microtubule	Gene Ontology	GO:0005876	3	44	9.40691e-05	0.000358762	Calm2|Calm3|Calm1	http://amigo.geneontology.org/amigo/term/GO:0005876
mitochondrion transport along microtubule	Gene Ontology	GO:0047497	2	6	9.48866e-05	0.000358762	Uba52|Ubb	http://amigo.geneontology.org/amigo/term/GO:0047497
female meiosis I	Gene Ontology	GO:0007144	2	6	9.48866e-05	0.000358762	Uba52|Ubb	http://amigo.geneontology.org/amigo/term/GO:0007144
structural constituent of postsynaptic actin cytoskeleton	Gene Ontology	GO:0098973	2	6	9.48866e-05	0.000358762	Actb|Actg1	http://amigo.geneontology.org/amigo/term/GO:0098973
response to carbon monoxide	Gene Ontology	GO:0034465	2	6	9.48866e-05	0.000358762	Cycs|Sod1	http://amigo.geneontology.org/amigo/term/GO:0034465
skeletal muscle thin filament assembly	Gene Ontology	GO:0030240	2	6	9.48866e-05	0.000358762	Actc1|Acta1	http://amigo.geneontology.org/amigo/term/GO:0030240
negative regulation of apoptotic process	Gene Ontology	GO:0043066	7	568	9.53095e-05	0.000359505	Nme2|Sod1|Actc1|Park7|Arf4|Hspd1|Cat	http://amigo.geneontology.org/amigo/term/GO:0043066
nucleus	Gene Ontology	GO:0005634	21	4821	0.000105887	0.000398313	Ywhaz|Calm2|Calm3|Nme2|Calm1|Selenbp1|Park7|Actn4|Gsta1|Calb1|Sod1|Uba52|Atp1a3|Cycs|Tpi1|Ubc|S100a11|Actb|Pkm|Ubb|Nme1	http://amigo.geneontology.org/amigo/term/GO:0005634
G2/M transition of mitotic cell cycle	Gene Ontology	GO:0000086	3	47	0.000113255	0.000420855	Calm2|Calm3|Calm1	http://amigo.geneontology.org/amigo/term/GO:0000086
protein N-terminus binding	Gene Ontology	GO:0047485	4	129	0.000113429	0.000420855	Actn4|Calm2|Calm3|Calm1	http://amigo.geneontology.org/amigo/term/GO:0047485
Golgi apparatus	Gene Ontology	GO:0005794	9	1021	0.000116217	0.000430187	Pebp1|Arf3|Arf2|Arf1|Arf5|Arf4|Hspd1|Atp1a3|Cat	http://amigo.geneontology.org/amigo/term/GO:0005794
peroxisome	Gene Ontology	GO:0005777	4	130	0.000116757	0.000430187	Idh2|Tkt|Cat|Sod1	http://amigo.geneontology.org/amigo/term/GO:0005777
sarcolemma	Gene Ontology	GO:0042383	4	130	0.000116757	0.000430187	Got2|Atp1a3|Atp1a2|Atp1b1	http://amigo.geneontology.org/amigo/term/GO:0042383
NAD metabolic process	Gene Ontology	GO:0019674	2	7	0.000121851	0.000436792	Ldha|Ldhb	http://amigo.geneontology.org/amigo/term/GO:0019674
isocitrate metabolic process	Gene Ontology	GO:0006102	2	7	0.000121851	0.000436792	Idh2|Aco2	http://amigo.geneontology.org/amigo/term/GO:0006102
lactate metabolic process	Gene Ontology	GO:0006089	2	7	0.000121851	0.000436792	Ldha|Ldhb	http://amigo.geneontology.org/amigo/term/GO:0006089
protein localization to bicellular tight junction	Gene Ontology	GO:1902396	2	7	0.000121851	0.000436792	Actg1|Actn4	http://amigo.geneontology.org/amigo/term/GO:1902396
morphogenesis of a polarized epithelium	Gene Ontology	GO:0001738	2	7	0.000121851	0.000436792	Actb|Actg1	http://amigo.geneontology.org/amigo/term/GO:0001738
cell tip	Gene Ontology	GO:0051286	2	7	0.000121851	0.000436792	Tf|Ezr	http://amigo.geneontology.org/amigo/term/GO:0051286
response to nutrient	Gene Ontology	GO:0007584	4	132	0.000123625	0.000442155	Cox4i1|Pkm|Ldha|Acadm	http://amigo.geneontology.org/amigo/term/GO:0007584
mitochondrial outer membrane	Gene Ontology	GO:0005741	4	135	0.000134469	0.000477712	Pebp1|Vdac1|Nme1|Slc25a4	http://amigo.geneontology.org/amigo/term/GO:0005741
synapse	Gene Ontology	GO:0045202	7	604	0.000138703	0.000489469	Actc1|Calb1|Uba52|Atp1a3|Atp1a2|Ubb|Actb	http://amigo.geneontology.org/amigo/term/GO:0045202
intracellular protein transport	Gene Ontology	GO:0006886	5	261	0.00013978	0.000492173	Arf3|Arf2|Arf1|Arf5|Arf4	http://amigo.geneontology.org/amigo/term/GO:0006886
NAD binding	Gene Ontology	GO:0051287	3	51	0.000142568	0.000499775	Idh2|Ldha|Ldhb	http://amigo.geneontology.org/amigo/term/GO:0051287
membrane	Gene Ontology	GO:0016020	10	1302	0.000144331	0.000504842	Dpysl2|Nme1|Selenbp1|Atp1b1|Hspd1|Atp1a3|Atp1a2|Tf|Vdac1|Actb	http://amigo.geneontology.org/amigo/term/GO:0016020
regulation of cardiac muscle contraction by calcium ion signaling	Gene Ontology	GO:0010882	2	8	0.00015213	0.000526325	Atp1a2|Atp1b1	http://amigo.geneontology.org/amigo/term/GO:0010882
dense body	Gene Ontology	GO:0097433	2	8	0.00015213	0.000526325	Actb|Actg1	http://amigo.geneontology.org/amigo/term/GO:0097433
fat pad development	Gene Ontology	GO:0060613	2	8	0.00015213	0.000526325	Uba52|Ubb	http://amigo.geneontology.org/amigo/term/GO:0060613
UTP biosynthetic process	Gene Ontology	GO:0006228	2	9	0.000185714	0.000623497	Nme1|Nme2	http://amigo.geneontology.org/amigo/term/GO:0006228
negative regulation of mitochondrial outer membrane permeabilization involved in apoptotic signaling pathway	Gene Ontology	GO:1901029	2	9	0.000185714	0.000623497	Acaa2|Slc25a5	http://amigo.geneontology.org/amigo/term/GO:1901029
intermediate filament binding	Gene Ontology	GO:0019215	2	9	0.000185714	0.000623497	Nme1|Nme2	http://amigo.geneontology.org/amigo/term/GO:0019215
relaxation of cardiac muscle	Gene Ontology	GO:0055119	2	9	0.000185714	0.000623497	Atp1a2|Atp1b1	http://amigo.geneontology.org/amigo/term/GO:0055119
hydrogen peroxide metabolic process	Gene Ontology	GO:0042743	2	9	0.000185714	0.000623497	Park7|Cycs	http://amigo.geneontology.org/amigo/term/GO:0042743
liver development	Gene Ontology	GO:0001889	4	152	0.000209363	0.000684091	Pkm|Aco2|Acadm|Slc25a4	http://amigo.geneontology.org/amigo/term/GO:0001889
GTP biosynthetic process	Gene Ontology	GO:0006183	2	10	0.00022259	0.000721372	Nme1|Nme2	http://amigo.geneontology.org/amigo/term/GO:0006183
CTP biosynthetic process	Gene Ontology	GO:0006241	2	10	0.00022259	0.000721372	Nme1|Nme2	http://amigo.geneontology.org/amigo/term/GO:0006241
axon	Gene Ontology	GO:0030424	6	461	0.000233067	0.000746191	Dpysl2|Park7|Calb1|Atp1a3|Actb|Acadm	http://amigo.geneontology.org/amigo/term/GO:0030424
response to organic substance	Gene Ontology	GO:0010033	4	157	0.000236168	0.000750567	Pebp1|Pkm|Hspd1|Sod1	http://amigo.geneontology.org/amigo/term/GO:0010033
calcium ion binding	Gene Ontology	GO:0005509	7	669	0.000257075	0.000811599	Calm2|Calm3|Actn4|Calm1|Calb1|Tkt|S100a11	http://amigo.geneontology.org/amigo/term/GO:0005509
glucose metabolic process	Gene Ontology	GO:0006006	3	65	0.000282764	0.000868529	Pdhb|Tpi1|Pkm	http://amigo.geneontology.org/amigo/term/GO:0006006
potassium ion transport	Gene Ontology	GO:0006813	3	65	0.000282764	0.000868529	Atp1a3|Atp1a2|Atp1b1	http://amigo.geneontology.org/amigo/term/GO:0006813
protein homodimerization activity	Gene Ontology	GO:0042803	7	686	0.000298693	0.000910411	Actn4|Park7|Tpi1|Gsta1|Tkt|S100a11|Cat	http://amigo.geneontology.org/amigo/term/GO:0042803
ATPase-coupled cation transmembrane transporter activity	Gene Ontology	GO:0019829	2	12	0.000306168	0.000927852	Atp1a2|Atp1b1	http://amigo.geneontology.org/amigo/term/GO:0019829
mitochondrial electron transport, cytochrome c to oxygen	Gene Ontology	GO:0006123	2	12	0.000306168	0.000927852	Cox4i1|Cycs	http://amigo.geneontology.org/amigo/term/GO:0006123
sodium ion binding	Gene Ontology	GO:0031402	2	12	0.000306168	0.000927852	Atp1a2|Atp1b1	http://amigo.geneontology.org/amigo/term/GO:0031402
adult locomotory behavior	Gene Ontology	GO:0008344	3	69	0.000334724	0.000995395	Park7|Atp1a3|Atp1a2	http://amigo.geneontology.org/amigo/term/GO:0008344
apical protein localization	Gene Ontology	GO:0045176	2	13	0.000352847	0.00104149	Actb|Arf4	http://amigo.geneontology.org/amigo/term/GO:0045176
mitochondrial electron transport, ubiquinol to cytochrome c	Gene Ontology	GO:0006122	2	13	0.000352847	0.00104149	Cycs|Uqcrc1	http://amigo.geneontology.org/amigo/term/GO:0006122
growth cone	Gene Ontology	GO:0030426	4	181	0.000400213	0.00116186	Calm2|Dpysl2|Calm3|Calm1	http://amigo.geneontology.org/amigo/term/GO:0030426
glutamate metabolic process	Gene Ontology	GO:0006536	2	14	0.00040277	0.00116502	Got2|Ggt1	http://amigo.geneontology.org/amigo/term/GO:0006536
S100 protein binding	Gene Ontology	GO:0044548	2	14	0.00040277	0.00116502	S100a11|Ezr	http://amigo.geneontology.org/amigo/term/GO:0044548
focal adhesion	Gene Ontology	GO:0005925	4	182	0.000408443	0.00117715	Actb|Nme2|Actg1|Ezr	http://amigo.geneontology.org/amigo/term/GO:0005925
response to cAMP	Gene Ontology	GO:0051591	3	75	0.000423593	0.00121639	Pebp1|Ldha|Nme1	http://amigo.geneontology.org/amigo/term/GO:0051591
glutamatergic synapse	Gene Ontology	GO:0098978	6	517	0.000425751	0.00122038	Ywhaz|Actc1|Arf1|Calb1|Arf4|Actb	http://amigo.geneontology.org/amigo/term/GO:0098978
voltage-gated potassium channel complex	Gene Ontology	GO:0008076	3	76	0.000439731	0.00125819	Calm2|Calm3|Calm1	http://amigo.geneontology.org/amigo/term/GO:0008076
postsynaptic actin cytoskeleton	Gene Ontology	GO:0098871	2	15	0.000455925	0.00129846	Actb|Actg1	http://amigo.geneontology.org/amigo/term/GO:0098871
response to heat	Gene Ontology	GO:0009408	3	77	0.00045626	0.00129846	Pebp1|Hspd1|Sod1	http://amigo.geneontology.org/amigo/term/GO:0009408
epithelial cell differentiation	Gene Ontology	GO:0030855	3	77	0.00045626	0.00129846	Vdac1|Gsta1|Ezr	http://amigo.geneontology.org/amigo/term/GO:0030855
brush border	Gene Ontology	GO:0005903	3	78	0.000473182	0.00133942	Pdzk1|Ezr|Actn4	http://amigo.geneontology.org/amigo/term/GO:0005903
synaptic vesicle membrane	Gene Ontology	GO:0030672	3	78	0.000473182	0.00133942	Calm2|Calm3|Calm1	http://amigo.geneontology.org/amigo/term/GO:0030672
cellular amino acid metabolic process	Gene Ontology	GO:0006520	2	16	0.000512301	0.00142976	Got2|Ggt1	http://amigo.geneontology.org/amigo/term/GO:0006520
NAD+ binding	Gene Ontology	GO:0070403	2	16	0.000512301	0.00142976	Hadh|Glud1	http://amigo.geneontology.org/amigo/term/GO:0070403
response to insecticide	Gene Ontology	GO:0017085	2	16	0.000512301	0.00142976	Uba52|Ubb	http://amigo.geneontology.org/amigo/term/GO:0017085
2-oxoglutarate metabolic process	Gene Ontology	GO:0006103	2	16	0.000512301	0.00142976	Got2|Idh2	http://amigo.geneontology.org/amigo/term/GO:0006103
cellular oxidant detoxification	Gene Ontology	GO:0098869	3	81	0.00052635	0.00146639	Park7|Gsta1|Cat	http://amigo.geneontology.org/amigo/term/GO:0098869
ruffle membrane	Gene Ontology	GO:0032587	3	82	0.000544885	0.00151008	Nme1|Ezr|Arf4	http://amigo.geneontology.org/amigo/term/GO:0032587
regulation of synaptic vesicle exocytosis	Gene Ontology	GO:2000300	3	82	0.000544885	0.00151008	Calm2|Calm3|Calm1	http://amigo.geneontology.org/amigo/term/GO:2000300
nucleoside diphosphate phosphorylation	Gene Ontology	GO:0006165	2	17	0.000571885	0.0015712	Nme1|Nme2	http://amigo.geneontology.org/amigo/term/GO:0006165
response to gravity	Gene Ontology	GO:0009629	2	17	0.000571885	0.0015712	Cycs|Pkm	http://amigo.geneontology.org/amigo/term/GO:0009629
negative regulation of reactive oxygen species biosynthetic process	Gene Ontology	GO:1903427	2	17	0.000571885	0.0015712	Hspd1|Park7	http://amigo.geneontology.org/amigo/term/GO:1903427
heart contraction	Gene Ontology	GO:0060047	2	17	0.000571885	0.0015712	Actc1|Sod1	http://amigo.geneontology.org/amigo/term/GO:0060047
cell periphery	Gene Ontology	GO:0071944	3	85	0.000602985	0.00164526	Nme2|Actg2|Ezr	http://amigo.geneontology.org/amigo/term/GO:0071944
rough endoplasmic reticulum	Gene Ontology	GO:0005791	3	85	0.000602985	0.00164526	Pebp1|Pkm|Hspd1	http://amigo.geneontology.org/amigo/term/GO:0005791
calcium-mediated signaling	Gene Ontology	GO:0019722	3	86	0.000623195	0.00169748	Calm2|Calm3|Calm1	http://amigo.geneontology.org/amigo/term/GO:0019722
nucleoside diphosphate kinase activity	Gene Ontology	GO:0004550	2	18	0.000634666	0.00172577	Nme1|Nme2	http://amigo.geneontology.org/amigo/term/GO:0004550
sodium ion transport	Gene Ontology	GO:0006814	3	92	0.000753568	0.00203515	Atp1a3|Atp1a2|Atp1b1	http://amigo.geneontology.org/amigo/term/GO:0006814
seminiferous tubule development	Gene Ontology	GO:0072520	2	21	0.000842074	0.00223241	Uba52|Ubb	http://amigo.geneontology.org/amigo/term/GO:0072520
regulation of proteasomal protein catabolic process	Gene Ontology	GO:0061136	2	21	0.000842074	0.00223241	Uba52|Ubb	http://amigo.geneontology.org/amigo/term/GO:0061136
response to reactive oxygen species	Gene Ontology	GO:0000302	2	21	0.000842074	0.00223241	Cat|Sod1	http://amigo.geneontology.org/amigo/term/GO:0000302
ruffle	Gene Ontology	GO:0001726	3	98	0.000900124	0.00236264	S100a11|Nme2|Ezr	http://amigo.geneontology.org/amigo/term/GO:0001726
regulation of the force of heart contraction	Gene Ontology	GO:0002026	2	22	0.000917526	0.00240434	Pebp1|Atp1a2	http://amigo.geneontology.org/amigo/term/GO:0002026
male meiosis I	Gene Ontology	GO:0007141	2	23	0.000996116	0.00257627	Uba52|Ubb	http://amigo.geneontology.org/amigo/term/GO:0007141
small ribosomal subunit	Gene Ontology	GO:0015935	2	23	0.000996116	0.00257627	Uba52|Ubb	http://amigo.geneontology.org/amigo/term/GO:0015935
proton transmembrane transport	Gene Ontology	GO:1902600	3	102	0.00100719	0.00260068	Cox4i1|Atp1a3|Atp1a2	http://amigo.geneontology.org/amigo/term/GO:1902600
regulation of neuron death	Gene Ontology	GO:1901214	2	24	0.00107783	0.0027651	Uba52|Ubb	http://amigo.geneontology.org/amigo/term/GO:1901214
response to mechanical stimulus	Gene Ontology	GO:0009612	3	107	0.00115193	0.00293623	Actb|Acta1|Actg1	http://amigo.geneontology.org/amigo/term/GO:0009612
apoptotic mitochondrial changes	Gene Ontology	GO:0008637	2	25	0.00116267	0.00295884	Hspd1|Slc25a4	http://amigo.geneontology.org/amigo/term/GO:0008637
extracellular space	Gene Ontology	GO:0005615	9	1407	0.00117646	0.00298536	Pebp1|Sod1|S100a11|Cat|Hspd1|Ggt1|Anpep|Tf|Fabp3	http://amigo.geneontology.org/amigo/term/GO:0005615
fatty-acyl-CoA binding	Gene Ontology	GO:0000062	2	26	0.0012506	0.00313737	Aldh6a1|Acadm	http://amigo.geneontology.org/amigo/term/GO:0000062
apical junction complex	Gene Ontology	GO:0043296	2	26	0.0012506	0.00313737	Actb|Actg1	http://amigo.geneontology.org/amigo/term/GO:0043296
microvillus membrane	Gene Ontology	GO:0031528	2	26	0.0012506	0.00313737	Ezr|Pdzk1	http://amigo.geneontology.org/amigo/term/GO:0031528
spindle pole	Gene Ontology	GO:0000922	3	112	0.00130918	0.00327915	Calm2|Calm3|Calm1	http://amigo.geneontology.org/amigo/term/GO:0000922
cortical cytoskeleton	Gene Ontology	GO:0030863	2	30	0.00163316	0.00402711	Actb|Actn4	http://amigo.geneontology.org/amigo/term/GO:0030863
ATP transmembrane transporter activity	Gene Ontology	GO:0005347	2	30	0.00163316	0.00402711	Slc25a5|Slc25a4	http://amigo.geneontology.org/amigo/term/GO:0005347
actin filament organization	Gene Ontology	GO:0007015	3	127	0.00185981	0.00454367	Tf|Actc1|Arf1	http://amigo.geneontology.org/amigo/term/GO:0007015
nucleoplasm	Gene Ontology	GO:0005654	13	2825	0.0018986	0.00463131	Hadh|Calm2|Calm3|Calm1|Park7|Sod1|Aldh6a1|Tkt|Ubb|Cox4i1|Pdhb|Cndp2|Uba52	http://amigo.geneontology.org/amigo/term/GO:0005654
ATP transport	Gene Ontology	GO:0015867	2	33	0.00195211	0.00474724	Slc25a5|Slc25a4	http://amigo.geneontology.org/amigo/term/GO:0015867
apical part of cell	Gene Ontology	GO:0045177	3	130	0.00198475	0.00481456	Pebp1|Actg1|Ezr	http://amigo.geneontology.org/amigo/term/GO:0045177
response to organic cyclic compound	Gene Ontology	GO:0014070	4	281	0.00198585	0.00481456	Tf|Pebp1|Ldha|Hspd1	http://amigo.geneontology.org/amigo/term/GO:0014070
female gonad development	Gene Ontology	GO:0008585	2	35	0.00217983	0.00524479	Uba52|Ubb	http://amigo.geneontology.org/amigo/term/GO:0008585
microtubule cytoskeleton organization	Gene Ontology	GO:0000226	3	136	0.00225004	0.00538924	Calm2|Calm3|Calm1	http://amigo.geneontology.org/amigo/term/GO:0000226
fatty acid binding	Gene Ontology	GO:0005504	2	36	0.00229818	0.00547152	Fabp3|Nme2	http://amigo.geneontology.org/amigo/term/GO:0005504
cellular response to fatty acid	Gene Ontology	GO:0071398	2	36	0.00229818	0.00547152	Nme1|Nme2	http://amigo.geneontology.org/amigo/term/GO:0071398
brown fat cell differentiation	Gene Ontology	GO:0050873	2	36	0.00229818	0.00547152	Selenbp1|Aldh6a1	http://amigo.geneontology.org/amigo/term/GO:0050873
glycolytic process	Gene Ontology	GO:0006096	2	37	0.0024195	0.00572604	Tpi1|Pkm	http://amigo.geneontology.org/amigo/term/GO:0006096
ERK1 and ERK2 cascade	Gene Ontology	GO:0070371	2	37	0.0024195	0.00572604	Tf|Ywhaz	http://amigo.geneontology.org/amigo/term/GO:0070371
cytoskeleton	Gene Ontology	GO:0005856	4	298	0.00244868	0.00578647	Acta2|Actb|Actg1|Ezr	http://amigo.geneontology.org/amigo/term/GO:0005856
energy homeostasis	Gene Ontology	GO:0097009	2	38	0.0025438	0.00598453	Uba52|Ubb	http://amigo.geneontology.org/amigo/term/GO:0097009
adipose tissue development	Gene Ontology	GO:0060612	2	40	0.00280126	0.00658047	Uba52|Ubb	http://amigo.geneontology.org/amigo/term/GO:0060612
response to corticosterone	Gene Ontology	GO:0051412	2	41	0.00293439	0.00686276	Pebp1|Calm2	http://amigo.geneontology.org/amigo/term/GO:0051412
ADP binding	Gene Ontology	GO:0043531	2	41	0.00293439	0.00686276	Glud1|Pkm	http://amigo.geneontology.org/amigo/term/GO:0043531
response to lead ion	Gene Ontology	GO:0010288	2	42	0.00307045	0.00713891	Tf|Cat	http://amigo.geneontology.org/amigo/term/GO:0010288
actin filament bundle assembly	Gene Ontology	GO:0051017	2	42	0.00307045	0.00713891	Ezr|Actn4	http://amigo.geneontology.org/amigo/term/GO:0051017
protein localization to plasma membrane	Gene Ontology	GO:0072659	3	155	0.00323142	0.00749124	Pdzk1|Ezr|Atp1b1	http://amigo.geneontology.org/amigo/term/GO:0072659
long-term memory	Gene Ontology	GO:0007616	2	44	0.0033513	0.00773527	Glud1|Calb1	http://amigo.geneontology.org/amigo/term/GO:0007616
behavioral fear response	Gene Ontology	GO:0001662	2	44	0.0033513	0.00773527	Vdac1|Atp1a2	http://amigo.geneontology.org/amigo/term/GO:0001662
platelet aggregation	Gene Ontology	GO:0070527	2	45	0.00349607	0.00802276	Actb|Actg1	http://amigo.geneontology.org/amigo/term/GO:0070527
response to fatty acid	Gene Ontology	GO:0070542	2	45	0.00349607	0.00802276	Fabp3|Cat	http://amigo.geneontology.org/amigo/term/GO:0070542
metal ion binding	Gene Ontology	GO:0046872	8	1350	0.00358326	0.008211	Nme2|Cycs|Cat|Uba52|Atp1a3|Ubb|Cndp2|Uqcrc1	http://amigo.geneontology.org/amigo/term/GO:0046872
cellular iron ion homeostasis	Gene Ontology	GO:0006879	2	46	0.00364371	0.00832549	Tf|Sod1	http://amigo.geneontology.org/amigo/term/GO:0006879
ATP metabolic process	Gene Ontology	GO:0046034	2	47	0.00379423	0.00861979	Atp1a2|Atp1b1	http://amigo.geneontology.org/amigo/term/GO:0046034
mitochondrial nucleoid	Gene Ontology	GO:0042645	2	47	0.00379423	0.00861979	Vdac1|Slc25a5	http://amigo.geneontology.org/amigo/term/GO:0042645
glutathione metabolic process	Gene Ontology	GO:0006749	2	47	0.00379423	0.00861979	Gsta1|Sod1	http://amigo.geneontology.org/amigo/term/GO:0006749
synaptic vesicle endocytosis	Gene Ontology	GO:0048488	2	48	0.0039476	0.00894264	Actb|Actg1	http://amigo.geneontology.org/amigo/term/GO:0048488
peroxisomal membrane	Gene Ontology	GO:0005778	2	49	0.00410382	0.00927009	Arf1|Cat	http://amigo.geneontology.org/amigo/term/GO:0005778
cation transmembrane transport	Gene Ontology	GO:0098655	2	50	0.00426288	0.00960206	Atp1a2|Atp1b1	http://amigo.geneontology.org/amigo/term/GO:0098655
hippocampal mossy fiber to CA3 synapse	Gene Ontology	GO:0098686	2	50	0.00426288	0.00960206	Ywhaz|Calb1	http://amigo.geneontology.org/amigo/term/GO:0098686
positive regulation of protein secretion	Gene Ontology	GO:0050714	2	51	0.00442477	0.00992447	Arf1|Ezr	http://amigo.geneontology.org/amigo/term/GO:0050714
negative regulation of neuron apoptotic process	Gene Ontology	GO:0043524	3	176	0.00458109	0.0102217	Hspd1|Park7|Sod1	http://amigo.geneontology.org/amigo/term/GO:0043524
protein stabilization	Gene Ontology	GO:0050821	3	179	0.00479771	0.0106705	Hspd1|Park7|Atp1b1	http://amigo.geneontology.org/amigo/term/GO:0050821
clathrin-coated pit	Gene Ontology	GO:0005905	2	55	0.00510035	0.0112648	Tf|Hspd1	http://amigo.geneontology.org/amigo/term/GO:0005905
response to axon injury	Gene Ontology	GO:0048678	2	55	0.00510035	0.0112648	Sod1|Arf4	http://amigo.geneontology.org/amigo/term/GO:0048678
intercalated disc	Gene Ontology	GO:0014704	2	57	0.00545482	0.011981	Atp1a2|Atp1b1	http://amigo.geneontology.org/amigo/term/GO:0014704
response to cold	Gene Ontology	GO:0009409	2	57	0.00545482	0.011981	Hspd1|Acadm	http://amigo.geneontology.org/amigo/term/GO:0009409
copper ion binding	Gene Ontology	GO:0005507	2	57	0.00545482	0.011981	Park7|Sod1	http://amigo.geneontology.org/amigo/term/GO:0005507
apical plasma membrane	Gene Ontology	GO:0016324	4	382	0.00584707	0.0128071	Tf|Pdzk1|Ezr|Atp1b1	http://amigo.geneontology.org/amigo/term/GO:0016324
lactation	Gene Ontology	GO:0007595	2	61	0.0061967	0.0135356	Got2|Nme1	http://amigo.geneontology.org/amigo/term/GO:0007595
photoreceptor inner segment	Gene Ontology	GO:0001917	2	64	0.0067816	0.0146919	Atp1a3|Pkm	http://amigo.geneontology.org/amigo/term/GO:0001917
response to cocaine	Gene Ontology	GO:0042220	2	64	0.0067816	0.0146919	Hspd1|Dpysl2	http://amigo.geneontology.org/amigo/term/GO:0042220
transcription coactivator activity	Gene Ontology	GO:0003713	3	204	0.00684472	0.0148085	Park7|Nme2|Actn4	http://amigo.geneontology.org/amigo/term/GO:0003713
dendritic spine	Gene Ontology	GO:0043197	3	207	0.00712008	0.0153833	Atp1a2|Calb1|Arf4	http://amigo.geneontology.org/amigo/term/GO:0043197
angiogenesis	Gene Ontology	GO:0001525	3	208	0.00721332	0.0155424	Ywhaz|Actg1|Anpep	http://amigo.geneontology.org/amigo/term/GO:0001525
intermediate filament	Gene Ontology	GO:0005882	2	68	0.00759892	0.0162629	Nme1|Nme2	http://amigo.geneontology.org/amigo/term/GO:0005882
response to ischemia	Gene Ontology	GO:0002931	2	68	0.00759892	0.0162629	Hspd1|Cycs	http://amigo.geneontology.org/amigo/term/GO:0002931
visual learning	Gene Ontology	GO:0008542	2	69	0.00780986	0.0166919	Atp1a3|Atp1a2	http://amigo.geneontology.org/amigo/term/GO:0008542
spermatogenesis	Gene Ontology	GO:0007283	4	416	0.00783187	0.0167164	S100a11|Park7|Ggt1|Sod1	http://amigo.geneontology.org/amigo/term/GO:0007283
cell-cell junction	Gene Ontology	GO:0005911	3	217	0.00808517	0.0172339	Actb|Actg1|Actn4	http://amigo.geneontology.org/amigo/term/GO:0005911
learning	Gene Ontology	GO:0007612	2	72	0.00845843	0.0180053	Vdac1|Arf4	http://amigo.geneontology.org/amigo/term/GO:0007612
positive regulation of catalytic activity	Gene Ontology	GO:0043085	2	73	0.00867983	0.0184272	Arf1|Sod1	http://amigo.geneontology.org/amigo/term/GO:0043085
cytosolic small ribosomal subunit	Gene Ontology	GO:0022627	2	74	0.00890381	0.0188775	Uba52|Ubb	http://amigo.geneontology.org/amigo/term/GO:0022627
positive regulation of protein ubiquitination	Gene Ontology	GO:0031398	2	75	0.00913037	0.0193063	Uba52|Ubb	http://amigo.geneontology.org/amigo/term/GO:0031398
cell leading edge	Gene Ontology	GO:0031252	2	75	0.00913037	0.0193063	Ywhaz|Arf1	http://amigo.geneontology.org/amigo/term/GO:0031252
ATPase activity	Gene Ontology	GO:0016887	3	229	0.00934051	0.0196982	Actc1|Atp1a2|Atp1b1	http://amigo.geneontology.org/amigo/term/GO:0016887
brush border membrane	Gene Ontology	GO:0031526	2	76	0.00935949	0.019712	Anpep|Pdzk1	http://amigo.geneontology.org/amigo/term/GO:0031526
fatty acid metabolic process	Gene Ontology	GO:0006631	2	77	0.00959118	0.0201199	Ggt1|Fabp3	http://amigo.geneontology.org/amigo/term/GO:0006631
GDP binding	Gene Ontology	GO:0019003	2	77	0.00959118	0.0201199	Arf1|Nme2	http://amigo.geneontology.org/amigo/term/GO:0019003
cellular response to cAMP	Gene Ontology	GO:0071320	2	78	0.00982541	0.0204492	Tf|Ezr	http://amigo.geneontology.org/amigo/term/GO:0071320
neuron projection morphogenesis	Gene Ontology	GO:0048812	2	79	0.0100622	0.0208872	Uba52|Ubb	http://amigo.geneontology.org/amigo/term/GO:0048812
negative regulation of protein binding	Gene Ontology	GO:0032091	2	79	0.0100622	0.0208872	Park7|Actb	http://amigo.geneontology.org/amigo/term/GO:0032091
translation	Gene Ontology	GO:0006412	3	243	0.0109416	0.0218122	Uba52|Ggt1|Ubb	http://amigo.geneontology.org/amigo/term/GO:0006412
positive regulation of epithelial cell proliferation	Gene Ontology	GO:0050679	2	83	0.0110344	0.0218122	Nme1|Nme2	http://amigo.geneontology.org/amigo/term/GO:0050679
regulation of inflammatory response	Gene Ontology	GO:0050727	2	83	0.0110344	0.0218122	Park7|Ggt1	http://amigo.geneontology.org/amigo/term/GO:0050727
histamine secretion by mast cell	Gene Ontology	GO:0002553	1	5	0.0111259	0.0218122	Ywhaz	http://amigo.geneontology.org/amigo/term/GO:0002553
voltage-gated anion channel activity	Gene Ontology	GO:0008308	1	5	0.0111259	0.0218122	Vdac1	http://amigo.geneontology.org/amigo/term/GO:0008308
regulation of anion transport	Gene Ontology	GO:0044070	1	5	0.0111259	0.0218122	Pdzk1	http://amigo.geneontology.org/amigo/term/GO:0044070
membrane to membrane docking	Gene Ontology	GO:0022614	1	5	0.0111259	0.0218122	Ezr	http://amigo.geneontology.org/amigo/term/GO:0022614
coated vesicle	Gene Ontology	GO:0030135	1	5	0.0111259	0.0218122	Hspd1	http://amigo.geneontology.org/amigo/term/GO:0030135
positive regulation of superoxide dismutase activity	Gene Ontology	GO:1901671	1	5	0.0111259	0.0218122	Park7	http://amigo.geneontology.org/amigo/term/GO:1901671
respirasome	Gene Ontology	GO:0070469	1	5	0.0111259	0.0218122	Cycs	http://amigo.geneontology.org/amigo/term/GO:0070469
citrate metabolic process	Gene Ontology	GO:0006101	1	5	0.0111259	0.0218122	Aco2	http://amigo.geneontology.org/amigo/term/GO:0006101
carnitine transport	Gene Ontology	GO:0015879	1	5	0.0111259	0.0218122	Pdzk1	http://amigo.geneontology.org/amigo/term/GO:0015879
smooth muscle contractile fiber	Gene Ontology	GO:0030485	1	5	0.0111259	0.0218122	Acta2	http://amigo.geneontology.org/amigo/term/GO:0030485
negative regulation of apoptotic process in bone marrow cell	Gene Ontology	GO:0071866	1	5	0.0111259	0.0218122	Hspd1	http://amigo.geneontology.org/amigo/term/GO:0071866
negative regulation of hydrogen peroxide biosynthetic process	Gene Ontology	GO:0010730	1	5	0.0111259	0.0218122	Cycs	http://amigo.geneontology.org/amigo/term/GO:0010730
vitamin D binding	Gene Ontology	GO:0005499	1	5	0.0111259	0.0218122	Calb1	http://amigo.geneontology.org/amigo/term/GO:0005499
apolipoprotein A-I binding	Gene Ontology	GO:0034186	1	5	0.0111259	0.0218122	Hspd1	http://amigo.geneontology.org/amigo/term/GO:0034186
positive regulation of NAD(P)H oxidase activity	Gene Ontology	GO:0033864	1	5	0.0111259	0.0218122	Park7	http://amigo.geneontology.org/amigo/term/GO:0033864
protein localization to adherens junction	Gene Ontology	GO:0071896	1	5	0.0111259	0.0218122	Actb	http://amigo.geneontology.org/amigo/term/GO:0071896
acetyl-CoA C-acetyltransferase activity	Gene Ontology	GO:0003985	1	5	0.0111259	0.0218122	Acaa2	http://amigo.geneontology.org/amigo/term/GO:0003985
negative regulation of cholesterol biosynthetic process	Gene Ontology	GO:0045541	1	5	0.0111259	0.0218122	Sod1	http://amigo.geneontology.org/amigo/term/GO:0045541
mercury ion binding	Gene Ontology	GO:0045340	1	5	0.0111259	0.0218122	Park7	http://amigo.geneontology.org/amigo/term/GO:0045340
small protein activating enzyme binding	Gene Ontology	GO:0044388	1	5	0.0111259	0.0218122	Park7	http://amigo.geneontology.org/amigo/term/GO:0044388
L-kynurenine metabolic process	Gene Ontology	GO:0097052	1	5	0.0111259	0.0218122	Got2	http://amigo.geneontology.org/amigo/term/GO:0097052
regulation of epidermis development	Gene Ontology	GO:0045682	1	5	0.0111259	0.0218122	Nme2	http://amigo.geneontology.org/amigo/term/GO:0045682
MMXD complex	Gene Ontology	GO:0071817	1	5	0.0111259	0.0218122	Slc25a5	http://amigo.geneontology.org/amigo/term/GO:0071817
response to superoxide	Gene Ontology	GO:0000303	1	5	0.0111259	0.0218122	Sod1	http://amigo.geneontology.org/amigo/term/GO:0000303
lipopolysaccharide receptor complex	Gene Ontology	GO:0046696	1	5	0.0111259	0.0218122	Hspd1	http://amigo.geneontology.org/amigo/term/GO:0046696
histone modification	Gene Ontology	GO:0016570	1	5	0.0111259	0.0218122	Park7	http://amigo.geneontology.org/amigo/term/GO:0016570
response to glycoside	Gene Ontology	GO:1903416	1	5	0.0111259	0.0218122	Atp1a2	http://amigo.geneontology.org/amigo/term/GO:1903416
negative regulation of oxidative stress-induced cell death	Gene Ontology	GO:1903202	1	5	0.0111259	0.0218122	Park7	http://amigo.geneontology.org/amigo/term/GO:1903202
actin-mediated cell contraction	Gene Ontology	GO:0070252	1	5	0.0111259	0.0218122	Actc1	http://amigo.geneontology.org/amigo/term/GO:0070252
superoxide dismutase activity	Gene Ontology	GO:0004784	1	5	0.0111259	0.0218122	Sod1	http://amigo.geneontology.org/amigo/term/GO:0004784
regulation of striated muscle contraction	Gene Ontology	GO:0006942	1	5	0.0111259	0.0218122	Atp1a2	http://amigo.geneontology.org/amigo/term/GO:0006942
pentose-phosphate shunt, non-oxidative branch	Gene Ontology	GO:0009052	1	5	0.0111259	0.0218122	Tkt	http://amigo.geneontology.org/amigo/term/GO:0009052
anion channel activity	Gene Ontology	GO:0005253	1	5	0.0111259	0.0218122	Vdac1	http://amigo.geneontology.org/amigo/term/GO:0005253
medium-chain fatty acid metabolic process	Gene Ontology	GO:0051791	1	5	0.0111259	0.0218122	Acadm	http://amigo.geneontology.org/amigo/term/GO:0051791
response to alcohol	Gene Ontology	GO:0097305	1	5	0.0111259	0.0218122	Ggt1	http://amigo.geneontology.org/amigo/term/GO:0097305
acetyl-CoA hydrolase activity	Gene Ontology	GO:0003986	1	5	0.0111259	0.0218122	Acaa2	http://amigo.geneontology.org/amigo/term/GO:0003986
steroid delta-isomerase activity	Gene Ontology	GO:0004769	1	5	0.0111259	0.0218122	Gsta1	http://amigo.geneontology.org/amigo/term/GO:0004769
proteolysis	Gene Ontology	GO:0006508	4	462	0.0111597	0.0218515	Park7|Ggt1|Anpep|Cndp2	http://amigo.geneontology.org/amigo/term/GO:0006508
endoplasmic reticulum	Gene Ontology	GO:0005783	6	1019	0.0119245	0.0232916	Park7|Glud1|Cat|Uba52|Atp1a3|Ubb	http://amigo.geneontology.org/amigo/term/GO:0005783
calcium-dependent protein binding	Gene Ontology	GO:0048306	2	87	0.0120464	0.0235009	S100a11|Calm1	http://amigo.geneontology.org/amigo/term/GO:0048306
transmembrane transport	Gene Ontology	GO:0055085	3	256	0.0125622	0.024447	Atp1b1|Slc25a5|Slc25a4	http://amigo.geneontology.org/amigo/term/GO:0055085
aspartate metabolic process	Gene Ontology	GO:0006531	1	6	0.0129683	0.0245455	Got2	http://amigo.geneontology.org/amigo/term/GO:0006531
pyruvate biosynthetic process	Gene Ontology	GO:0042866	1	6	0.0129683	0.0245455	Pkm	http://amigo.geneontology.org/amigo/term/GO:0042866
regulation of Arp2/3 complex-mediated actin nucleation	Gene Ontology	GO:0034315	1	6	0.0129683	0.0245455	Arf1	http://amigo.geneontology.org/amigo/term/GO:0034315
regulation of microvillus length	Gene Ontology	GO:0032532	1	6	0.0129683	0.0245455	Ezr	http://amigo.geneontology.org/amigo/term/GO:0032532
cellular detoxification of aldehyde	Gene Ontology	GO:0110095	1	6	0.0129683	0.0245455	Park7	http://amigo.geneontology.org/amigo/term/GO:0110095
positive regulation of fertilization	Gene Ontology	GO:1905516	1	6	0.0129683	0.0245455	Park7	http://amigo.geneontology.org/amigo/term/GO:1905516
vitamin D metabolic process	Gene Ontology	GO:0042359	1	6	0.0129683	0.0245455	Calb1	http://amigo.geneontology.org/amigo/term/GO:0042359
negative regulation of hydrogen peroxide-induced neuron death	Gene Ontology	GO:1903208	1	6	0.0129683	0.0245455	Park7	http://amigo.geneontology.org/amigo/term/GO:1903208
response to inactivity	Gene Ontology	GO:0014854	1	6	0.0129683	0.0245455	Cat	http://amigo.geneontology.org/amigo/term/GO:0014854
positive regulation of protein localization to membrane	Gene Ontology	GO:1905477	1	6	0.0129683	0.0245455	Pdzk1	http://amigo.geneontology.org/amigo/term/GO:1905477
positive regulation of pinocytosis	Gene Ontology	GO:0048549	1	6	0.0129683	0.0245455	Actn4	http://amigo.geneontology.org/amigo/term/GO:0048549
glutathione catabolic process	Gene Ontology	GO:0006751	1	6	0.0129683	0.0245455	Ggt1	http://amigo.geneontology.org/amigo/term/GO:0006751
pyruvate dehydrogenase (NAD+) activity	Gene Ontology	GO:0034604	1	6	0.0129683	0.0245455	Pdhb	http://amigo.geneontology.org/amigo/term/GO:0034604
negative regulation of cysteine-type endopeptidase activity involved in apoptotic signaling pathway	Gene Ontology	GO:2001268	1	6	0.0129683	0.0245455	Park7	http://amigo.geneontology.org/amigo/term/GO:2001268
hemoglobin metabolic process	Gene Ontology	GO:0020027	1	6	0.0129683	0.0245455	Cat	http://amigo.geneontology.org/amigo/term/GO:0020027
leucine binding	Gene Ontology	GO:0070728	1	6	0.0129683	0.0245455	Glud1	http://amigo.geneontology.org/amigo/term/GO:0070728
acyl-CoA dehydrogenase activity	Gene Ontology	GO:0003995	1	6	0.0129683	0.0245455	Acadm	http://amigo.geneontology.org/amigo/term/GO:0003995
positive regulation of oligodendrocyte progenitor proliferation	Gene Ontology	GO:0070447	1	6	0.0129683	0.0245455	Tf	http://amigo.geneontology.org/amigo/term/GO:0070447
negative regulation of cellular component movement	Gene Ontology	GO:0051271	1	6	0.0129683	0.0245455	Actn4	http://amigo.geneontology.org/amigo/term/GO:0051271
regulation of wound healing	Gene Ontology	GO:0061041	1	6	0.0129683	0.0245455	Acta2	http://amigo.geneontology.org/amigo/term/GO:0061041
steroid hormone binding	Gene Ontology	GO:1990239	1	6	0.0129683	0.0245455	Atp1a2	http://amigo.geneontology.org/amigo/term/GO:1990239
interaction with symbiont	Gene Ontology	GO:0051702	1	6	0.0129683	0.0245455	Hspd1	http://amigo.geneontology.org/amigo/term/GO:0051702
HFE-transferrin receptor complex	Gene Ontology	GO:1990712	1	6	0.0129683	0.0245455	Tf	http://amigo.geneontology.org/amigo/term/GO:1990712
cytosolic large ribosomal subunit	Gene Ontology	GO:0022625	2	91	0.0130976	0.0247607	Uba52|Ubb	http://amigo.geneontology.org/amigo/term/GO:0022625
caveola	Gene Ontology	GO:0005901	2	92	0.0133665	0.0252389	Atp1a2|Atp1b1	http://amigo.geneontology.org/amigo/term/GO:0005901
sodium ion transmembrane transport	Gene Ontology	GO:0035725	2	94	0.0139113	0.0262366	Atp1a2|Atp1b1	http://amigo.geneontology.org/amigo/term/GO:0035725
negative regulation of protein phosphorylation	Gene Ontology	GO:0001933	2	97	0.0147465	0.0271212	Pebp1|Park7	http://amigo.geneontology.org/amigo/term/GO:0001933
metallodipeptidase activity	Gene Ontology	GO:0070573	1	7	0.0148074	0.0271212	Cndp2	http://amigo.geneontology.org/amigo/term/GO:0070573
peroxisome proliferator activated receptor signaling pathway	Gene Ontology	GO:0035357	1	7	0.0148074	0.0271212	Actn4	http://amigo.geneontology.org/amigo/term/GO:0035357
thyroid hormone binding	Gene Ontology	GO:0070324	1	7	0.0148074	0.0271212	Pkm	http://amigo.geneontology.org/amigo/term/GO:0070324
ubiquitin-like protein conjugating enzyme binding	Gene Ontology	GO:0044390	1	7	0.0148074	0.0271212	Park7	http://amigo.geneontology.org/amigo/term/GO:0044390
protein deglycosylation	Gene Ontology	GO:0006517	1	7	0.0148074	0.0271212	Park7	http://amigo.geneontology.org/amigo/term/GO:0006517
long-chain fatty acid binding	Gene Ontology	GO:0036041	1	7	0.0148074	0.0271212	Fabp3	http://amigo.geneontology.org/amigo/term/GO:0036041
negative regulation of p38MAPK cascade	Gene Ontology	GO:1903753	1	7	0.0148074	0.0271212	Ezr	http://amigo.geneontology.org/amigo/term/GO:1903753
negative regulation of protein export from nucleus	Gene Ontology	GO:0046826	1	7	0.0148074	0.0271212	Park7	http://amigo.geneontology.org/amigo/term/GO:0046826
mitochondrial pyruvate dehydrogenase complex	Gene Ontology	GO:0005967	1	7	0.0148074	0.0271212	Pdhb	http://amigo.geneontology.org/amigo/term/GO:0005967
dihydropyrimidinase activity	Gene Ontology	GO:0004157	1	7	0.0148074	0.0271212	Dpysl2	http://amigo.geneontology.org/amigo/term/GO:0004157
amygdala development	Gene Ontology	GO:0021764	1	7	0.0148074	0.0271212	Atp1a2	http://amigo.geneontology.org/amigo/term/GO:0021764
3-hydroxyacyl-CoA dehydrogenase activity	Gene Ontology	GO:0003857	1	7	0.0148074	0.0271212	Hadh	http://amigo.geneontology.org/amigo/term/GO:0003857
cuprous ion binding	Gene Ontology	GO:1903136	1	7	0.0148074	0.0271212	Park7	http://amigo.geneontology.org/amigo/term/GO:1903136
dendritic spine organization	Gene Ontology	GO:0097061	1	7	0.0148074	0.0271212	Arf1	http://amigo.geneontology.org/amigo/term/GO:0097061
regulation of neurotransmitter levels	Gene Ontology	GO:0001505	1	7	0.0148074	0.0271212	Pebp1	http://amigo.geneontology.org/amigo/term/GO:0001505
positive regulation of cytoplasmic translation	Gene Ontology	GO:2000767	1	7	0.0148074	0.0271212	Pkm	http://amigo.geneontology.org/amigo/term/GO:2000767
insulin binding	Gene Ontology	GO:0043559	1	7	0.0148074	0.0271212	Hspd1	http://amigo.geneontology.org/amigo/term/GO:0043559
positive regulation of potassium ion import across plasma membrane	Gene Ontology	GO:1903288	1	7	0.0148074	0.0271212	Atp1b1	http://amigo.geneontology.org/amigo/term/GO:1903288
activation of phospholipase D activity	Gene Ontology	GO:0031584	1	7	0.0148074	0.0271212	Arf4	http://amigo.geneontology.org/amigo/term/GO:0031584
positive regulation of potassium ion transmembrane transporter activity	Gene Ontology	GO:1901018	1	7	0.0148074	0.0271212	Atp1b1	http://amigo.geneontology.org/amigo/term/GO:1901018
ATPase binding	Gene Ontology	GO:0051117	2	98	0.0150296	0.0274965	Ezr|Atp1b1	http://amigo.geneontology.org/amigo/term/GO:0051117
retina development in camera-type eye	Gene Ontology	GO:0060041	2	99	0.015315	0.0279543	Actb|Calb1	http://amigo.geneontology.org/amigo/term/GO:0060041
response to hormone	Gene Ontology	GO:0009725	2	100	0.0156028	0.0284143	Hadh|Acadm	http://amigo.geneontology.org/amigo/term/GO:0009725
centrosome	Gene Ontology	GO:0005813	4	515	0.0159911	0.0290215	Nme1|Calm2|Calm3|Calm1	http://amigo.geneontology.org/amigo/term/GO:0005813
regulation of histone acetylation	Gene Ontology	GO:0035065	1	8	0.016643	0.0292682	Park7	http://amigo.geneontology.org/amigo/term/GO:0035065
pyrimidine nucleobase catabolic process	Gene Ontology	GO:0006208	1	8	0.016643	0.0292682	Dpysl2	http://amigo.geneontology.org/amigo/term/GO:0006208
regulation of cardiac muscle cell membrane potential	Gene Ontology	GO:0086036	1	8	0.016643	0.0292682	Atp1a3	http://amigo.geneontology.org/amigo/term/GO:0086036
positive regulation of hepatic stellate cell activation	Gene Ontology	GO:2000491	1	8	0.016643	0.0292682	Acta2	http://amigo.geneontology.org/amigo/term/GO:2000491
acetyl-CoA metabolic process	Gene Ontology	GO:0006084	1	8	0.016643	0.0292682	Acaa2	http://amigo.geneontology.org/amigo/term/GO:0006084
acetyl-CoA biosynthetic process from pyruvate	Gene Ontology	GO:0006086	1	8	0.016643	0.0292682	Pdhb	http://amigo.geneontology.org/amigo/term/GO:0006086
cellular response to iron ion	Gene Ontology	GO:0071281	1	8	0.016643	0.0292682	Tf	http://amigo.geneontology.org/amigo/term/GO:0071281
regulation of immune system process	Gene Ontology	GO:0002682	1	8	0.016643	0.0292682	Ggt1	http://amigo.geneontology.org/amigo/term/GO:0002682
activation of cysteine-type endopeptidase activity involved in apoptotic process by cytochrome c	Gene Ontology	GO:0008635	1	8	0.016643	0.0292682	Cycs	http://amigo.geneontology.org/amigo/term/GO:0008635
selenium binding	Gene Ontology	GO:0008430	1	8	0.016643	0.0292682	Selenbp1	http://amigo.geneontology.org/amigo/term/GO:0008430
peripheral nervous system myelin maintenance	Gene Ontology	GO:0032287	1	8	0.016643	0.0292682	Sod1	http://amigo.geneontology.org/amigo/term/GO:0032287
deoxyribonuclease activity	Gene Ontology	GO:0004536	1	8	0.016643	0.0292682	Nme1	http://amigo.geneontology.org/amigo/term/GO:0004536
myristoyl-CoA hydrolase activity	Gene Ontology	GO:0102991	1	8	0.016643	0.0292682	Acaa2	http://amigo.geneontology.org/amigo/term/GO:0102991
positive regulation of early endosome to late endosome transport	Gene Ontology	GO:2000643	1	8	0.016643	0.0292682	Ezr	http://amigo.geneontology.org/amigo/term/GO:2000643
pyruvate dehydrogenase complex	Gene Ontology	GO:0045254	1	8	0.016643	0.0292682	Pdhb	http://amigo.geneontology.org/amigo/term/GO:0045254
positive regulation of cellular respiration	Gene Ontology	GO:1901857	1	8	0.016643	0.0292682	Cycs	http://amigo.geneontology.org/amigo/term/GO:1901857
receptor serine/threonine kinase binding	Gene Ontology	GO:0033612	1	8	0.016643	0.0292682	Pebp1	http://amigo.geneontology.org/amigo/term/GO:0033612
myosin filament	Gene Ontology	GO:0032982	1	8	0.016643	0.0292682	Actg2	http://amigo.geneontology.org/amigo/term/GO:0032982
detoxification of copper ion	Gene Ontology	GO:0010273	1	8	0.016643	0.0292682	Park7	http://amigo.geneontology.org/amigo/term/GO:0010273
regulation of calcium ion transmembrane transport	Gene Ontology	GO:1903169	1	8	0.016643	0.0292682	Atp1b1	http://amigo.geneontology.org/amigo/term/GO:1903169
regulation of transmembrane transporter activity	Gene Ontology	GO:0022898	1	8	0.016643	0.0292682	Actb	http://amigo.geneontology.org/amigo/term/GO:0022898
establishment of Golgi localization	Gene Ontology	GO:0051683	1	8	0.016643	0.0292682	Ywhaz	http://amigo.geneontology.org/amigo/term/GO:0051683
response to light intensity	Gene Ontology	GO:0009642	1	8	0.016643	0.0292682	Cat	http://amigo.geneontology.org/amigo/term/GO:0009642
glial cell apoptotic process	Gene Ontology	GO:0034349	1	8	0.016643	0.0292682	Cycs	http://amigo.geneontology.org/amigo/term/GO:0034349
carbohydrate metabolic process	Gene Ontology	GO:0005975	2	105	0.0170764	0.029997	Tpi1|Ldhb	http://amigo.geneontology.org/amigo/term/GO:0005975
hippocampus development	Gene Ontology	GO:0021766	2	107	0.0176818	0.0310262	Pebp1|Nme1	http://amigo.geneontology.org/amigo/term/GO:0021766
response to estrogen	Gene Ontology	GO:0043627	2	108	0.0179879	0.031345	Hspd1|Ldha	http://amigo.geneontology.org/amigo/term/GO:0043627
single-stranded DNA binding	Gene Ontology	GO:0003697	2	109	0.0182963	0.031345	Park7|Nme1	http://amigo.geneontology.org/amigo/term/GO:0003697
positive regulation of protein localization to early endosome	Gene Ontology	GO:1902966	1	9	0.0184754	0.031345	Ezr	http://amigo.geneontology.org/amigo/term/GO:1902966
pentose-phosphate shunt	Gene Ontology	GO:0006098	1	9	0.0184754	0.031345	Tkt	http://amigo.geneontology.org/amigo/term/GO:0006098
glutathione biosynthetic process	Gene Ontology	GO:0006750	1	9	0.0184754	0.031345	Ggt1	http://amigo.geneontology.org/amigo/term/GO:0006750
negative regulation of renal sodium excretion	Gene Ontology	GO:0035814	1	9	0.0184754	0.031345	Anpep	http://amigo.geneontology.org/amigo/term/GO:0035814
transferase activity, transferring acyl groups other than amino-acyl groups	Gene Ontology	GO:0016747	1	9	0.0184754	0.031345	Acaa2	http://amigo.geneontology.org/amigo/term/GO:0016747
nucleoside triphosphate biosynthetic process	Gene Ontology	GO:0009142	1	9	0.0184754	0.031345	Nme2	http://amigo.geneontology.org/amigo/term/GO:0009142
establishment of centrosome localization	Gene Ontology	GO:0051660	1	9	0.0184754	0.031345	Ezr	http://amigo.geneontology.org/amigo/term/GO:0051660
very-low-density lipoprotein particle assembly	Gene Ontology	GO:0034379	1	9	0.0184754	0.031345	Arf1	http://amigo.geneontology.org/amigo/term/GO:0034379
regulation of receptor internalization	Gene Ontology	GO:0002090	1	9	0.0184754	0.031345	Arf1	http://amigo.geneontology.org/amigo/term/GO:0002090
relaxation of vascular associated smooth muscle	Gene Ontology	GO:0060087	1	9	0.0184754	0.031345	Sod1	http://amigo.geneontology.org/amigo/term/GO:0060087
Tat protein binding	Gene Ontology	GO:0030957	1	9	0.0184754	0.031345	Actb	http://amigo.geneontology.org/amigo/term/GO:0030957
adhesion of symbiont to host	Gene Ontology	GO:0044406	1	9	0.0184754	0.031345	Hspd1	http://amigo.geneontology.org/amigo/term/GO:0044406
carnitine metabolic process	Gene Ontology	GO:0009437	1	9	0.0184754	0.031345	Acadm	http://amigo.geneontology.org/amigo/term/GO:0009437
response to aluminum ion	Gene Ontology	GO:0010044	1	9	0.0184754	0.031345	Glud1	http://amigo.geneontology.org/amigo/term/GO:0010044
regulation of smooth muscle contraction	Gene Ontology	GO:0006940	1	9	0.0184754	0.031345	Atp1a2	http://amigo.geneontology.org/amigo/term/GO:0006940
dendritic spine neck	Gene Ontology	GO:0044326	1	9	0.0184754	0.031345	Atp1a3	http://amigo.geneontology.org/amigo/term/GO:0044326
cellular response to organonitrogen compound	Gene Ontology	GO:0071417	1	9	0.0184754	0.031345	Acta1	http://amigo.geneontology.org/amigo/term/GO:0071417
thiamine pyrophosphate binding	Gene Ontology	GO:0030976	1	9	0.0184754	0.031345	Tkt	http://amigo.geneontology.org/amigo/term/GO:0030976
neurofilament cytoskeleton organization	Gene Ontology	GO:0060052	1	9	0.0184754	0.031345	Sod1	http://amigo.geneontology.org/amigo/term/GO:0060052
hydrogen peroxide biosynthetic process	Gene Ontology	GO:0050665	1	9	0.0184754	0.031345	Sod1	http://amigo.geneontology.org/amigo/term/GO:0050665
acetyl-CoA C-acyltransferase activity	Gene Ontology	GO:0003988	1	9	0.0184754	0.031345	Acaa2	http://amigo.geneontology.org/amigo/term/GO:0003988
sperm head	Gene Ontology	GO:0061827	1	9	0.0184754	0.031345	Park7	http://amigo.geneontology.org/amigo/term/GO:0061827
gland morphogenesis	Gene Ontology	GO:0022612	1	9	0.0184754	0.031345	Ezr	http://amigo.geneontology.org/amigo/term/GO:0022612
positive regulation of ion transmembrane transporter activity	Gene Ontology	GO:0032414	1	9	0.0184754	0.031345	Pdzk1	http://amigo.geneontology.org/amigo/term/GO:0032414
locomotory behavior	Gene Ontology	GO:0007626	2	110	0.0186069	0.0315344	Calb1|Sod1	http://amigo.geneontology.org/amigo/term/GO:0007626
cellular response to glucose stimulus	Gene Ontology	GO:0071333	2	112	0.0192347	0.0325637	Nme1|Nme2	http://amigo.geneontology.org/amigo/term/GO:0071333
UV protection	Gene Ontology	GO:0009650	1	10	0.0203043	0.0336218	Cat	http://amigo.geneontology.org/amigo/term/GO:0009650
sphingosine-1-phosphate receptor signaling pathway	Gene Ontology	GO:0003376	1	10	0.0203043	0.0336218	Ezr	http://amigo.geneontology.org/amigo/term/GO:0003376
high-density lipoprotein particle binding	Gene Ontology	GO:0008035	1	10	0.0203043	0.0336218	Hspd1	http://amigo.geneontology.org/amigo/term/GO:0008035
adherens junction assembly	Gene Ontology	GO:0034333	1	10	0.0203043	0.0336218	Actb	http://amigo.geneontology.org/amigo/term/GO:0034333
thiolester hydrolase activity	Gene Ontology	GO:0016790	1	10	0.0203043	0.0336218	Aldh6a1	http://amigo.geneontology.org/amigo/term/GO:0016790
negative regulation of protein sumoylation	Gene Ontology	GO:0033234	1	10	0.0203043	0.0336218	Park7	http://amigo.geneontology.org/amigo/term/GO:0033234
dipeptidase activity	Gene Ontology	GO:0016805	1	10	0.0203043	0.0336218	Cndp2	http://amigo.geneontology.org/amigo/term/GO:0016805
locomotion	Gene Ontology	GO:0040011	1	10	0.0203043	0.0336218	Atp1a2	http://amigo.geneontology.org/amigo/term/GO:0040011
extrinsic component of external side of plasma membrane	Gene Ontology	GO:0031232	1	10	0.0203043	0.0336218	Tf	http://amigo.geneontology.org/amigo/term/GO:0031232
protein phosphatase 2B binding	Gene Ontology	GO:0030346	1	10	0.0203043	0.0336218	Sod1	http://amigo.geneontology.org/amigo/term/GO:0030346
neuron projection maintenance	Gene Ontology	GO:1990535	1	10	0.0203043	0.0336218	Atp1a3	http://amigo.geneontology.org/amigo/term/GO:1990535
membrane repolarization	Gene Ontology	GO:0086009	1	10	0.0203043	0.0336218	Atp1b1	http://amigo.geneontology.org/amigo/term/GO:0086009
neuron-neuron synaptic transmission	Gene Ontology	GO:0007270	1	10	0.0203043	0.0336218	Vdac1	http://amigo.geneontology.org/amigo/term/GO:0007270
response to isolation stress	Gene Ontology	GO:0035900	1	10	0.0203043	0.0336218	Aco2	http://amigo.geneontology.org/amigo/term/GO:0035900
G-quadruplex DNA binding	Gene Ontology	GO:0051880	1	10	0.0203043	0.0336218	Nme2	http://amigo.geneontology.org/amigo/term/GO:0051880
tube formation	Gene Ontology	GO:0035148	1	10	0.0203043	0.0336218	Ywhaz	http://amigo.geneontology.org/amigo/term/GO:0035148
invadopodium	Gene Ontology	GO:0071437	1	10	0.0203043	0.0336218	Ezr	http://amigo.geneontology.org/amigo/term/GO:0071437
fatty acid beta-oxidation using acyl-CoA dehydrogenase	Gene Ontology	GO:0033539	1	10	0.0203043	0.0336218	Acadm	http://amigo.geneontology.org/amigo/term/GO:0033539
metanephric collecting duct development	Gene Ontology	GO:0072205	1	10	0.0203043	0.0336218	Calb1	http://amigo.geneontology.org/amigo/term/GO:0072205
endosome	Gene Ontology	GO:0005768	3	310	0.0207065	0.0342164	Tf|Atp1a2|Ezr	http://amigo.geneontology.org/amigo/term/GO:0005768
Schaffer collateral - CA1 synapse	Gene Ontology	GO:0098685	2	118	0.0211712	0.0348393	Actb|Actg1	http://amigo.geneontology.org/amigo/term/GO:0098685
response to toxic substance	Gene Ontology	GO:0009636	2	119	0.0215016	0.0353463	Pebp1|Cat	http://amigo.geneontology.org/amigo/term/GO:0009636
sarcoplasm	Gene Ontology	GO:0016528	1	11	0.0221299	0.0356775	Fabp3	http://amigo.geneontology.org/amigo/term/GO:0016528
oxaloacetate metabolic process	Gene Ontology	GO:0006107	1	11	0.0221299	0.0356775	Got2	http://amigo.geneontology.org/amigo/term/GO:0006107
uropod	Gene Ontology	GO:0001931	1	11	0.0221299	0.0356775	Ezr	http://amigo.geneontology.org/amigo/term/GO:0001931
regulation of androgen receptor signaling pathway	Gene Ontology	GO:0060765	1	11	0.0221299	0.0356775	Park7	http://amigo.geneontology.org/amigo/term/GO:0060765
negative regulation of ubiquitin-protein transferase activity	Gene Ontology	GO:0051444	1	11	0.0221299	0.0356775	Park7	http://amigo.geneontology.org/amigo/term/GO:0051444
profilin binding	Gene Ontology	GO:0005522	1	11	0.0221299	0.0356775	Actg1	http://amigo.geneontology.org/amigo/term/GO:0005522
mitochondrial respiratory chain complex III	Gene Ontology	GO:0005750	1	11	0.0221299	0.0356775	Uqcrc1	http://amigo.geneontology.org/amigo/term/GO:0005750
zymogen granule	Gene Ontology	GO:0042588	1	11	0.0221299	0.0356775	Hspd1	http://amigo.geneontology.org/amigo/term/GO:0042588
cardiac myofibril assembly	Gene Ontology	GO:0055003	1	11	0.0221299	0.0356775	Actc1	http://amigo.geneontology.org/amigo/term/GO:0055003
transferrin receptor binding	Gene Ontology	GO:1990459	1	11	0.0221299	0.0356775	Tf	http://amigo.geneontology.org/amigo/term/GO:1990459
myeloid cell homeostasis	Gene Ontology	GO:0002262	1	11	0.0221299	0.0356775	Sod1	http://amigo.geneontology.org/amigo/term/GO:0002262
positive regulation of cellular component movement	Gene Ontology	GO:0051272	1	11	0.0221299	0.0356775	Actn4	http://amigo.geneontology.org/amigo/term/GO:0051272
response to ozone	Gene Ontology	GO:0010193	1	11	0.0221299	0.0356775	Cat	http://amigo.geneontology.org/amigo/term/GO:0010193
NADP metabolic process	Gene Ontology	GO:0006739	1	11	0.0221299	0.0356775	Idh2	http://amigo.geneontology.org/amigo/term/GO:0006739
negative regulation of heart contraction	Gene Ontology	GO:0045822	1	11	0.0221299	0.0356775	Atp1a2	http://amigo.geneontology.org/amigo/term/GO:0045822
peptidase activity	Gene Ontology	GO:0008233	2	121	0.0221687	0.0357038	Park7|Cndp2	http://amigo.geneontology.org/amigo/term/GO:0008233
terminal bouton	Gene Ontology	GO:0043195	2	125	0.0235286	0.0377408	Dpysl2|Calb1	http://amigo.geneontology.org/amigo/term/GO:0043195
protease binding	Gene Ontology	GO:0002020	2	125	0.0235286	0.0377408	Hspd1|Ubc	http://amigo.geneontology.org/amigo/term/GO:0002020
cellular protein-containing complex localization	Gene Ontology	GO:0034629	1	12	0.0239522	0.0377717	Ezr	http://amigo.geneontology.org/amigo/term/GO:0034629
astral microtubule organization	Gene Ontology	GO:0030953	1	12	0.0239522	0.0377717	Ezr	http://amigo.geneontology.org/amigo/term/GO:0030953
regulation of nucleic acid-templated transcription	Gene Ontology	GO:1903506	1	12	0.0239522	0.0377717	Actn4	http://amigo.geneontology.org/amigo/term/GO:1903506
xenobiotic catabolic process	Gene Ontology	GO:0042178	1	12	0.0239522	0.0377717	Gsta1	http://amigo.geneontology.org/amigo/term/GO:0042178
programmed cell death	Gene Ontology	GO:0012501	1	12	0.0239522	0.0377717	Pkm	http://amigo.geneontology.org/amigo/term/GO:0012501
cardiac muscle tissue morphogenesis	Gene Ontology	GO:0055008	1	12	0.0239522	0.0377717	Actc1	http://amigo.geneontology.org/amigo/term/GO:0055008
carboxylic acid binding	Gene Ontology	GO:0031406	1	12	0.0239522	0.0377717	Got2	http://amigo.geneontology.org/amigo/term/GO:0031406
cellular copper ion homeostasis	Gene Ontology	GO:0006878	1	12	0.0239522	0.0377717	Arf1	http://amigo.geneontology.org/amigo/term/GO:0006878
regulation of autophagy of mitochondrion	Gene Ontology	GO:1903146	1	12	0.0239522	0.0377717	Vdac1	http://amigo.geneontology.org/amigo/term/GO:1903146
neurotransmitter uptake	Gene Ontology	GO:0001504	1	12	0.0239522	0.0377717	Atp1a2	http://amigo.geneontology.org/amigo/term/GO:0001504
regulation of cell death	Gene Ontology	GO:0010941	1	12	0.0239522	0.0377717	Ywhaz	http://amigo.geneontology.org/amigo/term/GO:0010941
striated muscle thin filament	Gene Ontology	GO:0005865	1	12	0.0239522	0.0377717	Acta1	http://amigo.geneontology.org/amigo/term/GO:0005865
integral component of mitochondrial membrane	Gene Ontology	GO:0032592	1	12	0.0239522	0.0377717	Slc25a4	http://amigo.geneontology.org/amigo/term/GO:0032592
negative regulation of glial cell proliferation	Gene Ontology	GO:0060253	1	12	0.0239522	0.0377717	Idh2	http://amigo.geneontology.org/amigo/term/GO:0060253
fibrillar center	Gene Ontology	GO:0001650	2	129	0.024922	0.0392231	Selenbp1|Ezr	http://amigo.geneontology.org/amigo/term/GO:0001650
response to glucocorticoid	Gene Ontology	GO:0051384	2	130	0.0252755	0.0397008	Hspd1|Acadm	http://amigo.geneontology.org/amigo/term/GO:0051384
positive regulation of glutamate secretion	Gene Ontology	GO:0014049	1	13	0.0257711	0.0400045	Dpysl2	http://amigo.geneontology.org/amigo/term/GO:0014049
retrograde axonal transport	Gene Ontology	GO:0008090	1	13	0.0257711	0.0400045	Sod1	http://amigo.geneontology.org/amigo/term/GO:0008090
regulation of postsynaptic cytosolic calcium ion concentration	Gene Ontology	GO:0099566	1	13	0.0257711	0.0400045	Calb1	http://amigo.geneontology.org/amigo/term/GO:0099566
cuticular plate	Gene Ontology	GO:0032437	1	13	0.0257711	0.0400045	Calb1	http://amigo.geneontology.org/amigo/term/GO:0032437
protein kinase A signaling	Gene Ontology	GO:0010737	1	13	0.0257711	0.0400045	Ezr	http://amigo.geneontology.org/amigo/term/GO:0010737
regulation of respiratory gaseous exchange by nervous system process	Gene Ontology	GO:0002087	1	13	0.0257711	0.0400045	Atp1a2	http://amigo.geneontology.org/amigo/term/GO:0002087
phospholipid homeostasis	Gene Ontology	GO:0055091	1	13	0.0257711	0.0400045	Fabp3	http://amigo.geneontology.org/amigo/term/GO:0055091
membrane hyperpolarization	Gene Ontology	GO:0060081	1	13	0.0257711	0.0400045	Park7	http://amigo.geneontology.org/amigo/term/GO:0060081
removal of superoxide radicals	Gene Ontology	GO:0019430	1	13	0.0257711	0.0400045	Sod1	http://amigo.geneontology.org/amigo/term/GO:0019430
pseudopodium	Gene Ontology	GO:0031143	1	13	0.0257711	0.0400045	Actn4	http://amigo.geneontology.org/amigo/term/GO:0031143
cell projection	Gene Ontology	GO:0042995	2	136	0.0274395	0.0423263	Atp1a2|Ezr	http://amigo.geneontology.org/amigo/term/GO:0042995
D1 dopamine receptor binding	Gene Ontology	GO:0031748	1	14	0.0275867	0.0423263	Atp1a3	http://amigo.geneontology.org/amigo/term/GO:0031748
synaptic transmission, dopaminergic	Gene Ontology	GO:0001963	1	14	0.0275867	0.0423263	Park7	http://amigo.geneontology.org/amigo/term/GO:0001963
response to L-ascorbic acid	Gene Ontology	GO:0033591	1	14	0.0275867	0.0423263	Cat	http://amigo.geneontology.org/amigo/term/GO:0033591
cellular response to steroid hormone stimulus	Gene Ontology	GO:0071383	1	14	0.0275867	0.0423263	Atp1a2	http://amigo.geneontology.org/amigo/term/GO:0071383
negative regulation of hydrogen peroxide-induced cell death	Gene Ontology	GO:1903206	1	14	0.0275867	0.0423263	Park7	http://amigo.geneontology.org/amigo/term/GO:1903206
protein refolding	Gene Ontology	GO:0042026	1	14	0.0275867	0.0423263	Hspd1	http://amigo.geneontology.org/amigo/term/GO:0042026
mitochondrial respiratory chain complex IV	Gene Ontology	GO:0005751	1	14	0.0275867	0.0423263	Cox4i1	http://amigo.geneontology.org/amigo/term/GO:0005751
mitochondrial calcium ion transmembrane transport	Gene Ontology	GO:0006851	1	14	0.0275867	0.0423263	Vdac1	http://amigo.geneontology.org/amigo/term/GO:0006851
palmitoyl-CoA hydrolase activity	Gene Ontology	GO:0016290	1	14	0.0275867	0.0423263	Acaa2	http://amigo.geneontology.org/amigo/term/GO:0016290
negative regulation of substrate adhesion-dependent cell spreading	Gene Ontology	GO:1900025	1	14	0.0275867	0.0423263	Actn4	http://amigo.geneontology.org/amigo/term/GO:1900025
sperm fibrous sheath	Gene Ontology	GO:0035686	1	14	0.0275867	0.0423263	Ldha	http://amigo.geneontology.org/amigo/term/GO:0035686
potassium ion transmembrane transport	Gene Ontology	GO:0071805	2	137	0.0278073	0.0426235	Atp1a2|Atp1b1	http://amigo.geneontology.org/amigo/term/GO:0071805
postsynaptic density	Gene Ontology	GO:0014069	3	349	0.0280265	0.0429182	Ywhaz|Arf1|Actb	http://amigo.geneontology.org/amigo/term/GO:0014069
apoptotic process	Gene Ontology	GO:0006915	3	352	0.0286397	0.0438149	Tf|Vdac1|Cycs	http://amigo.geneontology.org/amigo/term/GO:0006915
secretory granule	Gene Ontology	GO:0030141	2	140	0.0289224	0.0442048	Hspd1|Sod1	http://amigo.geneontology.org/amigo/term/GO:0030141
mitochondrial crista	Gene Ontology	GO:0030061	1	15	0.029399	0.0445473	Hspd1	http://amigo.geneontology.org/amigo/term/GO:0030061
positive regulation of cellular protein catabolic process	Gene Ontology	GO:1903364	1	15	0.029399	0.0445473	Ezr	http://amigo.geneontology.org/amigo/term/GO:1903364
MyD88-dependent toll-like receptor signaling pathway	Gene Ontology	GO:0002755	1	15	0.029399	0.0445473	Hspd1	http://amigo.geneontology.org/amigo/term/GO:0002755
protein kinase A catalytic subunit binding	Gene Ontology	GO:0034236	1	15	0.029399	0.0445473	Ezr	http://amigo.geneontology.org/amigo/term/GO:0034236
short-term memory	Gene Ontology	GO:0007614	1	15	0.029399	0.0445473	Calb1	http://amigo.geneontology.org/amigo/term/GO:0007614
superoxide anion generation	Gene Ontology	GO:0042554	1	15	0.029399	0.0445473	Sod1	http://amigo.geneontology.org/amigo/term/GO:0042554
regulation of stress fiber assembly	Gene Ontology	GO:0051492	1	15	0.029399	0.0445473	Actg1	http://amigo.geneontology.org/amigo/term/GO:0051492
positive regulation of keratinocyte differentiation	Gene Ontology	GO:0045618	1	15	0.029399	0.0445473	Nme2	http://amigo.geneontology.org/amigo/term/GO:0045618
regulation of apoptotic process	Gene Ontology	GO:0042981	2	146	0.0312056	0.0462297	Nme2|Actn4	http://amigo.geneontology.org/amigo/term/GO:0042981
locomotory exploration behavior	Gene Ontology	GO:0035641	1	16	0.0312079	0.0462297	Atp1a2	http://amigo.geneontology.org/amigo/term/GO:0035641
metal ion transport	Gene Ontology	GO:0030001	1	16	0.0312079	0.0462297	Atp1b1	http://amigo.geneontology.org/amigo/term/GO:0030001
response to alkaloid	Gene Ontology	GO:0043279	1	16	0.0312079	0.0462297	Uqcrc1	http://amigo.geneontology.org/amigo/term/GO:0043279
regulation of axon extension	Gene Ontology	GO:0030516	1	16	0.0312079	0.0462297	Dpysl2	http://amigo.geneontology.org/amigo/term/GO:0030516
cellular response to potassium ion	Gene Ontology	GO:0035865	1	16	0.0312079	0.0462297	Sod1	http://amigo.geneontology.org/amigo/term/GO:0035865
peptide catabolic process	Gene Ontology	GO:0043171	1	16	0.0312079	0.0462297	Anpep	http://amigo.geneontology.org/amigo/term/GO:0043171
actin filament-based movement	Gene Ontology	GO:0030048	1	16	0.0312079	0.0462297	Actc1	http://amigo.geneontology.org/amigo/term/GO:0030048
regulation of NIK/NF-kappaB signaling	Gene Ontology	GO:1901222	1	16	0.0312079	0.0462297	Ezr	http://amigo.geneontology.org/amigo/term/GO:1901222
porin activity	Gene Ontology	GO:0015288	1	16	0.0312079	0.0462297	Vdac1	http://amigo.geneontology.org/amigo/term/GO:0015288
negative regulation of necroptotic process	Gene Ontology	GO:0060546	1	16	0.0312079	0.0462297	Slc25a4	http://amigo.geneontology.org/amigo/term/GO:0060546
astrocyte projection	Gene Ontology	GO:0097449	1	16	0.0312079	0.0462297	Ezr	http://amigo.geneontology.org/amigo/term/GO:0097449
regulation of long-term synaptic potentiation	Gene Ontology	GO:1900271	1	16	0.0312079	0.0462297	Calb1	http://amigo.geneontology.org/amigo/term/GO:1900271
positive regulation of transcription regulatory region DNA binding	Gene Ontology	GO:2000679	1	16	0.0312079	0.0462297	Park7	http://amigo.geneontology.org/amigo/term/GO:2000679
positive regulation of reactive oxygen species biosynthetic process	Gene Ontology	GO:1903428	1	16	0.0312079	0.0462297	Park7	http://amigo.geneontology.org/amigo/term/GO:1903428
positive regulation of cell growth involved in cardiac muscle cell development	Gene Ontology	GO:0061051	1	16	0.0312079	0.0462297	Slc25a4	http://amigo.geneontology.org/amigo/term/GO:0061051
ribosomal small subunit binding	Gene Ontology	GO:0043024	1	16	0.0312079	0.0462297	Nme1	http://amigo.geneontology.org/amigo/term/GO:0043024
hepatocyte differentiation	Gene Ontology	GO:0070365	1	16	0.0312079	0.0462297	Ggt1	http://amigo.geneontology.org/amigo/term/GO:0070365
monosaccharide binding	Gene Ontology	GO:0048029	1	17	0.0330136	0.048141	Tkt	http://amigo.geneontology.org/amigo/term/GO:0048029
glutamine metabolic process	Gene Ontology	GO:0006541	1	17	0.0330136	0.048141	Glud1	http://amigo.geneontology.org/amigo/term/GO:0006541
response to stilbenoid	Gene Ontology	GO:0035634	1	17	0.0330136	0.048141	Gsta1	http://amigo.geneontology.org/amigo/term/GO:0035634
regulation of vasoconstriction	Gene Ontology	GO:0019229	1	17	0.0330136	0.048141	Atp1a2	http://amigo.geneontology.org/amigo/term/GO:0019229
superoxide metabolic process	Gene Ontology	GO:0006801	1	17	0.0330136	0.048141	Sod1	http://amigo.geneontology.org/amigo/term/GO:0006801
respiratory system process	Gene Ontology	GO:0003016	1	17	0.0330136	0.048141	Ywhaz	http://amigo.geneontology.org/amigo/term/GO:0003016
apolipoprotein binding	Gene Ontology	GO:0034185	1	17	0.0330136	0.048141	Hspd1	http://amigo.geneontology.org/amigo/term/GO:0034185
synaptic vesicle transport	Gene Ontology	GO:0048489	1	17	0.0330136	0.048141	Dpysl2	http://amigo.geneontology.org/amigo/term/GO:0048489
long-chain fatty acid transport	Gene Ontology	GO:0015909	1	17	0.0330136	0.048141	Fabp3	http://amigo.geneontology.org/amigo/term/GO:0015909
regulation of muscle contraction	Gene Ontology	GO:0006937	1	17	0.0330136	0.048141	Atp1a2	http://amigo.geneontology.org/amigo/term/GO:0006937
cellular response to ATP	Gene Ontology	GO:0071318	1	17	0.0330136	0.048141	Sod1	http://amigo.geneontology.org/amigo/term/GO:0071318
fatty acid transport	Gene Ontology	GO:0015908	1	17	0.0330136	0.048141	Got2	http://amigo.geneontology.org/amigo/term/GO:0015908
regulation of cardiac muscle cell contraction	Gene Ontology	GO:0086004	1	17	0.0330136	0.048141	Atp1a2	http://amigo.geneontology.org/amigo/term/GO:0086004
vesicle transport along actin filament	Gene Ontology	GO:0030050	1	17	0.0330136	0.048141	Actn4	http://amigo.geneontology.org/amigo/term/GO:0030050
positive regulation of calcium ion-dependent exocytosis	Gene Ontology	GO:0045956	1	17	0.0330136	0.048141	Arf1	http://amigo.geneontology.org/amigo/term/GO:0045956
late endosome	Gene Ontology	GO:0005770	2	151	0.0331611	0.0483118	Tf|Arf1	http://amigo.geneontology.org/amigo/term/GO:0005770
cellular response to interleukin-7	Gene Ontology	GO:0098761	1	18	0.0348159	0.050034	Hspd1	http://amigo.geneontology.org/amigo/term/GO:0098761
glutathione binding	Gene Ontology	GO:0043295	1	18	0.0348159	0.050034	Gsta1	http://amigo.geneontology.org/amigo/term/GO:0043295
cellular response to electrical stimulus	Gene Ontology	GO:0071257	1	18	0.0348159	0.050034	Actb	http://amigo.geneontology.org/amigo/term/GO:0071257
regulation of gluconeogenesis	Gene Ontology	GO:0006111	1	18	0.0348159	0.050034	Acadm	http://amigo.geneontology.org/amigo/term/GO:0006111
negative regulation of oxidative stress-induced neuron death	Gene Ontology	GO:1903204	1	18	0.0348159	0.050034	Park7	http://amigo.geneontology.org/amigo/term/GO:1903204
antioxidant activity	Gene Ontology	GO:0016209	1	18	0.0348159	0.050034	Cat	http://amigo.geneontology.org/amigo/term/GO:0016209
carboxypeptidase activity	Gene Ontology	GO:0004180	1	18	0.0348159	0.050034	Cndp2	http://amigo.geneontology.org/amigo/term/GO:0004180
dendritic spine head	Gene Ontology	GO:0044327	1	18	0.0348159	0.050034	Atp1a3	http://amigo.geneontology.org/amigo/term/GO:0044327
ATP biosynthetic process	Gene Ontology	GO:0006754	1	18	0.0348159	0.050034	Pkm	http://amigo.geneontology.org/amigo/term/GO:0006754
COPI-coated vesicle	Gene Ontology	GO:0030137	1	18	0.0348159	0.050034	Arf1	http://amigo.geneontology.org/amigo/term/GO:0030137
acyl-CoA hydrolase activity	Gene Ontology	GO:0047617	1	18	0.0348159	0.050034	Acaa2	http://amigo.geneontology.org/amigo/term/GO:0047617
protein-membrane adaptor activity	Gene Ontology	GO:0043495	1	18	0.0348159	0.050034	Pdzk1	http://amigo.geneontology.org/amigo/term/GO:0043495
male gonad development	Gene Ontology	GO:0008584	2	157	0.0355696	0.051071	Uba52|Ubb	http://amigo.geneontology.org/amigo/term/GO:0008584
dendritic spine development	Gene Ontology	GO:0060996	1	19	0.0366149	0.0520075	Arf4	http://amigo.geneontology.org/amigo/term/GO:0060996
glycogen biosynthetic process	Gene Ontology	GO:0005978	1	19	0.0366149	0.0520075	Acadm	http://amigo.geneontology.org/amigo/term/GO:0005978
ubiquitin-specific protease binding	Gene Ontology	GO:1990381	1	19	0.0366149	0.0520075	Park7	http://amigo.geneontology.org/amigo/term/GO:1990381
ferric iron binding	Gene Ontology	GO:0008199	1	19	0.0366149	0.0520075	Tf	http://amigo.geneontology.org/amigo/term/GO:0008199
long-chain fatty acid transporter activity	Gene Ontology	GO:0005324	1	19	0.0366149	0.0520075	Fabp3	http://amigo.geneontology.org/amigo/term/GO:0005324
regulation of presynaptic cytosolic calcium ion concentration	Gene Ontology	GO:0099509	1	19	0.0366149	0.0520075	Calb1	http://amigo.geneontology.org/amigo/term/GO:0099509
long-term synaptic depression	Gene Ontology	GO:0060292	1	19	0.0366149	0.0520075	Arf1	http://amigo.geneontology.org/amigo/term/GO:0060292
microvillus assembly	Gene Ontology	GO:0030033	1	19	0.0366149	0.0520075	Ezr	http://amigo.geneontology.org/amigo/term/GO:0030033
establishment of epithelial cell apical/basal polarity	Gene Ontology	GO:0045198	1	19	0.0366149	0.0520075	Ezr	http://amigo.geneontology.org/amigo/term/GO:0045198
positive regulation of cell motility	Gene Ontology	GO:2000147	1	19	0.0366149	0.0520075	Tf	http://amigo.geneontology.org/amigo/term/GO:2000147
establishment of endothelial barrier	Gene Ontology	GO:0061028	1	19	0.0366149	0.0520075	Ezr	http://amigo.geneontology.org/amigo/term/GO:0061028
protein targeting to mitochondrion	Gene Ontology	GO:0006626	1	19	0.0366149	0.0520075	Ywhaz	http://amigo.geneontology.org/amigo/term/GO:0006626
cell surface	Gene Ontology	GO:0009986	4	672	0.0372738	0.052849	Got2|Pebp1|Tf|Hspd1	http://amigo.geneontology.org/amigo/term/GO:0009986
ribonucleoprotein complex	Gene Ontology	GO:1990904	2	162	0.0376271	0.0533023	Actb|Actn4	http://amigo.geneontology.org/amigo/term/GO:1990904
aminopeptidase activity	Gene Ontology	GO:0004177	1	20	0.0384106	0.0537884	Anpep	http://amigo.geneontology.org/amigo/term/GO:0004177
positive regulation of macrophage activation	Gene Ontology	GO:0043032	1	20	0.0384106	0.0537884	Hspd1	http://amigo.geneontology.org/amigo/term/GO:0043032
peroxisomal matrix	Gene Ontology	GO:0005782	1	20	0.0384106	0.0537884	Hspd1	http://amigo.geneontology.org/amigo/term/GO:0005782
negative regulation of endoplasmic reticulum stress-induced intrinsic apoptotic signaling pathway	Gene Ontology	GO:1902236	1	20	0.0384106	0.0537884	Park7	http://amigo.geneontology.org/amigo/term/GO:1902236
establishment or maintenance of epithelial cell apical/basal polarity	Gene Ontology	GO:0045197	1	20	0.0384106	0.0537884	Arf4	http://amigo.geneontology.org/amigo/term/GO:0045197
DNA metabolic process	Gene Ontology	GO:0006259	1	20	0.0384106	0.0537884	Nme1	http://amigo.geneontology.org/amigo/term/GO:0006259
tight junction	Gene Ontology	GO:0070160	1	20	0.0384106	0.0537884	Actb	http://amigo.geneontology.org/amigo/term/GO:0070160
filopodium assembly	Gene Ontology	GO:0046847	1	20	0.0384106	0.0537884	Ezr	http://amigo.geneontology.org/amigo/term/GO:0046847
heparan sulfate proteoglycan binding	Gene Ontology	GO:0043395	1	20	0.0384106	0.0537884	Atp1a3	http://amigo.geneontology.org/amigo/term/GO:0043395
retinoic acid receptor signaling pathway	Gene Ontology	GO:0048384	1	20	0.0384106	0.0537884	Actn4	http://amigo.geneontology.org/amigo/term/GO:0048384
protein ubiquitination	Gene Ontology	GO:0016567	3	396	0.0384486	0.0537941	Uba52|Ubb|Ubc	http://amigo.geneontology.org/amigo/term/GO:0016567
postsynapse	Gene Ontology	GO:0098794	2	165	0.0388832	0.0543543	Atp1a3|Calb1	http://amigo.geneontology.org/amigo/term/GO:0098794
heme binding	Gene Ontology	GO:0020037	2	166	0.0393054	0.054848	Cycs|Cat	http://amigo.geneontology.org/amigo/term/GO:0020037
endocytosis	Gene Ontology	GO:0006897	2	166	0.0393054	0.054848	Dpysl2|Nme1	http://amigo.geneontology.org/amigo/term/GO:0006897
basal part of cell	Gene Ontology	GO:0045178	1	21	0.040203	0.0555151	Tf	http://amigo.geneontology.org/amigo/term/GO:0045178
cellular response to extracellular stimulus	Gene Ontology	GO:0031668	1	21	0.040203	0.0555151	Ldha	http://amigo.geneontology.org/amigo/term/GO:0031668
negative regulation of cytosolic calcium ion concentration	Gene Ontology	GO:0051481	1	21	0.040203	0.0555151	Atp1a2	http://amigo.geneontology.org/amigo/term/GO:0051481
positive regulation of sprouting angiogenesis	Gene Ontology	GO:1903672	1	21	0.040203	0.0555151	Pkm	http://amigo.geneontology.org/amigo/term/GO:1903672
auditory receptor cell stereocilium organization	Gene Ontology	GO:0060088	1	21	0.040203	0.0555151	Sod1	http://amigo.geneontology.org/amigo/term/GO:0060088
anion transport	Gene Ontology	GO:0006820	1	21	0.040203	0.0555151	Vdac1	http://amigo.geneontology.org/amigo/term/GO:0006820
NuA4 histone acetyltransferase complex	Gene Ontology	GO:0035267	1	21	0.040203	0.0555151	Actb	http://amigo.geneontology.org/amigo/term/GO:0035267
cholesterol transport	Gene Ontology	GO:0030301	1	21	0.040203	0.0555151	Pdzk1	http://amigo.geneontology.org/amigo/term/GO:0030301
cellular response to thyroid hormone stimulus	Gene Ontology	GO:0097067	1	21	0.040203	0.0555151	Atp1a3	http://amigo.geneontology.org/amigo/term/GO:0097067
metalloaminopeptidase activity	Gene Ontology	GO:0070006	1	21	0.040203	0.0555151	Anpep	http://amigo.geneontology.org/amigo/term/GO:0070006
regulation of focal adhesion assembly	Gene Ontology	GO:0051893	1	21	0.040203	0.0555151	Actg1	http://amigo.geneontology.org/amigo/term/GO:0051893
presynapse	Gene Ontology	GO:0098793	2	172	0.0418755	0.0575354	Park7|Dpysl2	http://amigo.geneontology.org/amigo/term/GO:0098793
vesicle	Gene Ontology	GO:0031982	2	172	0.0418755	0.0575354	Tf|Ggt1	http://amigo.geneontology.org/amigo/term/GO:0031982
intracellular transport	Gene Ontology	GO:0046907	1	22	0.0419922	0.0575354	Pdzk1	http://amigo.geneontology.org/amigo/term/GO:0046907
inorganic anion transport	Gene Ontology	GO:0015698	1	22	0.0419922	0.0575354	Vdac1	http://amigo.geneontology.org/amigo/term/GO:0015698
muscle cell cellular homeostasis	Gene Ontology	GO:0046716	1	22	0.0419922	0.0575354	Sod1	http://amigo.geneontology.org/amigo/term/GO:0046716
dense core granule	Gene Ontology	GO:0031045	1	22	0.0419922	0.0575354	Sod1	http://amigo.geneontology.org/amigo/term/GO:0031045
retinoic acid receptor binding	Gene Ontology	GO:0042974	1	22	0.0419922	0.0575354	Actn4	http://amigo.geneontology.org/amigo/term/GO:0042974
positive regulation of neuron projection development	Gene Ontology	GO:0010976	2	174	0.0427459	0.0585177	Nme1|Nme2	http://amigo.geneontology.org/amigo/term/GO:0010976
hydrogen peroxide catabolic process	Gene Ontology	GO:0042744	1	23	0.043778	0.0595711	Cat	http://amigo.geneontology.org/amigo/term/GO:0042744
protein ADP-ribosylation	Gene Ontology	GO:0006471	1	23	0.043778	0.0595711	Arf4	http://amigo.geneontology.org/amigo/term/GO:0006471
retina layer formation	Gene Ontology	GO:0010842	1	23	0.043778	0.0595711	Calb1	http://amigo.geneontology.org/amigo/term/GO:0010842
positive regulation of T cell activation	Gene Ontology	GO:0050870	1	23	0.043778	0.0595711	Hspd1	http://amigo.geneontology.org/amigo/term/GO:0050870
I band	Gene Ontology	GO:0031674	1	23	0.043778	0.0595711	Actc1	http://amigo.geneontology.org/amigo/term/GO:0031674
membrane depolarization	Gene Ontology	GO:0051899	1	23	0.043778	0.0595711	Park7	http://amigo.geneontology.org/amigo/term/GO:0051899
response to vitamin E	Gene Ontology	GO:0033197	1	23	0.043778	0.0595711	Cat	http://amigo.geneontology.org/amigo/term/GO:0033197
negative regulation of MAPK cascade	Gene Ontology	GO:0043409	1	24	0.0455606	0.0613137	Pebp1	http://amigo.geneontology.org/amigo/term/GO:0043409
response to amine	Gene Ontology	GO:0014075	1	24	0.0455606	0.0613137	Nme1	http://amigo.geneontology.org/amigo/term/GO:0014075
response to lithium ion	Gene Ontology	GO:0010226	1	24	0.0455606	0.0613137	Acta1	http://amigo.geneontology.org/amigo/term/GO:0010226
cytochrome-c oxidase activity	Gene Ontology	GO:0004129	1	24	0.0455606	0.0613137	Cox4i1	http://amigo.geneontology.org/amigo/term/GO:0004129
response to ATP	Gene Ontology	GO:0033198	1	24	0.0455606	0.0613137	Hspd1	http://amigo.geneontology.org/amigo/term/GO:0033198
prostaglandin metabolic process	Gene Ontology	GO:0006693	1	24	0.0455606	0.0613137	Gsta1	http://amigo.geneontology.org/amigo/term/GO:0006693
positive regulation of receptor-mediated endocytosis	Gene Ontology	GO:0048260	1	24	0.0455606	0.0613137	Tf	http://amigo.geneontology.org/amigo/term/GO:0048260
aerobic respiration	Gene Ontology	GO:0009060	1	24	0.0455606	0.0613137	Cat	http://amigo.geneontology.org/amigo/term/GO:0009060
positive regulation of myelination	Gene Ontology	GO:0031643	1	24	0.0455606	0.0613137	Tf	http://amigo.geneontology.org/amigo/term/GO:0031643
ATPase activator activity	Gene Ontology	GO:0001671	1	24	0.0455606	0.0613137	Atp1b1	http://amigo.geneontology.org/amigo/term/GO:0001671
nuclear outer membrane	Gene Ontology	GO:0005640	1	25	0.0473399	0.0632793	Gsta1	http://amigo.geneontology.org/amigo/term/GO:0005640
transmission of nerve impulse	Gene Ontology	GO:0019226	1	25	0.0473399	0.0632793	Sod1	http://amigo.geneontology.org/amigo/term/GO:0019226
response to growth hormone	Gene Ontology	GO:0060416	1	25	0.0473399	0.0632793	Nme2	http://amigo.geneontology.org/amigo/term/GO:0060416
phosphatidylinositol 3-kinase binding	Gene Ontology	GO:0043548	1	25	0.0473399	0.0632793	Calm1	http://amigo.geneontology.org/amigo/term/GO:0043548
positive regulation of superoxide anion generation	Gene Ontology	GO:0032930	1	25	0.0473399	0.0632793	Sod1	http://amigo.geneontology.org/amigo/term/GO:0032930
negative regulation of T cell receptor signaling pathway	Gene Ontology	GO:0050860	1	25	0.0473399	0.0632793	Ezr	http://amigo.geneontology.org/amigo/term/GO:0050860
sperm capacitation	Gene Ontology	GO:0048240	1	25	0.0473399	0.0632793	Pebp1	http://amigo.geneontology.org/amigo/term/GO:0048240
synaptic vesicle	Gene Ontology	GO:0008021	2	186	0.0481092	0.0642535	Pebp1|Vdac1	http://amigo.geneontology.org/amigo/term/GO:0008021
positive regulation of interferon-alpha production	Gene Ontology	GO:0032727	1	26	0.0491159	0.0651597	Hspd1	http://amigo.geneontology.org/amigo/term/GO:0032727
presynaptic cytosol	Gene Ontology	GO:0099523	1	26	0.0491159	0.0651597	Calb1	http://amigo.geneontology.org/amigo/term/GO:0099523
ionotropic glutamate receptor signaling pathway	Gene Ontology	GO:0035235	1	26	0.0491159	0.0651597	Atp1a3	http://amigo.geneontology.org/amigo/term/GO:0035235
negative regulation of interleukin-2 production	Gene Ontology	GO:0032703	1	26	0.0491159	0.0651597	Ezr	http://amigo.geneontology.org/amigo/term/GO:0032703
protein kinase A binding	Gene Ontology	GO:0051018	1	26	0.0491159	0.0651597	Ezr	http://amigo.geneontology.org/amigo/term/GO:0051018
protein kinase A regulatory subunit binding	Gene Ontology	GO:0034237	1	26	0.0491159	0.0651597	Ezr	http://amigo.geneontology.org/amigo/term/GO:0034237
positive regulation of wound healing	Gene Ontology	GO:0090303	1	26	0.0491159	0.0651597	Actg1	http://amigo.geneontology.org/amigo/term/GO:0090303
mast cell granule	Gene Ontology	GO:0042629	1	26	0.0491159	0.0651597	Ywhaz	http://amigo.geneontology.org/amigo/term/GO:0042629
regulation of protein kinase activity	Gene Ontology	GO:0045859	1	27	0.0508887	0.0670077	Sod1	http://amigo.geneontology.org/amigo/term/GO:0045859
gluconeogenesis	Gene Ontology	GO:0006094	1	27	0.0508887	0.0670077	Tpi1	http://amigo.geneontology.org/amigo/term/GO:0006094
positive regulation of bone resorption	Gene Ontology	GO:0045780	1	27	0.0508887	0.0670077	Tf	http://amigo.geneontology.org/amigo/term/GO:0045780
postsynaptic cytosol	Gene Ontology	GO:0099524	1	27	0.0508887	0.0670077	Calb1	http://amigo.geneontology.org/amigo/term/GO:0099524
negative regulation of reactive oxygen species metabolic process	Gene Ontology	GO:2000378	1	27	0.0508887	0.0670077	Vdac1	http://amigo.geneontology.org/amigo/term/GO:2000378
regulation of reactive oxygen species metabolic process	Gene Ontology	GO:2000377	1	27	0.0508887	0.0670077	Arf4	http://amigo.geneontology.org/amigo/term/GO:2000377
cellular response to follicle-stimulating hormone stimulus	Gene Ontology	GO:0071372	1	28	0.0526583	0.0688241	Tf	http://amigo.geneontology.org/amigo/term/GO:0071372
zymogen activation	Gene Ontology	GO:0031638	1	28	0.0526583	0.0688241	Ggt1	http://amigo.geneontology.org/amigo/term/GO:0031638
nuclear hormone receptor binding	Gene Ontology	GO:0035257	1	28	0.0526583	0.0688241	Actn4	http://amigo.geneontology.org/amigo/term/GO:0035257
regulation of cell size	Gene Ontology	GO:0008361	1	28	0.0526583	0.0688241	Ezr	http://amigo.geneontology.org/amigo/term/GO:0008361
B cell activation	Gene Ontology	GO:0042113	1	28	0.0526583	0.0688241	Hspd1	http://amigo.geneontology.org/amigo/term/GO:0042113
myosin binding	Gene Ontology	GO:0017022	1	28	0.0526583	0.0688241	Actc1	http://amigo.geneontology.org/amigo/term/GO:0017022
skeletal muscle fiber development	Gene Ontology	GO:0048741	1	28	0.0526583	0.0688241	Acta1	http://amigo.geneontology.org/amigo/term/GO:0048741
-	Gene Ontology	GO:1904469	1	28	0.0526583	0.0688241	Hspd1	http://amigo.geneontology.org/amigo/term/GO:1904469
positive regulation of cAMP-mediated signaling	Gene Ontology	GO:0043950	1	29	0.0544246	0.0706096	Pebp1	http://amigo.geneontology.org/amigo/term/GO:0043950
B cell proliferation	Gene Ontology	GO:0042100	1	29	0.0544246	0.0706096	Hspd1	http://amigo.geneontology.org/amigo/term/GO:0042100
skeletal muscle tissue regeneration	Gene Ontology	GO:0043403	1	29	0.0544246	0.0706096	Pkm	http://amigo.geneontology.org/amigo/term/GO:0043403
regulation of protein localization to plasma membrane	Gene Ontology	GO:1903076	1	29	0.0544246	0.0706096	Actb	http://amigo.geneontology.org/amigo/term/GO:1903076
regulation of postsynapse organization	Gene Ontology	GO:0099175	1	29	0.0544246	0.0706096	Arf4	http://amigo.geneontology.org/amigo/term/GO:0099175
podosome	Gene Ontology	GO:0002102	1	29	0.0544246	0.0706096	Actb	http://amigo.geneontology.org/amigo/term/GO:0002102
regulation of protein binding	Gene Ontology	GO:0043393	1	29	0.0544246	0.0706096	Cycs	http://amigo.geneontology.org/amigo/term/GO:0043393
amino acid binding	Gene Ontology	GO:0016597	1	30	0.0561876	0.0726596	Got2	http://amigo.geneontology.org/amigo/term/GO:0016597
olfactory bulb development	Gene Ontology	GO:0021772	1	30	0.0561876	0.0726596	Dpysl2	http://amigo.geneontology.org/amigo/term/GO:0021772
negative regulation of proteasomal ubiquitin-dependent protein catabolic process	Gene Ontology	GO:0032435	1	30	0.0561876	0.0726596	Park7	http://amigo.geneontology.org/amigo/term/GO:0032435
cell motility	Gene Ontology	GO:0048870	1	31	0.0579474	0.0745709	Actb	http://amigo.geneontology.org/amigo/term/GO:0048870
positive regulation of protein localization to nucleus	Gene Ontology	GO:1900182	1	31	0.0579474	0.0745709	Park7	http://amigo.geneontology.org/amigo/term/GO:1900182
gamma-tubulin binding	Gene Ontology	GO:0043015	1	31	0.0579474	0.0745709	Nme1	http://amigo.geneontology.org/amigo/term/GO:0043015
actomyosin structure organization	Gene Ontology	GO:0031032	1	31	0.0579474	0.0745709	Actc1	http://amigo.geneontology.org/amigo/term/GO:0031032
positive regulation of endocytosis	Gene Ontology	GO:0045807	1	31	0.0579474	0.0745709	Arf1	http://amigo.geneontology.org/amigo/term/GO:0045807
actin filament binding	Gene Ontology	GO:0051015	2	207	0.0580444	0.0746353	Ezr|Actn4	http://amigo.geneontology.org/amigo/term/GO:0051015
response to bacterium	Gene Ontology	GO:0009617	2	209	0.0590252	0.075835	Tf|Gsta1	http://amigo.geneontology.org/amigo/term/GO:0009617
anterograde axonal transport	Gene Ontology	GO:0008089	1	32	0.059704	0.0763981	Sod1	http://amigo.geneontology.org/amigo/term/GO:0008089
protein localization to cilium	Gene Ontology	GO:0061512	1	32	0.059704	0.0763981	Arf4	http://amigo.geneontology.org/amigo/term/GO:0061512
blastocyst development	Gene Ontology	GO:0001824	1	32	0.059704	0.0763981	Atp1b1	http://amigo.geneontology.org/amigo/term/GO:0001824
lipopolysaccharide binding	Gene Ontology	GO:0001530	1	32	0.059704	0.0763981	Hspd1	http://amigo.geneontology.org/amigo/term/GO:0001530
leukocyte cell-cell adhesion	Gene Ontology	GO:0007159	1	32	0.059704	0.0763981	Ezr	http://amigo.geneontology.org/amigo/term/GO:0007159
response to estradiol	Gene Ontology	GO:0032355	2	212	0.0605072	0.0773634	Ggt1|Cat	http://amigo.geneontology.org/amigo/term/GO:0032355
positive regulation of mitotic nuclear division	Gene Ontology	GO:0045840	1	33	0.0614574	0.0783204	Pebp1	http://amigo.geneontology.org/amigo/term/GO:0045840
cardiac muscle cell differentiation	Gene Ontology	GO:0055007	1	33	0.0614574	0.0783204	Acadm	http://amigo.geneontology.org/amigo/term/GO:0055007
positive regulation of cytokine production	Gene Ontology	GO:0001819	1	33	0.0614574	0.0783204	Sod1	http://amigo.geneontology.org/amigo/term/GO:0001819
androgen receptor binding	Gene Ontology	GO:0050681	1	33	0.0614574	0.0783204	Park7	http://amigo.geneontology.org/amigo/term/GO:0050681
protein transport	Gene Ontology	GO:0015031	2	214	0.0615023	0.0783204	Selenbp1|Actn4	http://amigo.geneontology.org/amigo/term/GO:0015031
regulation of neuron apoptotic process	Gene Ontology	GO:0043523	1	34	0.0632076	0.0800428	Park7	http://amigo.geneontology.org/amigo/term/GO:0043523
glutathione transferase activity	Gene Ontology	GO:0004364	1	34	0.0632076	0.0800428	Gsta1	http://amigo.geneontology.org/amigo/term/GO:0004364
cellular response to virus	Gene Ontology	GO:0098586	1	34	0.0632076	0.0800428	Arf1	http://amigo.geneontology.org/amigo/term/GO:0098586
acute-phase response	Gene Ontology	GO:0006953	1	35	0.0649545	0.0817336	Tf	http://amigo.geneontology.org/amigo/term/GO:0006953
positive regulation of protein targeting to membrane	Gene Ontology	GO:0090314	1	35	0.0649545	0.0817336	Pdzk1	http://amigo.geneontology.org/amigo/term/GO:0090314
ferrous iron binding	Gene Ontology	GO:0008198	1	35	0.0649545	0.0817336	Tf	http://amigo.geneontology.org/amigo/term/GO:0008198
response to muscle activity	Gene Ontology	GO:0014850	1	35	0.0649545	0.0817336	Got2	http://amigo.geneontology.org/amigo/term/GO:0014850
cellular response to cadmium ion	Gene Ontology	GO:0071276	1	35	0.0649545	0.0817336	Sod1	http://amigo.geneontology.org/amigo/term/GO:0071276
T cell activation	Gene Ontology	GO:0042110	1	35	0.0649545	0.0817336	Hspd1	http://amigo.geneontology.org/amigo/term/GO:0042110
regulation of ERK1 and ERK2 cascade	Gene Ontology	GO:0070372	1	35	0.0649545	0.0817336	Ywhaz	http://amigo.geneontology.org/amigo/term/GO:0070372
regulation of multicellular organism growth	Gene Ontology	GO:0040014	1	36	0.0666983	0.0833991	Sod1	http://amigo.geneontology.org/amigo/term/GO:0040014
negative regulation of cardiac muscle cell apoptotic process	Gene Ontology	GO:0010667	1	36	0.0666983	0.0833991	Slc25a4	http://amigo.geneontology.org/amigo/term/GO:0010667
iron ion transport	Gene Ontology	GO:0006826	1	36	0.0666983	0.0833991	Tf	http://amigo.geneontology.org/amigo/term/GO:0006826
reactive oxygen species metabolic process	Gene Ontology	GO:0072593	1	36	0.0666983	0.0833991	Sod1	http://amigo.geneontology.org/amigo/term/GO:0072593
epidermal growth factor receptor binding	Gene Ontology	GO:0005154	1	36	0.0666983	0.0833991	Arf4	http://amigo.geneontology.org/amigo/term/GO:0005154
positive regulation of phosphorylation	Gene Ontology	GO:0042327	1	36	0.0666983	0.0833991	Tf	http://amigo.geneontology.org/amigo/term/GO:0042327
4 iron, 4 sulfur cluster binding	Gene Ontology	GO:0051539	1	36	0.0666983	0.0833991	Aco2	http://amigo.geneontology.org/amigo/term/GO:0051539
regulation of cyclin-dependent protein serine/threonine kinase activity	Gene Ontology	GO:0000079	1	37	0.0684388	0.0852398	Actb	http://amigo.geneontology.org/amigo/term/GO:0000079
calcium channel regulator activity	Gene Ontology	GO:0005246	1	37	0.0684388	0.0852398	Calm1	http://amigo.geneontology.org/amigo/term/GO:0005246
response to unfolded protein	Gene Ontology	GO:0006986	1	37	0.0684388	0.0852398	Hspd1	http://amigo.geneontology.org/amigo/term/GO:0006986
mitogen-activated protein kinase binding	Gene Ontology	GO:0051019	1	37	0.0684388	0.0852398	Pebp1	http://amigo.geneontology.org/amigo/term/GO:0051019
regulation of synapse organization	Gene Ontology	GO:0050807	1	37	0.0684388	0.0852398	Arf4	http://amigo.geneontology.org/amigo/term/GO:0050807
activation of JUN kinase activity	Gene Ontology	GO:0007257	1	38	0.0701761	0.0868587	Tf	http://amigo.geneontology.org/amigo/term/GO:0007257
positive regulation of dendritic spine development	Gene Ontology	GO:0060999	1	38	0.0701761	0.0868587	Arf1	http://amigo.geneontology.org/amigo/term/GO:0060999
dendrite cytoplasm	Gene Ontology	GO:0032839	1	38	0.0701761	0.0868587	Sod1	http://amigo.geneontology.org/amigo/term/GO:0032839
osteoclast differentiation	Gene Ontology	GO:0030316	1	38	0.0701761	0.0868587	Tf	http://amigo.geneontology.org/amigo/term/GO:0030316
insulin secretion	Gene Ontology	GO:0030073	1	38	0.0701761	0.0868587	Park7	http://amigo.geneontology.org/amigo/term/GO:0030073
positive regulation of cell division	Gene Ontology	GO:0051781	1	38	0.0701761	0.0868587	Cat	http://amigo.geneontology.org/amigo/term/GO:0051781
eating behavior	Gene Ontology	GO:0042755	1	38	0.0701761	0.0868587	Pebp1	http://amigo.geneontology.org/amigo/term/GO:0042755
mRNA binding	Gene Ontology	GO:0003729	2	233	0.0712293	0.0880251	Park7|Pkm	http://amigo.geneontology.org/amigo/term/GO:0003729
protein C-terminus binding	Gene Ontology	GO:0008022	2	233	0.0712293	0.0880251	Ezr|Atp1b1	http://amigo.geneontology.org/amigo/term/GO:0008022
plasma membrane raft	Gene Ontology	GO:0044853	1	39	0.0719103	0.0883168	Ezr	http://amigo.geneontology.org/amigo/term/GO:0044853
sarcomere organization	Gene Ontology	GO:0045214	1	39	0.0719103	0.0883168	Actg1	http://amigo.geneontology.org/amigo/term/GO:0045214
negative regulation of protein catabolic process	Gene Ontology	GO:0042177	1	39	0.0719103	0.0883168	Park7	http://amigo.geneontology.org/amigo/term/GO:0042177
filamentous actin	Gene Ontology	GO:0031941	1	39	0.0719103	0.0883168	Actg1	http://amigo.geneontology.org/amigo/term/GO:0031941
protein targeting	Gene Ontology	GO:0006605	1	39	0.0719103	0.0883168	Ywhaz	http://amigo.geneontology.org/amigo/term/GO:0006605
triglyceride metabolic process	Gene Ontology	GO:0006641	1	39	0.0719103	0.0883168	Cat	http://amigo.geneontology.org/amigo/term/GO:0006641
negative regulation of insulin secretion	Gene Ontology	GO:0046676	1	39	0.0719103	0.0883168	Hadh	http://amigo.geneontology.org/amigo/term/GO:0046676
cellular response to reactive oxygen species	Gene Ontology	GO:0034614	1	40	0.0736413	0.089611	Park7	http://amigo.geneontology.org/amigo/term/GO:0034614
regulation of neuron projection development	Gene Ontology	GO:0010975	1	40	0.0736413	0.089611	Dpysl2	http://amigo.geneontology.org/amigo/term/GO:0010975
response to tumor necrosis factor	Gene Ontology	GO:0034612	1	40	0.0736413	0.089611	Ggt1	http://amigo.geneontology.org/amigo/term/GO:0034612
cochlea development	Gene Ontology	GO:0090102	1	40	0.0736413	0.089611	Calb1	http://amigo.geneontology.org/amigo/term/GO:0090102
maternal process involved in female pregnancy	Gene Ontology	GO:0060135	1	40	0.0736413	0.089611	Park7	http://amigo.geneontology.org/amigo/term/GO:0060135
response to hyperoxia	Gene Ontology	GO:0055093	1	40	0.0736413	0.089611	Cat	http://amigo.geneontology.org/amigo/term/GO:0055093
positive regulation of multicellular organism growth	Gene Ontology	GO:0040018	1	40	0.0736413	0.089611	Ezr	http://amigo.geneontology.org/amigo/term/GO:0040018
immunological synapse	Gene Ontology	GO:0001772	1	40	0.0736413	0.089611	Ezr	http://amigo.geneontology.org/amigo/term/GO:0001772
positive regulation of ATPase activity	Gene Ontology	GO:0032781	1	40	0.0736413	0.089611	Atp1b1	http://amigo.geneontology.org/amigo/term/GO:0032781
regulation of insulin secretion	Gene Ontology	GO:0050796	1	41	0.0753691	0.0913634	Hadh	http://amigo.geneontology.org/amigo/term/GO:0050796
positive regulation of interleukin-12 production	Gene Ontology	GO:0032735	1	41	0.0753691	0.0913634	Hspd1	http://amigo.geneontology.org/amigo/term/GO:0032735
NADP binding	Gene Ontology	GO:0050661	1	41	0.0753691	0.0913634	Cat	http://amigo.geneontology.org/amigo/term/GO:0050661
regulation of neuron differentiation	Gene Ontology	GO:0045664	1	42	0.0770937	0.093028	Dpysl2	http://amigo.geneontology.org/amigo/term/GO:0045664
positive regulation of interleukin-10 production	Gene Ontology	GO:0032733	1	42	0.0770937	0.093028	Hspd1	http://amigo.geneontology.org/amigo/term/GO:0032733
anion transmembrane transport	Gene Ontology	GO:0098656	1	42	0.0770937	0.093028	Vdac1	http://amigo.geneontology.org/amigo/term/GO:0098656
stereocilium	Gene Ontology	GO:0032420	1	42	0.0770937	0.093028	Calb1	http://amigo.geneontology.org/amigo/term/GO:0032420
cytokine binding	Gene Ontology	GO:0019955	1	42	0.0770937	0.093028	Park7	http://amigo.geneontology.org/amigo/term/GO:0019955
epidermal growth factor receptor signaling pathway	Gene Ontology	GO:0007173	1	42	0.0770937	0.093028	Arf4	http://amigo.geneontology.org/amigo/term/GO:0007173
positive regulation of smooth muscle cell migration	Gene Ontology	GO:0014911	1	43	0.0788152	0.0946736	S100a11	http://amigo.geneontology.org/amigo/term/GO:0014911
regulation of growth	Gene Ontology	GO:0040008	1	43	0.0788152	0.0946736	Tkt	http://amigo.geneontology.org/amigo/term/GO:0040008
cellular response to organic substance	Gene Ontology	GO:0071310	1	43	0.0788152	0.0946736	Calb1	http://amigo.geneontology.org/amigo/term/GO:0071310
response to vitamin A	Gene Ontology	GO:0033189	1	43	0.0788152	0.0946736	Cat	http://amigo.geneontology.org/amigo/term/GO:0033189
negative regulation of extrinsic apoptotic signaling pathway	Gene Ontology	GO:2001237	1	43	0.0788152	0.0946736	Park7	http://amigo.geneontology.org/amigo/term/GO:2001237
response to cadmium ion	Gene Ontology	GO:0046686	1	44	0.0805335	0.0965187	Cat	http://amigo.geneontology.org/amigo/term/GO:0046686
receptor internalization	Gene Ontology	GO:0031623	1	44	0.0805335	0.0965187	Ezr	http://amigo.geneontology.org/amigo/term/GO:0031623
response to immobilization stress	Gene Ontology	GO:0035902	1	44	0.0805335	0.0965187	Actb	http://amigo.geneontology.org/amigo/term/GO:0035902
microtubule binding	Gene Ontology	GO:0008017	2	253	0.0819686	0.0980166	Dpysl2|Ezr	http://amigo.geneontology.org/amigo/term/GO:0008017
actin binding	Gene Ontology	GO:0003779	2	253	0.0819686	0.0980166	Ezr|Actn4	http://amigo.geneontology.org/amigo/term/GO:0003779
basolateral plasma membrane	Gene Ontology	GO:0016323	2	253	0.0819686	0.0980166	Ezr|Atp1b1	http://amigo.geneontology.org/amigo/term/GO:0016323
response to interleukin-1	Gene Ontology	GO:0070555	1	45	0.0822487	0.0982037	Slc25a4	http://amigo.geneontology.org/amigo/term/GO:0070555
tumor necrosis factor-mediated signaling pathway	Gene Ontology	GO:0033209	1	45	0.0822487	0.0982037	Actn4	http://amigo.geneontology.org/amigo/term/GO:0033209
positive regulation of cell migration	Gene Ontology	GO:0030335	2	257	0.0841736	0.100201	Actg1|Actn4	http://amigo.geneontology.org/amigo/term/GO:0030335
structural constituent of ribosome	Gene Ontology	GO:0003735	2	257	0.0841736	0.100201	Uba52|Ubb	http://amigo.geneontology.org/amigo/term/GO:0003735
myofibril	Gene Ontology	GO:0030016	1	47	0.0856696	0.101677	Actg1	http://amigo.geneontology.org/amigo/term/GO:0030016
regulation of cytosolic calcium ion concentration	Gene Ontology	GO:0051480	1	47	0.0856696	0.101677	Calb1	http://amigo.geneontology.org/amigo/term/GO:0051480
nucleotide binding	Gene Ontology	GO:0000166	1	47	0.0856696	0.101677	Vdac1	http://amigo.geneontology.org/amigo/term/GO:0000166
nuclear receptor transcription coactivator activity	Gene Ontology	GO:0030374	1	47	0.0856696	0.101677	Actn4	http://amigo.geneontology.org/amigo/term/GO:0030374
early endosome	Gene Ontology	GO:0005769	2	261	0.0863969	0.102463	Tf|Hspd1	http://amigo.geneontology.org/amigo/term/GO:0005769
establishment or maintenance of cell polarity	Gene Ontology	GO:0007163	1	48	0.0873753	0.103469	Actb	http://amigo.geneontology.org/amigo/term/GO:0007163
ureteric bud development	Gene Ontology	GO:0001657	1	48	0.0873753	0.103469	Cat	http://amigo.geneontology.org/amigo/term/GO:0001657
cellular response to amyloid-beta	Gene Ontology	GO:1904646	1	49	0.0890779	0.10525	Atp1a3	http://amigo.geneontology.org/amigo/term/GO:1904646
organic acid metabolic process	Gene Ontology	GO:0006082	1	49	0.0890779	0.10525	Acadm	http://amigo.geneontology.org/amigo/term/GO:0006082
phosphatidylinositol-mediated signaling	Gene Ontology	GO:0048015	1	49	0.0890779	0.10525	Ezr	http://amigo.geneontology.org/amigo/term/GO:0048015
response to UV	Gene Ontology	GO:0009411	1	50	0.0907774	0.107098	Cat	http://amigo.geneontology.org/amigo/term/GO:0009411
kinesin binding	Gene Ontology	GO:0019894	1	51	0.0924737	0.108777	Actb	http://amigo.geneontology.org/amigo/term/GO:0019894
response to morphine	Gene Ontology	GO:0043278	1	51	0.0924737	0.108777	Got2	http://amigo.geneontology.org/amigo/term/GO:0043278
response to antibiotic	Gene Ontology	GO:0046677	1	51	0.0924737	0.108777	Sod1	http://amigo.geneontology.org/amigo/term/GO:0046677
response to radiation	Gene Ontology	GO:0009314	1	52	0.094167	0.110604	Cat	http://amigo.geneontology.org/amigo/term/GO:0009314
repressing transcription factor binding	Gene Ontology	GO:0070491	1	52	0.094167	0.110604	Park7	http://amigo.geneontology.org/amigo/term/GO:0070491
response to lipopolysaccharide	Gene Ontology	GO:0032496	2	275	0.0943157	0.110697	Hspd1|Ggt1	http://amigo.geneontology.org/amigo/term/GO:0032496
pyridoxal phosphate binding	Gene Ontology	GO:0030170	1	53	0.0958571	0.112257	Got2	http://amigo.geneontology.org/amigo/term/GO:0030170
sarcoplasmic reticulum	Gene Ontology	GO:0016529	1	53	0.0958571	0.112257	Fabp3	http://amigo.geneontology.org/amigo/term/GO:0016529
positive regulation of insulin secretion	Gene Ontology	GO:0032024	1	53	0.0958571	0.112257	Glud1	http://amigo.geneontology.org/amigo/term/GO:0032024
muscle contraction	Gene Ontology	GO:0006936	1	54	0.0975442	0.113813	Acta2	http://amigo.geneontology.org/amigo/term/GO:0006936
single fertilization	Gene Ontology	GO:0007338	1	54	0.0975442	0.113813	Park7	http://amigo.geneontology.org/amigo/term/GO:0007338
negative regulation of protein ubiquitination	Gene Ontology	GO:0031397	1	54	0.0975442	0.113813	Park7	http://amigo.geneontology.org/amigo/term/GO:0031397
fertilization	Gene Ontology	GO:0009566	1	54	0.0975442	0.113813	Park7	http://amigo.geneontology.org/amigo/term/GO:0009566
metallopeptidase activity	Gene Ontology	GO:0008237	1	54	0.0975442	0.113813	Anpep	http://amigo.geneontology.org/amigo/term/GO:0008237
positive regulation of protein-containing complex assembly	Gene Ontology	GO:0031334	1	55	0.0992281	0.115693	Park7	http://amigo.geneontology.org/amigo/term/GO:0031334
calcium channel activity	Gene Ontology	GO:0005262	1	56	0.100909	0.117394	Vdac1	http://amigo.geneontology.org/amigo/term/GO:0005262
spinal cord development	Gene Ontology	GO:0021510	1	56	0.100909	0.117394	Dpysl2	http://amigo.geneontology.org/amigo/term/GO:0021510
response to steroid hormone	Gene Ontology	GO:0048545	1	57	0.102587	0.119172	Acta1	http://amigo.geneontology.org/amigo/term/GO:0048545
response to electrical stimulus	Gene Ontology	GO:0051602	1	57	0.102587	0.119172	Pebp1	http://amigo.geneontology.org/amigo/term/GO:0051602
catalytic activity	Gene Ontology	GO:0003824	1	58	0.104261	0.1205	Uqcrc1	http://amigo.geneontology.org/amigo/term/GO:0003824
Rac GTPase binding	Gene Ontology	GO:0048365	1	58	0.104261	0.1205	Sod1	http://amigo.geneontology.org/amigo/term/GO:0048365
positive regulation of interleukin-8 production	Gene Ontology	GO:0032757	1	58	0.104261	0.1205	Park7	http://amigo.geneontology.org/amigo/term/GO:0032757
cellular response to heat	Gene Ontology	GO:0034605	1	58	0.104261	0.1205	Hspd1	http://amigo.geneontology.org/amigo/term/GO:0034605
positive regulation of protein localization to plasma membrane	Gene Ontology	GO:1903078	1	58	0.104261	0.1205	Ezr	http://amigo.geneontology.org/amigo/term/GO:1903078
regulation of synaptic plasticity	Gene Ontology	GO:0048167	1	58	0.104261	0.1205	Calb1	http://amigo.geneontology.org/amigo/term/GO:0048167
structural constituent of cytoskeleton	Gene Ontology	GO:0005200	1	58	0.104261	0.1205	Actg1	http://amigo.geneontology.org/amigo/term/GO:0005200
lysosome	Gene Ontology	GO:0005764	2	295	0.105975	0.122303	Cat|Sod1	http://amigo.geneontology.org/amigo/term/GO:0005764
basal plasma membrane	Gene Ontology	GO:0009925	1	60	0.107602	0.12373	Tf	http://amigo.geneontology.org/amigo/term/GO:0009925
amyloid-beta binding	Gene Ontology	GO:0001540	1	60	0.107602	0.12373	Atp1a3	http://amigo.geneontology.org/amigo/term/GO:0001540
response to nicotine	Gene Ontology	GO:0035094	1	60	0.107602	0.12373	Atp1a2	http://amigo.geneontology.org/amigo/term/GO:0035094
ovarian follicle development	Gene Ontology	GO:0001541	1	60	0.107602	0.12373	Sod1	http://amigo.geneontology.org/amigo/term/GO:0001541
positive regulation of cysteine-type endopeptidase activity involved in apoptotic process	Gene Ontology	GO:0043280	1	61	0.109267	0.125373	Cycs	http://amigo.geneontology.org/amigo/term/GO:0043280
regulation of catalytic activity	Gene Ontology	GO:0050790	1	61	0.109267	0.125373	Calm2	http://amigo.geneontology.org/amigo/term/GO:0050790
positive regulation of phagocytosis	Gene Ontology	GO:0050766	1	61	0.109267	0.125373	Sod1	http://amigo.geneontology.org/amigo/term/GO:0050766
response to starvation	Gene Ontology	GO:0042594	1	62	0.110929	0.127097	Acadm	http://amigo.geneontology.org/amigo/term/GO:0042594
endocytic vesicle	Gene Ontology	GO:0030139	1	62	0.110929	0.127097	Tf	http://amigo.geneontology.org/amigo/term/GO:0030139
heart development	Gene Ontology	GO:0007507	2	304	0.111344	0.12748	Acadm|Slc25a4	http://amigo.geneontology.org/amigo/term/GO:0007507
positive regulation of nucleic acid-templated transcription	Gene Ontology	GO:1903508	1	63	0.112589	0.128719	Actn4	http://amigo.geneontology.org/amigo/term/GO:1903508
actin cytoskeleton reorganization	Gene Ontology	GO:0031532	1	63	0.112589	0.128719	Ezr	http://amigo.geneontology.org/amigo/term/GO:0031532
embryo implantation	Gene Ontology	GO:0007566	1	64	0.114245	0.130519	Sod1	http://amigo.geneontology.org/amigo/term/GO:0007566
extrinsic component of membrane	Gene Ontology	GO:0019898	1	65	0.115898	0.132123	Ezr	http://amigo.geneontology.org/amigo/term/GO:0019898
axon cytoplasm	Gene Ontology	GO:1904115	1	66	0.117549	0.133716	Sod1	http://amigo.geneontology.org/amigo/term/GO:1904115
mammary gland development	Gene Ontology	GO:0030879	1	66	0.117549	0.133716	Nme1	http://amigo.geneontology.org/amigo/term/GO:0030879
response to organonitrogen compound	Gene Ontology	GO:0010243	1	67	0.119196	0.135493	Pebp1	http://amigo.geneontology.org/amigo/term/GO:0010243
lateral plasma membrane	Gene Ontology	GO:0016328	1	68	0.12084	0.137165	Atp1b1	http://amigo.geneontology.org/amigo/term/GO:0016328
cytoskeletal protein binding	Gene Ontology	GO:0008092	1	68	0.12084	0.137165	Fabp3	http://amigo.geneontology.org/amigo/term/GO:0008092
nuclear body	Gene Ontology	GO:0016604	2	320	0.121062	0.137319	Tkt|Actn4	http://amigo.geneontology.org/amigo/term/GO:0016604
protein heterodimerization activity	Gene Ontology	GO:0046982	2	321	0.121676	0.137917	Atp1a2|Atp1b1	http://amigo.geneontology.org/amigo/term/GO:0046982
bicellular tight junction assembly	Gene Ontology	GO:0070830	1	69	0.122481	0.138434	Actn4	http://amigo.geneontology.org/amigo/term/GO:0070830
positive regulation of NIK/NF-kappaB signaling	Gene Ontology	GO:1901224	1	69	0.122481	0.138434	Actn4	http://amigo.geneontology.org/amigo/term/GO:1901224
cholesterol metabolic process	Gene Ontology	GO:0008203	1	69	0.122481	0.138434	Cat	http://amigo.geneontology.org/amigo/term/GO:0008203
cell adhesion molecule binding	Gene Ontology	GO:0050839	1	69	0.122481	0.138434	Ezr	http://amigo.geneontology.org/amigo/term/GO:0050839
xenobiotic metabolic process	Gene Ontology	GO:0006805	1	70	0.124119	0.140186	Gsta1	http://amigo.geneontology.org/amigo/term/GO:0006805
sperm flagellum	Gene Ontology	GO:0036126	1	71	0.125755	0.141731	Atp1b1	http://amigo.geneontology.org/amigo/term/GO:0036126
flavin adenine dinucleotide binding	Gene Ontology	GO:0050660	1	71	0.125755	0.141731	Acadm	http://amigo.geneontology.org/amigo/term/GO:0050660
chromosome segregation	Gene Ontology	GO:0007059	1	72	0.127387	0.143367	Slc25a5	http://amigo.geneontology.org/amigo/term/GO:0007059
p53 binding	Gene Ontology	GO:0002039	1	72	0.127387	0.143367	Hspd1	http://amigo.geneontology.org/amigo/term/GO:0002039
endoplasmic reticulum-Golgi intermediate compartment	Gene Ontology	GO:0005793	1	74	0.130642	0.146304	Anpep	http://amigo.geneontology.org/amigo/term/GO:0005793
liver regeneration	Gene Ontology	GO:0097421	1	74	0.130642	0.146304	Ggt1	http://amigo.geneontology.org/amigo/term/GO:0097421
chromatin DNA binding	Gene Ontology	GO:0031490	1	74	0.130642	0.146304	Actn4	http://amigo.geneontology.org/amigo/term/GO:0031490
response to testosterone	Gene Ontology	GO:0033574	1	74	0.130642	0.146304	Nme1	http://amigo.geneontology.org/amigo/term/GO:0033574
cytoplasmic vesicle	Gene Ontology	GO:0031410	2	337	0.131609	0.147283	Tf|Sod1	http://amigo.geneontology.org/amigo/term/GO:0031410
negative regulation of gene expression	Gene Ontology	GO:0010629	2	338	0.132236	0.147809	Park7|Nme1	http://amigo.geneontology.org/amigo/term/GO:0010629
SMAD protein signal transduction	Gene Ontology	GO:0060395	1	75	0.132265	0.147809	Tf	http://amigo.geneontology.org/amigo/term/GO:0060395
positive regulation of phosphatidylinositol 3-kinase signaling	Gene Ontology	GO:0014068	1	76	0.133885	0.149305	Cat	http://amigo.geneontology.org/amigo/term/GO:0014068
negative regulation of protein kinase activity	Gene Ontology	GO:0006469	1	76	0.133885	0.149305	Park7	http://amigo.geneontology.org/amigo/term/GO:0006469
cytoplasmic ribonucleoprotein granule	Gene Ontology	GO:0036464	1	76	0.133885	0.149305	Actb	http://amigo.geneontology.org/amigo/term/GO:0036464
cellular response to retinoic acid	Gene Ontology	GO:0071300	1	77	0.135503	0.150685	Atp1a3	http://amigo.geneontology.org/amigo/term/GO:0071300
cell aging	Gene Ontology	GO:0007569	1	77	0.135503	0.150685	Sod1	http://amigo.geneontology.org/amigo/term/GO:0007569
scaffold protein binding	Gene Ontology	GO:0097110	1	77	0.135503	0.150685	Park7	http://amigo.geneontology.org/amigo/term/GO:0097110
microvillus	Gene Ontology	GO:0005902	1	78	0.137117	0.152161	Ezr	http://amigo.geneontology.org/amigo/term/GO:0005902
double-stranded RNA binding	Gene Ontology	GO:0003725	1	78	0.137117	0.152161	Hspd1	http://amigo.geneontology.org/amigo/term/GO:0003725
cerebellum development	Gene Ontology	GO:0021549	1	78	0.137117	0.152161	Glud1	http://amigo.geneontology.org/amigo/term/GO:0021549
brain development	Gene Ontology	GO:0007420	2	347	0.13791	0.152933	Dpysl2|Arf4	http://amigo.geneontology.org/amigo/term/GO:0007420
activation of cysteine-type endopeptidase activity involved in apoptotic process	Gene Ontology	GO:0006919	1	79	0.138728	0.153413	Hspd1	http://amigo.geneontology.org/amigo/term/GO:0006919
learning or memory	Gene Ontology	GO:0007611	1	79	0.138728	0.153413	Calb1	http://amigo.geneontology.org/amigo/term/GO:0007611
negative regulation of ERK1 and ERK2 cascade	Gene Ontology	GO:0070373	1	79	0.138728	0.153413	Ezr	http://amigo.geneontology.org/amigo/term/GO:0070373
regulation of GTPase activity	Gene Ontology	GO:0043087	1	79	0.138728	0.153413	Sod1	http://amigo.geneontology.org/amigo/term/GO:0043087
positive regulation of inflammatory response	Gene Ontology	GO:0050729	1	80	0.140337	0.154653	Hspd1	http://amigo.geneontology.org/amigo/term/GO:0050729
negative regulation of NF-kappaB transcription factor activity	Gene Ontology	GO:0032088	1	80	0.140337	0.154653	Cat	http://amigo.geneontology.org/amigo/term/GO:0032088
negative regulation of neuron death	Gene Ontology	GO:1901215	1	80	0.140337	0.154653	Park7	http://amigo.geneontology.org/amigo/term/GO:1901215
phagocytic vesicle	Gene Ontology	GO:0045335	1	80	0.140337	0.154653	Actg1	http://amigo.geneontology.org/amigo/term/GO:0045335
regulation of actin cytoskeleton organization	Gene Ontology	GO:0032956	1	81	0.141942	0.156205	Ezr	http://amigo.geneontology.org/amigo/term/GO:0032956
positive regulation of interferon-gamma production	Gene Ontology	GO:0032729	1	83	0.145144	0.159287	Hspd1	http://amigo.geneontology.org/amigo/term/GO:0032729
RNA polymerase II transcription regulatory region sequence-specific DNA binding	Gene Ontology	GO:0000977	2	360	0.1462	0.160335	Nme1|Actn4	http://amigo.geneontology.org/amigo/term/GO:0000977
response to virus	Gene Ontology	GO:0009615	1	84	0.14674	0.160595	Acta2	http://amigo.geneontology.org/amigo/term/GO:0009615
melanosome	Gene Ontology	GO:0042470	1	86	0.149925	0.163967	Ywhaz	http://amigo.geneontology.org/amigo/term/GO:0042470
zinc ion binding	Gene Ontology	GO:0008270	3	717	0.150591	0.164583	Anpep|Calb1|Sod1	http://amigo.geneontology.org/amigo/term/GO:0008270
positive regulation of apoptotic process	Gene Ontology	GO:0043065	2	368	0.151353	0.165301	Hspd1|Ldha	http://amigo.geneontology.org/amigo/term/GO:0043065
signaling receptor binding	Gene Ontology	GO:0005102	2	371	0.153295	0.167192	Pebp1|Park7	http://amigo.geneontology.org/amigo/term/GO:0005102
mitochondrion organization	Gene Ontology	GO:0007005	1	89	0.154679	0.168355	Park7	http://amigo.geneontology.org/amigo/term/GO:0007005
animal organ regeneration	Gene Ontology	GO:0031100	1	89	0.154679	0.168355	Pkm	http://amigo.geneontology.org/amigo/term/GO:0031100
peptide binding	Gene Ontology	GO:0042277	1	90	0.156258	0.169958	Anpep	http://amigo.geneontology.org/amigo/term/GO:0042277
PML body	Gene Ontology	GO:0016605	1	91	0.157834	0.171437	Park7	http://amigo.geneontology.org/amigo/term/GO:0016605
MAPK cascade	Gene Ontology	GO:0000165	1	91	0.157834	0.171437	Pebp1	http://amigo.geneontology.org/amigo/term/GO:0000165
transcription factor binding	Gene Ontology	GO:0008134	2	381	0.159803	0.173457	Ywhaz|Park7	http://amigo.geneontology.org/amigo/term/GO:0008134
cholesterol homeostasis	Gene Ontology	GO:0042632	1	93	0.160978	0.174493	Fabp3	http://amigo.geneontology.org/amigo/term/GO:0042632
integrin-mediated signaling pathway	Gene Ontology	GO:0007229	1	94	0.162545	0.176072	Nme2	http://amigo.geneontology.org/amigo/term/GO:0007229
activation of MAPK activity	Gene Ontology	GO:0000187	1	95	0.16411	0.177163	Sod1	http://amigo.geneontology.org/amigo/term/GO:0000187
autophagy	Gene Ontology	GO:0006914	1	95	0.16411	0.177163	Park7	http://amigo.geneontology.org/amigo/term/GO:0006914
integral component of presynaptic membrane	Gene Ontology	GO:0099056	1	95	0.16411	0.177163	Atp1a3	http://amigo.geneontology.org/amigo/term/GO:0099056
axonogenesis	Gene Ontology	GO:0007409	1	96	0.165672	0.178606	Actb	http://amigo.geneontology.org/amigo/term/GO:0007409
cellular response to hydrogen peroxide	Gene Ontology	GO:0070301	1	96	0.165672	0.178606	Park7	http://amigo.geneontology.org/amigo/term/GO:0070301
cerebral cortex development	Gene Ontology	GO:0021987	1	98	0.168786	0.181594	Atp1a3	http://amigo.geneontology.org/amigo/term/GO:0021987
negative regulation of cell death	Gene Ontology	GO:0060548	1	99	0.17034	0.182893	Park7	http://amigo.geneontology.org/amigo/term/GO:0060548
positive regulation of peptidyl-serine phosphorylation	Gene Ontology	GO:0033138	1	99	0.17034	0.182893	Park7	http://amigo.geneontology.org/amigo/term/GO:0033138
axon terminus	Gene Ontology	GO:0043679	1	100	0.17189	0.184433	Pebp1	http://amigo.geneontology.org/amigo/term/GO:0043679
positive regulation of cold-induced thermogenesis	Gene Ontology	GO:0120162	1	101	0.173437	0.185968	Hadh	http://amigo.geneontology.org/amigo/term/GO:0120162
cellular response to growth factor stimulus	Gene Ontology	GO:0071363	1	102	0.174982	0.187371	Cat	http://amigo.geneontology.org/amigo/term/GO:0071363
protein folding	Gene Ontology	GO:0006457	1	102	0.174982	0.187371	Hspd1	http://amigo.geneontology.org/amigo/term/GO:0006457
response to glucose	Gene Ontology	GO:0009749	1	105	0.179598	0.191797	Ldha	http://amigo.geneontology.org/amigo/term/GO:0009749
cellular response to drug	Gene Ontology	GO:0035690	1	105	0.179598	0.191797	Nme1	http://amigo.geneontology.org/amigo/term/GO:0035690
cellular calcium ion homeostasis	Gene Ontology	GO:0006874	1	105	0.179598	0.191797	Atp1b1	http://amigo.geneontology.org/amigo/term/GO:0006874
response to wounding	Gene Ontology	GO:0009611	1	105	0.179598	0.191797	Pebp1	http://amigo.geneontology.org/amigo/term/GO:0009611
endomembrane system	Gene Ontology	GO:0012505	1	107	0.182662	0.194676	Arf1	http://amigo.geneontology.org/amigo/term/GO:0012505
phospholipid binding	Gene Ontology	GO:0005543	1	107	0.182662	0.194676	Got2	http://amigo.geneontology.org/amigo/term/GO:0005543
negative regulation of inflammatory response	Gene Ontology	GO:0050728	1	108	0.18419	0.19591	Sod1	http://amigo.geneontology.org/amigo/term/GO:0050728
GABA-ergic synapse	Gene Ontology	GO:0098982	1	108	0.18419	0.19591	Calb1	http://amigo.geneontology.org/amigo/term/GO:0098982
positive regulation of interleukin-6 production	Gene Ontology	GO:0032755	1	108	0.18419	0.19591	Hspd1	http://amigo.geneontology.org/amigo/term/GO:0032755
cellular response to interferon-gamma	Gene Ontology	GO:0071346	1	110	0.187236	0.198884	Actg1	http://amigo.geneontology.org/amigo/term/GO:0071346
post-embryonic development	Gene Ontology	GO:0009791	1	110	0.187236	0.198884	Acadm	http://amigo.geneontology.org/amigo/term/GO:0009791
cytoskeleton organization	Gene Ontology	GO:0007010	1	112	0.190272	0.201703	Dpysl2	http://amigo.geneontology.org/amigo/term/GO:0007010
basement membrane	Gene Ontology	GO:0005604	1	112	0.190272	0.201703	Tf	http://amigo.geneontology.org/amigo/term/GO:0005604
memory	Gene Ontology	GO:0007613	1	115	0.194804	0.206233	Atp1a3	http://amigo.geneontology.org/amigo/term/GO:0007613
adenylate cyclase-activating G protein-coupled receptor signaling pathway	Gene Ontology	GO:0007189	1	115	0.194804	0.206233	Nme2	http://amigo.geneontology.org/amigo/term/GO:0007189
serine-type endopeptidase inhibitor activity	Gene Ontology	GO:0004867	1	116	0.19631	0.207688	Pebp1	http://amigo.geneontology.org/amigo/term/GO:0004867
positive regulation of DNA-binding transcription factor activity	Gene Ontology	GO:0051091	1	119	0.200809	0.212165	Park7	http://amigo.geneontology.org/amigo/term/GO:0051091
spermatid development	Gene Ontology	GO:0007286	1	120	0.202303	0.21346	Pebp1	http://amigo.geneontology.org/amigo/term/GO:0007286
PDZ domain binding	Gene Ontology	GO:0030165	1	120	0.202303	0.21346	Pdzk1	http://amigo.geneontology.org/amigo/term/GO:0030165
circadian rhythm	Gene Ontology	GO:0007623	1	126	0.211211	0.222563	Actb	http://amigo.geneontology.org/amigo/term/GO:0007623
lipid binding	Gene Ontology	GO:0008289	1	126	0.211211	0.222563	Pebp1	http://amigo.geneontology.org/amigo/term/GO:0008289
recycling endosome	Gene Ontology	GO:0055037	1	128	0.214158	0.225221	Tf	http://amigo.geneontology.org/amigo/term/GO:0055037
cellular response to mechanical stimulus	Gene Ontology	GO:0071260	1	129	0.215628	0.226616	Atp1a2	http://amigo.geneontology.org/amigo/term/GO:0071260
Z disc	Gene Ontology	GO:0030018	1	131	0.218559	0.229545	Actn4	http://amigo.geneontology.org/amigo/term/GO:0030018
kinase activity	Gene Ontology	GO:0016301	1	132	0.220021	0.230623	Pkm	http://amigo.geneontology.org/amigo/term/GO:0016301
structural molecule activity	Gene Ontology	GO:0005198	1	132	0.220021	0.230623	Ezr	http://amigo.geneontology.org/amigo/term/GO:0005198
adherens junction	Gene Ontology	GO:0005912	1	137	0.227289	0.237926	Actb	http://amigo.geneontology.org/amigo/term/GO:0005912
regulation of cell shape	Gene Ontology	GO:0008360	1	142	0.23449	0.245303	Ezr	http://amigo.geneontology.org/amigo/term/GO:0008360
double-stranded DNA binding	Gene Ontology	GO:0003690	1	145	0.238778	0.249133	Park7	http://amigo.geneontology.org/amigo/term/GO:0003690
lung development	Gene Ontology	GO:0030324	1	145	0.238778	0.249133	Ywhaz	http://amigo.geneontology.org/amigo/term/GO:0030324
female pregnancy	Gene Ontology	GO:0007565	1	147	0.241625	0.251772	Got2	http://amigo.geneontology.org/amigo/term/GO:0007565
glucose homeostasis	Gene Ontology	GO:0042593	1	149	0.24446	0.254226	Park7	http://amigo.geneontology.org/amigo/term/GO:0042593
cellular response to insulin stimulus	Gene Ontology	GO:0032869	1	149	0.24446	0.254226	Pkm	http://amigo.geneontology.org/amigo/term/GO:0032869
intracellular membrane-bounded organelle	Gene Ontology	GO:0043231	3	918	0.245736	0.255385	Hspd1|Tkt|Cat	http://amigo.geneontology.org/amigo/term/GO:0043231
positive regulation of NF-kappaB transcription factor activity	Gene Ontology	GO:0051092	1	152	0.248694	0.257953	Cat	http://amigo.geneontology.org/amigo/term/GO:0051092
cell cortex	Gene Ontology	GO:0005938	1	153	0.2501	0.259242	Ezr	http://amigo.geneontology.org/amigo/term/GO:0005938
chromatin	Gene Ontology	GO:0000785	1	155	0.252905	0.261978	Park7	http://amigo.geneontology.org/amigo/term/GO:0000785
cellular response to hypoxia	Gene Ontology	GO:0071456	1	156	0.254303	0.263255	Acaa2	http://amigo.geneontology.org/amigo/term/GO:0071456
ciliary basal body	Gene Ontology	GO:0036064	1	165	0.266773	0.275984	Ezr	http://amigo.geneontology.org/amigo/term/GO:0036064
response to nutrient levels	Gene Ontology	GO:0031667	1	174	0.279038	0.288485	Sod1	http://amigo.geneontology.org/amigo/term/GO:0031667
iron ion binding	Gene Ontology	GO:0005506	1	178	0.284424	0.293862	Aco2	http://amigo.geneontology.org/amigo/term/GO:0005506
axon guidance	Gene Ontology	GO:0007411	1	179	0.285764	0.295055	Dpysl2	http://amigo.geneontology.org/amigo/term/GO:0007411
dendrite	Gene Ontology	GO:0030425	2	567	0.286481	0.295602	Dpysl2|Calb1	http://amigo.geneontology.org/amigo/term/GO:0030425
negative regulation of endopeptidase activity	Gene Ontology	GO:0010951	1	180	0.287102	0.295859	Pebp1	http://amigo.geneontology.org/amigo/term/GO:0010951
DNA repair	Gene Ontology	GO:0006281	1	181	0.288438	0.297042	Park7	http://amigo.geneontology.org/amigo/term/GO:0006281
protein autophosphorylation	Gene Ontology	GO:0046777	1	186	0.295078	0.303487	Nme2	http://amigo.geneontology.org/amigo/term/GO:0046777
carbohydrate binding	Gene Ontology	GO:0030246	1	187	0.296398	0.304451	Tkt	http://amigo.geneontology.org/amigo/term/GO:0030246
kidney development	Gene Ontology	GO:0001822	1	187	0.296398	0.304451	Cat	http://amigo.geneontology.org/amigo/term/GO:0001822
signal transduction	Gene Ontology	GO:0007165	2	591	0.303047	0.311078	Ywhaz|Anpep	http://amigo.geneontology.org/amigo/term/GO:0007165
chemical synaptic transmission	Gene Ontology	GO:0007268	1	193	0.304272	0.312134	Vdac1	http://amigo.geneontology.org/amigo/term/GO:0007268
trans-Golgi network	Gene Ontology	GO:0005802	1	196	0.308176	0.315935	Arf1	http://amigo.geneontology.org/amigo/term/GO:0005802
perikaryon	Gene Ontology	GO:0043204	1	197	0.309472	0.317059	Got2	http://amigo.geneontology.org/amigo/term/GO:0043204
cilium	Gene Ontology	GO:0005929	1	215	0.332405	0.340335	Pkm	http://amigo.geneontology.org/amigo/term/GO:0005929
positive regulation of transcription, DNA-templated	Gene Ontology	GO:0045893	2	635	0.333245	0.340975	Tf|Nme2	http://amigo.geneontology.org/amigo/term/GO:0045893
regulation of cell population proliferation	Gene Ontology	GO:0042127	1	223	0.342356	0.350072	S100a11	http://amigo.geneontology.org/amigo/term/GO:0042127
sensory perception of sound	Gene Ontology	GO:0007605	1	229	0.349723	0.357375	Sod1	http://amigo.geneontology.org/amigo/term/GO:0007605
positive regulation of ERK1 and ERK2 cascade	Gene Ontology	GO:0070374	1	230	0.350943	0.358391	Acta2	http://amigo.geneontology.org/amigo/term/GO:0070374
extracellular region	Gene Ontology	GO:0005576	2	663	0.352288	0.359532	Tf|Sod1	http://amigo.geneontology.org/amigo/term/GO:0005576
cellular response to leukemia inhibitory factor	Gene Ontology	GO:1990830	1	235	0.357009	0.363883	Slc25a5	http://amigo.geneontology.org/amigo/term/GO:1990830
multicellular organism development	Gene Ontology	GO:0007275	1	235	0.357009	0.363883	Tpi1	http://amigo.geneontology.org/amigo/term/GO:0007275
cellular_component	Gene Ontology	GO:0005575	5	2131	0.366827	0.373411	Idh2|Aldh6a1|Acta1|Actg2|Arf4	http://amigo.geneontology.org/amigo/term/GO:0005575
cell migration	Gene Ontology	GO:0016477	1	255	0.38072	0.387305	Arf4	http://amigo.geneontology.org/amigo/term/GO:0016477
microtubule	Gene Ontology	GO:0005874	1	265	0.392251	0.39878	Dpysl2	http://amigo.geneontology.org/amigo/term/GO:0005874
cellular response to lipopolysaccharide	Gene Ontology	GO:0071222	1	272	0.400196	0.406337	Park7	http://amigo.geneontology.org/amigo/term/GO:0071222
ubiquitin-dependent protein catabolic process	Gene Ontology	GO:0006511	1	276	0.404691	0.410638	Ubc	http://amigo.geneontology.org/amigo/term/GO:0006511
positive regulation of transcription by RNA polymerase II	Gene Ontology	GO:0045944	3	1244	0.41175	0.417535	Park7|Nme2|Arf4	http://amigo.geneontology.org/amigo/term/GO:0045944
inflammatory response	Gene Ontology	GO:0006954	1	288	0.417976	0.423578	Park7	http://amigo.geneontology.org/amigo/term/GO:0006954
protein serine/threonine kinase activity	Gene Ontology	GO:0004674	1	335	0.46726	0.47322	Nme2	http://amigo.geneontology.org/amigo/term/GO:0004674
cell adhesion	Gene Ontology	GO:0007155	1	340	0.472255	0.477669	Atp1b1	http://amigo.geneontology.org/amigo/term/GO:0007155
nuclear speck	Gene Ontology	GO:0016607	1	360	0.491778	0.496468	Tkt	http://amigo.geneontology.org/amigo/term/GO:0016607
Golgi membrane	Gene Ontology	GO:0000139	1	361	0.492735	0.497118	Arf1	http://amigo.geneontology.org/amigo/term/GO:0000139
external side of plasma membrane	Gene Ontology	GO:0009897	1	383	0.513352	0.51759	Anpep	http://amigo.geneontology.org/amigo/term/GO:0009897
regulation of gene expression	Gene Ontology	GO:0010468	1	420	0.546183	0.549993	Atp1b1	http://amigo.geneontology.org/amigo/term/GO:0010468
cell differentiation	Gene Ontology	GO:0030154	1	465	0.583188	0.586883	Anpep	http://amigo.geneontology.org/amigo/term/GO:0030154
protein phosphorylation	Gene Ontology	GO:0006468	1	483	0.597144	0.600547	Ywhaz	http://amigo.geneontology.org/amigo/term/GO:0006468
positive regulation of cell population proliferation	Gene Ontology	GO:0008284	1	583	0.666703	0.670079	Slc25a5	http://amigo.geneontology.org/amigo/term/GO:0008284
molecular_function	Gene Ontology	GO:0003674	4	2453	0.680879	0.683894	Uba52|Actg1|Actg2|Ubb	http://amigo.geneontology.org/amigo/term/GO:0003674
endoplasmic reticulum membrane	Gene Ontology	GO:0005789	1	632	0.696331	0.698972	Tkt	http://amigo.geneontology.org/amigo/term/GO:0005789
biological_process	Gene Ontology	GO:0008150	3	1950	0.712954	0.715206	Uba52|Ubb|Actg2	http://amigo.geneontology.org/amigo/term/GO:0008150
nucleolus	Gene Ontology	GO:0005730	1	799	0.779127	0.781094	Selenbp1	http://amigo.geneontology.org/amigo/term/GO:0005730
negative regulation of transcription by RNA polymerase II	Gene Ontology	GO:0000122	1	868	0.806443	0.80797	Ezr	http://amigo.geneontology.org/amigo/term/GO:0000122
DNA binding	Gene Ontology	GO:0003677	1	951	0.834928	0.835981	Nme2	http://amigo.geneontology.org/amigo/term/GO:0003677
integral component of plasma membrane	Gene Ontology	GO:0005887	1	983	0.844771	0.845304	Ggt1	http://amigo.geneontology.org/amigo/term/GO:0005887
integral component of membrane	Gene Ontology	GO:0016021	5	5191	0.974176	0.974176	Tf|Cox4i1|Anpep|Slc25a5|Slc25a4	http://amigo.geneontology.org/amigo/term/GO:0016021
--------------------
