# Supplementary material for: Renal proteomics of male offspring exposed to maternal protein restriction: molecular, epigenetic, and nephron-specific signatures of metabolic programming
Source: J Physiol Biochem. 2026 May 7;82(1):48. doi: 10.1007/s13105-026-01189-9 (PMC13149610; doi:10.1007/s13105-026-01189-9)
Supplement: Supplementary file 9 — Supplementary Material 9 (XLSX 60.1 KB) [file 13105_2026_1189_MOESM9_ESM.xlsx]

## Sheet: Supplementary File 6
Term	Overlap	P-value	Adjusted P-value	Old P-value	Old Adjusted P-value	Odds Ratio	Combined Score	Genes
NADH (HMDB01487)	6/204	4.7944e-05	0.054848	0	0	10.3124	102.562	LDHB;GLUD1;LDHA;ALDH6A1;PDHB;HADH
NAD (HMDB00902)	6/246	0.00013453	0.0682462	0	0	8.48966	75.6744	LDHB;GLUD1;LDHA;ALDH6A1;PDHB;HADH
Carbon dioxide (HMDB01967)	1990-04-01	0.000198211	0.0682462	0	0	15.3876	131.197	ALDH6A1;IDH2;PDHB;GGT1
Oxoglutaric acid (HMDB00208)	1938-03-01	0.000243367	0.0682462	0	0	27.9639	232.686	GLUD1;GOT2;IDH2
Famotidine (HMDB01919)	1944-03-01	0.000376879	0.0682462	0	0	23.8645	188.137	GLUD1;GOT2;GGT1
C33H56N7O17P3S (HMDB03712)	2025-11-02	0.000544193	0.0682462	0	0	71.4229	536.83	ACAA2;ACADM
Potassium (HMDB00586)	1952-03-01	0.000617533	0.0682462	0	0	19.9602	147.501	ATP1A3;ATP1A2;ATP1B1
2'-Deoxycytidine diphosphate (HMDB01245)	2025-12-02	0.000651686	0.0682462	0	0	64.2774	471.536	NME2;NME1
Guanosine triphosphate (HMDB01273)	7/460	0.000652152	0.0682462	0	0	5.28179	38.7431	ARF3;ARF4;GLUD1;ARF1;NME2;ARF5;NME1
Magnesium (HMDB00547)	7/463	0.000677622	0.0682462	0	0	5.24623	38.2813	IDH2;NME2;ATP1A3;ATP1A2;ATP1B1;TKT;NME1
3-Acetoacetyl-CoA (HMDB01484)	2013-02-01	0.000768587	0.0682462	0	0	58.4311	419.007	ACAA2;HADH
ACO (HMDB01206)	1957-03-01	0.000808348	0.0682462	0	0	18.1075	128.935	ALDH6A1;ACAA2;PDHB
L-Glutamic acid (HMDB00148)	1958-03-01	0.000850502	0.0682462	0	0	17.7773	125.68	GLUD1;GOT2;GGT1
TYD (HMDB01274)	2014-02-01	0.000894836	0.0682462	0	0	53.5591	375.925	NME2;NME1
(S)-Methylmalonate semialdehyde (HMDB02217)	2014-02-01	0.000894836	0.0682462	0	0	53.5591	375.925	ALDH6A1;HADH
Thiamine pyrophosphate (HMDB01372)	2016-02-01	0.00117515	0.084023	0	0	45.9032	309.68	PDHB;TKT
2-Ketobutyric acid (HMDB00005)	2018-02-01	0.00149215	0.100413	0	0	40.1613	261.351	LDHB;PDHB
L-Aspartic acid (HMDB00191)	2019-02-01	0.00166426	0.105773	0	0	37.797	241.839	GLUD1;GOT2
CDP (HMDB01546)	2020-02-01	0.00184537	0.111111	0	0	35.6953	224.705	NME2;NME1
C10H15N5O9P2 (HMDB01508)	2021-02-01	0.00203542	0.116426	0	0	33.8149	209.553	NME2;NME1
L-Cysteine (HMDB00574)	2024-02-01	0.00265865	0.127068	0	0	29.1994	173.151	ANPEP;GOT2
ITT (HMDB00189)	2025-02-01	0.0028839	0.127068	0	0	27.9285	163.343	NME2;NME1
dCTP (HMDB00998)	2026-02-01	0.0031178	0.127068	0	0	26.7634	154.442	NME2;NME1
5'-IDP (HMDB03335)	2027-02-01	0.0033603	0.127068	0	0	25.6916	146.332	NME2;NME1
Manganese (HMDB01333)	4/193	0.00340077	0.127068	0	0	6.96543	39.5898	ANPEP;CAT;IDH2;SOD1
Coenzyme A (HMDB01423)	1996-03-01	0.00361273	0.127068	0	0	10.4934	59.0074	ALDH6A1;ACAA2;PDHB
DGT (HMDB01440)	2029-02-01	0.00387089	0.127068	0	0	23.7861	132.115	NME2;NME1
TTP (HMDB01342)	1930-02-01	0.00413886	0.127068	0	0	22.9355	125.855	NME2;NME1
DTP (HMDB01532)	1932-02-01	0.00469989	0.127068	0	0	21.4043	114.732	NME2;NME1
CTP (HMDB00082)	1939-02-01	0.00692121	0.127068	0	0	17.3487	86.2781	NME2;NME1
UTP (HMDB00285)	1941-02-01	0.00762774	0.127068	0	0	16.4574	80.2457	NME2;NME1
Glutathione (HMDB00125)	1942-02-01	0.00799272	0.127068	0	0	16.0452	77.4857	GSTA1;GGT1
Hydrogen peroxide (HMDB03125)	1942-02-01	0.00799272	0.127068	0	0	16.0452	77.4857	CAT;SOD1
Pyruvic acid (HMDB00243)	1947-02-01	0.00993269	0.127068	0	0	14.2588	65.7604	LDHB;PDHB
Oxygen (HMDB01377)	3/148	0.0119029	0.127068	0	0	6.71261	29.7434	COX4I1;CAT;SOD1
C34H34N4O4.Fe (HMDB03178)	3/169	0.0169487	0.127068	0	0	5.8572	23.8831	TF;CAT;CYCS
NAP (HMDB00217)	3/170	0.0172145	0.127068	0	0	5.82183	23.6483	GLUD1;CAT;IDH2
Guanosine diphosphate (HMDB01201)	1963-02-01	0.0173675	0.127068	0	0	10.5103	42.5999	NME2;NME1
Iron (HMDB00692)	3/193	0.0239752	0.127068	0	0	5.11113	19.0683	TF;ACO2;SOD1
Sodium (HMDB00588)	3/194	0.0242974	0.127068	0	0	5.08411	18.8996	ATP1A3;ATP1A2;ATP1B1
Zinc (HMDB01303)	1982-02-01	0.0284121	0.127068	0	0	8.00645	28.5105	ANPEP;SOD1
FAD (HMDB01197)	2025-11-01	0.0346505	0.127068	0	0	31.6286	106.349	ACADM
D-Ribose 5-phosphate (HMDB01548)	2025-11-01	0.0346505	0.127068	0	0	31.6286	106.349	TKT
L-Tyrosine (HMDB00158)	2025-12-01	0.0377413	0.127068	0	0	28.7518	94.2197	GOT2
Loperamide (HMDB04999)	2025-12-01	0.0377413	0.127068	0	0	28.7518	94.2197	CALM1
D-Ribulose 5-phosphate (HMDB00618)	2013-01-01	0.0408224	0.127068	0	0	26.3545	84.2955	TKT
Dihydroxyacetone phosphate (HMDB01473)	2013-01-01	0.0408224	0.127068	0	0	26.3545	84.2955	TPI1
Uridine 5'-diphosphate (HMDB00295)	2/107	0.0461215	0.127068	0	0	6.09247	18.7434	NME2;NME1
L-Phenylalanine (HMDB00159)	2016-01-01	0.0500074	0.127068	0	0	21.0804	63.1482	GOT2
F6P (HMDB03971)	2017-01-01	0.0530498	0.127068	0	0	19.7619	58.0313	TKT
Hydrogen carbonate (HMDB00595)	2020-01-01	0.0621196	0.127068	0	0	16.6391	46.235	TF
Hydrochloric acid standard solution (HMDB02306)	2020-01-01	0.0621196	0.127068	0	0	16.6391	46.235	GSTA1
Hexadecanoyl-CoA (HMDB01338)	2025-01-01	0.0770463	0.127068	0	0	13.1693	33.7575	ACADM
Selenium (HMDB01349)	2026-01-01	0.0800034	0.127068	0	0	12.6419	31.9295	SELENBP1
Phosphate (HMDB01429)	3/328	0.0878233	0.127068	0	0	2.96762	7.21852	ATP1A3;ATP1A2;ATP1B1
1-(1Z-hexadecenyl)-sn-glycero-3-phosphoethanolamine (HMDB11152)	2029-01-01	0.088819	0.127068	0	0	11.2857	27.3245	PEBP1
1-hexadecyl-2-(9Z-octadecenoyl)-sn-glycero-3-phosphoethanolamine (HMDB11157)	2029-01-01	0.088819	0.127068	0	0	11.2857	27.3245	PEBP1
PE(P-16:0/14:0) (HMDB11335)	2029-01-01	0.088819	0.127068	0	0	11.2857	27.3245	PEBP1
PE(P-16:0/14:1(9Z)) (HMDB11336)	2029-01-01	0.088819	0.127068	0	0	11.2857	27.3245	PEBP1
PE(P-16:0/15:0) (HMDB11337)	2029-01-01	0.088819	0.127068	0	0	11.2857	27.3245	PEBP1
PE(P-16:0/16:1(9Z)) (HMDB11339)	2029-01-01	0.088819	0.127068	0	0	11.2857	27.3245	PEBP1
PE(P-16:0/18:0) (HMDB11340)	2029-01-01	0.088819	0.127068	0	0	11.2857	27.3245	PEBP1
PEP-16:0/18:1(11Z)) (HMDB11341)	2029-01-01	0.088819	0.127068	0	0	11.2857	27.3245	PEBP1
PE(P-16:0/18:1(9Z)) (HMDB11342)	2029-01-01	0.088819	0.127068	0	0	11.2857	27.3245	PEBP1
PE(P-16:0/18:2(9Z,12Z)) (HMDB11343)	2029-01-01	0.088819	0.127068	0	0	11.2857	27.3245	PEBP1
PE(P-16:0/18:3(6Z,9Z,12Z)) (HMDB11344)	2029-01-01	0.088819	0.127068	0	0	11.2857	27.3245	PEBP1
PE(P-16:0/18:3(9Z,12Z,15Z)) (HMDB11345)	2029-01-01	0.088819	0.127068	0	0	11.2857	27.3245	PEBP1
PE(P-16:0/18:4(6Z,9Z,12Z,15Z)) (HMDB11346)	2029-01-01	0.088819	0.127068	0	0	11.2857	27.3245	PEBP1
PE(P-16:0/20:0) (HMDB11347)	2029-01-01	0.088819	0.127068	0	0	11.2857	27.3245	PEBP1
PE(P-16:0/20:1(11Z)) (HMDB11348)	2029-01-01	0.088819	0.127068	0	0	11.2857	27.3245	PEBP1
PE(P-16:0/20:2(11Z,14Z)) (HMDB11349)	2029-01-01	0.088819	0.127068	0	0	11.2857	27.3245	PEBP1
PE(P-16:0/20:3(5Z,8Z,11Z)) (HMDB11350)	2029-01-01	0.088819	0.127068	0	0	11.2857	27.3245	PEBP1
PE(P-16:0/20:3(8Z,11Z,14Z)) (HMDB11351)	2029-01-01	0.088819	0.127068	0	0	11.2857	27.3245	PEBP1
PE(P-16:0/20:4(5Z,8Z,11Z,14Z)) (HMDB11352)	2029-01-01	0.088819	0.127068	0	0	11.2857	27.3245	PEBP1
PE(P-16:0/20:4(8Z,11Z,14Z,17Z)) (HMDB11353)	2029-01-01	0.088819	0.127068	0	0	11.2857	27.3245	PEBP1
PE(P-16:0/20:5(5Z,8Z,11Z,14Z,17Z)) (HMDB11354)	2029-01-01	0.088819	0.127068	0	0	11.2857	27.3245	PEBP1
PE(P-16:0/22:0) (HMDB11355)	2029-01-01	0.088819	0.127068	0	0	11.2857	27.3245	PEBP1
PE(P-16:0/22:1(13Z)) (HMDB11356)	2029-01-01	0.088819	0.127068	0	0	11.2857	27.3245	PEBP1
PE(P-16:0/22:2(13Z,16Z)) (HMDB11357)	2029-01-01	0.088819	0.127068	0	0	11.2857	27.3245	PEBP1
PE(P-16:0/22:4(7Z,10Z,13Z,16Z)) (HMDB11358)	2029-01-01	0.088819	0.127068	0	0	11.2857	27.3245	PEBP1
PE(P-16:0/22:5(4Z,7Z,10Z,13Z,16Z)) (HMDB11359)	2029-01-01	0.088819	0.127068	0	0	11.2857	27.3245	PEBP1
PE(P-16:0/22:5(7Z,10Z,13Z,16Z,19Z)) (HMDB11360)	2029-01-01	0.088819	0.127068	0	0	11.2857	27.3245	PEBP1
PE(P-16:0/24:0) (HMDB11362)	2029-01-01	0.088819	0.127068	0	0	11.2857	27.3245	PEBP1
PE(P-16:0/24:1(15Z)) (HMDB11363)	2029-01-01	0.088819	0.127068	0	0	11.2857	27.3245	PEBP1
PE(P-18:0/14:0) (HMDB11368)	2029-01-01	0.088819	0.127068	0	0	11.2857	27.3245	PEBP1
PE(P-18:0/14:1(9Z)) (HMDB11369)	2029-01-01	0.088819	0.127068	0	0	11.2857	27.3245	PEBP1
PE(P-18:0/15:0) (HMDB11370)	2029-01-01	0.088819	0.127068	0	0	11.2857	27.3245	PEBP1
PE(P-18:0/16:0) (HMDB11371)	2029-01-01	0.088819	0.127068	0	0	11.2857	27.3245	PEBP1
PE(P-18:0/16:1(9Z)) (HMDB11372)	2029-01-01	0.088819	0.127068	0	0	11.2857	27.3245	PEBP1
PE(dm18:0/18:0) (HMDB11373)	2029-01-01	0.088819	0.127068	0	0	11.2857	27.3245	PEBP1
PE(dm18:0/18:1(11Z)) (HMDB11374)	2029-01-01	0.088819	0.127068	0	0	11.2857	27.3245	PEBP1
PE(P-18:0/18:1(9Z)) (HMDB11375)	2029-01-01	0.088819	0.127068	0	0	11.2857	27.3245	PEBP1
PE(P-18:0/18:2(9Z,12Z)) (HMDB11376)	2029-01-01	0.088819	0.127068	0	0	11.2857	27.3245	PEBP1
PE(P-18:0/18:3(6Z,9Z,12Z)) (HMDB11377)	2029-01-01	0.088819	0.127068	0	0	11.2857	27.3245	PEBP1
PE(P-18:0/18:3(9Z,12Z,15Z)) (HMDB11378)	2029-01-01	0.088819	0.127068	0	0	11.2857	27.3245	PEBP1
PE(P-18:0/18:4(6Z,9Z,12Z,15Z)) (HMDB11379)	2029-01-01	0.088819	0.127068	0	0	11.2857	27.3245	PEBP1
PE(P-18:0/20:0) (HMDB11380)	2029-01-01	0.088819	0.127068	0	0	11.2857	27.3245	PEBP1
PE(P-18:0/20:1(11Z)) (HMDB11381)	2029-01-01	0.088819	0.127068	0	0	11.2857	27.3245	PEBP1
PE(P-18:0/20:2(11Z,14Z)) (HMDB11382)	2029-01-01	0.088819	0.127068	0	0	11.2857	27.3245	PEBP1
PE(P-18:0/20:3(5Z,8Z,11Z)) (HMDB11383)	2029-01-01	0.088819	0.127068	0	0	11.2857	27.3245	PEBP1
PE(P-18:0/20:3(8Z,11Z,14Z)) (HMDB11384)	2029-01-01	0.088819	0.127068	0	0	11.2857	27.3245	PEBP1
PE(P-18:0/20:4(8Z,11Z,14Z,17Z)) (HMDB11386)	2029-01-01	0.088819	0.127068	0	0	11.2857	27.3245	PEBP1
PE(P-18:0/20:5(5Z,8Z,11Z,14Z,17Z)) (HMDB11387)	2029-01-01	0.088819	0.127068	0	0	11.2857	27.3245	PEBP1
PE(P-18:0/22:0) (HMDB11388)	2029-01-01	0.088819	0.127068	0	0	11.2857	27.3245	PEBP1
PE(P-18:0/22:1(13Z)) (HMDB11389)	2029-01-01	0.088819	0.127068	0	0	11.2857	27.3245	PEBP1
PE(P-18:0/22:2(13Z,16Z)) (HMDB11390)	2029-01-01	0.088819	0.127068	0	0	11.2857	27.3245	PEBP1
PE(P-18:0/22:4(7Z,10Z,13Z,16Z)) (HMDB11391)	2029-01-01	0.088819	0.127068	0	0	11.2857	27.3245	PEBP1
PE(P-18:0/22:5(4Z,7Z,10Z,13Z,16Z)) (HMDB11392)	2029-01-01	0.088819	0.127068	0	0	11.2857	27.3245	PEBP1
PE(P-18:0/22:5(7Z,10Z,13Z,16Z,19Z)) (HMDB11393)	2029-01-01	0.088819	0.127068	0	0	11.2857	27.3245	PEBP1
PE(P-18:0/22:6(4Z,7Z,10Z,13Z,16Z,19Z)) (HMDB11394)	2029-01-01	0.088819	0.127068	0	0	11.2857	27.3245	PEBP1
PE(P-18:0/24:0) (HMDB11395)	2029-01-01	0.088819	0.127068	0	0	11.2857	27.3245	PEBP1
PE(P-18:0/24:1(15Z)) (HMDB11396)	2029-01-01	0.088819	0.127068	0	0	11.2857	27.3245	PEBP1
PE(P-18:1(11Z)/14:0) (HMDB11401)	2029-01-01	0.088819	0.127068	0	0	11.2857	27.3245	PEBP1
PE(P-18:1(11Z)/14:1(9Z)) (HMDB11402)	2029-01-01	0.088819	0.127068	0	0	11.2857	27.3245	PEBP1
PE(P-18:1(11Z)/15:0) (HMDB11403)	2029-01-01	0.088819	0.127068	0	0	11.2857	27.3245	PEBP1
PE(P-18:1(11Z)/16:0) (HMDB11404)	2029-01-01	0.088819	0.127068	0	0	11.2857	27.3245	PEBP1
PE(P-18:1(11Z)/16:1(9Z)) (HMDB11405)	2029-01-01	0.088819	0.127068	0	0	11.2857	27.3245	PEBP1
PE(P-18:1(11Z)/18:0) (HMDB11406)	2029-01-01	0.088819	0.127068	0	0	11.2857	27.3245	PEBP1
PE(P-18:1(11Z)/18:1(11Z)) (HMDB11407)	2029-01-01	0.088819	0.127068	0	0	11.2857	27.3245	PEBP1
PE(P-18:1(11Z)/18:1(9Z)) (HMDB11408)	2029-01-01	0.088819	0.127068	0	0	11.2857	27.3245	PEBP1
PE(P-18:1(11Z)/18:2(9Z,12Z)) (HMDB11409)	2029-01-01	0.088819	0.127068	0	0	11.2857	27.3245	PEBP1
PE(P-18:1(11Z)/18:3(6Z,9Z,12Z)) (HMDB11410)	2029-01-01	0.088819	0.127068	0	0	11.2857	27.3245	PEBP1
PE(P-18:1(11Z)/18:3(9Z,12Z,15Z)) (HMDB11411)	2029-01-01	0.088819	0.127068	0	0	11.2857	27.3245	PEBP1
PE(P-18:1(11Z)/18:4(6Z,9Z,12Z,15Z)) (HMDB11412)	2029-01-01	0.088819	0.127068	0	0	11.2857	27.3245	PEBP1
PE(P-18:1(11Z)/20:0) (HMDB11413)	2029-01-01	0.088819	0.127068	0	0	11.2857	27.3245	PEBP1
PE(P-18:1(11Z)/20:1(11Z)) (HMDB11414)	2029-01-01	0.088819	0.127068	0	0	11.2857	27.3245	PEBP1
PE(P-18:1(11Z)/20:2(11Z,14Z)) (HMDB11415)	2029-01-01	0.088819	0.127068	0	0	11.2857	27.3245	PEBP1
PE(P-18:1(11Z)/20:3(5Z,8Z,11Z)) (HMDB11416)	2029-01-01	0.088819	0.127068	0	0	11.2857	27.3245	PEBP1
PE(P-18:1(11Z)/20:3(8Z,11Z,14Z)) (HMDB11417)	2029-01-01	0.088819	0.127068	0	0	11.2857	27.3245	PEBP1
PE(P-18:1(11Z)/20:4(5Z,8Z,11Z,14Z)) (HMDB11418)	2029-01-01	0.088819	0.127068	0	0	11.2857	27.3245	PEBP1
PE(P-18:1(11Z)/20:4(8Z,11Z,14Z,17Z)) (HMDB11419)	2029-01-01	0.088819	0.127068	0	0	11.2857	27.3245	PEBP1
PE(P-18:1(11Z)/20:5(5Z,8Z,11Z,14Z,17Z)) (HMDB11420)	2029-01-01	0.088819	0.127068	0	0	11.2857	27.3245	PEBP1
PE(P-18:1(11Z)/22:0) (HMDB11421)	2029-01-01	0.088819	0.127068	0	0	11.2857	27.3245	PEBP1
PE(P-18:1(11Z)/22:1(13Z)) (HMDB11422)	2029-01-01	0.088819	0.127068	0	0	11.2857	27.3245	PEBP1
PE(P-18:1(11Z)/22:2(13Z,16Z)) (HMDB11423)	2029-01-01	0.088819	0.127068	0	0	11.2857	27.3245	PEBP1
PE(P-18:1(11Z)/22:4(7Z,10Z,13Z,16Z)) (HMDB11424)	2029-01-01	0.088819	0.127068	0	0	11.2857	27.3245	PEBP1
PE(P-18:1(11Z)/22:5(4Z,7Z,10Z,13Z,16Z)) (HMDB11425)	2029-01-01	0.088819	0.127068	0	0	11.2857	27.3245	PEBP1
PE(P-18:1(11Z)/22:5(7Z,10Z,13Z,16Z,19Z)) (HMDB11426)	2029-01-01	0.088819	0.127068	0	0	11.2857	27.3245	PEBP1
PE(P-18:1(11Z)/22:6(4Z,7Z,10Z,13Z,16Z,19Z)) (HMDB11427)	2029-01-01	0.088819	0.127068	0	0	11.2857	27.3245	PEBP1
PE(P-18:1(11Z)/24:0) (HMDB11428)	2029-01-01	0.088819	0.127068	0	0	11.2857	27.3245	PEBP1
PE(P-18:1(11Z)/24:1(15Z)) (HMDB11429)	2029-01-01	0.088819	0.127068	0	0	11.2857	27.3245	PEBP1
PE(P-18:1(9Z)/14:0) (HMDB11434)	2029-01-01	0.088819	0.127068	0	0	11.2857	27.3245	PEBP1
PE(P-18:1(9Z)/14:1(9Z)) (HMDB11435)	2029-01-01	0.088819	0.127068	0	0	11.2857	27.3245	PEBP1
PE(P-18:1(9Z)/15:0) (HMDB11436)	2029-01-01	0.088819	0.127068	0	0	11.2857	27.3245	PEBP1
PE(P-18:1(9Z)/16:0) (HMDB11437)	2029-01-01	0.088819	0.127068	0	0	11.2857	27.3245	PEBP1
PE(P-18:1(9Z)/16:1(9Z)) (HMDB11438)	2029-01-01	0.088819	0.127068	0	0	11.2857	27.3245	PEBP1
PE(P-18:1(9Z)/18:0) (HMDB11439)	2029-01-01	0.088819	0.127068	0	0	11.2857	27.3245	PEBP1
PE(P-18:1(9Z)/18:1(11Z)) (HMDB11440)	2029-01-01	0.088819	0.127068	0	0	11.2857	27.3245	PEBP1
PE(P-18:1(9Z)/18:1(9Z)) (HMDB11441)	2029-01-01	0.088819	0.127068	0	0	11.2857	27.3245	PEBP1
PE(P-18:1(9Z)/18:2(9Z,12Z)) (HMDB11442)	2029-01-01	0.088819	0.127068	0	0	11.2857	27.3245	PEBP1
PE(P-18:1(9Z)/18:3(6Z,9Z,12Z)) (HMDB11443)	2029-01-01	0.088819	0.127068	0	0	11.2857	27.3245	PEBP1
PE(P-18:1(9Z)/18:3(9Z,12Z,15Z)) (HMDB11444)	2029-01-01	0.088819	0.127068	0	0	11.2857	27.3245	PEBP1
PE(P-18:1(9Z)/18:4(6Z,9Z,12Z,15Z)) (HMDB11445)	2029-01-01	0.088819	0.127068	0	0	11.2857	27.3245	PEBP1
PE(P-18:1(9Z)/20:0) (HMDB11446)	2029-01-01	0.088819	0.127068	0	0	11.2857	27.3245	PEBP1
PE(P-18:1(9Z)/20:1(11Z)) (HMDB11447)	2029-01-01	0.088819	0.127068	0	0	11.2857	27.3245	PEBP1
PE(P-18:1(9Z)/20:2(11Z,14Z)) (HMDB11448)	2029-01-01	0.088819	0.127068	0	0	11.2857	27.3245	PEBP1
PE(P-18:1(9Z)/20:3(5Z,8Z,11Z)) (HMDB11449)	2029-01-01	0.088819	0.127068	0	0	11.2857	27.3245	PEBP1
PE(P-18:1(9Z)/20:3(8Z,11Z,14Z)) (HMDB11450)	2029-01-01	0.088819	0.127068	0	0	11.2857	27.3245	PEBP1
PE(P-18:1(9Z)/20:4(5Z,8Z,11Z,14Z)) (HMDB11451)	2029-01-01	0.088819	0.127068	0	0	11.2857	27.3245	PEBP1
PE(P-18:1(9Z)/20:4(8Z,11Z,14Z,17Z)) (HMDB11452)	2029-01-01	0.088819	0.127068	0	0	11.2857	27.3245	PEBP1
PE(P-18:1(9Z)/20:5(5Z,8Z,11Z,14Z,17Z)) (HMDB11453)	2029-01-01	0.088819	0.127068	0	0	11.2857	27.3245	PEBP1
PE(P-18:1(9Z)/22:0) (HMDB11454)	2029-01-01	0.088819	0.127068	0	0	11.2857	27.3245	PEBP1
PE(P-18:1(9Z)/22:1(13Z)) (HMDB11455)	2029-01-01	0.088819	0.127068	0	0	11.2857	27.3245	PEBP1
PE(P-18:1(9Z)/22:2(13Z,16Z)) (HMDB11456)	2029-01-01	0.088819	0.127068	0	0	11.2857	27.3245	PEBP1
PE(P-18:1(9Z)/22:4(7Z,10Z,13Z,16Z)) (HMDB11457)	2029-01-01	0.088819	0.127068	0	0	11.2857	27.3245	PEBP1
PE(P-18:1(9Z)/22:5(4Z,7Z,10Z,13Z,16Z)) (HMDB11458)	2029-01-01	0.088819	0.127068	0	0	11.2857	27.3245	PEBP1
PE(P-18:1(9Z)/22:5(7Z,10Z,13Z,16Z,19Z)) (HMDB11459)	2029-01-01	0.088819	0.127068	0	0	11.2857	27.3245	PEBP1
PE(P-18:1(9Z)/22:6(4Z,7Z,10Z,13Z,16Z,19Z)) (HMDB11460)	2029-01-01	0.088819	0.127068	0	0	11.2857	27.3245	PEBP1
PE(P-18:1(9Z)/24:0) (HMDB11461)	2029-01-01	0.088819	0.127068	0	0	11.2857	27.3245	PEBP1
PE(P-18:1(9Z)/24:1(15Z)) (HMDB11462)	2029-01-01	0.088819	0.127068	0	0	11.2857	27.3245	PEBP1
Glycine (HMDB00123)	1930-01-01	0.091739	0.127068	0	0	10.896	26.0285	ANPEP
Melatonin (HMDB01389)	1934-01-01	0.103327	0.127068	0	0	9.57335	21.7301	CYCS
Formaldehyde (HMDB01426)	1935-01-01	0.106201	0.127068	0	0	9.29132	20.835	CAT
NADPH (HMDB00221)	2/174	0.107037	0.127068	0	0	3.70668	8.28287	GLUD1;IDH2
Sulfate (HMDB01448)	1936-01-01	0.109067	0.127068	0	0	9.0254	19.9984	GSTA1
PE(P-16:0e/16:0) (HMDB11158)	1941-01-01	0.123257	0.127068	0	0	7.89524	16.5285	PEBP1
PE(14:0/14:0) (HMDB08821)	1942-01-01	0.126069	0.127068	0	0	7.70228	15.9509	PEBP1
PE(14:0/14:1(9Z)) (HMDB08822)	1942-01-01	0.126069	0.127068	0	0	7.70228	15.9509	PEBP1
PE(14:0/15:0) (HMDB08823)	1942-01-01	0.126069	0.127068	0	0	7.70228	15.9509	PEBP1
PE(14:0/16:0) (HMDB08824)	1942-01-01	0.126069	0.127068	0	0	7.70228	15.9509	PEBP1
PE(14:0/16:1(9Z)) (HMDB08825)	1942-01-01	0.126069	0.127068	0	0	7.70228	15.9509	PEBP1
PE(14:0/18:0) (HMDB08826)	1942-01-01	0.126069	0.127068	0	0	7.70228	15.9509	PEBP1
PE(14:0/18:1(11Z)) (HMDB08827)	1942-01-01	0.126069	0.127068	0	0	7.70228	15.9509	PEBP1
PE(14:0/18:1(9Z)) (HMDB08828)	1942-01-01	0.126069	0.127068	0	0	7.70228	15.9509	PEBP1
PE(14:0/18:2(9Z,12Z)) (HMDB08829)	1942-01-01	0.126069	0.127068	0	0	7.70228	15.9509	PEBP1
PE(14:0/18:3(6Z,9Z,12Z)) (HMDB08830)	1942-01-01	0.126069	0.127068	0	0	7.70228	15.9509	PEBP1
PE(14:0/18:3(9Z,12Z,15Z)) (HMDB08831)	1942-01-01	0.126069	0.127068	0	0	7.70228	15.9509	PEBP1
PE(14:0/18:4(6Z,9Z,12Z,15Z)) (HMDB08832)	1942-01-01	0.126069	0.127068	0	0	7.70228	15.9509	PEBP1
PE(14:0/20:0) (HMDB08833)	1942-01-01	0.126069	0.127068	0	0	7.70228	15.9509	PEBP1
PE(14:0/20:1(11Z)) (HMDB08834)	1942-01-01	0.126069	0.127068	0	0	7.70228	15.9509	PEBP1
PE(14:0/20:2(11Z,14Z)) (HMDB08835)	1942-01-01	0.126069	0.127068	0	0	7.70228	15.9509	PEBP1
PE(14:0/20:3(5Z,8Z,11Z)) (HMDB08836)	1942-01-01	0.126069	0.127068	0	0	7.70228	15.9509	PEBP1
PE(14:0/20:3(8Z,11Z,14Z)) (HMDB08837)	1942-01-01	0.126069	0.127068	0	0	7.70228	15.9509	PEBP1
PE(14:0/20:4(5Z,8Z,11Z,14Z)) (HMDB08838)	1942-01-01	0.126069	0.127068	0	0	7.70228	15.9509	PEBP1
PE(14:0/20:4(8Z,11Z,14Z,17Z)) (HMDB08839)	1942-01-01	0.126069	0.127068	0	0	7.70228	15.9509	PEBP1
PE(14:0/20:5(5Z,8Z,11Z,14Z,17Z)) (HMDB08840)	1942-01-01	0.126069	0.127068	0	0	7.70228	15.9509	PEBP1
PE(14:0/22:0) (HMDB08841)	1942-01-01	0.126069	0.127068	0	0	7.70228	15.9509	PEBP1
PE(14:0/22:1(13Z)) (HMDB08842)	1942-01-01	0.126069	0.127068	0	0	7.70228	15.9509	PEBP1
PE(14:0/22:2(13Z,16Z)) (HMDB08843)	1942-01-01	0.126069	0.127068	0	0	7.70228	15.9509	PEBP1
PE(14:0/22:4(7Z,10Z,13Z,16Z)) (HMDB08844)	1942-01-01	0.126069	0.127068	0	0	7.70228	15.9509	PEBP1
PE(14:0/22:5(4Z,7Z,10Z,13Z,16Z)) (HMDB08845)	1942-01-01	0.126069	0.127068	0	0	7.70228	15.9509	PEBP1
PE(14:0/22:5(7Z,10Z,13Z,16Z,19Z)) (HMDB08846)	1942-01-01	0.126069	0.127068	0	0	7.70228	15.9509	PEBP1
PE(14:0/22:6(4Z,7Z,10Z,13Z,16Z,19Z)) (HMDB08847)	1942-01-01	0.126069	0.127068	0	0	7.70228	15.9509	PEBP1
PE(14:0/24:0) (HMDB08848)	1942-01-01	0.126069	0.127068	0	0	7.70228	15.9509	PEBP1
PE(14:0/24:1(15Z)) (HMDB08849)	1942-01-01	0.126069	0.127068	0	0	7.70228	15.9509	PEBP1
PE(14:0/P-16:0) (HMDB08850)	1942-01-01	0.126069	0.127068	0	0	7.70228	15.9509	PEBP1
PE(14:0/P-18:0) (HMDB08851)	1942-01-01	0.126069	0.127068	0	0	7.70228	15.9509	PEBP1
PE(14:0/P-18:1(11Z)) (HMDB08852)	1942-01-01	0.126069	0.127068	0	0	7.70228	15.9509	PEBP1
PE(14:0/P-18:1(9Z)) (HMDB08853)	1942-01-01	0.126069	0.127068	0	0	7.70228	15.9509	PEBP1
PE(14:1(9Z)/14:0) (HMDB08854)	1942-01-01	0.126069	0.127068	0	0	7.70228	15.9509	PEBP1
PE(14:1(9Z)/14:1(9Z)) (HMDB08855)	1942-01-01	0.126069	0.127068	0	0	7.70228	15.9509	PEBP1
PE(14:1(9Z)/15:0) (HMDB08856)	1942-01-01	0.126069	0.127068	0	0	7.70228	15.9509	PEBP1
PE(14:1(9Z)/16:0) (HMDB08857)	1942-01-01	0.126069	0.127068	0	0	7.70228	15.9509	PEBP1
PE(14:1(9Z)/16:1(9Z)) (HMDB08858)	1942-01-01	0.126069	0.127068	0	0	7.70228	15.9509	PEBP1
PE(14:1(9Z)/18:0) (HMDB08859)	1942-01-01	0.126069	0.127068	0	0	7.70228	15.9509	PEBP1
PE(14:1(9Z)/18:1(11Z)) (HMDB08860)	1942-01-01	0.126069	0.127068	0	0	7.70228	15.9509	PEBP1
PE(14:1(9Z)/18:1(9Z)) (HMDB08861)	1942-01-01	0.126069	0.127068	0	0	7.70228	15.9509	PEBP1
PE(14:1(9Z)/18:2(9Z,12Z)) (HMDB08862)	1942-01-01	0.126069	0.127068	0	0	7.70228	15.9509	PEBP1
PE(14:1(9Z)/18:3(6Z,9Z,12Z)) (HMDB08863)	1942-01-01	0.126069	0.127068	0	0	7.70228	15.9509	PEBP1
PE(14:1(9Z)/18:3(9Z,12Z,15Z)) (HMDB08864)	1942-01-01	0.126069	0.127068	0	0	7.70228	15.9509	PEBP1
PE(14:1(9Z)/18:4(6Z,9Z,12Z,15Z)) (HMDB08865)	1942-01-01	0.126069	0.127068	0	0	7.70228	15.9509	PEBP1
PE(14:1(9Z)/20:0) (HMDB08866)	1942-01-01	0.126069	0.127068	0	0	7.70228	15.9509	PEBP1
PE(14:1(9Z)/20:1(11Z)) (HMDB08867)	1942-01-01	0.126069	0.127068	0	0	7.70228	15.9509	PEBP1
PE(14:1(9Z)/20:2(11Z,14Z)) (HMDB08868)	1942-01-01	0.126069	0.127068	0	0	7.70228	15.9509	PEBP1
PE(14:1(9Z)/20:3(5Z,8Z,11Z)) (HMDB08869)	1942-01-01	0.126069	0.127068	0	0	7.70228	15.9509	PEBP1
PE(14:1(9Z)/20:3(8Z,11Z,14Z)) (HMDB08870)	1942-01-01	0.126069	0.127068	0	0	7.70228	15.9509	PEBP1
PE(14:1(9Z)/20:4(5Z,8Z,11Z,14Z)) (HMDB08871)	1942-01-01	0.126069	0.127068	0	0	7.70228	15.9509	PEBP1
PE(14:1(9Z)/20:4(8Z,11Z,14Z,17Z)) (HMDB08872)	1942-01-01	0.126069	0.127068	0	0	7.70228	15.9509	PEBP1
PE(14:1(9Z)/20:5(5Z,8Z,11Z,14Z,17Z)) (HMDB08873)	1942-01-01	0.126069	0.127068	0	0	7.70228	15.9509	PEBP1
PE(14:1(9Z)/22:0) (HMDB08874)	1942-01-01	0.126069	0.127068	0	0	7.70228	15.9509	PEBP1
PE(14:1(9Z)/22:1(13Z)) (HMDB08875)	1942-01-01	0.126069	0.127068	0	0	7.70228	15.9509	PEBP1
PE(14:1(9Z)/22:2(13Z,16Z)) (HMDB08876)	1942-01-01	0.126069	0.127068	0	0	7.70228	15.9509	PEBP1
PE(14:1(9Z)/22:4(7Z,10Z,13Z,16Z)) (HMDB08877)	1942-01-01	0.126069	0.127068	0	0	7.70228	15.9509	PEBP1
PE(14:1(9Z)/22:5(4Z,7Z,10Z,13Z,16Z)) (HMDB08878)	1942-01-01	0.126069	0.127068	0	0	7.70228	15.9509	PEBP1
PE(14:1(9Z)/22:5(7Z,10Z,13Z,16Z,19Z)) (HMDB08879)	1942-01-01	0.126069	0.127068	0	0	7.70228	15.9509	PEBP1
PE(14:1(9Z)/22:6(4Z,7Z,10Z,13Z,16Z,19Z)) (HMDB08880)	1942-01-01	0.126069	0.127068	0	0	7.70228	15.9509	PEBP1
PE(14:1(9Z)/24:0) (HMDB08881)	1942-01-01	0.126069	0.127068	0	0	7.70228	15.9509	PEBP1
PE(14:1(9Z)/24:1(15Z)) (HMDB08882)	1942-01-01	0.126069	0.127068	0	0	7.70228	15.9509	PEBP1
PE(14:1(9Z)/P-16:0) (HMDB08883)	1942-01-01	0.126069	0.127068	0	0	7.70228	15.9509	PEBP1
PE(14:1(9Z)/P-18:0) (HMDB08884)	1942-01-01	0.126069	0.127068	0	0	7.70228	15.9509	PEBP1
PE(14:1(9Z)/P-18:1(11Z)) (HMDB08885)	1942-01-01	0.126069	0.127068	0	0	7.70228	15.9509	PEBP1
PE(14:1(9Z)/P-18:1(9Z)) (HMDB08886)	1942-01-01	0.126069	0.127068	0	0	7.70228	15.9509	PEBP1
PE(15:0/14:0) (HMDB08887)	1942-01-01	0.126069	0.127068	0	0	7.70228	15.9509	PEBP1
PE(15:0/14:1(9Z)) (HMDB08888)	1942-01-01	0.126069	0.127068	0	0	7.70228	15.9509	PEBP1
PE(15:0/15:0) (HMDB08889)	1942-01-01	0.126069	0.127068	0	0	7.70228	15.9509	PEBP1
PE(15:0/16:0) (HMDB08890)	1942-01-01	0.126069	0.127068	0	0	7.70228	15.9509	PEBP1
PE(15:0/16:1(9Z)) (HMDB08891)	1942-01-01	0.126069	0.127068	0	0	7.70228	15.9509	PEBP1
PE(15:0/18:0) (HMDB08892)	1942-01-01	0.126069	0.127068	0	0	7.70228	15.9509	PEBP1
PE(15:0/18:1(11Z)) (HMDB08893)	1942-01-01	0.126069	0.127068	0	0	7.70228	15.9509	PEBP1
PE(15:0/18:1(9Z)) (HMDB08894)	1942-01-01	0.126069	0.127068	0	0	7.70228	15.9509	PEBP1
PE(15:0/18:2(9Z,12Z)) (HMDB08895)	1942-01-01	0.126069	0.127068	0	0	7.70228	15.9509	PEBP1
PE(15:0/18:3(6Z,9Z,12Z)) (HMDB08896)	1942-01-01	0.126069	0.127068	0	0	7.70228	15.9509	PEBP1
PE(15:0/18:3(9Z,12Z,15Z)) (HMDB08897)	1942-01-01	0.126069	0.127068	0	0	7.70228	15.9509	PEBP1
PE(15:0/18:4(6Z,9Z,12Z,15Z)) (HMDB08898)	1942-01-01	0.126069	0.127068	0	0	7.70228	15.9509	PEBP1
PE(15:0/20:0) (HMDB08899)	1942-01-01	0.126069	0.127068	0	0	7.70228	15.9509	PEBP1
PE(15:0/20:1(11Z)) (HMDB08900)	1942-01-01	0.126069	0.127068	0	0	7.70228	15.9509	PEBP1
PE(15:0/20:2(11Z,14Z)) (HMDB08901)	1942-01-01	0.126069	0.127068	0	0	7.70228	15.9509	PEBP1
PE(15:0/20:3(5Z,8Z,11Z)) (HMDB08902)	1942-01-01	0.126069	0.127068	0	0	7.70228	15.9509	PEBP1
PE(15:0/20:3(8Z,11Z,14Z)) (HMDB08903)	1942-01-01	0.126069	0.127068	0	0	7.70228	15.9509	PEBP1
PE(15:0/20:4(5Z,8Z,11Z,14Z)) (HMDB08904)	1942-01-01	0.126069	0.127068	0	0	7.70228	15.9509	PEBP1
PE(15:0/20:4(8Z,11Z,14Z,17Z)) (HMDB08905)	1942-01-01	0.126069	0.127068	0	0	7.70228	15.9509	PEBP1
PE(15:0/20:5(5Z,8Z,11Z,14Z,17Z)) (HMDB08906)	1942-01-01	0.126069	0.127068	0	0	7.70228	15.9509	PEBP1
PE(15:0/22:0) (HMDB08907)	1942-01-01	0.126069	0.127068	0	0	7.70228	15.9509	PEBP1
PE(15:0/22:1(13Z)) (HMDB08908)	1942-01-01	0.126069	0.127068	0	0	7.70228	15.9509	PEBP1
PE(15:0/22:2(13Z,16Z)) (HMDB08909)	1942-01-01	0.126069	0.127068	0	0	7.70228	15.9509	PEBP1
PE(15:0/22:4(7Z,10Z,13Z,16Z)) (HMDB08910)	1942-01-01	0.126069	0.127068	0	0	7.70228	15.9509	PEBP1
PE(15:0/22:5(4Z,7Z,10Z,13Z,16Z)) (HMDB08911)	1942-01-01	0.126069	0.127068	0	0	7.70228	15.9509	PEBP1
PE(15:0/22:5(7Z,10Z,13Z,16Z,19Z)) (HMDB08912)	1942-01-01	0.126069	0.127068	0	0	7.70228	15.9509	PEBP1
PE(15:0/22:6(4Z,7Z,10Z,13Z,16Z,19Z)) (HMDB08913)	1942-01-01	0.126069	0.127068	0	0	7.70228	15.9509	PEBP1
PE(15:0/24:0) (HMDB08914)	1942-01-01	0.126069	0.127068	0	0	7.70228	15.9509	PEBP1
PE(15:0/24:1(15Z)) (HMDB08915)	1942-01-01	0.126069	0.127068	0	0	7.70228	15.9509	PEBP1
PE(15:0/P-16:0) (HMDB08916)	1942-01-01	0.126069	0.127068	0	0	7.70228	15.9509	PEBP1
PE(15:0/P-18:0) (HMDB08917)	1942-01-01	0.126069	0.127068	0	0	7.70228	15.9509	PEBP1
PE(15:0/P-18:1(11Z)) (HMDB08918)	1942-01-01	0.126069	0.127068	0	0	7.70228	15.9509	PEBP1
PE(15:0/P-18:1(9Z)) (HMDB08919)	1942-01-01	0.126069	0.127068	0	0	7.70228	15.9509	PEBP1
PE(16:0/14:0) (HMDB08920)	1942-01-01	0.126069	0.127068	0	0	7.70228	15.9509	PEBP1
PE(16:0/14:1(9Z)) (HMDB08921)	1942-01-01	0.126069	0.127068	0	0	7.70228	15.9509	PEBP1
PE(16:0/15:0) (HMDB08922)	1942-01-01	0.126069	0.127068	0	0	7.70228	15.9509	PEBP1
PE(16:0/16:0) (HMDB08923)	1942-01-01	0.126069	0.127068	0	0	7.70228	15.9509	PEBP1
PE(16:0/16:1(9Z)) (HMDB08924)	1942-01-01	0.126069	0.127068	0	0	7.70228	15.9509	PEBP1
PE(16:0/18:0) (HMDB08925)	1942-01-01	0.126069	0.127068	0	0	7.70228	15.9509	PEBP1
PE(16:0/18:1(11Z)) (HMDB08926)	1942-01-01	0.126069	0.127068	0	0	7.70228	15.9509	PEBP1
PE(16:0/18:1(9Z)) (HMDB08927)	1942-01-01	0.126069	0.127068	0	0	7.70228	15.9509	PEBP1
PE(16:0/18:2(9Z,12Z)) (HMDB08928)	1942-01-01	0.126069	0.127068	0	0	7.70228	15.9509	PEBP1
PE(16:0/18:3(6Z,9Z,12Z)) (HMDB08929)	1942-01-01	0.126069	0.127068	0	0	7.70228	15.9509	PEBP1
PE(16:0/18:3(9Z,12Z,15Z)) (HMDB08930)	1942-01-01	0.126069	0.127068	0	0	7.70228	15.9509	PEBP1
PE(16:0/18:4(6Z,9Z,12Z,15Z)) (HMDB08931)	1942-01-01	0.126069	0.127068	0	0	7.70228	15.9509	PEBP1
PE(16:0/20:0) (HMDB08932)	1942-01-01	0.126069	0.127068	0	0	7.70228	15.9509	PEBP1
PE(16:0/20:1(11Z)) (HMDB08933)	1942-01-01	0.126069	0.127068	0	0	7.70228	15.9509	PEBP1
PE(16:0/20:2(11Z,14Z)) (HMDB08934)	1942-01-01	0.126069	0.127068	0	0	7.70228	15.9509	PEBP1
PE(16:0/20:3(5Z,8Z,11Z)) (HMDB08935)	1942-01-01	0.126069	0.127068	0	0	7.70228	15.9509	PEBP1
PE(16:0/20:3(8Z,11Z,14Z)) (HMDB08936)	1942-01-01	0.126069	0.127068	0	0	7.70228	15.9509	PEBP1
PE(16:0/20:4(5Z,8Z,11Z,14Z)) (HMDB08937)	1942-01-01	0.126069	0.127068	0	0	7.70228	15.9509	PEBP1
PE(16:0/20:4(8Z,11Z,14Z,17Z)) (HMDB08938)	1942-01-01	0.126069	0.127068	0	0	7.70228	15.9509	PEBP1
PE(16:0/20:5(5Z,8Z,11Z,14Z,17Z)) (HMDB08939)	1942-01-01	0.126069	0.127068	0	0	7.70228	15.9509	PEBP1
PE(16:0/22:0) (HMDB08940)	1942-01-01	0.126069	0.127068	0	0	7.70228	15.9509	PEBP1
PE(16:0/22:1(13Z)) (HMDB08941)	1942-01-01	0.126069	0.127068	0	0	7.70228	15.9509	PEBP1
PE(16:0/22:2(13Z,16Z)) (HMDB08942)	1942-01-01	0.126069	0.127068	0	0	7.70228	15.9509	PEBP1
PE(16:0/22:4(7Z,10Z,13Z,16Z)) (HMDB08943)	1942-01-01	0.126069	0.127068	0	0	7.70228	15.9509	PEBP1
PE(16:0/22:5(4Z,7Z,10Z,13Z,16Z)) (HMDB08944)	1942-01-01	0.126069	0.127068	0	0	7.70228	15.9509	PEBP1
PE(16:0/22:5(7Z,10Z,13Z,16Z,19Z)) (HMDB08945)	1942-01-01	0.126069	0.127068	0	0	7.70228	15.9509	PEBP1
PE(16:0/22:6(4Z,7Z,10Z,13Z,16Z,19Z)) (HMDB08946)	1942-01-01	0.126069	0.127068	0	0	7.70228	15.9509	PEBP1
PE(16:0/24:0) (HMDB08947)	1942-01-01	0.126069	0.127068	0	0	7.70228	15.9509	PEBP1
PE(16:0/24:1(15Z)) (HMDB08948)	1942-01-01	0.126069	0.127068	0	0	7.70228	15.9509	PEBP1
PE(16:0/P-16:0) (HMDB08949)	1942-01-01	0.126069	0.127068	0	0	7.70228	15.9509	PEBP1
PE(16:0/P-18:0) (HMDB08950)	1942-01-01	0.126069	0.127068	0	0	7.70228	15.9509	PEBP1
PE(16:0/P-18:1(11Z)) (HMDB08951)	1942-01-01	0.126069	0.127068	0	0	7.70228	15.9509	PEBP1
PE(16:0/P-18:1(9Z)) (HMDB08952)	1942-01-01	0.126069	0.127068	0	0	7.70228	15.9509	PEBP1
PE(16:1(9Z)/14:0) (HMDB08953)	1942-01-01	0.126069	0.127068	0	0	7.70228	15.9509	PEBP1
PE(16:1(9Z)/14:1(9Z)) (HMDB08954)	1942-01-01	0.126069	0.127068	0	0	7.70228	15.9509	PEBP1
PE(16:1(9Z)/15:0) (HMDB08955)	1942-01-01	0.126069	0.127068	0	0	7.70228	15.9509	PEBP1
PE(16:1(9Z)/16:0) (HMDB08956)	1942-01-01	0.126069	0.127068	0	0	7.70228	15.9509	PEBP1
PE(16:1(9Z)/16:1(9Z)) (HMDB08957)	1942-01-01	0.126069	0.127068	0	0	7.70228	15.9509	PEBP1
PE(16:1(9Z)/18:0) (HMDB08958)	1942-01-01	0.126069	0.127068	0	0	7.70228	15.9509	PEBP1
PE(16:1(9Z)/18:1(11Z)) (HMDB08959)	1942-01-01	0.126069	0.127068	0	0	7.70228	15.9509	PEBP1
PE(16:1(9Z)/18:1(9Z)) (HMDB08960)	1942-01-01	0.126069	0.127068	0	0	7.70228	15.9509	PEBP1
PE(16:1(9Z)/18:2(9Z,12Z)) (HMDB08961)	1942-01-01	0.126069	0.127068	0	0	7.70228	15.9509	PEBP1
PE(16:1(9Z)/18:3(6Z,9Z,12Z)) (HMDB08962)	1942-01-01	0.126069	0.127068	0	0	7.70228	15.9509	PEBP1
PE(16:1(9Z)/18:3(9Z,12Z,15Z)) (HMDB08963)	1942-01-01	0.126069	0.127068	0	0	7.70228	15.9509	PEBP1
PE(16:1(9Z)/18:4(6Z,9Z,12Z,15Z)) (HMDB08964)	1942-01-01	0.126069	0.127068	0	0	7.70228	15.9509	PEBP1
PE(16:1(9Z)/20:0) (HMDB08965)	1942-01-01	0.126069	0.127068	0	0	7.70228	15.9509	PEBP1
PE(16:1(9Z)/20:1(11Z)) (HMDB08966)	1942-01-01	0.126069	0.127068	0	0	7.70228	15.9509	PEBP1
PE(16:1(9Z)/20:2(11Z,14Z)) (HMDB08967)	1942-01-01	0.126069	0.127068	0	0	7.70228	15.9509	PEBP1
PE(16:1(9Z)/20:3(5Z,8Z,11Z)) (HMDB08968)	1942-01-01	0.126069	0.127068	0	0	7.70228	15.9509	PEBP1
PE(16:1(9Z)/20:3(8Z,11Z,14Z)) (HMDB08969)	1942-01-01	0.126069	0.127068	0	0	7.70228	15.9509	PEBP1
PE(16:1(9Z)/20:4(5Z,8Z,11Z,14Z)) (HMDB08970)	1942-01-01	0.126069	0.127068	0	0	7.70228	15.9509	PEBP1
PE(16:1(9Z)/20:4(8Z,11Z,14Z,17Z)) (HMDB08971)	1942-01-01	0.126069	0.127068	0	0	7.70228	15.9509	PEBP1
PE(16:1(9Z)/20:5(5Z,8Z,11Z,14Z,17Z)) (HMDB08972)	1942-01-01	0.126069	0.127068	0	0	7.70228	15.9509	PEBP1
PE(16:1(9Z)/22:0) (HMDB08973)	1942-01-01	0.126069	0.127068	0	0	7.70228	15.9509	PEBP1
PE(16:1(9Z)/22:1(13Z)) (HMDB08974)	1942-01-01	0.126069	0.127068	0	0	7.70228	15.9509	PEBP1
PE(16:1(9Z)/22:2(13Z,16Z)) (HMDB08975)	1942-01-01	0.126069	0.127068	0	0	7.70228	15.9509	PEBP1
PE(16:1(9Z)/22:4(7Z,10Z,13Z,16Z)) (HMDB08976)	1942-01-01	0.126069	0.127068	0	0	7.70228	15.9509	PEBP1
PE(16:1(9Z)/22:5(4Z,7Z,10Z,13Z,16Z)) (HMDB08977)	1942-01-01	0.126069	0.127068	0	0	7.70228	15.9509	PEBP1
PE(16:1(9Z)/22:5(7Z,10Z,13Z,16Z,19Z)) (HMDB08978)	1942-01-01	0.126069	0.127068	0	0	7.70228	15.9509	PEBP1
PE(16:1(9Z)/22:6(4Z,7Z,10Z,13Z,16Z,19Z)) (HMDB08979)	1942-01-01	0.126069	0.127068	0	0	7.70228	15.9509	PEBP1
PE(16:1(9Z)/24:0) (HMDB08980)	1942-01-01	0.126069	0.127068	0	0	7.70228	15.9509	PEBP1
PE(16:1(9Z)/24:1(15Z)) (HMDB08981)	1942-01-01	0.126069	0.127068	0	0	7.70228	15.9509	PEBP1
PE(16:1(9Z)/P-16:0) (HMDB08982)	1942-01-01	0.126069	0.127068	0	0	7.70228	15.9509	PEBP1
PE(16:1(9Z)/P-18:0) (HMDB08983)	1942-01-01	0.126069	0.127068	0	0	7.70228	15.9509	PEBP1
PE(16:1(9Z)/P-18:1(11Z)) (HMDB08984)	1942-01-01	0.126069	0.127068	0	0	7.70228	15.9509	PEBP1
PE(16:1(9Z)/P-18:1(9Z)) (HMDB08985)	1942-01-01	0.126069	0.127068	0	0	7.70228	15.9509	PEBP1
PE(18:0/14:0) (HMDB08986)	1942-01-01	0.126069	0.127068	0	0	7.70228	15.9509	PEBP1
PE(18:0/14:1(9Z)) (HMDB08987)	1942-01-01	0.126069	0.127068	0	0	7.70228	15.9509	PEBP1
PE(18:0/15:0) (HMDB08988)	1942-01-01	0.126069	0.127068	0	0	7.70228	15.9509	PEBP1
PE(18:0/16:0) (HMDB08989)	1942-01-01	0.126069	0.127068	0	0	7.70228	15.9509	PEBP1
PE(18:0/16:1(9Z)) (HMDB08990)	1942-01-01	0.126069	0.127068	0	0	7.70228	15.9509	PEBP1
PE(18:0/18:0) (HMDB08991)	1942-01-01	0.126069	0.127068	0	0	7.70228	15.9509	PEBP1
PE(18:0/18:1(11Z)) (HMDB08992)	1942-01-01	0.126069	0.127068	0	0	7.70228	15.9509	PEBP1
PE(18:0/18:1(9Z)) (HMDB08993)	1942-01-01	0.126069	0.127068	0	0	7.70228	15.9509	PEBP1
PE(18:0/18:2(9Z,12Z)) (HMDB08994)	1942-01-01	0.126069	0.127068	0	0	7.70228	15.9509	PEBP1
PE(18:0/18:3(6Z,9Z,12Z)) (HMDB08995)	1942-01-01	0.126069	0.127068	0	0	7.70228	15.9509	PEBP1
PE(18:0/18:3(9Z,12Z,15Z)) (HMDB08996)	1942-01-01	0.126069	0.127068	0	0	7.70228	15.9509	PEBP1
PE(18:0/18:4(6Z,9Z,12Z,15Z)) (HMDB08997)	1942-01-01	0.126069	0.127068	0	0	7.70228	15.9509	PEBP1
PE(18:0/20:0) (HMDB08998)	1942-01-01	0.126069	0.127068	0	0	7.70228	15.9509	PEBP1
PE(18:0/20:1(11Z)) (HMDB08999)	1942-01-01	0.126069	0.127068	0	0	7.70228	15.9509	PEBP1
PE(18:0/20:2(11Z,14Z)) (HMDB09000)	1942-01-01	0.126069	0.127068	0	0	7.70228	15.9509	PEBP1
PE(18:0/20:3(5Z,8Z,11Z)) (HMDB09001)	1942-01-01	0.126069	0.127068	0	0	7.70228	15.9509	PEBP1
PE(18:0/20:3(8Z,11Z,14Z)) (HMDB09002)	1942-01-01	0.126069	0.127068	0	0	7.70228	15.9509	PEBP1
PE(18:0/20:4(5Z,8Z,11Z,14Z)) (HMDB09003)	1942-01-01	0.126069	0.127068	0	0	7.70228	15.9509	PEBP1
PE(18:0/20:4(8Z,11Z,14Z,17Z)) (HMDB09004)	1942-01-01	0.126069	0.127068	0	0	7.70228	15.9509	PEBP1
PE(18:0/20:5(5Z,8Z,11Z,14Z,17Z)) (HMDB09005)	1942-01-01	0.126069	0.127068	0	0	7.70228	15.9509	PEBP1
PE(18:0/22:0) (HMDB09006)	1942-01-01	0.126069	0.127068	0	0	7.70228	15.9509	PEBP1
PE(18:0/22:1(13Z)) (HMDB09007)	1942-01-01	0.126069	0.127068	0	0	7.70228	15.9509	PEBP1
PE(18:0/22:2(13Z,16Z)) (HMDB09008)	1942-01-01	0.126069	0.127068	0	0	7.70228	15.9509	PEBP1
PE(18:0/22:4(7Z,10Z,13Z,16Z)) (HMDB09009)	1942-01-01	0.126069	0.127068	0	0	7.70228	15.9509	PEBP1
PE(18:0/22:5(4Z,7Z,10Z,13Z,16Z)) (HMDB09010)	1942-01-01	0.126069	0.127068	0	0	7.70228	15.9509	PEBP1
PE(18:0/22:5(7Z,10Z,13Z,16Z,19Z)) (HMDB09011)	1942-01-01	0.126069	0.127068	0	0	7.70228	15.9509	PEBP1
PE(18:0/22:6(4Z,7Z,10Z,13Z,16Z,19Z)) (HMDB09012)	1942-01-01	0.126069	0.127068	0	0	7.70228	15.9509	PEBP1
PE(18:0/24:0) (HMDB09013)	1942-01-01	0.126069	0.127068	0	0	7.70228	15.9509	PEBP1
PE(18:0/24:1(15Z)) (HMDB09014)	1942-01-01	0.126069	0.127068	0	0	7.70228	15.9509	PEBP1
PE(18:0/P-16:0) (HMDB09015)	1942-01-01	0.126069	0.127068	0	0	7.70228	15.9509	PEBP1
PE(18:0/P-18:0) (HMDB09016)	1942-01-01	0.126069	0.127068	0	0	7.70228	15.9509	PEBP1
PE(18:0/P-18:1(11Z)) (HMDB09017)	1942-01-01	0.126069	0.127068	0	0	7.70228	15.9509	PEBP1
PE(18:0/P-18:1(9Z)) (HMDB09018)	1942-01-01	0.126069	0.127068	0	0	7.70228	15.9509	PEBP1
PE(18:1(11Z)/14:0) (HMDB09019)	1942-01-01	0.126069	0.127068	0	0	7.70228	15.9509	PEBP1
PE(18:1(11Z)/14:1(9Z)) (HMDB09020)	1942-01-01	0.126069	0.127068	0	0	7.70228	15.9509	PEBP1
PE(18:1(11Z)/15:0) (HMDB09021)	1942-01-01	0.126069	0.127068	0	0	7.70228	15.9509	PEBP1
PE(18:1(11Z)/16:0) (HMDB09022)	1942-01-01	0.126069	0.127068	0	0	7.70228	15.9509	PEBP1
PE(18:1(11Z)/16:1(9Z)) (HMDB09023)	1942-01-01	0.126069	0.127068	0	0	7.70228	15.9509	PEBP1
PE(18:1(11Z)/18:0) (HMDB09024)	1942-01-01	0.126069	0.127068	0	0	7.70228	15.9509	PEBP1
PE(18:1(11Z)/18:1(11Z)) (HMDB09025)	1942-01-01	0.126069	0.127068	0	0	7.70228	15.9509	PEBP1
PE(18:1(11Z)/18:1(9Z)) (HMDB09026)	1942-01-01	0.126069	0.127068	0	0	7.70228	15.9509	PEBP1
PE(18:1(11Z)/18:2(9Z,12Z)) (HMDB09027)	1942-01-01	0.126069	0.127068	0	0	7.70228	15.9509	PEBP1
PE(18:1(11Z)/18:3(6Z,9Z,12Z)) (HMDB09028)	1942-01-01	0.126069	0.127068	0	0	7.70228	15.9509	PEBP1
PE(18:1(11Z)/18:3(9Z,12Z,15Z)) (HMDB09029)	1942-01-01	0.126069	0.127068	0	0	7.70228	15.9509	PEBP1
PE(18:1(11Z)/18:4(6Z,9Z,12Z,15Z)) (HMDB09030)	1942-01-01	0.126069	0.127068	0	0	7.70228	15.9509	PEBP1
PE(18:1(11Z)/20:0) (HMDB09031)	1942-01-01	0.126069	0.127068	0	0	7.70228	15.9509	PEBP1
PE(18:1(11Z)/20:1(11Z)) (HMDB09032)	1942-01-01	0.126069	0.127068	0	0	7.70228	15.9509	PEBP1
PE(18:1(11Z)/20:2(11Z,14Z)) (HMDB09033)	1942-01-01	0.126069	0.127068	0	0	7.70228	15.9509	PEBP1
PE(18:1(11Z)/20:3(5Z,8Z,11Z)) (HMDB09034)	1942-01-01	0.126069	0.127068	0	0	7.70228	15.9509	PEBP1
PE(18:1(11Z)/20:3(8Z,11Z,14Z)) (HMDB09035)	1942-01-01	0.126069	0.127068	0	0	7.70228	15.9509	PEBP1
PE(18:1(11Z)/20:4(5Z,8Z,11Z,14Z)) (HMDB09036)	1942-01-01	0.126069	0.127068	0	0	7.70228	15.9509	PEBP1
PE(18:1(11Z)/20:4(8Z,11Z,14Z,17Z)) (HMDB09037)	1942-01-01	0.126069	0.127068	0	0	7.70228	15.9509	PEBP1
PE(18:1(11Z)/20:5(5Z,8Z,11Z,14Z,17Z)) (HMDB09038)	1942-01-01	0.126069	0.127068	0	0	7.70228	15.9509	PEBP1
PE(18:1(11Z)/22:0) (HMDB09039)	1942-01-01	0.126069	0.127068	0	0	7.70228	15.9509	PEBP1
PE(18:1(11Z)/22:1(13Z)) (HMDB09040)	1942-01-01	0.126069	0.127068	0	0	7.70228	15.9509	PEBP1
PE(18:1(11Z)/22:2(13Z,16Z)) (HMDB09041)	1942-01-01	0.126069	0.127068	0	0	7.70228	15.9509	PEBP1
PE(18:1(11Z)/22:4(7Z,10Z,13Z,16Z)) (HMDB09042)	1942-01-01	0.126069	0.127068	0	0	7.70228	15.9509	PEBP1
PE(O-18:1(1Z)/20:4(5Z,8Z,11Z,14Z)) (HMDB05779)	1942-01-01	0.126069	0.127068	0	0	7.70228	15.9509	PEBP1
PE(18:1(11Z)/22:5(4Z,7Z,10Z,13Z,16Z)) (HMDB09043)	1942-01-01	0.126069	0.127068	0	0	7.70228	15.9509	PEBP1
PE(O-16:1(1Z)/22:6(4Z,7Z,10Z,13Z,16Z,19Z)) (HMDB05780)	1942-01-01	0.126069	0.127068	0	0	7.70228	15.9509	PEBP1
PE(18:1(11Z)/22:5(7Z,10Z,13Z,16Z,19Z)) (HMDB09044)	1942-01-01	0.126069	0.127068	0	0	7.70228	15.9509	PEBP1
PE(18:1(11Z)/22:6(4Z,7Z,10Z,13Z,16Z,19Z)) (HMDB09045)	1942-01-01	0.126069	0.127068	0	0	7.70228	15.9509	PEBP1
PE(18:1(11Z)/24:0) (HMDB09046)	1942-01-01	0.126069	0.127068	0	0	7.70228	15.9509	PEBP1
PE(18:1(11Z)/24:1(15Z)) (HMDB09047)	1942-01-01	0.126069	0.127068	0	0	7.70228	15.9509	PEBP1
PE(18:1(11Z)/P-16:0) (HMDB09048)	1942-01-01	0.126069	0.127068	0	0	7.70228	15.9509	PEBP1
PE(18:1(11Z)/P-18:0) (HMDB09049)	1942-01-01	0.126069	0.127068	0	0	7.70228	15.9509	PEBP1
PE(18:1(11Z)/P-18:1(11Z)) (HMDB09050)	1942-01-01	0.126069	0.127068	0	0	7.70228	15.9509	PEBP1
PE(18:1(11Z)/P-18:1(9Z)) (HMDB09051)	1942-01-01	0.126069	0.127068	0	0	7.70228	15.9509	PEBP1
PE(18:1(9Z)/14:0) (HMDB09052)	1942-01-01	0.126069	0.127068	0	0	7.70228	15.9509	PEBP1
PE(18:1(9Z)/14:1(9Z)) (HMDB09053)	1942-01-01	0.126069	0.127068	0	0	7.70228	15.9509	PEBP1
PE(18:1(9Z)/15:0) (HMDB09054)	1942-01-01	0.126069	0.127068	0	0	7.70228	15.9509	PEBP1
PE(18:1(9Z)/16:0) (HMDB09055)	1942-01-01	0.126069	0.127068	0	0	7.70228	15.9509	PEBP1
PE(18:1(9Z)/16:1(9Z)) (HMDB09056)	1942-01-01	0.126069	0.127068	0	0	7.70228	15.9509	PEBP1
PE(18:1(9Z)/18:0) (HMDB09057)	1942-01-01	0.126069	0.127068	0	0	7.70228	15.9509	PEBP1
PE(18:1(9Z)/18:1(11Z)) (HMDB09058)	1942-01-01	0.126069	0.127068	0	0	7.70228	15.9509	PEBP1
PE(18:1(9Z)/18:1(9Z)) (HMDB09059)	1942-01-01	0.126069	0.127068	0	0	7.70228	15.9509	PEBP1
PE(18:1(9Z)/18:2(9Z,12Z)) (HMDB09060)	1942-01-01	0.126069	0.127068	0	0	7.70228	15.9509	PEBP1
PE(18:1(9Z)/18:3(6Z,9Z,12Z)) (HMDB09061)	1942-01-01	0.126069	0.127068	0	0	7.70228	15.9509	PEBP1
PE(18:1(9Z)/18:3(9Z,12Z,15Z)) (HMDB09062)	1942-01-01	0.126069	0.127068	0	0	7.70228	15.9509	PEBP1
PE(18:1(9Z)/18:4(6Z,9Z,12Z,15Z)) (HMDB09063)	1942-01-01	0.126069	0.127068	0	0	7.70228	15.9509	PEBP1
PE(18:1(9Z)/20:0) (HMDB09064)	1942-01-01	0.126069	0.127068	0	0	7.70228	15.9509	PEBP1
PE(18:1(9Z)/20:1(11Z)) (HMDB09065)	1942-01-01	0.126069	0.127068	0	0	7.70228	15.9509	PEBP1
PE(18:1(9Z)/20:2(11Z,14Z)) (HMDB09066)	1942-01-01	0.126069	0.127068	0	0	7.70228	15.9509	PEBP1
PE(18:1(9Z)/20:3(5Z,8Z,11Z)) (HMDB09067)	1942-01-01	0.126069	0.127068	0	0	7.70228	15.9509	PEBP1
PE(18:1(9Z)/20:3(8Z,11Z,14Z)) (HMDB09068)	1942-01-01	0.126069	0.127068	0	0	7.70228	15.9509	PEBP1
PE(18:1(9Z)/20:4(5Z,8Z,11Z,14Z)) (HMDB09069)	1942-01-01	0.126069	0.127068	0	0	7.70228	15.9509	PEBP1
PE(18:1(9Z)/20:4(8Z,11Z,14Z,17Z)) (HMDB09070)	1942-01-01	0.126069	0.127068	0	0	7.70228	15.9509	PEBP1
PE(18:1(9Z)/20:5(5Z,8Z,11Z,14Z,17Z)) (HMDB09071)	1942-01-01	0.126069	0.127068	0	0	7.70228	15.9509	PEBP1
PE(18:1(9Z)/22:0) (HMDB09072)	1942-01-01	0.126069	0.127068	0	0	7.70228	15.9509	PEBP1
PE(18:1(9Z)/22:1(13Z)) (HMDB09073)	1942-01-01	0.126069	0.127068	0	0	7.70228	15.9509	PEBP1
PE(18:1(9Z)/22:2(13Z,16Z)) (HMDB09074)	1942-01-01	0.126069	0.127068	0	0	7.70228	15.9509	PEBP1
PE(18:1(9Z)/22:4(7Z,10Z,13Z,16Z)) (HMDB09075)	1942-01-01	0.126069	0.127068	0	0	7.70228	15.9509	PEBP1
PE(18:1(9Z)/22:5(4Z,7Z,10Z,13Z,16Z)) (HMDB09076)	1942-01-01	0.126069	0.127068	0	0	7.70228	15.9509	PEBP1
PE(18:1(9Z)/22:5(7Z,10Z,13Z,16Z,19Z)) (HMDB09077)	1942-01-01	0.126069	0.127068	0	0	7.70228	15.9509	PEBP1
PE(18:1(9Z)/22:6(4Z,7Z,10Z,13Z,16Z,19Z)) (HMDB09078)	1942-01-01	0.126069	0.127068	0	0	7.70228	15.9509	PEBP1
PE(18:1(9Z)/24:0) (HMDB09079)	1942-01-01	0.126069	0.127068	0	0	7.70228	15.9509	PEBP1
PE(18:1(9Z)/24:1(15Z)) (HMDB09080)	1942-01-01	0.126069	0.127068	0	0	7.70228	15.9509	PEBP1
PE(18:1(9Z)/P-16:0) (HMDB09081)	1942-01-01	0.126069	0.127068	0	0	7.70228	15.9509	PEBP1
PE(18:1(9Z)/P-18:0) (HMDB09082)	1942-01-01	0.126069	0.127068	0	0	7.70228	15.9509	PEBP1
PE(18:1(9Z)/P-18:1(11Z)) (HMDB09083)	1942-01-01	0.126069	0.127068	0	0	7.70228	15.9509	PEBP1
PE(18:1(9Z)/P-18:1(9Z)) (HMDB09084)	1942-01-01	0.126069	0.127068	0	0	7.70228	15.9509	PEBP1
PE(18:2(9Z,12Z)/14:0) (HMDB09085)	1942-01-01	0.126069	0.127068	0	0	7.70228	15.9509	PEBP1
PE(18:2(9Z,12Z)/14:1(9Z)) (HMDB09086)	1942-01-01	0.126069	0.127068	0	0	7.70228	15.9509	PEBP1
PE(18:2(9Z,12Z)/15:0) (HMDB09087)	1942-01-01	0.126069	0.127068	0	0	7.70228	15.9509	PEBP1
PE(18:2(9Z,12Z)/16:0) (HMDB09088)	1942-01-01	0.126069	0.127068	0	0	7.70228	15.9509	PEBP1
PE(18:2(9Z,12Z)/16:1(9Z)) (HMDB09089)	1942-01-01	0.126069	0.127068	0	0	7.70228	15.9509	PEBP1
PE(18:2(9Z,12Z)/18:0) (HMDB09090)	1942-01-01	0.126069	0.127068	0	0	7.70228	15.9509	PEBP1
PE(18:2(9Z,12Z)/18:1(11Z)) (HMDB09091)	1942-01-01	0.126069	0.127068	0	0	7.70228	15.9509	PEBP1
PE(18:2(9Z,12Z)/18:1(9Z)) (HMDB09092)	1942-01-01	0.126069	0.127068	0	0	7.70228	15.9509	PEBP1
PE(18:2(9Z,12Z)/18:2(9Z,12Z)) (HMDB09093)	1942-01-01	0.126069	0.127068	0	0	7.70228	15.9509	PEBP1
PE(18:2(9Z,12Z)/18:3(6Z,9Z,12Z)) (HMDB09094)	1942-01-01	0.126069	0.127068	0	0	7.70228	15.9509	PEBP1
PE(18:2(9Z,12Z)/18:3(9Z,12Z,15Z)) (HMDB09095)	1942-01-01	0.126069	0.127068	0	0	7.70228	15.9509	PEBP1
PE(18:2(9Z,12Z)/18:4(6Z,9Z,12Z,15Z)) (HMDB09096)	1942-01-01	0.126069	0.127068	0	0	7.70228	15.9509	PEBP1
PE(18:2(9Z,12Z)/20:0) (HMDB09097)	1942-01-01	0.126069	0.127068	0	0	7.70228	15.9509	PEBP1
PE(18:2(9Z,12Z)/20:1(11Z)) (HMDB09098)	1942-01-01	0.126069	0.127068	0	0	7.70228	15.9509	PEBP1
PE(18:2(9Z,12Z)/20:2(11Z,14Z)) (HMDB09099)	1942-01-01	0.126069	0.127068	0	0	7.70228	15.9509	PEBP1
PE(18:2(9Z,12Z)/20:3(5Z,8Z,11Z)) (HMDB09100)	1942-01-01	0.126069	0.127068	0	0	7.70228	15.9509	PEBP1
PE(18:2(9Z,12Z)/20:3(8Z,11Z,14Z)) (HMDB09101)	1942-01-01	0.126069	0.127068	0	0	7.70228	15.9509	PEBP1
PE(18:2(9Z,12Z)/20:4(5Z,8Z,11Z,14Z)) (HMDB09102)	1942-01-01	0.126069	0.127068	0	0	7.70228	15.9509	PEBP1
PE(18:2(9Z,12Z)/20:4(8Z,11Z,14Z,17Z)) (HMDB09103)	1942-01-01	0.126069	0.127068	0	0	7.70228	15.9509	PEBP1
PE(18:2(9Z,12Z)/20:5(5Z,8Z,11Z,14Z,17Z)) (HMDB09104)	1942-01-01	0.126069	0.127068	0	0	7.70228	15.9509	PEBP1
PE(18:2(9Z,12Z)/22:0) (HMDB09105)	1942-01-01	0.126069	0.127068	0	0	7.70228	15.9509	PEBP1
PE(18:2(9Z,12Z)/22:1(13Z)) (HMDB09106)	1942-01-01	0.126069	0.127068	0	0	7.70228	15.9509	PEBP1
PE(18:2(9Z,12Z)/22:2(13Z,16Z)) (HMDB09107)	1942-01-01	0.126069	0.127068	0	0	7.70228	15.9509	PEBP1
PE(18:2(9Z,12Z)/22:4(7Z,10Z,13Z,16Z)) (HMDB09108)	1942-01-01	0.126069	0.127068	0	0	7.70228	15.9509	PEBP1
PE(18:2(9Z,12Z)/22:5(4Z,7Z,10Z,13Z,16Z)) (HMDB09109)	1942-01-01	0.126069	0.127068	0	0	7.70228	15.9509	PEBP1
PE(18:2(9Z,12Z)/22:5(7Z,10Z,13Z,16Z,19Z)) (HMDB09110)	1942-01-01	0.126069	0.127068	0	0	7.70228	15.9509	PEBP1
PE(18:2(9Z,12Z)/22:6(4Z,7Z,10Z,13Z,16Z,19Z)) (HMDB09111)	1942-01-01	0.126069	0.127068	0	0	7.70228	15.9509	PEBP1
PE(18:2(9Z,12Z)/24:0) (HMDB09112)	1942-01-01	0.126069	0.127068	0	0	7.70228	15.9509	PEBP1
PE(18:2(9Z,12Z)/24:1(15Z)) (HMDB09113)	1942-01-01	0.126069	0.127068	0	0	7.70228	15.9509	PEBP1
PE(18:2(9Z,12Z)/P-16:0) (HMDB09114)	1942-01-01	0.126069	0.127068	0	0	7.70228	15.9509	PEBP1
PE(18:2(9Z,12Z)/P-18:0) (HMDB09115)	1942-01-01	0.126069	0.127068	0	0	7.70228	15.9509	PEBP1
PE(18:2(9Z,12Z)/P-18:1(11Z)) (HMDB09116)	1942-01-01	0.126069	0.127068	0	0	7.70228	15.9509	PEBP1
PE(18:2(9Z,12Z)/P-18:1(9Z)) (HMDB09117)	1942-01-01	0.126069	0.127068	0	0	7.70228	15.9509	PEBP1
PE(18:3(6Z,9Z,12Z)/14:0) (HMDB09118)	1942-01-01	0.126069	0.127068	0	0	7.70228	15.9509	PEBP1
PE(18:3(6Z,9Z,12Z)/14:1(9Z)) (HMDB09119)	1942-01-01	0.126069	0.127068	0	0	7.70228	15.9509	PEBP1
PE(18:3(6Z,9Z,12Z)/15:0) (HMDB09120)	1942-01-01	0.126069	0.127068	0	0	7.70228	15.9509	PEBP1
PE(18:3(6Z,9Z,12Z)/16:0) (HMDB09121)	1942-01-01	0.126069	0.127068	0	0	7.70228	15.9509	PEBP1
PE(18:3(6Z,9Z,12Z)/16:1(9Z)) (HMDB09122)	1942-01-01	0.126069	0.127068	0	0	7.70228	15.9509	PEBP1
PE(18:3(6Z,9Z,12Z)/18:0) (HMDB09123)	1942-01-01	0.126069	0.127068	0	0	7.70228	15.9509	PEBP1
PE(18:3(6Z,9Z,12Z)/18:1(11Z)) (HMDB09124)	1942-01-01	0.126069	0.127068	0	0	7.70228	15.9509	PEBP1
PE(18:3(6Z,9Z,12Z)/18:1(9Z)) (HMDB09125)	1942-01-01	0.126069	0.127068	0	0	7.70228	15.9509	PEBP1
PE(18:3(6Z,9Z,12Z)/18:2(9Z,12Z)) (HMDB09126)	1942-01-01	0.126069	0.127068	0	0	7.70228	15.9509	PEBP1
PE(18:3(6Z,9Z,12Z)/18:3(6Z,9Z,12Z)) (HMDB09127)	1942-01-01	0.126069	0.127068	0	0	7.70228	15.9509	PEBP1
PE(18:3(6Z,9Z,12Z)/18:3(9Z,12Z,15Z)) (HMDB09128)	1942-01-01	0.126069	0.127068	0	0	7.70228	15.9509	PEBP1
PE(18:3(6Z,9Z,12Z)/18:4(6Z,9Z,12Z,15Z)) (HMDB09129)	1942-01-01	0.126069	0.127068	0	0	7.70228	15.9509	PEBP1
PE(18:3(6Z,9Z,12Z)/20:0) (HMDB09130)	1942-01-01	0.126069	0.127068	0	0	7.70228	15.9509	PEBP1
PE(18:3(6Z,9Z,12Z)/20:1(11Z)) (HMDB09131)	1942-01-01	0.126069	0.127068	0	0	7.70228	15.9509	PEBP1
PE(18:3(6Z,9Z,12Z)/20:2(11Z,14Z)) (HMDB09132)	1942-01-01	0.126069	0.127068	0	0	7.70228	15.9509	PEBP1
PE(18:3(6Z,9Z,12Z)/20:3(5Z,8Z,11Z)) (HMDB09133)	1942-01-01	0.126069	0.127068	0	0	7.70228	15.9509	PEBP1
PE(18:3(6Z,9Z,12Z)/20:3(8Z,11Z,14Z)) (HMDB09134)	1942-01-01	0.126069	0.127068	0	0	7.70228	15.9509	PEBP1
PE(18:3(6Z,9Z,12Z)/20:4(5Z,8Z,11Z,14Z)) (HMDB09135)	1942-01-01	0.126069	0.127068	0	0	7.70228	15.9509	PEBP1
PE(18:3(6Z,9Z,12Z)/20:4(8Z,11Z,14Z,17Z)) (HMDB09136)	1942-01-01	0.126069	0.127068	0	0	7.70228	15.9509	PEBP1
PE(18:3(6Z,9Z,12Z)/20:5(5Z,8Z,11Z,14Z,17Z)) (HMDB09137)	1942-01-01	0.126069	0.127068	0	0	7.70228	15.9509	PEBP1
PE(18:3(6Z,9Z,12Z)/22:0) (HMDB09138)	1942-01-01	0.126069	0.127068	0	0	7.70228	15.9509	PEBP1
PE(18:3(6Z,9Z,12Z)/22:1(13Z)) (HMDB09139)	1942-01-01	0.126069	0.127068	0	0	7.70228	15.9509	PEBP1
PE(18:3(6Z,9Z,12Z)/22:2(13Z,16Z)) (HMDB09140)	1942-01-01	0.126069	0.127068	0	0	7.70228	15.9509	PEBP1
PE(18:3(6Z,9Z,12Z)/22:4(7Z,10Z,13Z,16Z)) (HMDB09141)	1942-01-01	0.126069	0.127068	0	0	7.70228	15.9509	PEBP1
PE(18:3(6Z,9Z,12Z)/22:5(4Z,7Z,10Z,13Z,16Z)) (HMDB09142)	1942-01-01	0.126069	0.127068	0	0	7.70228	15.9509	PEBP1
PE(18:3(6Z,9Z,12Z)/22:5(7Z,10Z,13Z,16Z,19Z)) (HMDB09143)	1942-01-01	0.126069	0.127068	0	0	7.70228	15.9509	PEBP1
PE(18:3(6Z,9Z,12Z)/22:6(4Z,7Z,10Z,13Z,16Z,19Z)) (HMDB09144)	1942-01-01	0.126069	0.127068	0	0	7.70228	15.9509	PEBP1
PE(18:3(6Z,9Z,12Z)/24:0) (HMDB09145)	1942-01-01	0.126069	0.127068	0	0	7.70228	15.9509	PEBP1
PE(18:3(6Z,9Z,12Z)/24:1(15Z)) (HMDB09146)	1942-01-01	0.126069	0.127068	0	0	7.70228	15.9509	PEBP1
PE(18:3(6Z,9Z,12Z)/P-16:0) (HMDB09147)	1942-01-01	0.126069	0.127068	0	0	7.70228	15.9509	PEBP1
PE(18:3(6Z,9Z,12Z)/P-18:0) (HMDB09148)	1942-01-01	0.126069	0.127068	0	0	7.70228	15.9509	PEBP1
PE(18:3(6Z,9Z,12Z)/P-18:1(11Z)) (HMDB09149)	1942-01-01	0.126069	0.127068	0	0	7.70228	15.9509	PEBP1
PE(18:3(6Z,9Z,12Z)/P-18:1(9Z)) (HMDB09150)	1942-01-01	0.126069	0.127068	0	0	7.70228	15.9509	PEBP1
PE(18:3(9Z,12Z,15Z)/14:0) (HMDB09151)	1942-01-01	0.126069	0.127068	0	0	7.70228	15.9509	PEBP1
PE(18:3(9Z,12Z,15Z)/14:1(9Z)) (HMDB09152)	1942-01-01	0.126069	0.127068	0	0	7.70228	15.9509	PEBP1
PE(18:3(9Z,12Z,15Z)/15:0) (HMDB09153)	1942-01-01	0.126069	0.127068	0	0	7.70228	15.9509	PEBP1
PE(18:3(9Z,12Z,15Z)/16:0) (HMDB09154)	1942-01-01	0.126069	0.127068	0	0	7.70228	15.9509	PEBP1
PE(18:3(9Z,12Z,15Z)/16:1(9Z)) (HMDB09155)	1942-01-01	0.126069	0.127068	0	0	7.70228	15.9509	PEBP1
PE(18:3(9Z,12Z,15Z)/18:0) (HMDB09156)	1942-01-01	0.126069	0.127068	0	0	7.70228	15.9509	PEBP1
PE(18:3(9Z,12Z,15Z)/18:1(11Z)) (HMDB09157)	1942-01-01	0.126069	0.127068	0	0	7.70228	15.9509	PEBP1
PE(18:3(9Z,12Z,15Z)/18:1(9Z)) (HMDB09158)	1942-01-01	0.126069	0.127068	0	0	7.70228	15.9509	PEBP1
PE(18:3(9Z,12Z,15Z)/18:2(9Z,12Z)) (HMDB09159)	1942-01-01	0.126069	0.127068	0	0	7.70228	15.9509	PEBP1
PE(18:3(9Z,12Z,15Z)/18:3(6Z,9Z,12Z)) (HMDB09160)	1942-01-01	0.126069	0.127068	0	0	7.70228	15.9509	PEBP1
PE(18:3(9Z,12Z,15Z)/18:3(9Z,12Z,15Z)) (HMDB09161)	1942-01-01	0.126069	0.127068	0	0	7.70228	15.9509	PEBP1
PE(18:3(9Z,12Z,15Z)/18:4(6Z,9Z,12Z,15Z)) (HMDB09162)	1942-01-01	0.126069	0.127068	0	0	7.70228	15.9509	PEBP1
PE(18:3(9Z,12Z,15Z)/20:0) (HMDB09163)	1942-01-01	0.126069	0.127068	0	0	7.70228	15.9509	PEBP1
PE(18:3(9Z,12Z,15Z)/20:1(11Z)) (HMDB09164)	1942-01-01	0.126069	0.127068	0	0	7.70228	15.9509	PEBP1
PE(18:3(9Z,12Z,15Z)/20:2(11Z,14Z)) (HMDB09165)	1942-01-01	0.126069	0.127068	0	0	7.70228	15.9509	PEBP1
PE(18:3(9Z,12Z,15Z)/20:3(5Z,8Z,11Z)) (HMDB09166)	1942-01-01	0.126069	0.127068	0	0	7.70228	15.9509	PEBP1
PE(18:3(9Z,12Z,15Z)/20:3(8Z,11Z,14Z)) (HMDB09167)	1942-01-01	0.126069	0.127068	0	0	7.70228	15.9509	PEBP1
PE(18:3(9Z,12Z,15Z)/20:4(5Z,8Z,11Z,14Z)) (HMDB09168)	1942-01-01	0.126069	0.127068	0	0	7.70228	15.9509	PEBP1
PE(18:3(9Z,12Z,15Z)/20:4(8Z,11Z,14Z,17Z)) (HMDB09169)	1942-01-01	0.126069	0.127068	0	0	7.70228	15.9509	PEBP1
PE(18:3(9Z,12Z,15Z)/20:5(5Z,8Z,11Z,14Z,17Z)) (HMDB09170)	1942-01-01	0.126069	0.127068	0	0	7.70228	15.9509	PEBP1
PE(18:3(9Z,12Z,15Z)/22:0) (HMDB09171)	1942-01-01	0.126069	0.127068	0	0	7.70228	15.9509	PEBP1
PE(18:3(9Z,12Z,15Z)/22:1(13Z)) (HMDB09172)	1942-01-01	0.126069	0.127068	0	0	7.70228	15.9509	PEBP1
PE(18:3(9Z,12Z,15Z)/22:2(13Z,16Z)) (HMDB09173)	1942-01-01	0.126069	0.127068	0	0	7.70228	15.9509	PEBP1
PE(18:3(9Z,12Z,15Z)/22:4(7Z,10Z,13Z,16Z)) (HMDB09174)	1942-01-01	0.126069	0.127068	0	0	7.70228	15.9509	PEBP1
PE(18:3(9Z,12Z,15Z)/22:5(4Z,7Z,10Z,13Z,16Z)) (HMDB09175)	1942-01-01	0.126069	0.127068	0	0	7.70228	15.9509	PEBP1
PE(18:3(9Z,12Z,15Z)/22:5(7Z,10Z,13Z,16Z,19Z)) (HMDB09176)	1942-01-01	0.126069	0.127068	0	0	7.70228	15.9509	PEBP1
PE(18:3(9Z,12Z,15Z)/22:6(4Z,7Z,10Z,13Z,16Z,19Z)) (HMDB09177)	1942-01-01	0.126069	0.127068	0	0	7.70228	15.9509	PEBP1
PE(18:3(9Z,12Z,15Z)/24:0) (HMDB09178)	1942-01-01	0.126069	0.127068	0	0	7.70228	15.9509	PEBP1
PE(18:3(9Z,12Z,15Z)/24:1(15Z)) (HMDB09179)	1942-01-01	0.126069	0.127068	0	0	7.70228	15.9509	PEBP1
PE(18:3(9Z,12Z,15Z)/P-16:0) (HMDB09180)	1942-01-01	0.126069	0.127068	0	0	7.70228	15.9509	PEBP1
PE(18:3(9Z,12Z,15Z)/P-18:0) (HMDB09181)	1942-01-01	0.126069	0.127068	0	0	7.70228	15.9509	PEBP1
PE(18:3(9Z,12Z,15Z)/P-18:1(11Z)) (HMDB09182)	1942-01-01	0.126069	0.127068	0	0	7.70228	15.9509	PEBP1
PE(18:3(9Z,12Z,15Z)/P-18:1(9Z)) (HMDB09183)	1942-01-01	0.126069	0.127068	0	0	7.70228	15.9509	PEBP1
PE(18:4(6Z,9Z,12Z,15Z)/14:0) (HMDB09184)	1942-01-01	0.126069	0.127068	0	0	7.70228	15.9509	PEBP1
PE(18:4(6Z,9Z,12Z,15Z)/14:1(9Z)) (HMDB09185)	1942-01-01	0.126069	0.127068	0	0	7.70228	15.9509	PEBP1
PE(18:4(6Z,9Z,12Z,15Z)/15:0) (HMDB09186)	1942-01-01	0.126069	0.127068	0	0	7.70228	15.9509	PEBP1
PE(18:4(6Z,9Z,12Z,15Z)/16:0) (HMDB09187)	1942-01-01	0.126069	0.127068	0	0	7.70228	15.9509	PEBP1
PE(18:4(6Z,9Z,12Z,15Z)/16:1(9Z)) (HMDB09188)	1942-01-01	0.126069	0.127068	0	0	7.70228	15.9509	PEBP1
PE(18:4(6Z,9Z,12Z,15Z)/18:0) (HMDB09189)	1942-01-01	0.126069	0.127068	0	0	7.70228	15.9509	PEBP1
PE(18:4(6Z,9Z,12Z,15Z)/18:1(11Z)) (HMDB09190)	1942-01-01	0.126069	0.127068	0	0	7.70228	15.9509	PEBP1
PE(18:4(6Z,9Z,12Z,15Z)/18:1(9Z)) (HMDB09191)	1942-01-01	0.126069	0.127068	0	0	7.70228	15.9509	PEBP1
PE(18:4(6Z,9Z,12Z,15Z)/18:2(9Z,12Z)) (HMDB09192)	1942-01-01	0.126069	0.127068	0	0	7.70228	15.9509	PEBP1
PE(18:4(6Z,9Z,12Z,15Z)/18:3(6Z,9Z,12Z)) (HMDB09193)	1942-01-01	0.126069	0.127068	0	0	7.70228	15.9509	PEBP1
PE(18:4(6Z,9Z,12Z,15Z)/18:3(9Z,12Z,15Z)) (HMDB09194)	1942-01-01	0.126069	0.127068	0	0	7.70228	15.9509	PEBP1
PE(18:4(6Z,9Z,12Z,15Z)/18:4(6Z,9Z,12Z,15Z)) (HMDB09195)	1942-01-01	0.126069	0.127068	0	0	7.70228	15.9509	PEBP1
PE(18:4(6Z,9Z,12Z,15Z)/20:0) (HMDB09196)	1942-01-01	0.126069	0.127068	0	0	7.70228	15.9509	PEBP1
PE(18:4(6Z,9Z,12Z,15Z)/20:1(11Z)) (HMDB09197)	1942-01-01	0.126069	0.127068	0	0	7.70228	15.9509	PEBP1
PE(18:4(6Z,9Z,12Z,15Z)/20:2(11Z,14Z)) (HMDB09198)	1942-01-01	0.126069	0.127068	0	0	7.70228	15.9509	PEBP1
PE(18:4(6Z,9Z,12Z,15Z)/20:3(5Z,8Z,11Z)) (HMDB09199)	1942-01-01	0.126069	0.127068	0	0	7.70228	15.9509	PEBP1
PE(18:4(6Z,9Z,12Z,15Z)/20:3(8Z,11Z,14Z)) (HMDB09200)	1942-01-01	0.126069	0.127068	0	0	7.70228	15.9509	PEBP1
PE(18:4(6Z,9Z,12Z,15Z)/20:4(5Z,8Z,11Z,14Z)) (HMDB09201)	1942-01-01	0.126069	0.127068	0	0	7.70228	15.9509	PEBP1
PE(18:4(6Z,9Z,12Z,15Z)/20:4(8Z,11Z,14Z,17Z)) (HMDB09202)	1942-01-01	0.126069	0.127068	0	0	7.70228	15.9509	PEBP1
PE(18:4(6Z,9Z,12Z,15Z)/20:5(5Z,8Z,11Z,14Z,17Z)) (HMDB09203)	1942-01-01	0.126069	0.127068	0	0	7.70228	15.9509	PEBP1
PE(18:4(6Z,9Z,12Z,15Z)/22:0) (HMDB09204)	1942-01-01	0.126069	0.127068	0	0	7.70228	15.9509	PEBP1
PE(18:4(6Z,9Z,12Z,15Z)/22:1(13Z)) (HMDB09205)	1942-01-01	0.126069	0.127068	0	0	7.70228	15.9509	PEBP1
PE(18:4(6Z,9Z,12Z,15Z)/22:2(13Z,16Z)) (HMDB09206)	1942-01-01	0.126069	0.127068	0	0	7.70228	15.9509	PEBP1
PE(18:4(6Z,9Z,12Z,15Z)/22:4(7Z,10Z,13Z,16Z)) (HMDB09207)	1942-01-01	0.126069	0.127068	0	0	7.70228	15.9509	PEBP1
PE(18:4(6Z,9Z,12Z,15Z)/22:5(4Z,7Z,10Z,13Z,16Z)) (HMDB09208)	1942-01-01	0.126069	0.127068	0	0	7.70228	15.9509	PEBP1
PE(18:4(6Z,9Z,12Z,15Z)/22:5(7Z,10Z,13Z,16Z,19Z)) (HMDB09209)	1942-01-01	0.126069	0.127068	0	0	7.70228	15.9509	PEBP1
PE(18:4(6Z,9Z,12Z,15Z)/22:6(4Z,7Z,10Z,13Z,16Z,19Z)) (HMDB09210)	1942-01-01	0.126069	0.127068	0	0	7.70228	15.9509	PEBP1
PE(18:4(6Z,9Z,12Z,15Z)/24:0) (HMDB09211)	1942-01-01	0.126069	0.127068	0	0	7.70228	15.9509	PEBP1
PE(18:4(6Z,9Z,12Z,15Z)/24:1(15Z)) (HMDB09212)	1942-01-01	0.126069	0.127068	0	0	7.70228	15.9509	PEBP1
PE(18:4(6Z,9Z,12Z,15Z)/P-16:0) (HMDB09213)	1942-01-01	0.126069	0.127068	0	0	7.70228	15.9509	PEBP1
PE(18:4(6Z,9Z,12Z,15Z)/P-18:0) (HMDB09214)	1942-01-01	0.126069	0.127068	0	0	7.70228	15.9509	PEBP1
PE(18:4(6Z,9Z,12Z,15Z)/P-18:1(11Z)) (HMDB09215)	1942-01-01	0.126069	0.127068	0	0	7.70228	15.9509	PEBP1
PE(18:4(6Z,9Z,12Z,15Z)/P-18:1(9Z)) (HMDB09216)	1942-01-01	0.126069	0.127068	0	0	7.70228	15.9509	PEBP1
PE(20:0/14:0) (HMDB09217)	1942-01-01	0.126069	0.127068	0	0	7.70228	15.9509	PEBP1
PE(20:0/14:1(9Z)) (HMDB09218)	1942-01-01	0.126069	0.127068	0	0	7.70228	15.9509	PEBP1
PE(20:0/15:0) (HMDB09219)	1942-01-01	0.126069	0.127068	0	0	7.70228	15.9509	PEBP1
PE(20:0/16:0) (HMDB09220)	1942-01-01	0.126069	0.127068	0	0	7.70228	15.9509	PEBP1
PE(20:0/16:1(9Z)) (HMDB09221)	1942-01-01	0.126069	0.127068	0	0	7.70228	15.9509	PEBP1
PE(20:0/18:0) (HMDB09222)	1942-01-01	0.126069	0.127068	0	0	7.70228	15.9509	PEBP1
PE(20:0/18:1(11Z)) (HMDB09223)	1942-01-01	0.126069	0.127068	0	0	7.70228	15.9509	PEBP1
PE(20:0/18:1(9Z)) (HMDB09224)	1942-01-01	0.126069	0.127068	0	0	7.70228	15.9509	PEBP1
PE(20:0/18:2(9Z,12Z)) (HMDB09225)	1942-01-01	0.126069	0.127068	0	0	7.70228	15.9509	PEBP1
PE(20:0/18:3(6Z,9Z,12Z)) (HMDB09226)	1942-01-01	0.126069	0.127068	0	0	7.70228	15.9509	PEBP1
PE(20:0/18:3(9Z,12Z,15Z)) (HMDB09227)	1942-01-01	0.126069	0.127068	0	0	7.70228	15.9509	PEBP1
PE(20:0/18:4(6Z,9Z,12Z,15Z)) (HMDB09228)	1942-01-01	0.126069	0.127068	0	0	7.70228	15.9509	PEBP1
PE(20:0/20:0) (HMDB09229)	1942-01-01	0.126069	0.127068	0	0	7.70228	15.9509	PEBP1
PE(20:0/20:1(11Z)) (HMDB09230)	1942-01-01	0.126069	0.127068	0	0	7.70228	15.9509	PEBP1
PE(20:0/20:2(11Z,14Z)) (HMDB09231)	1942-01-01	0.126069	0.127068	0	0	7.70228	15.9509	PEBP1
PE(20:0/20:3(5Z,8Z,11Z)) (HMDB09232)	1942-01-01	0.126069	0.127068	0	0	7.70228	15.9509	PEBP1
PE(20:0/20:3(8Z,11Z,14Z)) (HMDB09233)	1942-01-01	0.126069	0.127068	0	0	7.70228	15.9509	PEBP1
PE(20:0/20:4(5Z,8Z,11Z,14Z)) (HMDB09234)	1942-01-01	0.126069	0.127068	0	0	7.70228	15.9509	PEBP1
PE(20:0/20:4(8Z,11Z,14Z,17Z)) (HMDB09235)	1942-01-01	0.126069	0.127068	0	0	7.70228	15.9509	PEBP1
PE(20:0/20:5(5Z,8Z,11Z,14Z,17Z)) (HMDB09236)	1942-01-01	0.126069	0.127068	0	0	7.70228	15.9509	PEBP1
PE(20:0/22:0) (HMDB09237)	1942-01-01	0.126069	0.127068	0	0	7.70228	15.9509	PEBP1
PE(20:0/22:1(13Z)) (HMDB09238)	1942-01-01	0.126069	0.127068	0	0	7.70228	15.9509	PEBP1
PE(20:0/22:2(13Z,16Z)) (HMDB09239)	1942-01-01	0.126069	0.127068	0	0	7.70228	15.9509	PEBP1
PE(20:0/22:4(7Z,10Z,13Z,16Z)) (HMDB09240)	1942-01-01	0.126069	0.127068	0	0	7.70228	15.9509	PEBP1
PE(20:0/22:5(4Z,7Z,10Z,13Z,16Z)) (HMDB09241)	1942-01-01	0.126069	0.127068	0	0	7.70228	15.9509	PEBP1
PE(20:0/22:5(7Z,10Z,13Z,16Z,19Z)) (HMDB09242)	1942-01-01	0.126069	0.127068	0	0	7.70228	15.9509	PEBP1
PE(20:0/22:6(4Z,7Z,10Z,13Z,16Z,19Z)) (HMDB09243)	1942-01-01	0.126069	0.127068	0	0	7.70228	15.9509	PEBP1
PE(20:0/24:0) (HMDB09244)	1942-01-01	0.126069	0.127068	0	0	7.70228	15.9509	PEBP1
PE(20:0/24:1(15Z)) (HMDB09245)	1942-01-01	0.126069	0.127068	0	0	7.70228	15.9509	PEBP1
PE(20:0/P-16:0) (HMDB09246)	1942-01-01	0.126069	0.127068	0	0	7.70228	15.9509	PEBP1
PE(20:0/dm18:0) (HMDB09247)	1942-01-01	0.126069	0.127068	0	0	7.70228	15.9509	PEBP1
PE(20:0/P-18:1(11Z)) (HMDB09248)	1942-01-01	0.126069	0.127068	0	0	7.70228	15.9509	PEBP1
PE(20:0/P-18:1(9Z)) (HMDB09249)	1942-01-01	0.126069	0.127068	0	0	7.70228	15.9509	PEBP1
PE(20:1(11Z)/14:0) (HMDB09250)	1942-01-01	0.126069	0.127068	0	0	7.70228	15.9509	PEBP1
PE(20:1(11Z)/14:1(9Z)) (HMDB09251)	1942-01-01	0.126069	0.127068	0	0	7.70228	15.9509	PEBP1
PE(20:1(11Z)/15:0) (HMDB09252)	1942-01-01	0.126069	0.127068	0	0	7.70228	15.9509	PEBP1
PE(20:1(11Z)/16:0) (HMDB09253)	1942-01-01	0.126069	0.127068	0	0	7.70228	15.9509	PEBP1
PE(20:1(11Z)/16:1(9Z)) (HMDB09254)	1942-01-01	0.126069	0.127068	0	0	7.70228	15.9509	PEBP1
PE(20:1(11Z)/18:0) (HMDB09255)	1942-01-01	0.126069	0.127068	0	0	7.70228	15.9509	PEBP1
PE(20:1(11Z)/18:1(11Z)) (HMDB09256)	1942-01-01	0.126069	0.127068	0	0	7.70228	15.9509	PEBP1
PE(20:1(11Z)/18:1(9Z)) (HMDB09257)	1942-01-01	0.126069	0.127068	0	0	7.70228	15.9509	PEBP1
PE(20:1(11Z)/18:2(9Z,12Z)) (HMDB09258)	1942-01-01	0.126069	0.127068	0	0	7.70228	15.9509	PEBP1
PE(20:1(11Z)/18:3(6Z,9Z,12Z)) (HMDB09259)	1942-01-01	0.126069	0.127068	0	0	7.70228	15.9509	PEBP1
PE(20:1(11Z)/18:3(9Z,12Z,15Z)) (HMDB09260)	1942-01-01	0.126069	0.127068	0	0	7.70228	15.9509	PEBP1
PE(20:1(11Z)/18:4(6Z,9Z,12Z,15Z)) (HMDB09261)	1942-01-01	0.126069	0.127068	0	0	7.70228	15.9509	PEBP1
PE(20:1(11Z)/20:0) (HMDB09262)	1942-01-01	0.126069	0.127068	0	0	7.70228	15.9509	PEBP1
PE(20:1(11Z)/20:1(11Z)) (HMDB09263)	1942-01-01	0.126069	0.127068	0	0	7.70228	15.9509	PEBP1
PE(20:1(11Z)/20:2(11Z,14Z)) (HMDB09264)	1942-01-01	0.126069	0.127068	0	0	7.70228	15.9509	PEBP1
PE(20:1(11Z)/20:3(5Z,8Z,11Z)) (HMDB09265)	1942-01-01	0.126069	0.127068	0	0	7.70228	15.9509	PEBP1
PE(20:1(11Z)/20:3(8Z,11Z,14Z)) (HMDB09266)	1942-01-01	0.126069	0.127068	0	0	7.70228	15.9509	PEBP1
PE(20:1(11Z)/20:4(5Z,8Z,11Z,14Z)) (HMDB09267)	1942-01-01	0.126069	0.127068	0	0	7.70228	15.9509	PEBP1
PE(20:1(11Z)/20:4(8Z,11Z,14Z,17Z)) (HMDB09268)	1942-01-01	0.126069	0.127068	0	0	7.70228	15.9509	PEBP1
PE(20:1(11Z)/20:5(5Z,8Z,11Z,14Z,17Z)) (HMDB09269)	1942-01-01	0.126069	0.127068	0	0	7.70228	15.9509	PEBP1
PE(20:1(11Z)/22:0) (HMDB09270)	1942-01-01	0.126069	0.127068	0	0	7.70228	15.9509	PEBP1
PE(20:1(11Z)/22:1(13Z)) (HMDB09271)	1942-01-01	0.126069	0.127068	0	0	7.70228	15.9509	PEBP1
PE(20:1(11Z)/22:2(13Z,16Z)) (HMDB09272)	1942-01-01	0.126069	0.127068	0	0	7.70228	15.9509	PEBP1
PE(20:1(11Z)/22:4(7Z,10Z,13Z,16Z)) (HMDB09273)	1942-01-01	0.126069	0.127068	0	0	7.70228	15.9509	PEBP1
PE(20:1(11Z)/22:5(4Z,7Z,10Z,13Z,16Z)) (HMDB09274)	1942-01-01	0.126069	0.127068	0	0	7.70228	15.9509	PEBP1
PE(20:1(11Z)/22:5(7Z,10Z,13Z,16Z,19Z)) (HMDB09275)	1942-01-01	0.126069	0.127068	0	0	7.70228	15.9509	PEBP1
PE(20:1(11Z)/22:6(4Z,7Z,10Z,13Z,16Z,19Z)) (HMDB09276)	1942-01-01	0.126069	0.127068	0	0	7.70228	15.9509	PEBP1
PE(20:1(11Z)/24:0) (HMDB09277)	1942-01-01	0.126069	0.127068	0	0	7.70228	15.9509	PEBP1
PE(20:1(11Z)/24:1(15Z)) (HMDB09278)	1942-01-01	0.126069	0.127068	0	0	7.70228	15.9509	PEBP1
PE(20:1(11Z)/P-16:0) (HMDB09279)	1942-01-01	0.126069	0.127068	0	0	7.70228	15.9509	PEBP1
PE(20:1(11Z)/P-18:0) (HMDB09280)	1942-01-01	0.126069	0.127068	0	0	7.70228	15.9509	PEBP1
PE(20:1(11Z)/P-18:1(11Z)) (HMDB09281)	1942-01-01	0.126069	0.127068	0	0	7.70228	15.9509	PEBP1
PE(20:1(11Z)/P-18:1(9Z)) (HMDB09282)	1942-01-01	0.126069	0.127068	0	0	7.70228	15.9509	PEBP1
PE(20:2(11Z,14Z)/14:0) (HMDB09283)	1942-01-01	0.126069	0.127068	0	0	7.70228	15.9509	PEBP1
PE(20:2(11Z,14Z)/14:1(9Z)) (HMDB09284)	1942-01-01	0.126069	0.127068	0	0	7.70228	15.9509	PEBP1
PE(20:2(11Z,14Z)/15:0) (HMDB09285)	1942-01-01	0.126069	0.127068	0	0	7.70228	15.9509	PEBP1
PE(20:2(11Z,14Z)/16:0) (HMDB09286)	1942-01-01	0.126069	0.127068	0	0	7.70228	15.9509	PEBP1
PE(20:2(11Z,14Z)/16:1(9Z)) (HMDB09287)	1942-01-01	0.126069	0.127068	0	0	7.70228	15.9509	PEBP1
PE(20:2(11Z,14Z)/18:0) (HMDB09288)	1942-01-01	0.126069	0.127068	0	0	7.70228	15.9509	PEBP1
PE(20:2(11Z,14Z)/18:1(11Z)) (HMDB09289)	1942-01-01	0.126069	0.127068	0	0	7.70228	15.9509	PEBP1
PE(20:2(11Z,14Z)/18:1(9Z)) (HMDB09290)	1942-01-01	0.126069	0.127068	0	0	7.70228	15.9509	PEBP1
PE(20:2(11Z,14Z)/18:2(9Z,12Z)) (HMDB09291)	1942-01-01	0.126069	0.127068	0	0	7.70228	15.9509	PEBP1
PE(20:2(11Z,14Z)/18:3(6Z,9Z,12Z)) (HMDB09292)	1942-01-01	0.126069	0.127068	0	0	7.70228	15.9509	PEBP1
PE(20:2(11Z,14Z)/18:3(9Z,12Z,15Z)) (HMDB09293)	1942-01-01	0.126069	0.127068	0	0	7.70228	15.9509	PEBP1
PE(20:2(11Z,14Z)/18:4(6Z,9Z,12Z,15Z)) (HMDB09294)	1942-01-01	0.126069	0.127068	0	0	7.70228	15.9509	PEBP1
PE(20:2(11Z,14Z)/20:0) (HMDB09295)	1942-01-01	0.126069	0.127068	0	0	7.70228	15.9509	PEBP1
PE(20:2(11Z,14Z)/20:1(11Z)) (HMDB09296)	1942-01-01	0.126069	0.127068	0	0	7.70228	15.9509	PEBP1
PE(20:2(11Z,14Z)/20:2(11Z,14Z)) (HMDB09297)	1942-01-01	0.126069	0.127068	0	0	7.70228	15.9509	PEBP1
PE(20:2(11Z,14Z)/20:3(5Z,8Z,11Z)) (HMDB09298)	1942-01-01	0.126069	0.127068	0	0	7.70228	15.9509	PEBP1
PE(20:2(11Z,14Z)/20:3(8Z,11Z,14Z)) (HMDB09299)	1942-01-01	0.126069	0.127068	0	0	7.70228	15.9509	PEBP1
PE(20:2(11Z,14Z)/20:4(5Z,8Z,11Z,14Z)) (HMDB09300)	1942-01-01	0.126069	0.127068	0	0	7.70228	15.9509	PEBP1
PE(20:2(11Z,14Z)/20:4(8Z,11Z,14Z,17Z)) (HMDB09301)	1942-01-01	0.126069	0.127068	0	0	7.70228	15.9509	PEBP1
PE(20:2(11Z,14Z)/20:5(5Z,8Z,11Z,14Z,17Z)) (HMDB09302)	1942-01-01	0.126069	0.127068	0	0	7.70228	15.9509	PEBP1
PE(20:2(11Z,14Z)/22:0) (HMDB09303)	1942-01-01	0.126069	0.127068	0	0	7.70228	15.9509	PEBP1
PE(20:2(11Z,14Z)/22:1(13Z)) (HMDB09304)	1942-01-01	0.126069	0.127068	0	0	7.70228	15.9509	PEBP1
PE(20:2(11Z,14Z)/22:2(13Z,16Z)) (HMDB09305)	1942-01-01	0.126069	0.127068	0	0	7.70228	15.9509	PEBP1
PE(20:2(11Z,14Z)/22:4(7Z,10Z,13Z,16Z)) (HMDB09306)	1942-01-01	0.126069	0.127068	0	0	7.70228	15.9509	PEBP1
PE(20:2(11Z,14Z)/22:5(4Z,7Z,10Z,13Z,16Z)) (HMDB09307)	1942-01-01	0.126069	0.127068	0	0	7.70228	15.9509	PEBP1
PE(20:2(11Z,14Z)/22:5(7Z,10Z,13Z,16Z,19Z)) (HMDB09308)	1942-01-01	0.126069	0.127068	0	0	7.70228	15.9509	PEBP1
PE(20:2(11Z,14Z)/22:6(4Z,7Z,10Z,13Z,16Z,19Z)) (HMDB09309)	1942-01-01	0.126069	0.127068	0	0	7.70228	15.9509	PEBP1
PE(20:2(11Z,14Z)/24:0) (HMDB09310)	1942-01-01	0.126069	0.127068	0	0	7.70228	15.9509	PEBP1
PE(20:2(11Z,14Z)/24:1(15Z)) (HMDB09311)	1942-01-01	0.126069	0.127068	0	0	7.70228	15.9509	PEBP1
PE(20:2(11Z,14Z)/P-16:0) (HMDB09312)	1942-01-01	0.126069	0.127068	0	0	7.70228	15.9509	PEBP1
PE(20:2(11Z,14Z)/P-18:0) (HMDB09313)	1942-01-01	0.126069	0.127068	0	0	7.70228	15.9509	PEBP1
PE(20:2(11Z,14Z)/P-18:1(11Z)) (HMDB09314)	1942-01-01	0.126069	0.127068	0	0	7.70228	15.9509	PEBP1
PE(20:2(11Z,14Z)/P-18:1(9Z)) (HMDB09315)	1942-01-01	0.126069	0.127068	0	0	7.70228	15.9509	PEBP1
PE(20:3(5Z,8Z,11Z)/14:0) (HMDB09316)	1942-01-01	0.126069	0.127068	0	0	7.70228	15.9509	PEBP1
PE(20:3(5Z,8Z,11Z)/14:1(9Z)) (HMDB09317)	1942-01-01	0.126069	0.127068	0	0	7.70228	15.9509	PEBP1
PE(20:3(5Z,8Z,11Z)/15:0) (HMDB09318)	1942-01-01	0.126069	0.127068	0	0	7.70228	15.9509	PEBP1
PE(20:3(5Z,8Z,11Z)/16:0) (HMDB09319)	1942-01-01	0.126069	0.127068	0	0	7.70228	15.9509	PEBP1
PE(20:3(5Z,8Z,11Z)/16:1(9Z)) (HMDB09320)	1942-01-01	0.126069	0.127068	0	0	7.70228	15.9509	PEBP1
PE(20:3(5Z,8Z,11Z)/18:0) (HMDB09321)	1942-01-01	0.126069	0.127068	0	0	7.70228	15.9509	PEBP1
PE(20:3(5Z,8Z,11Z)/18:1(11Z)) (HMDB09322)	1942-01-01	0.126069	0.127068	0	0	7.70228	15.9509	PEBP1
PE(20:3(5Z,8Z,11Z)/18:1(9Z)) (HMDB09323)	1942-01-01	0.126069	0.127068	0	0	7.70228	15.9509	PEBP1
PE(20:3(5Z,8Z,11Z)/18:2(9Z,12Z)) (HMDB09324)	1942-01-01	0.126069	0.127068	0	0	7.70228	15.9509	PEBP1
PE(20:3(5Z,8Z,11Z)/18:3(6Z,9Z,12Z)) (HMDB09325)	1942-01-01	0.126069	0.127068	0	0	7.70228	15.9509	PEBP1
PE(20:3(5Z,8Z,11Z)/18:3(9Z,12Z,15Z)) (HMDB09326)	1942-01-01	0.126069	0.127068	0	0	7.70228	15.9509	PEBP1
PE(20:3(5Z,8Z,11Z)/18:4(6Z,9Z,12Z,15Z)) (HMDB09327)	1942-01-01	0.126069	0.127068	0	0	7.70228	15.9509	PEBP1
PE(20:3(5Z,8Z,11Z)/20:0) (HMDB09328)	1942-01-01	0.126069	0.127068	0	0	7.70228	15.9509	PEBP1
PE(20:3(5Z,8Z,11Z)/20:1(11Z)) (HMDB09329)	1942-01-01	0.126069	0.127068	0	0	7.70228	15.9509	PEBP1
PE(20:3(5Z,8Z,11Z)/20:2(11Z,14Z)) (HMDB09330)	1942-01-01	0.126069	0.127068	0	0	7.70228	15.9509	PEBP1
PE(20:3(5Z,8Z,11Z)/20:3(5Z,8Z,11Z)) (HMDB09331)	1942-01-01	0.126069	0.127068	0	0	7.70228	15.9509	PEBP1
PE(20:3(5Z,8Z,11Z)/20:3(8Z,11Z,14Z)) (HMDB09332)	1942-01-01	0.126069	0.127068	0	0	7.70228	15.9509	PEBP1
PE(20:3(5Z,8Z,11Z)/20:4(5Z,8Z,11Z,14Z)) (HMDB09333)	1942-01-01	0.126069	0.127068	0	0	7.70228	15.9509	PEBP1
PE(20:3(5Z,8Z,11Z)/20:4(8Z,11Z,14Z,17Z)) (HMDB09334)	1942-01-01	0.126069	0.127068	0	0	7.70228	15.9509	PEBP1
PE(20:3(5Z,8Z,11Z)/20:5(5Z,8Z,11Z,14Z,17Z)) (HMDB09335)	1942-01-01	0.126069	0.127068	0	0	7.70228	15.9509	PEBP1
PE(20:3(5Z,8Z,11Z)/22:0) (HMDB09336)	1942-01-01	0.126069	0.127068	0	0	7.70228	15.9509	PEBP1
PE(20:3(5Z,8Z,11Z)/22:1(13Z)) (HMDB09337)	1942-01-01	0.126069	0.127068	0	0	7.70228	15.9509	PEBP1
PE(20:3(5Z,8Z,11Z)/22:2(13Z,16Z)) (HMDB09338)	1942-01-01	0.126069	0.127068	0	0	7.70228	15.9509	PEBP1
PE(20:3(5Z,8Z,11Z)/22:4(7Z,10Z,13Z,16Z)) (HMDB09339)	1942-01-01	0.126069	0.127068	0	0	7.70228	15.9509	PEBP1
PE(20:3(5Z,8Z,11Z)/22:5(4Z,7Z,10Z,13Z,16Z)) (HMDB09340)	1942-01-01	0.126069	0.127068	0	0	7.70228	15.9509	PEBP1
PE(20:3(5Z,8Z,11Z)/22:5(7Z,10Z,13Z,16Z,19Z)) (HMDB09341)	1942-01-01	0.126069	0.127068	0	0	7.70228	15.9509	PEBP1
PE(20:3(5Z,8Z,11Z)/22:6(4Z,7Z,10Z,13Z,16Z,19Z)) (HMDB09342)	1942-01-01	0.126069	0.127068	0	0	7.70228	15.9509	PEBP1
PE(20:3(5Z,8Z,11Z)/24:0) (HMDB09343)	1942-01-01	0.126069	0.127068	0	0	7.70228	15.9509	PEBP1
PE(20:3(5Z,8Z,11Z)/24:1(15Z)) (HMDB09344)	1942-01-01	0.126069	0.127068	0	0	7.70228	15.9509	PEBP1
PE(20:3(5Z,8Z,11Z)/P-16:0) (HMDB09345)	1942-01-01	0.126069	0.127068	0	0	7.70228	15.9509	PEBP1
PE(20:3(5Z,8Z,11Z)/P-18:0) (HMDB09346)	1942-01-01	0.126069	0.127068	0	0	7.70228	15.9509	PEBP1
PE(20:3(5Z,8Z,11Z)/P-18:1(11Z)) (HMDB09347)	1942-01-01	0.126069	0.127068	0	0	7.70228	15.9509	PEBP1
PE(20:3(5Z,8Z,11Z)/P-18:1(9Z)) (HMDB09348)	1942-01-01	0.126069	0.127068	0	0	7.70228	15.9509	PEBP1
PE(20:3(8Z,11Z,14Z)/14:0) (HMDB09349)	1942-01-01	0.126069	0.127068	0	0	7.70228	15.9509	PEBP1
PE(20:3(8Z,11Z,14Z)/14:1(9Z)) (HMDB09350)	1942-01-01	0.126069	0.127068	0	0	7.70228	15.9509	PEBP1
PE(20:3(8Z,11Z,14Z)/15:0) (HMDB09351)	1942-01-01	0.126069	0.127068	0	0	7.70228	15.9509	PEBP1
PE(20:3(8Z,11Z,14Z)/16:0) (HMDB09352)	1942-01-01	0.126069	0.127068	0	0	7.70228	15.9509	PEBP1
PE(20:3(8Z,11Z,14Z)/16:1(9Z)) (HMDB09353)	1942-01-01	0.126069	0.127068	0	0	7.70228	15.9509	PEBP1
PE(20:3(8Z,11Z,14Z)/18:0) (HMDB09354)	1942-01-01	0.126069	0.127068	0	0	7.70228	15.9509	PEBP1
PE(20:3(8Z,11Z,14Z)/18:1(11Z)) (HMDB09355)	1942-01-01	0.126069	0.127068	0	0	7.70228	15.9509	PEBP1
PE(20:3(8Z,11Z,14Z)/18:1(9Z)) (HMDB09356)	1942-01-01	0.126069	0.127068	0	0	7.70228	15.9509	PEBP1
PE(20:3(8Z,11Z,14Z)/18:2(9Z,12Z)) (HMDB09357)	1942-01-01	0.126069	0.127068	0	0	7.70228	15.9509	PEBP1
PE(20:3(8Z,11Z,14Z)/18:3(6Z,9Z,12Z)) (HMDB09358)	1942-01-01	0.126069	0.127068	0	0	7.70228	15.9509	PEBP1
PE(20:3(8Z,11Z,14Z)/18:3(9Z,12Z,15Z)) (HMDB09359)	1942-01-01	0.126069	0.127068	0	0	7.70228	15.9509	PEBP1
PE(20:3(8Z,11Z,14Z)/18:4(6Z,9Z,12Z,15Z)) (HMDB09360)	1942-01-01	0.126069	0.127068	0	0	7.70228	15.9509	PEBP1
PE(20:3(8Z,11Z,14Z)/20:0) (HMDB09361)	1942-01-01	0.126069	0.127068	0	0	7.70228	15.9509	PEBP1
PE(20:3(8Z,11Z,14Z)/20:1(11Z)) (HMDB09362)	1942-01-01	0.126069	0.127068	0	0	7.70228	15.9509	PEBP1
PE(20:3(8Z,11Z,14Z)/20:2(11Z,14Z)) (HMDB09363)	1942-01-01	0.126069	0.127068	0	0	7.70228	15.9509	PEBP1
PE(20:3(8Z,11Z,14Z)/20:3(5Z,8Z,11Z)) (HMDB09364)	1942-01-01	0.126069	0.127068	0	0	7.70228	15.9509	PEBP1
PE(20:3(8Z,11Z,14Z)/20:3(8Z,11Z,14Z)) (HMDB09365)	1942-01-01	0.126069	0.127068	0	0	7.70228	15.9509	PEBP1
PE(20:3(8Z,11Z,14Z)/20:4(5Z,8Z,11Z,14Z)) (HMDB09366)	1942-01-01	0.126069	0.127068	0	0	7.70228	15.9509	PEBP1
PE(20:3(8Z,11Z,14Z)/20:4(8Z,11Z,14Z,17Z)) (HMDB09367)	1942-01-01	0.126069	0.127068	0	0	7.70228	15.9509	PEBP1
PE(20:3(8Z,11Z,14Z)/20:5(5Z,8Z,11Z,14Z,17Z)) (HMDB09368)	1942-01-01	0.126069	0.127068	0	0	7.70228	15.9509	PEBP1
PE(20:3(8Z,11Z,14Z)/22:0) (HMDB09369)	1942-01-01	0.126069	0.127068	0	0	7.70228	15.9509	PEBP1
PE(20:3(8Z,11Z,14Z)/22:1(13Z)) (HMDB09370)	1942-01-01	0.126069	0.127068	0	0	7.70228	15.9509	PEBP1
PE(20:3(8Z,11Z,14Z)/22:2(13Z,16Z)) (HMDB09371)	1942-01-01	0.126069	0.127068	0	0	7.70228	15.9509	PEBP1
PE(20:3(8Z,11Z,14Z)/22:4(7Z,10Z,13Z,16Z)) (HMDB09372)	1942-01-01	0.126069	0.127068	0	0	7.70228	15.9509	PEBP1
PE(20:3(8Z,11Z,14Z)/22:5(4Z,7Z,10Z,13Z,16Z)) (HMDB09373)	1942-01-01	0.126069	0.127068	0	0	7.70228	15.9509	PEBP1
PE(20:3(8Z,11Z,14Z)/22:5(7Z,10Z,13Z,16Z,19Z)) (HMDB09374)	1942-01-01	0.126069	0.127068	0	0	7.70228	15.9509	PEBP1
PE(20:3(8Z,11Z,14Z)/22:6(4Z,7Z,10Z,13Z,16Z,19Z)) (HMDB09375)	1942-01-01	0.126069	0.127068	0	0	7.70228	15.9509	PEBP1
PE(20:3(8Z,11Z,14Z)/24:0) (HMDB09376)	1942-01-01	0.126069	0.127068	0	0	7.70228	15.9509	PEBP1
PE(20:3(8Z,11Z,14Z)/24:1(15Z)) (HMDB09377)	1942-01-01	0.126069	0.127068	0	0	7.70228	15.9509	PEBP1
PE(20:3(8Z,11Z,14Z)/P-16:0) (HMDB09378)	1942-01-01	0.126069	0.127068	0	0	7.70228	15.9509	PEBP1
PE(20:3(8Z,11Z,14Z)/P-18:0) (HMDB09379)	1942-01-01	0.126069	0.127068	0	0	7.70228	15.9509	PEBP1
PE(20:3(8Z,11Z,14Z)/P-18:1(11Z)) (HMDB09380)	1942-01-01	0.126069	0.127068	0	0	7.70228	15.9509	PEBP1
PE(20:3(8Z,11Z,14Z)/P-18:1(9Z)) (HMDB09381)	1942-01-01	0.126069	0.127068	0	0	7.70228	15.9509	PEBP1
PE(20:4(5Z,8Z,11Z,14Z)/14:0) (HMDB09382)	1942-01-01	0.126069	0.127068	0	0	7.70228	15.9509	PEBP1
PE(20:4(5Z,8Z,11Z,14Z)/14:1(9Z)) (HMDB09383)	1942-01-01	0.126069	0.127068	0	0	7.70228	15.9509	PEBP1
PE(20:4(5Z,8Z,11Z,14Z)/15:0) (HMDB09384)	1942-01-01	0.126069	0.127068	0	0	7.70228	15.9509	PEBP1
PE(20:4(5Z,8Z,11Z,14Z)/16:0) (HMDB09385)	1942-01-01	0.126069	0.127068	0	0	7.70228	15.9509	PEBP1
PE(20:4(5Z,8Z,11Z,14Z)/16:1(9Z)) (HMDB09386)	1942-01-01	0.126069	0.127068	0	0	7.70228	15.9509	PEBP1
PE(20:4(5Z,8Z,11Z,14Z)/18:0) (HMDB09387)	1942-01-01	0.126069	0.127068	0	0	7.70228	15.9509	PEBP1
PE(20:4(5Z,8Z,11Z,14Z)/18:1(11Z)) (HMDB09388)	1942-01-01	0.126069	0.127068	0	0	7.70228	15.9509	PEBP1
PE(20:4(5Z,8Z,11Z,14Z)/18:1(9Z)) (HMDB09389)	1942-01-01	0.126069	0.127068	0	0	7.70228	15.9509	PEBP1
PE(20:4(5Z,8Z,11Z,14Z)/18:2(9Z,12Z)) (HMDB09390)	1942-01-01	0.126069	0.127068	0	0	7.70228	15.9509	PEBP1
PE(20:4(5Z,8Z,11Z,14Z)/18:3(6Z,9Z,12Z)) (HMDB09391)	1942-01-01	0.126069	0.127068	0	0	7.70228	15.9509	PEBP1
PE(20:4(5Z,8Z,11Z,14Z)/18:3(9Z,12Z,15Z)) (HMDB09392)	1942-01-01	0.126069	0.127068	0	0	7.70228	15.9509	PEBP1
PE(20:4(5Z,8Z,11Z,14Z)/18:4(6Z,9Z,12Z,15Z)) (HMDB09393)	1942-01-01	0.126069	0.127068	0	0	7.70228	15.9509	PEBP1
PE(20:4(5Z,8Z,11Z,14Z)/20:0) (HMDB09394)	1942-01-01	0.126069	0.127068	0	0	7.70228	15.9509	PEBP1
PE(20:4(5Z,8Z,11Z,14Z)/20:1(11Z)) (HMDB09395)	1942-01-01	0.126069	0.127068	0	0	7.70228	15.9509	PEBP1
PE(20:4(5Z,8Z,11Z,14Z)/20:2(11Z,14Z)) (HMDB09396)	1942-01-01	0.126069	0.127068	0	0	7.70228	15.9509	PEBP1
PE(20:4(5Z,8Z,11Z,14Z)/20:3(5Z,8Z,11Z)) (HMDB09397)	1942-01-01	0.126069	0.127068	0	0	7.70228	15.9509	PEBP1
PE(20:4(5Z,8Z,11Z,14Z)/20:3(8Z,11Z,14Z)) (HMDB09398)	1942-01-01	0.126069	0.127068	0	0	7.70228	15.9509	PEBP1
PE(20:4(5Z,8Z,11Z,14Z)/20:4(5Z,8Z,11Z,14Z)) (HMDB09399)	1942-01-01	0.126069	0.127068	0	0	7.70228	15.9509	PEBP1
PE(20:4(5Z,8Z,11Z,14Z)/20:4(8Z,11Z,14Z,17Z)) (HMDB09400)	1942-01-01	0.126069	0.127068	0	0	7.70228	15.9509	PEBP1
PE(20:4(5Z,8Z,11Z,14Z)/20:5(5Z,8Z,11Z,14Z,17Z)) (HMDB09401)	1942-01-01	0.126069	0.127068	0	0	7.70228	15.9509	PEBP1
PE(20:4(5Z,8Z,11Z,14Z)/22:0) (HMDB09402)	1942-01-01	0.126069	0.127068	0	0	7.70228	15.9509	PEBP1
PE(20:4(5Z,8Z,11Z,14Z)/22:1(13Z)) (HMDB09403)	1942-01-01	0.126069	0.127068	0	0	7.70228	15.9509	PEBP1
PE(20:4(5Z,8Z,11Z,14Z)/22:2(13Z,16Z)) (HMDB09404)	1942-01-01	0.126069	0.127068	0	0	7.70228	15.9509	PEBP1
PE(20:4(5Z,8Z,11Z,14Z)/22:4(7Z,10Z,13Z,16Z)) (HMDB09405)	1942-01-01	0.126069	0.127068	0	0	7.70228	15.9509	PEBP1
PE(20:4(5Z,8Z,11Z,14Z)/22:5(4Z,7Z,10Z,13Z,16Z)) (HMDB09406)	1942-01-01	0.126069	0.127068	0	0	7.70228	15.9509	PEBP1
PE(20:4(5Z,8Z,11Z,14Z)/22:5(7Z,10Z,13Z,16Z,19Z)) (HMDB09407)	1942-01-01	0.126069	0.127068	0	0	7.70228	15.9509	PEBP1
PE(20:4(5Z,8Z,11Z,14Z)/22:6(4Z,7Z,10Z,13Z,16Z,19Z)) (HMDB09408)	1942-01-01	0.126069	0.127068	0	0	7.70228	15.9509	PEBP1
PE(20:4(5Z,8Z,11Z,14Z)/24:0) (HMDB09409)	1942-01-01	0.126069	0.127068	0	0	7.70228	15.9509	PEBP1
PE(20:4(5Z,8Z,11Z,14Z)/24:1(15Z)) (HMDB09410)	1942-01-01	0.126069	0.127068	0	0	7.70228	15.9509	PEBP1
PE(20:4(5Z,8Z,11Z,14Z)/P-16:0) (HMDB09411)	1942-01-01	0.126069	0.127068	0	0	7.70228	15.9509	PEBP1
PE(20:4(5Z,8Z,11Z,14Z)/P-18:0) (HMDB09412)	1942-01-01	0.126069	0.127068	0	0	7.70228	15.9509	PEBP1
PE(20:4(5Z,8Z,11Z,14Z)/P-18:1(11Z)) (HMDB09413)	1942-01-01	0.126069	0.127068	0	0	7.70228	15.9509	PEBP1
PE(20:4(5Z,8Z,11Z,14Z)/P-18:1(9Z)) (HMDB09414)	1942-01-01	0.126069	0.127068	0	0	7.70228	15.9509	PEBP1
PE(20:4(8Z,11Z,14Z,17Z)/14:0) (HMDB09415)	1942-01-01	0.126069	0.127068	0	0	7.70228	15.9509	PEBP1
PE(20:4(8Z,11Z,14Z,17Z)/14:1(9Z)) (HMDB09416)	1942-01-01	0.126069	0.127068	0	0	7.70228	15.9509	PEBP1
PE(20:4(8Z,11Z,14Z,17Z)/15:0) (HMDB09417)	1942-01-01	0.126069	0.127068	0	0	7.70228	15.9509	PEBP1
PE(20:4(8Z,11Z,14Z,17Z)/16:0) (HMDB09418)	1942-01-01	0.126069	0.127068	0	0	7.70228	15.9509	PEBP1
PE(20:4(8Z,11Z,14Z,17Z)/16:1(9Z)) (HMDB09419)	1942-01-01	0.126069	0.127068	0	0	7.70228	15.9509	PEBP1
PE(20:4(8Z,11Z,14Z,17Z)/18:0) (HMDB09420)	1942-01-01	0.126069	0.127068	0	0	7.70228	15.9509	PEBP1
PE(20:4(8Z,11Z,14Z,17Z)/18:1(11Z)) (HMDB09421)	1942-01-01	0.126069	0.127068	0	0	7.70228	15.9509	PEBP1
PE(20:4(8Z,11Z,14Z,17Z)/18:1(9Z)) (HMDB09422)	1942-01-01	0.126069	0.127068	0	0	7.70228	15.9509	PEBP1
PE(20:4(8Z,11Z,14Z,17Z)/18:2(9Z,12Z)) (HMDB09423)	1942-01-01	0.126069	0.127068	0	0	7.70228	15.9509	PEBP1
PE(20:4(8Z,11Z,14Z,17Z)/18:3(6Z,9Z,12Z)) (HMDB09424)	1942-01-01	0.126069	0.127068	0	0	7.70228	15.9509	PEBP1
PE(20:4(8Z,11Z,14Z,17Z)/18:3(9Z,12Z,15Z)) (HMDB09425)	1942-01-01	0.126069	0.127068	0	0	7.70228	15.9509	PEBP1
PE(20:4(8Z,11Z,14Z,17Z)/18:4(6Z,9Z,12Z,15Z)) (HMDB09426)	1942-01-01	0.126069	0.127068	0	0	7.70228	15.9509	PEBP1
PE(20:4(8Z,11Z,14Z,17Z)/20:0) (HMDB09427)	1942-01-01	0.126069	0.127068	0	0	7.70228	15.9509	PEBP1
PE(20:4(8Z,11Z,14Z,17Z)/20:1(11Z)) (HMDB09428)	1942-01-01	0.126069	0.127068	0	0	7.70228	15.9509	PEBP1
PE(20:4(8Z,11Z,14Z,17Z)/20:2(11Z,14Z)) (HMDB09429)	1942-01-01	0.126069	0.127068	0	0	7.70228	15.9509	PEBP1
PE(20:4(8Z,11Z,14Z,17Z)/20:3(5Z,8Z,11Z)) (HMDB09430)	1942-01-01	0.126069	0.127068	0	0	7.70228	15.9509	PEBP1
PE(20:4(8Z,11Z,14Z,17Z)/20:3(8Z,11Z,14Z)) (HMDB09431)	1942-01-01	0.126069	0.127068	0	0	7.70228	15.9509	PEBP1
PE(20:4(8Z,11Z,14Z,17Z)/20:4(5Z,8Z,11Z,14Z)) (HMDB09432)	1942-01-01	0.126069	0.127068	0	0	7.70228	15.9509	PEBP1
PE(20:4(8Z,11Z,14Z,17Z)/20:4(8Z,11Z,14Z,17Z)) (HMDB09433)	1942-01-01	0.126069	0.127068	0	0	7.70228	15.9509	PEBP1
PE(20:4(8Z,11Z,14Z,17Z)/20:5(5Z,8Z,11Z,14Z,17Z)) (HMDB09434)	1942-01-01	0.126069	0.127068	0	0	7.70228	15.9509	PEBP1
PE(20:4(8Z,11Z,14Z,17Z)/22:0) (HMDB09435)	1942-01-01	0.126069	0.127068	0	0	7.70228	15.9509	PEBP1
PE(20:4(8Z,11Z,14Z,17Z)/22:1(13Z)) (HMDB09436)	1942-01-01	0.126069	0.127068	0	0	7.70228	15.9509	PEBP1
PE(20:4(8Z,11Z,14Z,17Z)/22:2(13Z,16Z)) (HMDB09437)	1942-01-01	0.126069	0.127068	0	0	7.70228	15.9509	PEBP1
PE(20:4(8Z,11Z,14Z,17Z)/22:4(7Z,10Z,13Z,16Z)) (HMDB09438)	1942-01-01	0.126069	0.127068	0	0	7.70228	15.9509	PEBP1
PE(20:4(8Z,11Z,14Z,17Z)/22:5(4Z,7Z,10Z,13Z,16Z)) (HMDB09439)	1942-01-01	0.126069	0.127068	0	0	7.70228	15.9509	PEBP1
PE(20:4(8Z,11Z,14Z,17Z)/22:5(7Z,10Z,13Z,16Z,19Z)) (HMDB09440)	1942-01-01	0.126069	0.127068	0	0	7.70228	15.9509	PEBP1
PE(20:4(8Z,11Z,14Z,17Z)/22:6(4Z,7Z,10Z,13Z,16Z,19Z)) (HMDB09441)	1942-01-01	0.126069	0.127068	0	0	7.70228	15.9509	PEBP1
PE(20:4(8Z,11Z,14Z,17Z)/24:0) (HMDB09442)	1942-01-01	0.126069	0.127068	0	0	7.70228	15.9509	PEBP1
PE(20:4(8Z,11Z,14Z,17Z)/24:1(15Z)) (HMDB09443)	1942-01-01	0.126069	0.127068	0	0	7.70228	15.9509	PEBP1
PE(20:4(8Z,11Z,14Z,17Z)/P-16:0) (HMDB09444)	1942-01-01	0.126069	0.127068	0	0	7.70228	15.9509	PEBP1
PE(20:4(8Z,11Z,14Z,17Z)/P-18:0) (HMDB09445)	1942-01-01	0.126069	0.127068	0	0	7.70228	15.9509	PEBP1
PE(20:4(8Z,11Z,14Z,17Z)/P-18:1(11Z)) (HMDB09446)	1942-01-01	0.126069	0.127068	0	0	7.70228	15.9509	PEBP1
PE(20:4(8Z,11Z,14Z,17Z)/P-18:1(9Z)) (HMDB09447)	1942-01-01	0.126069	0.127068	0	0	7.70228	15.9509	PEBP1
PE(20:5(5Z,8Z,11Z,14Z,17Z)/14:0) (HMDB09448)	1942-01-01	0.126069	0.127068	0	0	7.70228	15.9509	PEBP1
PE(20:5(5Z,8Z,11Z,14Z,17Z)/14:1(9Z)) (HMDB09449)	1942-01-01	0.126069	0.127068	0	0	7.70228	15.9509	PEBP1
PE(20:5(5Z,8Z,11Z,14Z,17Z)/15:0) (HMDB09450)	1942-01-01	0.126069	0.127068	0	0	7.70228	15.9509	PEBP1
PE(20:5(5Z,8Z,11Z,14Z,17Z)/16:0) (HMDB09451)	1942-01-01	0.126069	0.127068	0	0	7.70228	15.9509	PEBP1
PE(20:5(5Z,8Z,11Z,14Z,17Z)/16:1(9Z)) (HMDB09452)	1942-01-01	0.126069	0.127068	0	0	7.70228	15.9509	PEBP1
PE(20:5(5Z,8Z,11Z,14Z,17Z)/18:0) (HMDB09453)	1942-01-01	0.126069	0.127068	0	0	7.70228	15.9509	PEBP1
PE(20:5(5Z,8Z,11Z,14Z,17Z)/18:1(11Z)) (HMDB09454)	1942-01-01	0.126069	0.127068	0	0	7.70228	15.9509	PEBP1
PE(20:5(5Z,8Z,11Z,14Z,17Z)/18:1(9Z)) (HMDB09455)	1942-01-01	0.126069	0.127068	0	0	7.70228	15.9509	PEBP1
PE(20:5(5Z,8Z,11Z,14Z,17Z)/18:2(9Z,12Z)) (HMDB09456)	1942-01-01	0.126069	0.127068	0	0	7.70228	15.9509	PEBP1
PE(20:5(5Z,8Z,11Z,14Z,17Z)/18:3(6Z,9Z,12Z)) (HMDB09457)	1942-01-01	0.126069	0.127068	0	0	7.70228	15.9509	PEBP1
PE(20:5(5Z,8Z,11Z,14Z,17Z)/18:3(9Z,12Z,15Z)) (HMDB09458)	1942-01-01	0.126069	0.127068	0	0	7.70228	15.9509	PEBP1
PE(20:5(5Z,8Z,11Z,14Z,17Z)/18:4(6Z,9Z,12Z,15Z)) (HMDB09459)	1942-01-01	0.126069	0.127068	0	0	7.70228	15.9509	PEBP1
PE(20:5(5Z,8Z,11Z,14Z,17Z)/20:0) (HMDB09460)	1942-01-01	0.126069	0.127068	0	0	7.70228	15.9509	PEBP1
PE(20:5(5Z,8Z,11Z,14Z,17Z)/20:1(11Z)) (HMDB09461)	1942-01-01	0.126069	0.127068	0	0	7.70228	15.9509	PEBP1
PE(20:5(5Z,8Z,11Z,14Z,17Z)/20:2(11Z,14Z)) (HMDB09462)	1942-01-01	0.126069	0.127068	0	0	7.70228	15.9509	PEBP1
PE(20:5(5Z,8Z,11Z,14Z,17Z)/20:3(5Z,8Z,11Z)) (HMDB09463)	1942-01-01	0.126069	0.127068	0	0	7.70228	15.9509	PEBP1
PE(20:5(5Z,8Z,11Z,14Z,17Z)/20:3(8Z,11Z,14Z)) (HMDB09464)	1942-01-01	0.126069	0.127068	0	0	7.70228	15.9509	PEBP1
PE(20:5(5Z,8Z,11Z,14Z,17Z)/20:4(5Z,8Z,11Z,14Z)) (HMDB09465)	1942-01-01	0.126069	0.127068	0	0	7.70228	15.9509	PEBP1
PE(20:5(5Z,8Z,11Z,14Z,17Z)/20:4(8Z,11Z,14Z,17Z)) (HMDB09466)	1942-01-01	0.126069	0.127068	0	0	7.70228	15.9509	PEBP1
PE(20:5(5Z,8Z,11Z,14Z,17Z)/20:5(5Z,8Z,11Z,14Z,17Z)) (HMDB09467)	1942-01-01	0.126069	0.127068	0	0	7.70228	15.9509	PEBP1
PE(20:5(5Z,8Z,11Z,14Z,17Z)/22:0) (HMDB09468)	1942-01-01	0.126069	0.127068	0	0	7.70228	15.9509	PEBP1
PE(20:5(5Z,8Z,11Z,14Z,17Z)/22:1(13Z)) (HMDB09469)	1942-01-01	0.126069	0.127068	0	0	7.70228	15.9509	PEBP1
PE(20:5(5Z,8Z,11Z,14Z,17Z)/22:2(13Z,16Z)) (HMDB09470)	1942-01-01	0.126069	0.127068	0	0	7.70228	15.9509	PEBP1
PE(20:5(5Z,8Z,11Z,14Z,17Z)/22:4(7Z,10Z,13Z,16Z)) (HMDB09471)	1942-01-01	0.126069	0.127068	0	0	7.70228	15.9509	PEBP1
PE(20:5(5Z,8Z,11Z,14Z,17Z)/22:5(4Z,7Z,10Z,13Z,16Z)) (HMDB09472)	1942-01-01	0.126069	0.127068	0	0	7.70228	15.9509	PEBP1
PE(20:5(5Z,8Z,11Z,14Z,17Z)/22:5(7Z,10Z,13Z,16Z,19Z)) (HMDB09473)	1942-01-01	0.126069	0.127068	0	0	7.70228	15.9509	PEBP1
PE(20:5(5Z,8Z,11Z,14Z,17Z)/22:6(4Z,7Z,10Z,13Z,16Z,19Z)) (HMDB09474)	1942-01-01	0.126069	0.127068	0	0	7.70228	15.9509	PEBP1
PE(20:5(5Z,8Z,11Z,14Z,17Z)/24:0) (HMDB09475)	1942-01-01	0.126069	0.127068	0	0	7.70228	15.9509	PEBP1
PE(20:5(5Z,8Z,11Z,14Z,17Z)/24:1(15Z)) (HMDB09476)	1942-01-01	0.126069	0.127068	0	0	7.70228	15.9509	PEBP1
PE(20:5(5Z,8Z,11Z,14Z,17Z)/P-16:0) (HMDB09477)	1942-01-01	0.126069	0.127068	0	0	7.70228	15.9509	PEBP1
PE(20:5(5Z,8Z,11Z,14Z,17Z)/P-18:0) (HMDB09478)	1942-01-01	0.126069	0.127068	0	0	7.70228	15.9509	PEBP1
PE(20:5(5Z,8Z,11Z,14Z,17Z)/P-18:1(11Z)) (HMDB09479)	1942-01-01	0.126069	0.127068	0	0	7.70228	15.9509	PEBP1
PE(20:5(5Z,8Z,11Z,14Z,17Z)/P-18:1(9Z)) (HMDB09480)	1942-01-01	0.126069	0.127068	0	0	7.70228	15.9509	PEBP1
PE(22:0/14:0) (HMDB09481)	1942-01-01	0.126069	0.127068	0	0	7.70228	15.9509	PEBP1
PE(22:0/14:1(9Z)) (HMDB09482)	1942-01-01	0.126069	0.127068	0	0	7.70228	15.9509	PEBP1
PE(22:0/15:0) (HMDB09483)	1942-01-01	0.126069	0.127068	0	0	7.70228	15.9509	PEBP1
PE(22:0/16:0) (HMDB09484)	1942-01-01	0.126069	0.127068	0	0	7.70228	15.9509	PEBP1
PE(22:0/16:1(9Z)) (HMDB09485)	1942-01-01	0.126069	0.127068	0	0	7.70228	15.9509	PEBP1
PE(22:0/18:0) (HMDB09486)	1942-01-01	0.126069	0.127068	0	0	7.70228	15.9509	PEBP1
PE(22:0/18:1(11Z)) (HMDB09487)	1942-01-01	0.126069	0.127068	0	0	7.70228	15.9509	PEBP1
PE(22:0/18:1(9Z)) (HMDB09488)	1942-01-01	0.126069	0.127068	0	0	7.70228	15.9509	PEBP1
PE(22:0/18:2(9Z,12Z)) (HMDB09489)	1942-01-01	0.126069	0.127068	0	0	7.70228	15.9509	PEBP1
PE(22:0/18:3(6Z,9Z,12Z)) (HMDB09490)	1942-01-01	0.126069	0.127068	0	0	7.70228	15.9509	PEBP1
PE(22:0/18:3(9Z,12Z,15Z)) (HMDB09491)	1942-01-01	0.126069	0.127068	0	0	7.70228	15.9509	PEBP1
PE(22:0/18:4(6Z,9Z,12Z,15Z)) (HMDB09492)	1942-01-01	0.126069	0.127068	0	0	7.70228	15.9509	PEBP1
PE(22:0/20:0) (HMDB09493)	1942-01-01	0.126069	0.127068	0	0	7.70228	15.9509	PEBP1
PE(22:0/20:1(11Z)) (HMDB09494)	1942-01-01	0.126069	0.127068	0	0	7.70228	15.9509	PEBP1
PE(22:0/20:2(11Z,14Z)) (HMDB09495)	1942-01-01	0.126069	0.127068	0	0	7.70228	15.9509	PEBP1
PE(22:0/20:3(5Z,8Z,11Z)) (HMDB09496)	1942-01-01	0.126069	0.127068	0	0	7.70228	15.9509	PEBP1
PE(22:0/20:3(8Z,11Z,14Z)) (HMDB09497)	1942-01-01	0.126069	0.127068	0	0	7.70228	15.9509	PEBP1
PE(22:0/20:4(5Z,8Z,11Z,14Z)) (HMDB09498)	1942-01-01	0.126069	0.127068	0	0	7.70228	15.9509	PEBP1
PE(22:0/20:4(8Z,11Z,14Z,17Z)) (HMDB09499)	1942-01-01	0.126069	0.127068	0	0	7.70228	15.9509	PEBP1
PE(22:0/20:5(5Z,8Z,11Z,14Z,17Z)) (HMDB09500)	1942-01-01	0.126069	0.127068	0	0	7.70228	15.9509	PEBP1
PE(22:0/22:0) (HMDB09501)	1942-01-01	0.126069	0.127068	0	0	7.70228	15.9509	PEBP1
PE(22:0/22:1(13Z)) (HMDB09502)	1942-01-01	0.126069	0.127068	0	0	7.70228	15.9509	PEBP1
PE(22:0/22:2(13Z,16Z)) (HMDB09503)	1942-01-01	0.126069	0.127068	0	0	7.70228	15.9509	PEBP1
PE(22:0/22:4(7Z,10Z,13Z,16Z)) (HMDB09504)	1942-01-01	0.126069	0.127068	0	0	7.70228	15.9509	PEBP1
PE(22:0/22:5(4Z,7Z,10Z,13Z,16Z)) (HMDB09505)	1942-01-01	0.126069	0.127068	0	0	7.70228	15.9509	PEBP1
PE(22:0/22:5(7Z,10Z,13Z,16Z,19Z)) (HMDB09506)	1942-01-01	0.126069	0.127068	0	0	7.70228	15.9509	PEBP1
PE(22:0/22:6(4Z,7Z,10Z,13Z,16Z,19Z)) (HMDB09507)	1942-01-01	0.126069	0.127068	0	0	7.70228	15.9509	PEBP1
PE(22:0/24:0) (HMDB09508)	1942-01-01	0.126069	0.127068	0	0	7.70228	15.9509	PEBP1
PE(22:0/24:1(15Z)) (HMDB09509)	1942-01-01	0.126069	0.127068	0	0	7.70228	15.9509	PEBP1
PE(22:0/P-16:0) (HMDB09510)	1942-01-01	0.126069	0.127068	0	0	7.70228	15.9509	PEBP1
PE(22:0/P-18:0) (HMDB09511)	1942-01-01	0.126069	0.127068	0	0	7.70228	15.9509	PEBP1
PE(22:0/P-18:1(11Z)) (HMDB09512)	1942-01-01	0.126069	0.127068	0	0	7.70228	15.9509	PEBP1
PE(22:0/P-18:1(9Z)) (HMDB09513)	1942-01-01	0.126069	0.127068	0	0	7.70228	15.9509	PEBP1
PE(22:1(13Z)/14:0) (HMDB09514)	1942-01-01	0.126069	0.127068	0	0	7.70228	15.9509	PEBP1
PE(22:1(13Z)/14:1(9Z)) (HMDB09515)	1942-01-01	0.126069	0.127068	0	0	7.70228	15.9509	PEBP1
PE(22:1(13Z)/15:0) (HMDB09516)	1942-01-01	0.126069	0.127068	0	0	7.70228	15.9509	PEBP1
PE(22:1(13Z)/16:0) (HMDB09517)	1942-01-01	0.126069	0.127068	0	0	7.70228	15.9509	PEBP1
PE(22:1(13Z)/16:1(9Z)) (HMDB09518)	1942-01-01	0.126069	0.127068	0	0	7.70228	15.9509	PEBP1
PE(22:1(13Z)/18:0) (HMDB09519)	1942-01-01	0.126069	0.127068	0	0	7.70228	15.9509	PEBP1
PE(22:1(13Z)/18:1(11Z)) (HMDB09520)	1942-01-01	0.126069	0.127068	0	0	7.70228	15.9509	PEBP1
PE(22:1(13Z)/18:1(9Z)) (HMDB09521)	1942-01-01	0.126069	0.127068	0	0	7.70228	15.9509	PEBP1
PE(22:1(13Z)/18:2(9Z,12Z)) (HMDB09522)	1942-01-01	0.126069	0.127068	0	0	7.70228	15.9509	PEBP1
PE(22:1(13Z)/18:3(6Z,9Z,12Z)) (HMDB09523)	1942-01-01	0.126069	0.127068	0	0	7.70228	15.9509	PEBP1
PE(22:1(13Z)/18:3(9Z,12Z,15Z)) (HMDB09524)	1942-01-01	0.126069	0.127068	0	0	7.70228	15.9509	PEBP1
PE(22:1(13Z)/18:4(6Z,9Z,12Z,15Z)) (HMDB09525)	1942-01-01	0.126069	0.127068	0	0	7.70228	15.9509	PEBP1
PE(22:1(13Z)/20:0) (HMDB09526)	1942-01-01	0.126069	0.127068	0	0	7.70228	15.9509	PEBP1
PE(22:1(13Z)/20:1(11Z)) (HMDB09527)	1942-01-01	0.126069	0.127068	0	0	7.70228	15.9509	PEBP1
PE(22:1(13Z)/20:2(11Z,14Z)) (HMDB09528)	1942-01-01	0.126069	0.127068	0	0	7.70228	15.9509	PEBP1
PE(22:1(13Z)/20:3(5Z,8Z,11Z)) (HMDB09529)	1942-01-01	0.126069	0.127068	0	0	7.70228	15.9509	PEBP1
PE(22:1(13Z)/20:3(8Z,11Z,14Z)) (HMDB09530)	1942-01-01	0.126069	0.127068	0	0	7.70228	15.9509	PEBP1
PE(22:1(13Z)/20:4(5Z,8Z,11Z,14Z)) (HMDB09531)	1942-01-01	0.126069	0.127068	0	0	7.70228	15.9509	PEBP1
PE(22:1(13Z)/20:4(8Z,11Z,14Z,17Z)) (HMDB09532)	1942-01-01	0.126069	0.127068	0	0	7.70228	15.9509	PEBP1
PE(22:1(13Z)/20:5(5Z,8Z,11Z,14Z,17Z)) (HMDB09533)	1942-01-01	0.126069	0.127068	0	0	7.70228	15.9509	PEBP1
PE(22:1(13Z)/22:0) (HMDB09534)	1942-01-01	0.126069	0.127068	0	0	7.70228	15.9509	PEBP1
PE(22:1(13Z)/22:1(13Z)) (HMDB09535)	1942-01-01	0.126069	0.127068	0	0	7.70228	15.9509	PEBP1
PE(22:1(13Z)/22:2(13Z,16Z)) (HMDB09536)	1942-01-01	0.126069	0.127068	0	0	7.70228	15.9509	PEBP1
PE(22:1(13Z)/22:4(7Z,10Z,13Z,16Z)) (HMDB09537)	1942-01-01	0.126069	0.127068	0	0	7.70228	15.9509	PEBP1
PE(22:1(13Z)/22:5(4Z,7Z,10Z,13Z,16Z)) (HMDB09538)	1942-01-01	0.126069	0.127068	0	0	7.70228	15.9509	PEBP1
PE(22:1(13Z)/22:5(7Z,10Z,13Z,16Z,19Z)) (HMDB09539)	1942-01-01	0.126069	0.127068	0	0	7.70228	15.9509	PEBP1
PE(22:1(13Z)/22:6(4Z,7Z,10Z,13Z,16Z,19Z)) (HMDB09540)	1942-01-01	0.126069	0.127068	0	0	7.70228	15.9509	PEBP1
PE(22:1(13Z)/24:0) (HMDB09541)	1942-01-01	0.126069	0.127068	0	0	7.70228	15.9509	PEBP1
PE(22:1(13Z)/24:1(15Z)) (HMDB09542)	1942-01-01	0.126069	0.127068	0	0	7.70228	15.9509	PEBP1
PE(22:1(13Z)/P-16:0) (HMDB09543)	1942-01-01	0.126069	0.127068	0	0	7.70228	15.9509	PEBP1
PE(22:1(13Z)/P-18:0) (HMDB09544)	1942-01-01	0.126069	0.127068	0	0	7.70228	15.9509	PEBP1
PE(22:1(13Z)/P-18:1(11Z)) (HMDB09545)	1942-01-01	0.126069	0.127068	0	0	7.70228	15.9509	PEBP1
PE(22:1(13Z)/P-18:1(9Z)) (HMDB09546)	1942-01-01	0.126069	0.127068	0	0	7.70228	15.9509	PEBP1
PE(22:2(13Z,16Z)/14:0) (HMDB09547)	1942-01-01	0.126069	0.127068	0	0	7.70228	15.9509	PEBP1
PE(22:2(13Z,16Z)/14:1(9Z)) (HMDB09548)	1942-01-01	0.126069	0.127068	0	0	7.70228	15.9509	PEBP1
PE(22:2(13Z,16Z)/15:0) (HMDB09549)	1942-01-01	0.126069	0.127068	0	0	7.70228	15.9509	PEBP1
PE(22:2(13Z,16Z)/16:0) (HMDB09550)	1942-01-01	0.126069	0.127068	0	0	7.70228	15.9509	PEBP1
PE(22:2(13Z,16Z)/16:1(9Z)) (HMDB09551)	1942-01-01	0.126069	0.127068	0	0	7.70228	15.9509	PEBP1
PE(22:2(13Z,16Z)/18:0) (HMDB09552)	1942-01-01	0.126069	0.127068	0	0	7.70228	15.9509	PEBP1
PE(22:2(13Z,16Z)/18:1(11Z)) (HMDB09553)	1942-01-01	0.126069	0.127068	0	0	7.70228	15.9509	PEBP1
PE(22:2(13Z,16Z)/18:1(9Z)) (HMDB09554)	1942-01-01	0.126069	0.127068	0	0	7.70228	15.9509	PEBP1
PE(22:2(13Z,16Z)/18:2(9Z,12Z)) (HMDB09555)	1942-01-01	0.126069	0.127068	0	0	7.70228	15.9509	PEBP1
PE(22:2(13Z,16Z)/18:3(6Z,9Z,12Z)) (HMDB09556)	1942-01-01	0.126069	0.127068	0	0	7.70228	15.9509	PEBP1
PE(22:2(13Z,16Z)/18:3(9Z,12Z,15Z)) (HMDB09557)	1942-01-01	0.126069	0.127068	0	0	7.70228	15.9509	PEBP1
PE(22:2(13Z,16Z)/18:4(6Z,9Z,12Z,15Z)) (HMDB09558)	1942-01-01	0.126069	0.127068	0	0	7.70228	15.9509	PEBP1
PE(22:2(13Z,16Z)/20:0) (HMDB09559)	1942-01-01	0.126069	0.127068	0	0	7.70228	15.9509	PEBP1
PE(22:2(13Z,16Z)/20:1(11Z)) (HMDB09560)	1942-01-01	0.126069	0.127068	0	0	7.70228	15.9509	PEBP1
PE(22:2(13Z,16Z)/20:2(11Z,14Z)) (HMDB09561)	1942-01-01	0.126069	0.127068	0	0	7.70228	15.9509	PEBP1
PE(22:2(13Z,16Z)/20:3(5Z,8Z,11Z)) (HMDB09562)	1942-01-01	0.126069	0.127068	0	0	7.70228	15.9509	PEBP1
PE(22:2(13Z,16Z)/20:3(8Z,11Z,14Z)) (HMDB09563)	1942-01-01	0.126069	0.127068	0	0	7.70228	15.9509	PEBP1
PE(22:2(13Z,16Z)/20:4(5Z,8Z,11Z,14Z)) (HMDB09564)	1942-01-01	0.126069	0.127068	0	0	7.70228	15.9509	PEBP1
PE(22:2(13Z,16Z)/20:4(8Z,11Z,14Z,17Z)) (HMDB09565)	1942-01-01	0.126069	0.127068	0	0	7.70228	15.9509	PEBP1
PE(22:2(13Z,16Z)/20:5(5Z,8Z,11Z,14Z,17Z)) (HMDB09566)	1942-01-01	0.126069	0.127068	0	0	7.70228	15.9509	PEBP1
PE(22:2(13Z,16Z)/22:0) (HMDB09567)	1942-01-01	0.126069	0.127068	0	0	7.70228	15.9509	PEBP1
PE(22:2(13Z,16Z)/22:1(13Z)) (HMDB09568)	1942-01-01	0.126069	0.127068	0	0	7.70228	15.9509	PEBP1
PE(22:2(13Z,16Z)/22:2(13Z,16Z)) (HMDB09569)	1942-01-01	0.126069	0.127068	0	0	7.70228	15.9509	PEBP1
PE(22:2(13Z,16Z)/22:4(7Z,10Z,13Z,16Z)) (HMDB09570)	1942-01-01	0.126069	0.127068	0	0	7.70228	15.9509	PEBP1
PE(22:2(13Z,16Z)/22:5(4Z,7Z,10Z,13Z,16Z)) (HMDB09571)	1942-01-01	0.126069	0.127068	0	0	7.70228	15.9509	PEBP1
PE(22:2(13Z,16Z)/22:5(7Z,10Z,13Z,16Z,19Z)) (HMDB09572)	1942-01-01	0.126069	0.127068	0	0	7.70228	15.9509	PEBP1
PE(22:2(13Z,16Z)/22:6(4Z,7Z,10Z,13Z,16Z,19Z)) (HMDB09573)	1942-01-01	0.126069	0.127068	0	0	7.70228	15.9509	PEBP1
PE(22:2(13Z,16Z)/24:0) (HMDB09574)	1942-01-01	0.126069	0.127068	0	0	7.70228	15.9509	PEBP1
PE(22:2(13Z,16Z)/24:1(15Z)) (HMDB09575)	1942-01-01	0.126069	0.127068	0	0	7.70228	15.9509	PEBP1
PE(22:2(13Z,16Z)/P-16:0) (HMDB09576)	1942-01-01	0.126069	0.127068	0	0	7.70228	15.9509	PEBP1
PE(22:2(13Z,16Z)/P-18:0) (HMDB09577)	1942-01-01	0.126069	0.127068	0	0	7.70228	15.9509	PEBP1
PE(22:2(13Z,16Z)/P-18:1(11Z)) (HMDB09578)	1942-01-01	0.126069	0.127068	0	0	7.70228	15.9509	PEBP1
PE(22:2(13Z,16Z)/P-18:1(9Z)) (HMDB09579)	1942-01-01	0.126069	0.127068	0	0	7.70228	15.9509	PEBP1
PE(22:4(7Z,10Z,13Z,16Z)/14:0) (HMDB09580)	1942-01-01	0.126069	0.127068	0	0	7.70228	15.9509	PEBP1
PE(22:4(7Z,10Z,13Z,16Z)/14:1(9Z)) (HMDB09581)	1942-01-01	0.126069	0.127068	0	0	7.70228	15.9509	PEBP1
PE(22:4(7Z,10Z,13Z,16Z)/15:0) (HMDB09582)	1942-01-01	0.126069	0.127068	0	0	7.70228	15.9509	PEBP1
PE(22:4(7Z,10Z,13Z,16Z)/16:0) (HMDB09583)	1942-01-01	0.126069	0.127068	0	0	7.70228	15.9509	PEBP1
PE(22:4(7Z,10Z,13Z,16Z)/16:1(9Z)) (HMDB09584)	1942-01-01	0.126069	0.127068	0	0	7.70228	15.9509	PEBP1
PE(22:4(7Z,10Z,13Z,16Z)/18:0) (HMDB09585)	1942-01-01	0.126069	0.127068	0	0	7.70228	15.9509	PEBP1
PE(22:4(7Z,10Z,13Z,16Z)/18:1(11Z)) (HMDB09586)	1942-01-01	0.126069	0.127068	0	0	7.70228	15.9509	PEBP1
PE(22:4(7Z,10Z,13Z,16Z)/18:1(9Z)) (HMDB09587)	1942-01-01	0.126069	0.127068	0	0	7.70228	15.9509	PEBP1
PE(22:4(7Z,10Z,13Z,16Z)/18:2(9Z,12Z)) (HMDB09588)	1942-01-01	0.126069	0.127068	0	0	7.70228	15.9509	PEBP1
PE(22:4(7Z,10Z,13Z,16Z)/18:3(6Z,9Z,12Z)) (HMDB09589)	1942-01-01	0.126069	0.127068	0	0	7.70228	15.9509	PEBP1
PE(22:4(7Z,10Z,13Z,16Z)/18:3(9Z,12Z,15Z)) (HMDB09590)	1942-01-01	0.126069	0.127068	0	0	7.70228	15.9509	PEBP1
PE(22:4(7Z,10Z,13Z,16Z)/18:4(6Z,9Z,12Z,15Z)) (HMDB09591)	1942-01-01	0.126069	0.127068	0	0	7.70228	15.9509	PEBP1
PE(22:4(7Z,10Z,13Z,16Z)/20:0) (HMDB09592)	1942-01-01	0.126069	0.127068	0	0	7.70228	15.9509	PEBP1
PE(22:4(7Z,10Z,13Z,16Z)/20:1(11Z)) (HMDB09593)	1942-01-01	0.126069	0.127068	0	0	7.70228	15.9509	PEBP1
PE(22:4(7Z,10Z,13Z,16Z)/20:2(11Z,14Z)) (HMDB09594)	1942-01-01	0.126069	0.127068	0	0	7.70228	15.9509	PEBP1
PE(22:4(7Z,10Z,13Z,16Z)/20:3(5Z,8Z,11Z)) (HMDB09595)	1942-01-01	0.126069	0.127068	0	0	7.70228	15.9509	PEBP1
PE(22:4(7Z,10Z,13Z,16Z)/20:4(5Z,8Z,11Z,14Z)) (HMDB09596)	1942-01-01	0.126069	0.127068	0	0	7.70228	15.9509	PEBP1
PE(22:4(7Z,10Z,13Z,16Z)/20:4(8Z,11Z,14Z,17Z)) (HMDB09597)	1942-01-01	0.126069	0.127068	0	0	7.70228	15.9509	PEBP1
PE(22:4(7Z,10Z,13Z,16Z)/20:5(5Z,8Z,11Z,14Z,17Z)) (HMDB09598)	1942-01-01	0.126069	0.127068	0	0	7.70228	15.9509	PEBP1
PE(22:4(7Z,10Z,13Z,16Z)/22:0) (HMDB09599)	1942-01-01	0.126069	0.127068	0	0	7.70228	15.9509	PEBP1
PE(22:4(7Z,10Z,13Z,16Z)/22:1(13Z)) (HMDB09600)	1942-01-01	0.126069	0.127068	0	0	7.70228	15.9509	PEBP1
PE(22:4(7Z,10Z,13Z,16Z)/22:2(13Z,16Z)) (HMDB09601)	1942-01-01	0.126069	0.127068	0	0	7.70228	15.9509	PEBP1
PE(22:4(7Z,10Z,13Z,16Z)/22:4(7Z,10Z,13Z,16Z)) (HMDB09602)	1942-01-01	0.126069	0.127068	0	0	7.70228	15.9509	PEBP1
PE(22:4(7Z,10Z,13Z,16Z)/22:5(4Z,7Z,10Z,13Z,16Z)) (HMDB09603)	1942-01-01	0.126069	0.127068	0	0	7.70228	15.9509	PEBP1
PE(22:4(7Z,10Z,13Z,16Z)/22:5(7Z,10Z,13Z,16Z,19Z)) (HMDB09604)	1942-01-01	0.126069	0.127068	0	0	7.70228	15.9509	PEBP1
PE(22:4(7Z,10Z,13Z,16Z)/22:6(4Z,7Z,10Z,13Z,16Z,19Z)) (HMDB09605)	1942-01-01	0.126069	0.127068	0	0	7.70228	15.9509	PEBP1
PE(22:4(7Z,10Z,13Z,16Z)/24:0) (HMDB09606)	1942-01-01	0.126069	0.127068	0	0	7.70228	15.9509	PEBP1
PE(22:4(7Z,10Z,13Z,16Z)/24:1(15Z)) (HMDB09607)	1942-01-01	0.126069	0.127068	0	0	7.70228	15.9509	PEBP1
PE(22:4(7Z,10Z,13Z,16Z)/20:3(8Z,11Z,14Z)) (HMDB09608)	1942-01-01	0.126069	0.127068	0	0	7.70228	15.9509	PEBP1
PE(22:4(7Z,10Z,13Z,16Z)/P-16:0) (HMDB09609)	1942-01-01	0.126069	0.127068	0	0	7.70228	15.9509	PEBP1
PE(22:4(7Z,10Z,13Z,16Z)/P-18:0) (HMDB09610)	1942-01-01	0.126069	0.127068	0	0	7.70228	15.9509	PEBP1
PE(22:4(7Z,10Z,13Z,16Z)/P-18:1(11Z)) (HMDB09611)	1942-01-01	0.126069	0.127068	0	0	7.70228	15.9509	PEBP1
PE(22:4(7Z,10Z,13Z,16Z)/P-18:1(9Z)) (HMDB09612)	1942-01-01	0.126069	0.127068	0	0	7.70228	15.9509	PEBP1
PE(22:5(4Z,7Z,10Z,13Z,16Z)/14:0) (HMDB09613)	1942-01-01	0.126069	0.127068	0	0	7.70228	15.9509	PEBP1
PE(22:5(4Z,7Z,10Z,13Z,16Z)/14:1(9Z)) (HMDB09614)	1942-01-01	0.126069	0.127068	0	0	7.70228	15.9509	PEBP1
PE(22:5(4Z,7Z,10Z,13Z,16Z)/15:0) (HMDB09615)	1942-01-01	0.126069	0.127068	0	0	7.70228	15.9509	PEBP1
PE(22:5(4Z,7Z,10Z,13Z,16Z)/16:0) (HMDB09616)	1942-01-01	0.126069	0.127068	0	0	7.70228	15.9509	PEBP1
PE(22:5(4Z,7Z,10Z,13Z,16Z)/16:1(9Z)) (HMDB09617)	1942-01-01	0.126069	0.127068	0	0	7.70228	15.9509	PEBP1
PE(22:5(4Z,7Z,10Z,13Z,16Z)/18:0) (HMDB09618)	1942-01-01	0.126069	0.127068	0	0	7.70228	15.9509	PEBP1
PE(22:5(4Z,7Z,10Z,13Z,16Z)/18:1(11Z)) (HMDB09619)	1942-01-01	0.126069	0.127068	0	0	7.70228	15.9509	PEBP1
PE(22:5(4Z,7Z,10Z,13Z,16Z)/18:1(9Z)) (HMDB09620)	1942-01-01	0.126069	0.127068	0	0	7.70228	15.9509	PEBP1
PE(22:5(4Z,7Z,10Z,13Z,16Z)/18:2(9Z,12Z)) (HMDB09621)	1942-01-01	0.126069	0.127068	0	0	7.70228	15.9509	PEBP1
PE(22:5(4Z,7Z,10Z,13Z,16Z)/18:3(6Z,9Z,12Z)) (HMDB09622)	1942-01-01	0.126069	0.127068	0	0	7.70228	15.9509	PEBP1
PE(22:5(4Z,7Z,10Z,13Z,16Z)/18:3(9Z,12Z,15Z)) (HMDB09623)	1942-01-01	0.126069	0.127068	0	0	7.70228	15.9509	PEBP1
PE(22:5(4Z,7Z,10Z,13Z,16Z)/18:4(6Z,9Z,12Z,15Z)) (HMDB09624)	1942-01-01	0.126069	0.127068	0	0	7.70228	15.9509	PEBP1
PE(22:5(4Z,7Z,10Z,13Z,16Z)/20:0) (HMDB09625)	1942-01-01	0.126069	0.127068	0	0	7.70228	15.9509	PEBP1
PE(22:5(4Z,7Z,10Z,13Z,16Z)/20:1(11Z)) (HMDB09626)	1942-01-01	0.126069	0.127068	0	0	7.70228	15.9509	PEBP1
PE(22:5(4Z,7Z,10Z,13Z,16Z)/20:2(11Z,14Z)) (HMDB09627)	1942-01-01	0.126069	0.127068	0	0	7.70228	15.9509	PEBP1
PE(22:5(4Z,7Z,10Z,13Z,16Z)/20:3(5Z,8Z,11Z)) (HMDB09628)	1942-01-01	0.126069	0.127068	0	0	7.70228	15.9509	PEBP1
PE(22:5(4Z,7Z,10Z,13Z,16Z)/20:3(8Z,11Z,14Z)) (HMDB09629)	1942-01-01	0.126069	0.127068	0	0	7.70228	15.9509	PEBP1
PE(22:5(4Z,7Z,10Z,13Z,16Z)/20:4(5Z,8Z,11Z,14Z)) (HMDB09630)	1942-01-01	0.126069	0.127068	0	0	7.70228	15.9509	PEBP1
PE(22:5(4Z,7Z,10Z,13Z,16Z)/20:4(8Z,11Z,14Z,17Z)) (HMDB09631)	1942-01-01	0.126069	0.127068	0	0	7.70228	15.9509	PEBP1
PE(22:5(4Z,7Z,10Z,13Z,16Z)/20:5(5Z,8Z,11Z,14Z,17Z)) (HMDB09632)	1942-01-01	0.126069	0.127068	0	0	7.70228	15.9509	PEBP1
PE(22:5(4Z,7Z,10Z,13Z,16Z)/22:0) (HMDB09633)	1942-01-01	0.126069	0.127068	0	0	7.70228	15.9509	PEBP1
PE(22:5(4Z,7Z,10Z,13Z,16Z)/22:1(13Z)) (HMDB09634)	1942-01-01	0.126069	0.127068	0	0	7.70228	15.9509	PEBP1
PE(22:5(4Z,7Z,10Z,13Z,16Z)/22:2(13Z,16Z)) (HMDB09635)	1942-01-01	0.126069	0.127068	0	0	7.70228	15.9509	PEBP1
PE(22:5(4Z,7Z,10Z,13Z,16Z)/22:4(7Z,10Z,13Z,16Z)) (HMDB09636)	1942-01-01	0.126069	0.127068	0	0	7.70228	15.9509	PEBP1
PE(22:5(4Z,7Z,10Z,13Z,16Z)/22:5(4Z,7Z,10Z,13Z,16Z)) (HMDB09637)	1942-01-01	0.126069	0.127068	0	0	7.70228	15.9509	PEBP1
PE(22:5(4Z,7Z,10Z,13Z,16Z)/22:5(7Z,10Z,13Z,16Z,19Z)) (HMDB09638)	1942-01-01	0.126069	0.127068	0	0	7.70228	15.9509	PEBP1
PE(22:5(4Z,7Z,10Z,13Z,16Z)/22:6(4Z,7Z,10Z,13Z,16Z,19Z)) (HMDB09639)	1942-01-01	0.126069	0.127068	0	0	7.70228	15.9509	PEBP1
PE(22:5(4Z,7Z,10Z,13Z,16Z)/24:0) (HMDB09640)	1942-01-01	0.126069	0.127068	0	0	7.70228	15.9509	PEBP1
PE(22:5(4Z,7Z,10Z,13Z,16Z)/24:1(15Z)) (HMDB09641)	1942-01-01	0.126069	0.127068	0	0	7.70228	15.9509	PEBP1
PE(22:5(4Z,7Z,10Z,13Z,16Z)/P-16:0) (HMDB09642)	1942-01-01	0.126069	0.127068	0	0	7.70228	15.9509	PEBP1
PE(22:5(4Z,7Z,10Z,13Z,16Z)/dm18:0) (HMDB09643)	1942-01-01	0.126069	0.127068	0	0	7.70228	15.9509	PEBP1
PE(22:5(4Z,7Z,10Z,13Z,16Z)/P-18:1(11Z)) (HMDB09644)	1942-01-01	0.126069	0.127068	0	0	7.70228	15.9509	PEBP1
PE(22:5(4Z,7Z,10Z,13Z,16Z)/P-18:1(9Z)) (HMDB09645)	1942-01-01	0.126069	0.127068	0	0	7.70228	15.9509	PEBP1
PE(22:5(7Z,10Z,13Z,16Z,19Z)/14:0) (HMDB09646)	1942-01-01	0.126069	0.127068	0	0	7.70228	15.9509	PEBP1
PE(22:5(7Z,10Z,13Z,16Z,19Z)/14:1(9Z)) (HMDB09647)	1942-01-01	0.126069	0.127068	0	0	7.70228	15.9509	PEBP1
PE(22:5(7Z,10Z,13Z,16Z,19Z)/15:0) (HMDB09648)	1942-01-01	0.126069	0.127068	0	0	7.70228	15.9509	PEBP1
PE(22:5(7Z,10Z,13Z,16Z,19Z)/16:0) (HMDB09649)	1942-01-01	0.126069	0.127068	0	0	7.70228	15.9509	PEBP1
PE(22:5(7Z,10Z,13Z,16Z,19Z)/16:1(9Z)) (HMDB09650)	1942-01-01	0.126069	0.127068	0	0	7.70228	15.9509	PEBP1
PE(22:5(7Z,10Z,13Z,16Z,19Z)/18:0) (HMDB09651)	1942-01-01	0.126069	0.127068	0	0	7.70228	15.9509	PEBP1
PE(22:5(7Z,10Z,13Z,16Z,19Z)/18:1(11Z)) (HMDB09652)	1942-01-01	0.126069	0.127068	0	0	7.70228	15.9509	PEBP1
PE(22:5(7Z,10Z,13Z,16Z,19Z)/18:1(9Z)) (HMDB09653)	1942-01-01	0.126069	0.127068	0	0	7.70228	15.9509	PEBP1
PE(22:5(7Z,10Z,13Z,16Z,19Z)/18:2(9Z,12Z)) (HMDB09654)	1942-01-01	0.126069	0.127068	0	0	7.70228	15.9509	PEBP1
PE(22:5(7Z,10Z,13Z,16Z,19Z)/18:3(6Z,9Z,12Z)) (HMDB09655)	1942-01-01	0.126069	0.127068	0	0	7.70228	15.9509	PEBP1
PE(22:5(7Z,10Z,13Z,16Z,19Z)/18:3(9Z,12Z,15Z)) (HMDB09656)	1942-01-01	0.126069	0.127068	0	0	7.70228	15.9509	PEBP1
PE(22:5(7Z,10Z,13Z,16Z,19Z)/18:4(6Z,9Z,12Z,15Z)) (HMDB09657)	1942-01-01	0.126069	0.127068	0	0	7.70228	15.9509	PEBP1
PE(22:5(7Z,10Z,13Z,16Z,19Z)/20:0) (HMDB09658)	1942-01-01	0.126069	0.127068	0	0	7.70228	15.9509	PEBP1
PE(22:5(7Z,10Z,13Z,16Z,19Z)/20:1(11Z)) (HMDB09659)	1942-01-01	0.126069	0.127068	0	0	7.70228	15.9509	PEBP1
PE(22:5(7Z,10Z,13Z,16Z,19Z)/20:2(11Z,14Z)) (HMDB09660)	1942-01-01	0.126069	0.127068	0	0	7.70228	15.9509	PEBP1
PE(22:5(7Z,10Z,13Z,16Z,19Z)/20:3(5Z,8Z,11Z)) (HMDB09661)	1942-01-01	0.126069	0.127068	0	0	7.70228	15.9509	PEBP1
PE(22:5(7Z,10Z,13Z,16Z,19Z)/20:3(8Z,11Z,14Z)) (HMDB09662)	1942-01-01	0.126069	0.127068	0	0	7.70228	15.9509	PEBP1
PE(22:5(7Z,10Z,13Z,16Z,19Z)/20:4(5Z,8Z,11Z,14Z)) (HMDB09663)	1942-01-01	0.126069	0.127068	0	0	7.70228	15.9509	PEBP1
PE(22:5(7Z,10Z,13Z,16Z,19Z)/20:4(8Z,11Z,14Z,17Z)) (HMDB09664)	1942-01-01	0.126069	0.127068	0	0	7.70228	15.9509	PEBP1
PE(22:5(7Z,10Z,13Z,16Z,19Z)/20:5(5Z,8Z,11Z,14Z,17Z)) (HMDB09665)	1942-01-01	0.126069	0.127068	0	0	7.70228	15.9509	PEBP1
PE(22:5(7Z,10Z,13Z,16Z,19Z)/22:0) (HMDB09666)	1942-01-01	0.126069	0.127068	0	0	7.70228	15.9509	PEBP1
PE(22:5(7Z,10Z,13Z,16Z,19Z)/22:1(13Z)) (HMDB09667)	1942-01-01	0.126069	0.127068	0	0	7.70228	15.9509	PEBP1
PE(22:5(7Z,10Z,13Z,16Z,19Z)/22:2(13Z,16Z)) (HMDB09668)	1942-01-01	0.126069	0.127068	0	0	7.70228	15.9509	PEBP1
PE(22:5(7Z,10Z,13Z,16Z,19Z)/22:4(7Z,10Z,13Z,16Z)) (HMDB09669)	1942-01-01	0.126069	0.127068	0	0	7.70228	15.9509	PEBP1
PE(22:5(7Z,10Z,13Z,16Z,19Z)/22:5(4Z,7Z,10Z,13Z,16Z)) (HMDB09670)	1942-01-01	0.126069	0.127068	0	0	7.70228	15.9509	PEBP1
PE(22:5(7Z,10Z,13Z,16Z,19Z)/22:5(7Z,10Z,13Z,16Z,19Z)) (HMDB09671)	1942-01-01	0.126069	0.127068	0	0	7.70228	15.9509	PEBP1
PE(22:5(7Z,10Z,13Z,16Z,19Z)/22:6(4Z,7Z,10Z,13Z,16Z,19Z)) (HMDB09672)	1942-01-01	0.126069	0.127068	0	0	7.70228	15.9509	PEBP1
PE(22:5(7Z,10Z,13Z,16Z,19Z)/24:0) (HMDB09673)	1942-01-01	0.126069	0.127068	0	0	7.70228	15.9509	PEBP1
PE(22:5(7Z,10Z,13Z,16Z,19Z)/24:1(15Z)) (HMDB09674)	1942-01-01	0.126069	0.127068	0	0	7.70228	15.9509	PEBP1
PE(22:5(7Z,10Z,13Z,16Z,19Z)/P-16:0) (HMDB09675)	1942-01-01	0.126069	0.127068	0	0	7.70228	15.9509	PEBP1
PE(22:5(7Z,10Z,13Z,16Z,19Z)/P-18:0) (HMDB09676)	1942-01-01	0.126069	0.127068	0	0	7.70228	15.9509	PEBP1
PE(22:5(7Z,10Z,13Z,16Z,19Z)/P-18:1(11Z)) (HMDB09677)	1942-01-01	0.126069	0.127068	0	0	7.70228	15.9509	PEBP1
PE(22:5(7Z,10Z,13Z,16Z,19Z)/dm18:1(9Z)) (HMDB09678)	1942-01-01	0.126069	0.127068	0	0	7.70228	15.9509	PEBP1
PE(22:6(4Z,7Z,10Z,13Z,16Z,19Z)/14:0) (HMDB09679)	1942-01-01	0.126069	0.127068	0	0	7.70228	15.9509	PEBP1
PE(22:6(4Z,7Z,10Z,13Z,16Z,19Z)/14:1(9Z)) (HMDB09680)	1942-01-01	0.126069	0.127068	0	0	7.70228	15.9509	PEBP1
PE(22:6(4Z,7Z,10Z,13Z,16Z,19Z)/15:0) (HMDB09681)	1942-01-01	0.126069	0.127068	0	0	7.70228	15.9509	PEBP1
PE(22:6(4Z,7Z,10Z,13Z,16Z,19Z)/16:0) (HMDB09682)	1942-01-01	0.126069	0.127068	0	0	7.70228	15.9509	PEBP1
PE(22:6(4Z,7Z,10Z,13Z,16Z,19Z)/16:1(9Z)) (HMDB09683)	1942-01-01	0.126069	0.127068	0	0	7.70228	15.9509	PEBP1
PE(22:6(4Z,7Z,10Z,13Z,16Z,19Z)/18:0) (HMDB09684)	1942-01-01	0.126069	0.127068	0	0	7.70228	15.9509	PEBP1
PE(22:6(4Z,7Z,10Z,13Z,16Z,19Z)/18:1(11Z)) (HMDB09685)	1942-01-01	0.126069	0.127068	0	0	7.70228	15.9509	PEBP1
PE(22:6(4Z,7Z,10Z,13Z,16Z,19Z)/18:1(9Z)) (HMDB09686)	1942-01-01	0.126069	0.127068	0	0	7.70228	15.9509	PEBP1
PE(22:6(4Z,7Z,10Z,13Z,16Z,19Z)/18:2(9Z,12Z)) (HMDB09687)	1942-01-01	0.126069	0.127068	0	0	7.70228	15.9509	PEBP1
PE(22:6(4Z,7Z,10Z,13Z,16Z,19Z)/18:3(6Z,9Z,12Z)) (HMDB09688)	1942-01-01	0.126069	0.127068	0	0	7.70228	15.9509	PEBP1
PE(22:6(4Z,7Z,10Z,13Z,16Z,19Z)/18:3(9Z,12Z,15Z)) (HMDB09689)	1942-01-01	0.126069	0.127068	0	0	7.70228	15.9509	PEBP1
PE(22:6(4Z,7Z,10Z,13Z,16Z,19Z)/18:4(6Z,9Z,12Z,15Z)) (HMDB09690)	1942-01-01	0.126069	0.127068	0	0	7.70228	15.9509	PEBP1
PE(22:6(4Z,7Z,10Z,13Z,16Z,19Z)/20:0) (HMDB09691)	1942-01-01	0.126069	0.127068	0	0	7.70228	15.9509	PEBP1
PE(22:6(4Z,7Z,10Z,13Z,16Z,19Z)/20:1(11Z)) (HMDB09692)	1942-01-01	0.126069	0.127068	0	0	7.70228	15.9509	PEBP1
PE(22:6(4Z,7Z,10Z,13Z,16Z,19Z)/20:2(11Z,14Z)) (HMDB09693)	1942-01-01	0.126069	0.127068	0	0	7.70228	15.9509	PEBP1
PE(22:6(4Z,7Z,10Z,13Z,16Z,19Z)/20:3(5Z,8Z,11Z)) (HMDB09694)	1942-01-01	0.126069	0.127068	0	0	7.70228	15.9509	PEBP1
PE(22:6(4Z,7Z,10Z,13Z,16Z,19Z)/20:3(8Z,11Z,14Z)) (HMDB09695)	1942-01-01	0.126069	0.127068	0	0	7.70228	15.9509	PEBP1
PE(22:6(4Z,7Z,10Z,13Z,16Z,19Z)/20:4(5Z,8Z,11Z,14Z)) (HMDB09696)	1942-01-01	0.126069	0.127068	0	0	7.70228	15.9509	PEBP1
PE(22:6(4Z,7Z,10Z,13Z,16Z,19Z)/20:4(8Z,11Z,14Z,17Z)) (HMDB09697)	1942-01-01	0.126069	0.127068	0	0	7.70228	15.9509	PEBP1
PE(22:6(4Z,7Z,10Z,13Z,16Z,19Z)/20:5(5Z,8Z,11Z,14Z,17Z)) (HMDB09698)	1942-01-01	0.126069	0.127068	0	0	7.70228	15.9509	PEBP1
PE(22:6(4Z,7Z,10Z,13Z,16Z,19Z)/22:0) (HMDB09699)	1942-01-01	0.126069	0.127068	0	0	7.70228	15.9509	PEBP1
PE(22:6(4Z,7Z,10Z,13Z,16Z,19Z)/22:1(13Z)) (HMDB09700)	1942-01-01	0.126069	0.127068	0	0	7.70228	15.9509	PEBP1
PE(22:6(4Z,7Z,10Z,13Z,16Z,19Z)/22:2(13Z,16Z)) (HMDB09701)	1942-01-01	0.126069	0.127068	0	0	7.70228	15.9509	PEBP1
PE(22:6(4Z,7Z,10Z,13Z,16Z,19Z)/22:4(7Z,10Z,13Z,16Z)) (HMDB09702)	1942-01-01	0.126069	0.127068	0	0	7.70228	15.9509	PEBP1
PE(22:6(4Z,7Z,10Z,13Z,16Z,19Z)/22:5(4Z,7Z,10Z,13Z,16Z)) (HMDB09703)	1942-01-01	0.126069	0.127068	0	0	7.70228	15.9509	PEBP1
PE(22:6(4Z,7Z,10Z,13Z,16Z,19Z)/22:5(7Z,10Z,13Z,16Z,19Z)) (HMDB09704)	1942-01-01	0.126069	0.127068	0	0	7.70228	15.9509	PEBP1
PE(22:6(4Z,7Z,10Z,13Z,16Z,19Z)/22:6(4Z,7Z,10Z,13Z,16Z,19Z)) (HMDB09705)	1942-01-01	0.126069	0.127068	0	0	7.70228	15.9509	PEBP1
PE(22:6(4Z,7Z,10Z,13Z,16Z,19Z)/24:0) (HMDB09706)	1942-01-01	0.126069	0.127068	0	0	7.70228	15.9509	PEBP1
PE(22:6(4Z,7Z,10Z,13Z,16Z,19Z)/24:1(15Z)) (HMDB09707)	1942-01-01	0.126069	0.127068	0	0	7.70228	15.9509	PEBP1
PE(22:6(4Z,7Z,10Z,13Z,16Z,19Z)/P-16:0) (HMDB09708)	1942-01-01	0.126069	0.127068	0	0	7.70228	15.9509	PEBP1
PE(22:6(4Z,7Z,10Z,13Z,16Z,19Z)/P-18:0) (HMDB09709)	1942-01-01	0.126069	0.127068	0	0	7.70228	15.9509	PEBP1
PE(22:6(4Z,7Z,10Z,13Z,16Z,19Z)/P-18:1(11Z)) (HMDB09710)	1942-01-01	0.126069	0.127068	0	0	7.70228	15.9509	PEBP1
PE(22:6(4Z,7Z,10Z,13Z,16Z,19Z)/P-18:1(9Z)) (HMDB09711)	1942-01-01	0.126069	0.127068	0	0	7.70228	15.9509	PEBP1
PE(24:0/14:0) (HMDB09712)	1942-01-01	0.126069	0.127068	0	0	7.70228	15.9509	PEBP1
PE(24:0/14:1(9Z)) (HMDB09713)	1942-01-01	0.126069	0.127068	0	0	7.70228	15.9509	PEBP1
PE(24:0/15:0) (HMDB09714)	1942-01-01	0.126069	0.127068	0	0	7.70228	15.9509	PEBP1
PE(24:0/16:0) (HMDB09715)	1942-01-01	0.126069	0.127068	0	0	7.70228	15.9509	PEBP1
PE(24:0/16:1(9Z)) (HMDB09716)	1942-01-01	0.126069	0.127068	0	0	7.70228	15.9509	PEBP1
PE(24:0/18:0) (HMDB09717)	1942-01-01	0.126069	0.127068	0	0	7.70228	15.9509	PEBP1
PE(24:0/18:1(11Z)) (HMDB09718)	1942-01-01	0.126069	0.127068	0	0	7.70228	15.9509	PEBP1
PE(24:0/18:1(9Z)) (HMDB09719)	1942-01-01	0.126069	0.127068	0	0	7.70228	15.9509	PEBP1
PE(24:0/18:2(9Z,12Z)) (HMDB09720)	1942-01-01	0.126069	0.127068	0	0	7.70228	15.9509	PEBP1
PE(24:0/18:3(6Z,9Z,12Z)) (HMDB09721)	1942-01-01	0.126069	0.127068	0	0	7.70228	15.9509	PEBP1
PE(24:0/18:3(9Z,12Z,15Z)) (HMDB09722)	1942-01-01	0.126069	0.127068	0	0	7.70228	15.9509	PEBP1
PE(24:0/18:4(6Z,9Z,12Z,15Z)) (HMDB09723)	1942-01-01	0.126069	0.127068	0	0	7.70228	15.9509	PEBP1
PE(24:0/20:0) (HMDB09724)	1942-01-01	0.126069	0.127068	0	0	7.70228	15.9509	PEBP1
PE(24:0/20:1(11Z)) (HMDB09725)	1942-01-01	0.126069	0.127068	0	0	7.70228	15.9509	PEBP1
PE(24:0/20:2(11Z,14Z)) (HMDB09726)	1942-01-01	0.126069	0.127068	0	0	7.70228	15.9509	PEBP1
PE(24:0/20:3(5Z,8Z,11Z)) (HMDB09727)	1942-01-01	0.126069	0.127068	0	0	7.70228	15.9509	PEBP1
PE(24:0/20:3(8Z,11Z,14Z)) (HMDB09728)	1942-01-01	0.126069	0.127068	0	0	7.70228	15.9509	PEBP1
PE(24:0/20:4(5Z,8Z,11Z,14Z)) (HMDB09729)	1942-01-01	0.126069	0.127068	0	0	7.70228	15.9509	PEBP1
PE(24:0/20:4(8Z,11Z,14Z,17Z)) (HMDB09730)	1942-01-01	0.126069	0.127068	0	0	7.70228	15.9509	PEBP1
PE(24:0/20:5(5Z,8Z,11Z,14Z,17Z)) (HMDB09731)	1942-01-01	0.126069	0.127068	0	0	7.70228	15.9509	PEBP1
PE(24:0/22:0) (HMDB09732)	1942-01-01	0.126069	0.127068	0	0	7.70228	15.9509	PEBP1
PE(24:0/22:1(13Z)) (HMDB09733)	1942-01-01	0.126069	0.127068	0	0	7.70228	15.9509	PEBP1
PE(24:0/22:2(13Z,16Z)) (HMDB09734)	1942-01-01	0.126069	0.127068	0	0	7.70228	15.9509	PEBP1
PE(24:0/22:4(7Z,10Z,13Z,16Z)) (HMDB09735)	1942-01-01	0.126069	0.127068	0	0	7.70228	15.9509	PEBP1
PE(24:0/22:5(4Z,7Z,10Z,13Z,16Z)) (HMDB09736)	1942-01-01	0.126069	0.127068	0	0	7.70228	15.9509	PEBP1
PE(24:0/22:5(7Z,10Z,13Z,16Z,19Z)) (HMDB09737)	1942-01-01	0.126069	0.127068	0	0	7.70228	15.9509	PEBP1
PE(24:0/22:6(4Z,7Z,10Z,13Z,16Z,19Z)) (HMDB09738)	1942-01-01	0.126069	0.127068	0	0	7.70228	15.9509	PEBP1
PE(24:0/24:0) (HMDB09739)	1942-01-01	0.126069	0.127068	0	0	7.70228	15.9509	PEBP1
PE(24:0/24:1(15Z)) (HMDB09740)	1942-01-01	0.126069	0.127068	0	0	7.70228	15.9509	PEBP1
PE(24:0/P-16:0) (HMDB09741)	1942-01-01	0.126069	0.127068	0	0	7.70228	15.9509	PEBP1
PE(24:0/P-18:0) (HMDB09742)	1942-01-01	0.126069	0.127068	0	0	7.70228	15.9509	PEBP1
PE(24:0/P-18:1(11Z)) (HMDB09743)	1942-01-01	0.126069	0.127068	0	0	7.70228	15.9509	PEBP1
PE(24:0/P-18:1(9Z)) (HMDB09744)	1942-01-01	0.126069	0.127068	0	0	7.70228	15.9509	PEBP1
PE(24:1(15Z)/14:0) (HMDB09745)	1942-01-01	0.126069	0.127068	0	0	7.70228	15.9509	PEBP1
PE(24:1(15Z)/14:1(9Z)) (HMDB09746)	1942-01-01	0.126069	0.127068	0	0	7.70228	15.9509	PEBP1
PE(24:1(15Z)/15:0) (HMDB09747)	1942-01-01	0.126069	0.127068	0	0	7.70228	15.9509	PEBP1
PE(24:1(15Z)/16:0) (HMDB09748)	1942-01-01	0.126069	0.127068	0	0	7.70228	15.9509	PEBP1
PE(24:1(15Z)/16:1(9Z)) (HMDB09749)	1942-01-01	0.126069	0.127068	0	0	7.70228	15.9509	PEBP1
PE(24:1(15Z)/18:0) (HMDB09750)	1942-01-01	0.126069	0.127068	0	0	7.70228	15.9509	PEBP1
PE(24:1(15Z)/18:1(11Z)) (HMDB09751)	1942-01-01	0.126069	0.127068	0	0	7.70228	15.9509	PEBP1
PE(24:1(15Z)/18:1(9Z)) (HMDB09752)	1942-01-01	0.126069	0.127068	0	0	7.70228	15.9509	PEBP1
PE(24:1(15Z)/18:2(9Z,12Z)) (HMDB09753)	1942-01-01	0.126069	0.127068	0	0	7.70228	15.9509	PEBP1
PE(24:1(15Z)/18:3(6Z,9Z,12Z)) (HMDB09754)	1942-01-01	0.126069	0.127068	0	0	7.70228	15.9509	PEBP1
PE(24:1(15Z)/18:3(9Z,12Z,15Z)) (HMDB09755)	1942-01-01	0.126069	0.127068	0	0	7.70228	15.9509	PEBP1
PE(24:1(15Z)/18:4(6Z,9Z,12Z,15Z)) (HMDB09756)	1942-01-01	0.126069	0.127068	0	0	7.70228	15.9509	PEBP1
PE(24:1(15Z)/20:0) (HMDB09757)	1942-01-01	0.126069	0.127068	0	0	7.70228	15.9509	PEBP1
PE(24:1(15Z)/20:1(11Z)) (HMDB09758)	1942-01-01	0.126069	0.127068	0	0	7.70228	15.9509	PEBP1
PE(24:1(15Z)/20:2(11Z,14Z)) (HMDB09759)	1942-01-01	0.126069	0.127068	0	0	7.70228	15.9509	PEBP1
PE(24:1(15Z)/20:3(5Z,8Z,11Z)) (HMDB09760)	1942-01-01	0.126069	0.127068	0	0	7.70228	15.9509	PEBP1
PE(24:1(15Z)/20:3(8Z,11Z,14Z)) (HMDB09761)	1942-01-01	0.126069	0.127068	0	0	7.70228	15.9509	PEBP1
PE(24:1(15Z)/20:4(5Z,8Z,11Z,14Z)) (HMDB09762)	1942-01-01	0.126069	0.127068	0	0	7.70228	15.9509	PEBP1
PE(24:1(15Z)/20:4(8Z,11Z,14Z,17Z)) (HMDB09763)	1942-01-01	0.126069	0.127068	0	0	7.70228	15.9509	PEBP1
PE(24:1(15Z)/20:5(5Z,8Z,11Z,14Z,17Z)) (HMDB09764)	1942-01-01	0.126069	0.127068	0	0	7.70228	15.9509	PEBP1
PE(24:1(15Z)/22:0) (HMDB09765)	1942-01-01	0.126069	0.127068	0	0	7.70228	15.9509	PEBP1
PE(24:1(15Z)/22:1(13Z)) (HMDB09766)	1942-01-01	0.126069	0.127068	0	0	7.70228	15.9509	PEBP1
PE(24:1(15Z)/22:2(13Z,16Z)) (HMDB09767)	1942-01-01	0.126069	0.127068	0	0	7.70228	15.9509	PEBP1
PE(24:1(15Z)/22:4(7Z,10Z,13Z,16Z)) (HMDB09768)	1942-01-01	0.126069	0.127068	0	0	7.70228	15.9509	PEBP1
PE(24:1(15Z)/22:5(4Z,7Z,10Z,13Z,16Z)) (HMDB09769)	1942-01-01	0.126069	0.127068	0	0	7.70228	15.9509	PEBP1
PE(24:1(15Z)/22:5(7Z,10Z,13Z,16Z,19Z)) (HMDB09770)	1942-01-01	0.126069	0.127068	0	0	7.70228	15.9509	PEBP1
PE(24:1(15Z)/22:6(4Z,7Z,10Z,13Z,16Z,19Z)) (HMDB09771)	1942-01-01	0.126069	0.127068	0	0	7.70228	15.9509	PEBP1
PE(24:1(15Z)/24:0) (HMDB09772)	1942-01-01	0.126069	0.127068	0	0	7.70228	15.9509	PEBP1
PE(24:1(15Z)/24:1(15Z)) (HMDB09773)	1942-01-01	0.126069	0.127068	0	0	7.70228	15.9509	PEBP1
PE(24:1(15Z)/P-16:0) (HMDB09774)	1942-01-01	0.126069	0.127068	0	0	7.70228	15.9509	PEBP1
PE(24:1(15Z)/P-18:0) (HMDB09775)	1942-01-01	0.126069	0.127068	0	0	7.70228	15.9509	PEBP1
PE(24:1(15Z)/P-18:1(11Z)) (HMDB09776)	1942-01-01	0.126069	0.127068	0	0	7.70228	15.9509	PEBP1
PE(24:1(15Z)/P-18:1(9Z)) (HMDB09777)	1942-01-01	0.126069	0.127068	0	0	7.70228	15.9509	PEBP1
Copper (HMDB00657)	1950-01-01	0.148242	0.149286	0	0	6.44218	12.2975	SOD1
Sulfide (HMDB00598)	1953-01-01	0.156414	0.157377	0	0	6.0696	11.2606	ACO2
Ammonia (HMDB00051)	1956-01-01	0.164508	0.165375	0	0	5.73766	10.3553	GLUD1
QH2 (HMDB01304)	1958-01-01	0.169862	0.170607	0	0	5.53578	9.81368	UQCRC1
Coenzyme Q (HMDB06709)	1959-01-01	0.172526	0.173131	0	0	5.44007	9.55933	UQCRC1
Ubiquinone Q1 (HMDB02012)	1961-01-01	0.177829	0.178297	0	0	5.2582	9.08056	UQCRC1
Pyridoxal 5'-phosphate (HMDB01491)	1966-01-01	0.190941	0.191275	0	0	4.8525	8.03474	GOT2
Chlorine (HMDB00492)	1/109	0.295528	0.295787	0	0	2.91417	3.55235	PDZK1
FAD (HMDB01248)	1/169	0.419553	0.419553	0	0	1.86772	1.62224	ACADM
