# Supplementary material for: Renal proteomics of male offspring exposed to maternal protein restriction: molecular, epigenetic, and nephron-specific signatures of metabolic programming
Source: J Physiol Biochem. 2026 May 7;82(1):48. doi: 10.1007/s13105-026-01189-9 (PMC13149610; doi:10.1007/s13105-026-01189-9)
Supplement: Supplementary file 10 — Supplementary Material 10 (XLSX 12.9 KB) [file 13105_2026_1189_MOESM10_ESM.xlsx]

## Sheet: Supplementary File 09
Term	Overlap	P-value	Adjusted P-value	Old P-value	Old Adjusted P-value	Odds Ratio	Combined Score	Genes
Guanosine triphosphate (HMDB01273)	9/460	4.69111e-07	1.40733e-05	0	0	11.4487	166.835	EEF1A1;TUBA1C;TUBA1B;TUBB2B;TUBA1A;TUBB2A;TUBB3;TUBA4A;TUBA8
Glutathione (HMDB00125)	1942-04-01	1.95309e-06	2.92964e-05	0	0	53.7625	706.767	GPX1;GSTA5;GSTA3;GSTA2
Hydrochloric acid standard solution (HMDB02306)	2020-03-01	1.02867e-05	0.000102867	0	0	87.9706	1010.31	GSTA5;GSTA3;GSTA2
Sulfate (HMDB01448)	1936-03-01	6.29012e-05	0.000471759	0	0	45.2818	438.054	GSTA5;GSTA3;GSTA2
Testosterone (HMDB00234)	1960-02-01	0.00738462	0.0443077	0	0	16.7359	82.1458	GSTA3;ALB
NADH (HMDB01487)	3/204	0.00956255	0.0478127	0	0	7.37164	34.2774	MDH1;MDH2;AKR1A1
Zinc (HMDB01303)	1982-02-01	0.0134486	0.057637	0	0	12.1201	52.2241	AKR1A1;ALDOB
NAD (HMDB00902)	3/246	0.015798	0.0592425	0	0	6.08457	25.238	MDH1;MDH2;AKR1A1
Dihydroxyacetone phosphate (HMDB01473)	2013-01-01	0.0276003	0.0902509	0	0	39.5734	142.066	ALDOB
Acetaldehyde (HMDB00990)	2016-01-01	0.0338631	0.0902509	0	0	31.654	107.162	AKR1A1
F6P (HMDB03971)	2017-01-01	0.035942	0.0902509	0	0	29.6741	98.6916	FBP1
Ethanol (HMDB00108)	2018-01-01	0.0380165	0.0902509	0	0	27.9272	91.3145	AKR1A1
Oxygen (HMDB01377)	2/148	0.0403055	0.0902509	0	0	6.61911	21.2557	HBB;HBA1
Glycerol (HMDB00131)	2022-01-01	0.0462709	0.0902509	0	0	22.6032	69.465	AKR1A1
Bilirubin (HMDB00054)	2024-01-01	0.0503721	0.0902509	0	0	20.6356	61.6658	ALB
C3H7NO2Se (HMDB03288)	2024-01-01	0.0503721	0.0902509	0	0	20.6356	61.6658	GPX1
C34H34N4O4.Fe (HMDB03178)	2/169	0.0511422	0.0902509	0	0	5.78063	17.1867	HBB;HBA1
Selenium (HMDB01349)	2026-01-01	0.0544561	0.0907602	0	0	18.9829	55.247	GPX1
(5Z,8Z,11Z,13E)-(15S)-15-Hydroperoxyicosa-5,8,11,13-tetraenoate (HMDB04244)	1932-01-01	0.0666054	0.105166	0	0	15.3041	41.4585	GPX1
Oxoglutaric acid (HMDB00208)	1938-01-01	0.0786022	0.117903	0	0	12.8185	32.6021	AADAT
Hydrogen peroxide (HMDB03125)	1942-01-01	0.0865163	0.123339	0	0	11.5656	28.306	GPX1
Famotidine (HMDB01919)	1944-01-01	0.0904484	0.123339	0	0	11.0266	26.4966	AADAT
Estrone (HMDB00145)	1956-01-01	0.113696	0.146892	0	0	8.61558	18.7322	ALB
L-Glutamic acid (HMDB00148)	1958-01-01	0.117514	0.146892	0	0	8.31245	17.7986	AADAT
Guanosine diphosphate (HMDB01201)	1963-01-01	0.126988	0.152386	0	0	7.64017	15.7667	EEF1A1
Pyridoxal 5'-phosphate (HMDB01491)	1966-01-01	0.132625	0.153029	0	0	7.28645	14.7203	AADAT
Phosphate (HMDB01429)	2/328	0.156633	0.174036	0	0	2.93745	5.4456	EEF1A1;FBP1
NAP (HMDB00217)	1/170	0.307501	0.324299	0	0	2.78783	3.28762	AKR1A1
NADPH (HMDB00221)	1/174	0.313489	0.324299	0	0	2.72282	3.15845	AKR1A1
Iron (HMDB00692)	1/193	0.341246	0.341246	0	0	2.45102	2.63522	HBA1
