# Supplementary material for: Renal proteomics of male offspring exposed to maternal protein restriction: molecular, epigenetic, and nephron-specific signatures of metabolic programming
Source: J Physiol Biochem. 2026 May 7;82(1):48. doi: 10.1007/s13105-026-01189-9 (PMC13149610; doi:10.1007/s13105-026-01189-9)
Supplement: Supplementary file 11 — Supplementary Material 11 (XLSX 12.3 KB) [file 13105_2026_1189_MOESM11_ESM.xlsx]

## Sheet: Integration
UP/DOWN	MPR P-value	HSRA LogFC	Injury AVG Log2 Ratio
Mdh1	0.96	0.1	-1.14374
Hspe1	0.99	0.1	-1.00769
Tuba1a	0.99	0.1	0.854183
Tuba8	1	-0.522025	0.1
Tubb5	1	0.1	1.81187
Prdx4	1	0.1	1.35486
Mdh2	1	0.1	-1.04703
Aldob	1	0.1	-0.997674
Tubb2a	1	0.1	1.33409
Alb	1	0.1	1.49992
Tubb2b	1	-0.269577	2.86447
Aadat	1	0.1	-2.2845
Akr1a1	1	0.1	-1.33779
Gpx1	1	0.193703	-0.985798
Cfl1	1	0.1	1.59381
Fbp1	1	0.1	-1.65958
Actb	0	0.1	0.891375
Actc1	0	0.1	0.849862
Atp1a3	0	0.1	-1.71747
Atp1a2	0	0.1	-1.77297
Hadh	0	0.1	-2.06316
Hspd1	0	0.1	-1.08892
Dpysl2	0	-0.0986644	0.995792
Cat	0	0.1	-1.68215
Idh2	0	0.1	-1.55079
Ggt1	0	0.1	-0.764491
Calb1	0	0.1	-2.47159
Slc25a4	0	0.1	-0.701129
Acadm	0	0.1	-1.82085
Tf	0	0.1	1.49895
Cycs	0	0.1	-1.3921
Cox4i1	0	0.1	-1.10313
Acaa2	0	0.1	-1.34476
Slc25a5	0	0.1	-1.21876
Selenbp1	0	0.1	-1.14237
Ldha	0	0.167584	0.1
Arf2	0	0.1	0.934343
Aldh6a1	0	0.1	-1.4042
Anpep	0	0.1	-0.856109
Aco2	0	0.1	-1.67012
Atp1b1	0	0.1	-1.33745
Sod1	0	0.1	-1.09605
Tkt	0	0.1	0.77213
Glud1	0	0.1	-0.948963
Pdzk1	0	0.1	-1.39491
Nme1	0	0.116566	0.1
S100a11	0	0.1	2.43896
Got2	0	0.1	-1.13305
Pdhb	0	0.1	-1.30683
