# Supplementary material for: Renal proteomics of male offspring exposed to maternal protein restriction: molecular, epigenetic, and nephron-specific signatures of metabolic programming
Source: J Physiol Biochem. 2026 May 7;82(1):48. doi: 10.1007/s13105-026-01189-9 (PMC13149610; doi:10.1007/s13105-026-01189-9)
Supplement: Supplementary file 12 — Supplementary Material 12 (XLSX 99.7 KB) [file 13105_2026_1189_MOESM12_ESM.xlsx]

## Sheet: ORA_DISEASES
ID	Description	GeneRatio	BgRatio	pvalue	p.adjust	qvalue	geneID	Count
alcoholic cardiomyopathy	alcoholic cardiomyopathy	7/33	65/17907	2.36093e-11	2.82367e-08	1.56318e-08	ACTG1/CAT/GPX1/GSTA3/HADH/MDH1/TPI1	7
sickle cell anemia	sickle cell anemia	8/33	185/17907	1.24155e-09	6.37283e-07	3.528e-07	CALM1/CALM2/CAT/GOT2/GPX1/GSTA3/HBB/TPI1	8
organic acidemia	organic acidemia	8/33	191/17907	1.59854e-09	6.37283e-07	3.528e-07	ACADM/ALDH6A1/CALM1/CALM2/CAT/GPX1/HADH/MDH1	8
hypothyroidism	hypothyroidism	10/33	475/17907	8.40339e-09	2.02068e-06	1.11865e-06	ACTA1/ACTG1/CALM1/CALM2/CAT/GOT2/GPX1/GSTA3/MDH1/TUBA1A	10
primary systemic mycosis	primary systemic mycosis	8/33	236/17907	8.44765e-09	2.02068e-06	1.11865e-06	ACTG1/CALM1/CALM2/CAT/GOT2/MDH1/TPI1/TUBA1A	8
paracoccidioidomycosis	paracoccidioidomycosis	6/33	96/17907	1.99719e-08	3.98106e-06	2.20391e-06	CALM1/CALM2/CAT/MDH1/TPI1/TUBA1A	6
gestational choriocarcinoma	gestational choriocarcinoma	6/33	107/17907	3.83832e-08	6.55804e-06	3.63053e-06	ACTG1/CALM1/CALM2/EZR/GOT2/PARK7	6
sporotrichosis	sporotrichosis	4/33	25/17907	1.17616e-07	1.75836e-05	9.73427e-06	ACTG1/CALM1/CALM2/CAT	4
placental choriocarcinoma	placental choriocarcinoma	5/33	71/17907	1.84878e-07	2.45682e-05	1.36009e-05	ACTG1/CALM1/CALM2/EZR/GOT2	5
external ear disease	external ear disease	4/33	30/17907	2.53157e-07	2.75251e-05	1.52379e-05	CALM1/CALM2/CAT/PARK7	4
otitis externa	otitis externa	4/33	30/17907	2.53157e-07	2.75251e-05	1.52379e-05	CALM1/CALM2/CAT/PARK7	4
morphine dependence	morphine dependence	5/33	95/17907	7.9736e-07	7.94702e-05	4.39947e-05	ACTG1/ARF4/CALM1/CALM2/PEBP1	5
bladder disease	bladder disease	8/33	435/17907	9.26291e-07	8.52188e-05	4.71771e-05	CALM1/CALM2/CAT/CYCS/GPX1/GSTA3/NME2/PARK7	8
protein-energy malnutrition	protein-energy malnutrition	5/33	115/17907	2.05766e-06	0.000174528	9.66184e-05	CALM1/CALM2/CAT/GOT2/GPX1	5
dilated cardiomyopathy	dilated cardiomyopathy	8/33	488/17907	2.18889e-06	0.000174528	9.66184e-05	ACTA1/ACTG1/CALM1/CALM2/CAT/GPX1/HBB/MDH1	8
alcoholic hepatitis	alcoholic hepatitis	5/33	120/17907	2.53846e-06	0.00018975	0.000105045	CAT/GLUD1/GOT2/GPX1/GSTA3	5
pulmonary fibrosis	pulmonary fibrosis	7/33	352/17907	2.93912e-06	0.000206776	0.000114471	ACTA1/ACTA2/CALM2/CAT/CYCS/GOT2/GPX1	7
nephrosis	nephrosis	7/33	368/17907	3.94065e-06	0.000254884	0.000141104	ACTG1/ACTN4/CAT/CYCS/EZR/GOT2/GPX1	7
maple syrup urine disease	maple syrup urine disease	4/33	59/17907	4.04917e-06	0.000254884	0.000141104	ALDH6A1/CAT/GPX1/HADH	4
mastitis	mastitis	6/33	246/17907	5.1327e-06	0.000306936	0.000169919	ACTA1/CAT/GOT2/GPX1/PDHB/YWHAZ	6
ocular motility disease	ocular motility disease	7/33	387/17907	5.48575e-06	0.000312427	0.000172959	ACTA1/CALM1/CALM2/CYCS/EZR/TUBA1A/TUBB2B	7
kwashiorkor	kwashiorkor	4/33	65/17907	5.97683e-06	0.000315518	0.000174671	CALM1/CALM2/GOT2/GPX1	4
lactic acidosis	lactic acidosis	7/33	393/17907	6.06766e-06	0.000315518	0.000174671	ACADM/ACTG1/CAT/GOT2/HADH/MDH1/PDHB	7
pathologic nystagmus	pathologic nystagmus	4/33	68/17907	7.1614e-06	0.000356876	0.000197567	CALM1/CALM2/CYCS/EZR	4
reye syndrome	reye syndrome	4/33	71/17907	8.51104e-06	0.000407168	0.000225408	ACADM/GOT2/HADH/MDH1	4
tyrosinemia type ii	tyrosinemia type ii	3/33	23/17907	9.84759e-06	0.000452989	0.000250775	CAT/GPX1/MDH1	3
endocrine pancreas disease	endocrine pancreas disease	7/33	441/17907	1.28551e-05	0.000555671	0.000307619	ACADM/CAT/GLUD1/GOT2/GPX1/HADH/MDH1	7
trichomoniasis	trichomoniasis	4/33	79/17907	1.30254e-05	0.000555671	0.000307619	EZR/MDH1/PARK7/TUBA1A	4
methemoglobinemia	methemoglobinemia	4/33	80/17907	1.36932e-05	0.000555671	0.000307619	CAT/GPX1/GSTA3/HBB	4
2-hydroxyglutaric aciduria	2-hydroxyglutaric aciduria	3/33	26/17907	1.44028e-05	0.000555671	0.000307619	CAT/GPX1/MDH1	3
merrf syndrome	merrf syndrome	3/33	26/17907	1.44028e-05	0.000555671	0.000307619	CAT/GPX1/VDAC1	3
myocarditis	myocarditis	6/33	308/17907	1.84678e-05	0.000643542	0.000356265	ACTG1/CALM1/CALM2/CAT/GOT2/GPX1	6
schistosomiasis	schistosomiasis	6/33	309/17907	1.8809e-05	0.000643542	0.000356265	CAT/GOT2/GPX1/GSTA3/MDH1/TPI1	6
hepatic encephalopathy	hepatic encephalopathy	5/33	181/17907	1.88327e-05	0.000643542	0.000356265	CAT/GOT2/GPX1/MDH1/NME2	5
severe acute respiratory syndrome	severe acute respiratory syndrome	5/33	181/17907	1.88327e-05	0.000643542	0.000356265	ANPEP/CALM1/CALM2/GOT2/GSTA3	5
myocardial stunning	myocardial stunning	4/33	88/17907	1.99811e-05	0.00065663	0.00036351	CALM1/CALM2/CAT/GPX1	4
extrinsic allergic alveolitis	extrinsic allergic alveolitis	5/33	184/17907	2.03848e-05	0.00065663	0.00036351	ANPEP/CALM1/CALM2/CAT/CYCS	5
opiate dependence	opiate dependence	5/33	186/17907	2.14736e-05	0.00065663	0.00036351	ACTG1/ARF4/CALM1/CALM2/PEBP1	5
intestinal benign neoplasm	intestinal benign neoplasm	6/33	318/17907	2.21153e-05	0.00065663	0.00036351	ACTA1/ANPEP/CALM1/CALM2/GPX1/GSTA3	6
argentine hemorrhagic fever	argentine hemorrhagic fever	3/33	30/17907	2.23778e-05	0.00065663	0.00036351	CALM1/CALM2/GOT2	3
primary open angle glaucoma	primary open angle glaucoma	6/33	319/17907	2.25099e-05	0.00065663	0.00036351	ARF4/ATP1B1/CAT/CYCS/GPX1/GSTA3	6
timothy syndrome	timothy syndrome	3/33	31/17907	2.47444e-05	0.000704625	0.00039008	ATP1A2/CALM1/CALM2	3
choriocarcinoma	choriocarcinoma	6/33	335/17907	2.96372e-05	0.000824326	0.000456347	ACTG1/CALM1/CALM2/EZR/GOT2/PARK7	6
bilirubin metabolic disorder	bilirubin metabolic disorder	5/33	201/17907	3.11587e-05	0.000846949	0.000468871	CAT/EZR/GOT2/GPX1/GSTA3	5
placenta cancer	placenta cancer	6/33	340/17907	3.22034e-05	0.000855896	0.000473824	ACTG1/CALM1/CALM2/EZR/GOT2/PARK7	6
amnestic disorder	amnestic disorder	5/33	211/17907	3.92985e-05	0.00102176	0.000565646	CALM1/CALM2/CAT/CYCS/GPX1	5
aspergillosis	aspergillosis	5/33	212/17907	4.01951e-05	0.00102284	0.000566243	CALM1/CALM2/CAT/GOT2/MDH1	5
mature cataract	mature cataract	3/33	38/17907	4.60326e-05	0.00114698	0.000634967	CAT/GPX1/GSTA3	3
viral hepatitis	viral hepatitis	5/33	229/17907	5.80184e-05	0.00141612	0.000783965	ACTA1/CAT/GOT2/GPX1/GSTA3	5
aortic disease	aortic disease	6/33	384/17907	6.34359e-05	0.00151739	0.000840025	ACTA1/ACTA2/CAT/GOT2/MDH1/TPI1	6
invasive aspergillosis	invasive aspergillosis	4/33	119/17907	6.53628e-05	0.00153282	0.00084857	CALM1/CALM2/CAT/GOT2	4
theileriasis	theileriasis	3/33	44/17907	7.17259e-05	0.00162517	0.000899694	CAT/EZR/GPX1	3
mitochondrial encephalomyopathy	mitochondrial encephalomyopathy	4/33	122/17907	7.20185e-05	0.00162517	0.000899694	ACTN4/CAT/GPX1/VDAC1	4
phenylketonuria	phenylketonuria	4/33	123/17907	7.43429e-05	0.00164656	0.000911534	CAT/GPX1/HADH/MDH1	4
essential hypertension	essential hypertension	6/33	398/17907	7.73254e-05	0.00168148	0.000930865	ATP1B1/CALM1/CALM2/CAT/GPX1/HBB	6
prostate disease	prostate disease	5/33	248/17907	8.45929e-05	0.00180666	0.00100017	ACTA2/CAT/GPX1/GSTA3/PEBP1	5
anthracosis	anthracosis	3/33	47/17907	8.74859e-05	0.00183567	0.00101623	CAT/GPX1/GSTA3	3
breast disease	breast disease	6/33	417/17907	9.99614e-05	0.00205317	0.00113663	ACTA1/CAT/GOT2/GPX1/PDHB/YWHAZ	6
thoracic disease	thoracic disease	6/33	418/17907	0.000101285	0.00205317	0.00113663	ACTA1/CAT/GOT2/GPX1/PDHB/YWHAZ	6
metabolic acidosis	metabolic acidosis	5/33	259/17907	0.000103773	0.00206558	0.00114351	ACADM/ACTG1/CAT/GOT2/MDH1	5
multiple chemical sensitivity	multiple chemical sensitivity	3/33	50/17907	0.000105352	0.00206558	0.00114351	CAT/GPX1/GSTA3	3
hypoglycemia	hypoglycemia	5/33	262/17907	0.000109542	0.00208406	0.00115373	ACADM/GLUD1/GOT2/GPX1/HADH	5
hyperinsulinism	hyperinsulinism	5/33	263/17907	0.000111519	0.00208406	0.00115373	CAT/GLUD1/GOT2/GPX1/HADH	5
echinococcosis	echinococcosis	4/33	137/17907	0.000112936	0.00208406	0.00115373	EZR/GOT2/GSTA3/MDH1	4
obstructive jaundice	obstructive jaundice	4/33	138/17907	0.000116156	0.00208406	0.00115373	ANPEP/CAT/GOT2/GPX1	4
pthirus pubis infestation	pthirus pubis infestation	4/33	138/17907	0.000116156	0.00208406	0.00115373	CAT/GPX1/GSTA3/MDH1	4
gamma-amino butyric acid metabolism disorder	gamma-amino butyric acid metabolism disorder	3/33	52/17907	0.000118492	0.00208406	0.00115373	ALDH6A1/CAT/GPX1	3
succinic semialdehyde dehydrogenase deficiency	succinic semialdehyde dehydrogenase deficiency	3/33	52/17907	0.000118492	0.00208406	0.00115373	ALDH6A1/CAT/GPX1	3
cervix disease	cervix disease	4/33	140/17907	0.000122797	0.00212848	0.00117833	CALM1/CALM2/NME2/PEBP1	4
adult respiratory distress syndrome	adult respiratory distress syndrome	5/33	273/17907	0.000132837	0.00226962	0.00125646	CALM1/CALM2/CAT/GOT2/GPX1	5
parasitic ectoparasitic infectious disease	parasitic ectoparasitic infectious disease	5/33	274/17907	0.000135129	0.0022745	0.00125917	CAT/EZR/GPX1/GSTA3/MDH1	5
trypanosomiasis	trypanosomiasis	6/33	442/17907	0.000137492	0.0022745	0.00125917	ACTA2/CAT/GPX1/GSTA3/MDH1/NME2	6
lice infestation	lice infestation	4/33	145/17907	0.000140601	0.0022745	0.00125917	CAT/GPX1/GSTA3/MDH1	4
acute porphyria	acute porphyria	4/33	146/17907	0.000144374	0.0022745	0.00125917	ACTA1/CAT/GPX1/GSTA3	4
tonsillitis	tonsillitis	4/33	146/17907	0.000144374	0.0022745	0.00125917	ANPEP/CAT/GPX1/TPI1	4
thalassemia	thalassemia	5/33	280/17907	0.000149529	0.0022745	0.00125917	ACTG1/CAT/GOT2/GPX1/HBB	5
bile duct carcinoma	bile duct carcinoma	6/33	449/17907	0.000149791	0.0022745	0.00125917	ACTA1/CALM1/CALM2/GOT2/GSTA3/PEBP1	6
chagas disease	chagas disease	5/33	281/17907	0.000152038	0.0022745	0.00125917	CAT/GPX1/GSTA3/MDH1/NME2	5
drug dependence	drug dependence	5/33	281/17907	0.000152038	0.0022745	0.00125917	ACTG1/ARF4/CALM1/CALM2/PEBP1	5
beta thalassemia	beta thalassemia	4/33	148/17907	0.000152141	0.0022745	0.00125917	CAT/GOT2/GPX1/HBB	4
porphyria	porphyria	4/33	149/17907	0.000156135	0.00229285	0.00126932	ACTA1/CAT/GPX1/GSTA3	4
vein disease	vein disease	6/33	453/17907	0.000157202	0.00229285	0.00126932	CAT/EZR/GOT2/GPX1/GSTA3/TPI1	6
congenital hemolytic anemia	congenital hemolytic anemia	5/33	285/17907	0.000162403	0.00234017	0.00129552	CAT/GPX1/GSTA3/HBB/TPI1	5
bile duct cancer	bile duct cancer	6/33	461/17907	0.000172899	0.00246175	0.00136283	ACTA1/CALM1/CALM2/GOT2/GSTA3/PEBP1	6
retinopathy of prematurity	retinopathy of prematurity	4/33	155/17907	0.000181717	0.00252878	0.00139993	CAT/CYCS/GPX1/HBB	4
musculoskeletal system benign neoplasm	musculoskeletal system benign neoplasm	5/33	292/17907	0.000181836	0.00252878	0.00139993	ACTG1/EZR/GSTA3/NME2/YWHAZ	5
peroxisomal disease	peroxisomal disease	4/33	156/17907	0.000186258	0.00256051	0.0014175	ACADM/ATP1A2/CAT/GPX1	4
central core myopathy	central core myopathy	3/33	63/17907	0.000209996	0.00282473	0.00156377	ACTA1/CALM1/CALM2	3
hemoglobinopathy	hemoglobinopathy	4/33	161/17907	0.000210201	0.00282473	0.00156377	CAT/GPX1/GSTA3/HBB	4
aortic aneurysm	aortic aneurysm	5/33	302/17907	0.000212627	0.00282558	0.00156424	ACTA1/ACTA2/CAT/GOT2/TPI1	5
eastern equine encephalitis	eastern equine encephalitis	3/33	64/17907	0.000220048	0.00289206	0.00160104	CALM1/CALM2/HBB	3
opisthorchiasis	opisthorchiasis	3/33	66/17907	0.000241075	0.00313398	0.00173497	GOT2/GSTA3/HBB	3
cholera	cholera	6/33	493/17907	0.000248569	0.00319323	0.00176777	ARF4/CALM1/CALM2/CYCS/MDH1/NME2	6
glucosephosphate dehydrogenase deficiency	glucosephosphate dehydrogenase deficiency	3/33	67/17907	0.000252059	0.00319323	0.00176777	CAT/GPX1/HBB	3
clear cell acanthoma	clear cell acanthoma	2/33	13/17907	0.000253643	0.00319323	0.00176777	CALM1/CALM2	2
urea cycle disorder	urea cycle disorder	3/33	68/17907	0.000263362	0.00328106	0.00181639	CAT/GPX1/HADH	3
cholestasis	cholestasis	6/33	500/17907	0.000268165	0.00330645	0.00183045	ACTG1/ANPEP/CAT/GOT2/GPX1/GSTA3	6
Amyloidosis	Amyloidosis	3/33	70/17907	0.000286941	0.00350008	0.00193764	ACTA2/ACTG1/HBB	3
bile duct cystadenocarcinoma	bile duct cystadenocarcinoma	2/33	14/17907	0.000295576	0.00350008	0.00193764	ACTA1/GOT2	2
gastric antral vascular ectasia	gastric antral vascular ectasia	2/33	14/17907	0.000295576	0.00350008	0.00193764	CYCS/GSTA3	2
low compliance bladder	low compliance bladder	2/33	14/17907	0.000295576	0.00350008	0.00193764	CALM1/CALM2	2
nephrotic syndrome	nephrotic syndrome	5/33	326/17907	0.00030277	0.00355012	0.00196535	ACTN4/CAT/CYCS/EZR/GPX1	5
cystitis	cystitis	5/33	329/17907	0.000315808	0.00363179	0.00201056	CAT/CYCS/GPX1/GSTA3/NME2	5
gallbladder disease	gallbladder disease	5/33	329/17907	0.000315808	0.00363179	0.00201056	ACTA1/ACTA2/CAT/GOT2/HBB	5
mite infestation	mite infestation	3/33	74/17907	0.0003381	0.00385112	0.00213198	CAT/EZR/GSTA3	3
brain edema	brain edema	4/33	187/17907	0.000371844	0.00415631	0.00230093	CALM1/CALM2/CAT/GPX1	4
visceral leishmaniasis	visceral leishmaniasis	4/33	187/17907	0.000371844	0.00415631	0.00230093	CAT/EZR/GOT2/MDH1	4
intestinal neuroendocrine benign tumor	intestinal neuroendocrine benign tumor	2/33	16/17907	0.000388872	0.00421753	0.00233482	CALM1/CALM2	2
Long QT syndrome	Long QT syndrome	2/33	16/17907	0.000388872	0.00421753	0.00233482	CALM1/CALM2	2
phaeohyphomycosis	phaeohyphomycosis	2/33	16/17907	0.000388872	0.00421753	0.00233482	CALM1/CALM2	2
refsum disease	refsum disease	3/33	78/17907	0.000394802	0.00421753	0.00233482	ATP1A2/CAT/MDH1	3
lissencephaly	lissencephaly	4/33	190/17907	0.000394953	0.00421753	0.00233482	CALM1/CALM2/TUBA1A/TUBB2B	4
portal hypertension	portal hypertension	4/33	194/17907	0.000427342	0.00448334	0.00248198	CAT/GOT2/GPX1/GSTA3	4
secondary hypertension	secondary hypertension	4/33	194/17907	0.000427342	0.00448334	0.00248198	ACTN4/ANPEP/CAT/HBB	4
Primary cutaneous amyloidosis	Primary cutaneous amyloidosis	2/33	17/17907	0.000440213	0.00450915	0.00249626	ACTA2/ACTG1	2
proliferative fasciitis	proliferative fasciitis	2/33	17/17907	0.000440213	0.00450915	0.00249626	CALM1/CALM2	2
galactosemia	galactosemia	3/33	81/17907	0.000441112	0.00450915	0.00249626	CAT/GPX1/HADH	3
intestinal schistosomiasis	intestinal schistosomiasis	3/33	83/17907	0.000473844	0.00480269	0.00265877	GOT2/GSTA3/TPI1	3
cor pulmonale	cor pulmonale	4/33	200/17907	0.000479428	0.00481846	0.0026675	ACTA2/CAT/CYCS/MDH1	4
pyelonephritis	pyelonephritis	4/33	201/17907	0.00048853	0.00486902	0.00269549	ANPEP/CAT/GOT2/MDH1	4
transitional meningioma	transitional meningioma	2/33	18/17907	0.000494669	0.00488946	0.0027068	EZR/GPX1	2
bacterial vaginosis	bacterial vaginosis	3/33	85/17907	0.000508096	0.00498101	0.00275748	CAT/EZR/PARK7	3
pyelitis	pyelitis	4/33	204/17907	0.000516577	0.00502297	0.00278072	ANPEP/CAT/GOT2/MDH1	4
pneumocystosis	pneumocystosis	3/33	86/17907	0.000525802	0.00503087	0.00278509	ACTG1/CALM1/CALM2	3
senile cataract	senile cataract	3/33	86/17907	0.000525802	0.00503087	0.00278509	CAT/GPX1/GSTA3	3
malignant hyperthermia	malignant hyperthermia	3/33	87/17907	0.000543898	0.00516272	0.00285808	ACTA1/CALM1/CALM2	3
primary hyperoxaluria	primary hyperoxaluria	3/33	88/17907	0.000562389	0.0052962	0.00293198	CAT/GPX1/GSTA3	3
acne	acne	3/33	90/17907	0.00060057	0.00561158	0.00310657	ANPEP/CAT/GPX1	3
esophagitis	esophagitis	4/33	213/17907	0.000607603	0.00563328	0.00311858	CALM1/CALM2/CAT/GPX1	4
hyperargininemia	hyperargininemia	2/33	20/17907	0.00061288	0.0056385	0.00312147	CAT/GPX1	2
tyrosinemia	tyrosinemia	3/33	91/17907	0.000620266	0.00566289	0.00313497	CAT/GPX1/MDH1	3
iron deficiency anemia	iron deficiency anemia	3/33	92/17907	0.000640371	0.00580215	0.00321207	CAT/GPX1/HBB	3
severe pre-eclampsia	severe pre-eclampsia	4/33	219/17907	0.000674288	0.00603105	0.00333879	GOT2/GPX1/GSTA3/HADH	4
babesiosis	babesiosis	3/33	94/17907	0.000681821	0.00603105	0.00333879	CAT/GPX1/MDH1	3
varicocele	varicocele	3/33	94/17907	0.000681821	0.00603105	0.00333879	CAT/GPX1/GSTA3	3
idiopathic interstitial pneumonia	idiopathic interstitial pneumonia	5/33	390/17907	0.000685805	0.00603105	0.00333879	ACTA2/ACTG1/CAT/CYCS/GPX1	5
cholangitis	cholangitis	5/33	393/17907	0.00070994	0.00619772	0.00343106	ACTA1/ACTA2/ACTG1/CAT/GOT2	5
insulinoma	insulinoma	4/33	223/17907	0.000721533	0.00625329	0.00346182	CALM1/CALM2/GLUD1/HADH	4
end stage renal failure	end stage renal failure	5/33	401/17907	0.000777424	0.0066892	0.00370314	ACTN4/CAT/CYCS/GOT2/GPX1	5
mitochondrial myopathy	mitochondrial myopathy	4/33	229/17907	0.000796741	0.00680644	0.00376804	ACTN4/CAT/GPX1/VDAC1	4
sideroblastic anemia with spinocerebellar ataxia	sideroblastic anemia with spinocerebellar ataxia	2/33	23/17907	0.000813282	0.00687562	0.00380634	GOT2/MDH1	2
homocystinuria	homocystinuria	3/33	100/17907	0.000816336	0.00687562	0.00380634	CAT/GPX1/HADH	3
sebaceous gland disease	sebaceous gland disease	3/33	102/17907	0.000864652	0.00723163	0.00400343	ANPEP/CAT/GPX1	3
fibrosarcoma	fibrosarcoma	5/33	412/17907	0.000877939	0.00729177	0.00403672	ACTG1/ANPEP/CAT/GPX1/GSTA3	5
hellp syndrome	hellp syndrome	3/33	104/17907	0.000914751	0.00754512	0.00417697	GOT2/GSTA3/HADH	3
varicose veins	varicose veins	4/33	240/17907	0.000948783	0.00777222	0.0043027	CAT/GOT2/GPX1/GSTA3	4
bile duct adenocarcinoma	bile duct adenocarcinoma	5/33	420/17907	0.000956933	0.00777518	0.00430433	ACTA1/CALM1/CALM2/GOT2/GSTA3	5
renal glycosuria	renal glycosuria	2/33	25/17907	0.000962145	0.00777518	0.00430433	ACTG1/HBB	2
beckwith-wiedemann syndrome	beckwith-wiedemann syndrome	3/33	108/17907	0.0010204	0.00819059	0.00453431	GLUD1/HADH/HBB	3
favism	favism	2/33	26/17907	0.00104112	0.00824583	0.00456489	CAT/GPX1	2
fungal meningitis	fungal meningitis	2/33	26/17907	0.00104112	0.00824583	0.00456489	CALM1/CALM2	2
sideroblastic anemia	sideroblastic anemia	3/33	109/17907	0.00104797	0.00824583	0.00456489	GOT2/HBB/MDH1	3
transient cerebral ischemia	transient cerebral ischemia	4/33	247/17907	0.00105557	0.0082514	0.00456797	CALM1/CALM2/CAT/GPX1	4
congenital structural myopathy	congenital structural myopathy	3/33	110/17907	0.001076	0.00835647	0.00462614	ACTA1/CALM1/CALM2	3
gastroenteritis	gastroenteritis	4/33	249/17907	0.00108758	0.00839188	0.00464574	ANPEP/CAT/GOT2/TUBA1A	4
female breast cancer	female breast cancer	3/33	111/17907	0.00110451	0.00846787	0.00468781	CAT/GPX1/GSTA3	3
diphtheria	diphtheria	4/33	251/17907	0.00112026	0.00853394	0.00472439	ACTG1/CALM1/CALM2/HADH	4
eclampsia	eclampsia	3/33	112/17907	0.00113348	0.00858005	0.00474991	CAT/GOT2/GPX1	3
argininosuccinic aciduria	argininosuccinic aciduria	2/33	28/17907	0.00120812	0.0090307	0.00499939	ATP1A2/MDH1	2
Cranial nerve disease	Cranial nerve disease	2/33	28/17907	0.00120812	0.0090307	0.00499939	TUBB2B/TUBB3	2
pelvic inflammatory disease	pelvic inflammatory disease	3/33	115/17907	0.0012233	0.00908735	0.00503076	EZR/HBB/PARK7	3
adrenal gland cancer	adrenal gland cancer	4/33	259/17907	0.00125792	0.00917252	0.00507791	ARF4/CALM1/CALM2/VDAC1	4
peptic ulcer disease	peptic ulcer disease	4/33	259/17907	0.00125792	0.00917252	0.00507791	CAT/EZR/GPX1/GSTA3	4
phlebitis	phlebitis	3/33	117/17907	0.0012856	0.00917252	0.00507791	EZR/GOT2/TPI1	3
aspiration pneumonitis	aspiration pneumonitis	2/33	29/17907	0.00129612	0.00917252	0.00507791	CAT/GOT2	2
cellular leiomyoma	cellular leiomyoma	2/33	29/17907	0.00129612	0.00917252	0.00507791	CALM1/CALM2	2
hypoglycemic coma	hypoglycemic coma	2/33	29/17907	0.00129612	0.00917252	0.00507791	GLUD1/MDH1	2
inflammatory diarrhea	inflammatory diarrhea	2/33	29/17907	0.00129612	0.00917252	0.00507791	CALM1/CALM2	2
sarcomatoid mesothelioma	sarcomatoid mesothelioma	2/33	29/17907	0.00129612	0.00917252	0.00507791	CALM1/CALM2	2
taeniasis	taeniasis	3/33	118/17907	0.00131749	0.0092689	0.00513126	GSTA3/MDH1/TPI1	3
mitochondrial metabolism disease	mitochondrial metabolism disease	4/33	263/17907	0.00133102	0.00930935	0.00515366	CAT/GPX1/PDHB/VDAC1	4
gliosarcoma	gliosarcoma	3/33	119/17907	0.00134987	0.0093863	0.00519625	CALM1/CALM2/TUBA1A	3
infantile refsum disease	infantile refsum disease	2/33	30/17907	0.0013871	0.00958942	0.0053087	ATP1A2/CAT	2
chronic fatigue syndrome	chronic fatigue syndrome	4/33	267/17907	0.00140705	0.00967146	0.00535411	ACTA2/CAT/GPX1/YWHAZ	4
pelvic varices	pelvic varices	3/33	122/17907	0.00145002	0.00990982	0.00548608	CAT/GPX1/GSTA3	3
senior-loken syndrome	senior-loken syndrome	2/33	31/17907	0.00148105	0.00997389	0.00552154	CALM1/CALM2	2
vaginitis	vaginitis	3/33	123/17907	0.00148441	0.00997389	0.00552154	CAT/EZR/PARK7	3
withdrawal disorder	withdrawal disorder	3/33	123/17907	0.00148441	0.00997389	0.00552154	ACTN4/CALM1/CALM2	3
hyperthyroidism	hyperthyroidism	5/33	466/17907	0.00151864	0.0100882	0.00558484	ACTG1/CAT/GOT2/GPX1/GSTA3	5
wilson disease	wilson disease	3/33	124/17907	0.00151931	0.0100882	0.00558484	CAT/GOT2/GPX1	3
hepatic vascular disease	hepatic vascular disease	4/33	273/17907	0.00152673	0.0100882	0.00558484	CAT/GOT2/GPX1/GSTA3	4
candidiasis	candidiasis	4/33	274/17907	0.00154735	0.0101683	0.00562916	EZR/GOT2/MDH1/TPI1	4
alcohol abuse	alcohol abuse	4/33	278/17907	0.00163176	0.0106644	0.00590381	CAT/GOT2/GPX1/GSTA3	4
cutaneous mycosis	cutaneous mycosis	3/33	128/17907	0.00166407	0.010731	0.0059407	ACTG1/CAT/MDH1	3
autoimmune disease of gastrointestinal tract	autoimmune disease of gastrointestinal tract	5/33	476/17907	0.00166754	0.010731	0.0059407	ACTA1/ANPEP/GOT2/GSTA3/PARK7	5
eccrine porocarcinoma	eccrine porocarcinoma	2/33	33/17907	0.00167785	0.010731	0.0059407	CALM1/CALM2	2
lingual-facial-buccal dyskinesia	lingual-facial-buccal dyskinesia	2/33	33/17907	0.00167785	0.010731	0.0059407	CAT/GPX1	2
duchenne muscular dystrophy	duchenne muscular dystrophy	4/33	281/17907	0.00169715	0.0107967	0.00597707	ACTG1/CALM1/CALM2/GPX1	4
coccidiosis	coccidiosis	4/33	284/17907	0.00176434	0.0111648	0.00618083	ACTG1/GOT2/GSTA3/TPI1	4
prostatitis	prostatitis	3/33	131/17907	0.00177812	0.0111928	0.00619632	ACTA2/CAT/GPX1	3
islet cell tumor	islet cell tumor	4/33	286/17907	0.00181015	0.0113348	0.00627492	CALM1/CALM2/GLUD1/HADH	4
anterograde amnesia	anterograde amnesia	2/33	35/17907	0.00188641	0.0116898	0.0064715	CALM1/CALM2	2
sick building syndrome	sick building syndrome	2/33	35/17907	0.00188641	0.0116898	0.0064715	CALM1/CALM2	2
acute pancreatitis	acute pancreatitis	4/33	290/17907	0.00190425	0.0117396	0.00649903	CAT/GOT2/GPX1/MDH1	4
cervical incompetence	cervical incompetence	2/33	36/17907	0.00199507	0.0122364	0.00677409	CALM1/CALM2	2
microcytic anemia	microcytic anemia	3/33	137/17907	0.00202065	0.0123301	0.00682593	CAT/GPX1/HBB	3
listeriosis	listeriosis	3/33	138/17907	0.00206297	0.0125244	0.00693352	ACTA1/ACTA2/CAT	3
alcoholic liver cirrhosis	alcoholic liver cirrhosis	3/33	141/17907	0.00219325	0.0131508	0.00728031	CAT/GOT2/GPX1	3
hormone producing pituitary cancer	hormone producing pituitary cancer	2/33	38/17907	0.00222113	0.0131508	0.00728031	CALM1/CALM2	2
Lissencephaly	Lissencephaly	2/33	38/17907	0.00222113	0.0131508	0.00728031	TUBA1A/TUBB2B	2
parotid disease	parotid disease	2/33	38/17907	0.00222113	0.0131508	0.00728031	GPX1/MDH1	2
parotitis	parotitis	2/33	38/17907	0.00222113	0.0131508	0.00728031	GPX1/MDH1	2
calcium metabolism disease	calcium metabolism disease	4/33	303/17907	0.00223354	0.0131592	0.00728491	CALM1/CALM2/CYCS/GOT2	4
cholelithiasis	cholelithiasis	3/33	145/17907	0.00237476	0.0139226	0.00770756	ACTA1/GOT2/HBB	3
acute kidney tubular necrosis	acute kidney tubular necrosis	3/33	146/17907	0.00242155	0.0141277	0.00782109	CAT/GOT2/GSTA3	3
ependymoblastoma	ependymoblastoma	2/33	40/17907	0.00245875	0.0142648	0.00789701	CALM1/CALM2	2
adrenocortical carcinoma	adrenocortical carcinoma	3/33	147/17907	0.00246891	0.0142648	0.00789701	CALM1/CALM2/VDAC1	3
cholecystitis	cholecystitis	3/33	148/17907	0.00251685	0.0144719	0.00801163	ACTA2/CAT/GOT2	3
acute chest syndrome	acute chest syndrome	2/33	41/17907	0.00258187	0.0145656	0.00806352	GOT2/HBB	2
Congenital hemolytic anemia	Congenital hemolytic anemia	2/33	41/17907	0.00258187	0.0145656	0.00806352	HBB/TPI1	2
Hemolytic anemia	Hemolytic anemia	2/33	41/17907	0.00258187	0.0145656	0.00806352	HBB/TPI1	2
twin-to-twin transfusion syndrome	twin-to-twin transfusion syndrome	2/33	41/17907	0.00258187	0.0145656	0.00806352	TUBA1A/TUBB2B	2
infectious mononucleosis	infectious mononucleosis	3/33	150/17907	0.00261444	0.0146801	0.00812692	GLUD1/GOT2/TPI1	3
blood protein disease	blood protein disease	4/33	320/17907	0.00272109	0.0152076	0.00841891	CALM1/CALM2/CAT/GPX1	4
laryngeal carcinoma	laryngeal carcinoma	4/33	321/17907	0.00275187	0.0153081	0.00847454	ACTG1/EZR/GSTA3/NME2	4
good syndrome	good syndrome	2/33	43/17907	0.00283667	0.0157067	0.00869524	CALM1/CALM2	2
meningoencephalitis	meningoencephalitis	3/33	156/17907	0.00292119	0.0161002	0.00891308	ACTA1/ACTG1/GOT2	3
maxillary sinusitis	maxillary sinusitis	2/33	44/17907	0.00296833	0.016285	0.00901536	CAT/GPX1	2
dyspepsia	dyspepsia	3/33	158/17907	0.00302817	0.0165374	0.00915509	CAT/GOT2/GSTA3	3
eccrine sweat gland cancer	eccrine sweat gland cancer	2/33	45/17907	0.00310282	0.0168681	0.00933816	CALM1/CALM2	2
Carbohydrate metabolic disorder	Carbohydrate metabolic disorder	4/33	335/17907	0.00320829	0.0173625	0.00961187	GLUD1/HADH/PDHB/TPI1	4
long qt syndrome	long qt syndrome	3/33	164/17907	0.00336349	0.0181204	0.0100315	ATP1B1/CALM1/CALM2	3
retrograde amnesia	retrograde amnesia	2/33	47/17907	0.00338025	0.0181291	0.0100362	CALM1/CALM2	2
papilloma	papilloma	4/33	343/17907	0.00349113	0.0186401	0.0103192	ACTA1/CAT/GSTA3/NME2	4
canavan disease	canavan disease	2/33	48/17907	0.00352317	0.0187276	0.0103676	ATP1A2/CAT	2
diabetic cataract	diabetic cataract	2/33	49/17907	0.00366887	0.0194158	0.0107486	CAT/GPX1	2
conventional central osteosarcoma	conventional central osteosarcoma	2/33	50/17907	0.00381735	0.0199066	0.0110203	CYCS/EZR	2
porphyria cutanea tarda	porphyria cutanea tarda	2/33	50/17907	0.00381735	0.0199066	0.0110203	ACTA1/CAT	2
pseudoachondroplasia	pseudoachondroplasia	2/33	50/17907	0.00381735	0.0199066	0.0110203	CALM1/CALM2	2
persistent fetal circulation syndrome	persistent fetal circulation syndrome	3/33	172/17907	0.00384484	0.0199066	0.0110203	CAT/GPX1/VDAC1	3
renal hypertension	renal hypertension	3/33	172/17907	0.00384484	0.0199066	0.0110203	ACTN4/ANPEP/CAT	3
actinomycosis	actinomycosis	2/33	51/17907	0.0039686	0.0199572	0.0110483	CAT/CYCS	2
campomelic dysplasia	campomelic dysplasia	2/33	51/17907	0.0039686	0.0199572	0.0110483	CALM1/CALM2	2
campylobacteriosis	campylobacteriosis	2/33	51/17907	0.0039686	0.0199572	0.0110483	MDH1/NME2	2
Parkinson's disease	Parkinson's disease	2/33	51/17907	0.0039686	0.0199572	0.0110483	PARK7/YWHAZ	2
periventricular nodular heterotopia	periventricular nodular heterotopia	2/33	51/17907	0.0039686	0.0199572	0.0110483	TUBA1A/TUBB2B	2
Synucleinopathy	Synucleinopathy	2/33	51/17907	0.0039686	0.0199572	0.0110483	PARK7/YWHAZ	2
perinatal necrotizing enterocolitis	perinatal necrotizing enterocolitis	3/33	174/17907	0.00397141	0.0199572	0.0110483	CAT/GOT2/GPX1	3
vaginal disease	vaginal disease	3/33	175/17907	0.00403563	0.0201951	0.01118	CAT/EZR/PARK7	3
osteoblastoma	osteoblastoma	2/33	52/17907	0.0041226	0.0205443	0.0113733	EZR/YWHAZ	2
autoimmune hepatitis	autoimmune hepatitis	3/33	177/17907	0.00416599	0.0206744	0.0114453	ACTA1/GOT2/GSTA3	3
renal tubular transport disease	renal tubular transport disease	4/33	361/17907	0.00418894	0.0207024	0.0114608	ACTG1/ANPEP/ATP1B1/HBB	4
progressive myoclonus epilepsy	progressive myoclonus epilepsy	3/33	181/17907	0.00443435	0.0216688	0.0119958	ATP1A2/NME2/TUBA1A	3
variable age at onset electroclinical syndrome	variable age at onset electroclinical syndrome	3/33	181/17907	0.00443435	0.0216688	0.0119958	ATP1A2/NME2/TUBA1A	3
multiple epiphyseal dysplasia	multiple epiphyseal dysplasia	2/33	54/17907	0.00443884	0.0216688	0.0119958	CALM1/CALM2	2
acute kidney failure	acute kidney failure	3/33	182/17907	0.00450305	0.0218158	0.0120772	CAT/GOT2/GSTA3	3
fatty liver disease	fatty liver disease	4/33	369/17907	0.00452744	0.0218158	0.0120772	ACADM/CAT/GOT2/GPX1	4
hepatitis c	hepatitis c	4/33	369/17907	0.00452744	0.0218158	0.0120772	ACTG1/GOT2/GPX1/GSTA3	4
adrenal cortex cancer	adrenal cortex cancer	3/33	183/17907	0.00457239	0.0218158	0.0120772	CALM1/CALM2/VDAC1	3
muscle benign neoplasm	muscle benign neoplasm	3/33	183/17907	0.00457239	0.0218158	0.0120772	ACTG1/GSTA3/NME2	3
aphthous stomatitis	aphthous stomatitis	2/33	55/17907	0.00460105	0.0218158	0.0120772	CAT/GPX1	2
lung giant cell carcinoma	lung giant cell carcinoma	2/33	55/17907	0.00460105	0.0218158	0.0120772	CALM1/CALM2	2
leishmaniasis	leishmaniasis	4/33	371/17907	0.00461487	0.0218158	0.0120772	CAT/EZR/GOT2/MDH1	4
acute myocardial infarction	acute myocardial infarction	4/33	374/17907	0.00474816	0.0222661	0.0123265	CAT/GOT2/GPX1/HBB	4
hepatic coma	hepatic coma	2/33	56/17907	0.00476599	0.0222661	0.0123265	GOT2/NME2	2
hypervitaminosis a	hypervitaminosis a	2/33	56/17907	0.00476599	0.0222661	0.0123265	GOT2/MDH1	2
hemosiderosis	hemosiderosis	2/33	57/17907	0.00493363	0.0229596	0.0127104	GOT2/HBB	2
lewy body dementia	lewy body dementia	3/33	189/17907	0.0050021	0.023188	0.0128369	CAT/PARK7/YWHAZ	3
larynx cancer	larynx cancer	4/33	381/17907	0.00506925	0.0232104	0.0128493	ACTG1/EZR/GSTA3/NME2	4
anthrax disease	anthrax disease	2/33	58/17907	0.00510396	0.0232104	0.0128493	CALM1/CALM2	2
central nervous system primitive neuroectodermal neoplasm	central nervous system primitive neuroectodermal neoplasm	2/33	58/17907	0.00510396	0.0232104	0.0128493	CALM1/CALM2	2
chondroblastoma	chondroblastoma	2/33	58/17907	0.00510396	0.0232104	0.0128493	EZR/YWHAZ	2
chronic pyelonephritis	chronic pyelonephritis	2/33	58/17907	0.00510396	0.0232104	0.0128493	ANPEP/GOT2	2
congenital nystagmus	congenital nystagmus	2/33	59/17907	0.00527699	0.0239064	0.0132346	CYCS/EZR	2
hyperhomocysteinemia	hyperhomocysteinemia	3/33	193/17907	0.00530171	0.0239277	0.0132464	CAT/GPX1/PDHB	3
gallbladder carcinoma	gallbladder carcinoma	3/33	194/17907	0.00537827	0.024182	0.0133871	EZR/GLUD1/PEBP1	3
spermatic cord torsion	spermatic cord torsion	2/33	60/17907	0.00545269	0.0243336	0.0134711	CAT/GPX1	2
subacute sclerosing panencephalitis	subacute sclerosing panencephalitis	2/33	60/17907	0.00545269	0.0243336	0.0134711	ACTG1/HADH	2
alveolar echinococcosis	alveolar echinococcosis	2/33	61/17907	0.00563106	0.0249435	0.0138087	EZR/MDH1	2
scotoma	scotoma	2/33	61/17907	0.00563106	0.0249435	0.0138087	ATP1A2/CYCS	2
hepatitis e	hepatitis e	2/33	63/17907	0.00599576	0.0264478	0.0146415	GOT2/TUBA1A	2
xeroderma pigmentosum	xeroderma pigmentosum	3/33	202/17907	0.00601488	0.0264478	0.0146415	ACTG1/CAT/GSTA3	3
bone osteosarcoma	bone osteosarcoma	2/33	64/17907	0.00618207	0.0269845	0.0149386	CYCS/EZR	2
capillary disease	capillary disease	2/33	64/17907	0.00618207	0.0269845	0.0149386	CYCS/GSTA3	2
hepatitis b	hepatitis b	4/33	404/17907	0.00622688	0.0270813	0.0149922	ACTG1/GOT2/GPX1/GSTA3	4
spinocerebellar ataxia	spinocerebellar ataxia	4/33	405/17907	0.00628088	0.0272172	0.0150674	GPX1/GSTA3/MDH1/PARK7	4
alcoholic pancreatitis	alcoholic pancreatitis	2/33	65/17907	0.00637102	0.0274091	0.0151737	CAT/GOT2	2
pancreatic ductal carcinoma	pancreatic ductal carcinoma	2/33	65/17907	0.00637102	0.0274091	0.0151737	ACTN4/EZR	2
hypochromic anemia	hypochromic anemia	2/33	66/17907	0.00656258	0.0281232	0.015569	GOT2/HBB	2
focal segmental glomerulosclerosis	focal segmental glomerulosclerosis	3/33	209/17907	0.00660755	0.0281232	0.015569	ACTN4/EZR/PARK7	3
glomerulosclerosis	glomerulosclerosis	3/33	209/17907	0.00660755	0.0281232	0.015569	ACTN4/EZR/PARK7	3
uremia	uremia	3/33	210/17907	0.00669496	0.0283942	0.015719	ANPEP/CAT/GPX1	3
malignant spindle cell melanoma	malignant spindle cell melanoma	2/33	67/17907	0.00675675	0.028555	0.015808	ANPEP/EZR	2
pain agnosia	pain agnosia	4/33	416/17907	0.00689576	0.0288766	0.0159861	ANPEP/CALM1/CALM2/GOT2	4
ganglioglioma	ganglioglioma	2/33	68/17907	0.00695352	0.0288766	0.0159861	CALM1/CALM2	2
hyperinsulinemic hypoglycemia	hyperinsulinemic hypoglycemia	2/33	68/17907	0.00695352	0.0288766	0.0159861	GLUD1/HADH	2
neonatal anemia	neonatal anemia	2/33	68/17907	0.00695352	0.0288766	0.0159861	TUBA1A/TUBB2B	2
cholangiocarcinoma	cholangiocarcinoma	4/33	417/17907	0.00695357	0.0288766	0.0159861	CALM1/CALM2/GOT2/GSTA3	4
heart conduction disease	heart conduction disease	4/33	419/17907	0.00707016	0.0292592	0.0161979	ATP1B1/CALM1/CALM2/GOT2	4
neonatal diabetes mellitus	neonatal diabetes mellitus	2/33	69/17907	0.00715287	0.0293981	0.0162748	GLUD1/HADH	2
scabies	scabies	2/33	69/17907	0.00715287	0.0293981	0.0162748	EZR/GSTA3	2
laryngeal squamous cell carcinoma	laryngeal squamous cell carcinoma	3/33	216/17907	0.00723399	0.0296296	0.016403	ACTG1/EZR/GSTA3	3
coronary artery vasospasm	coronary artery vasospasm	2/33	70/17907	0.00735481	0.0300217	0.01662	MDH1/NME2	2
stomach carcinoma	stomach carcinoma	4/33	426/17907	0.00748847	0.0304409	0.0168521	ATP1B1/CAT/GSTA3/PEBP1	4
gestational diabetes	gestational diabetes	3/33	219/17907	0.00751293	0.0304409	0.0168521	CAT/GOT2/GPX1	3
neutropenia	neutropenia	4/33	427/17907	0.00754954	0.0304409	0.0168521	ACTG1/CAT/CYCS/GOT2	4
scrub typhus	scrub typhus	2/33	71/17907	0.00755932	0.0304409	0.0168521	GOT2/MDH1	2
filariasis	filariasis	3/33	221/17907	0.0077024	0.030913	0.0171134	GSTA3/MDH1/TPI1	3
methylmalonic acidemia	methylmalonic acidemia	2/33	72/17907	0.00776639	0.0310656	0.0171979	ALDH6A1/HADH	2
menkes disease	menkes disease	2/33	73/17907	0.00797602	0.0317977	0.0176032	ACTG1/ATP1A2	2
testicular disease	testicular disease	3/33	226/17907	0.00818845	0.0325361	0.018012	CAT/GPX1/HBB	3
cryptosporidiosis	cryptosporidiosis	2/33	75/17907	0.00840288	0.0331678	0.0183617	ACTG1/TPI1	2
eye degenerative disease	eye degenerative disease	2/33	75/17907	0.00840288	0.0331678	0.0183617	CAT/GPX1	2
mild pre-eclampsia	mild pre-eclampsia	2/33	76/17907	0.0086201	0.0338021	0.0187128	GOT2/GPX1	2
pituitary cancer	pituitary cancer	2/33	76/17907	0.0086201	0.0338021	0.0187128	CALM1/CALM2	2
hypersensitivity reaction type iv disease	hypersensitivity reaction type iv disease	4/33	446/17907	0.00877344	0.034215	0.0189414	ACTA1/ACTG1/ANPEP/GOT2	4
ganglioneuroma	ganglioneuroma	2/33	77/17907	0.00883983	0.034215	0.0189414	CALM1/CALM2	2
renovascular hypertension	renovascular hypertension	2/33	77/17907	0.00883983	0.034215	0.0189414	ANPEP/CAT	2
vaginal discharge	vaginal discharge	2/33	77/17907	0.00883983	0.034215	0.0189414	CAT/EZR	2
brain ischemia	brain ischemia	4/33	449/17907	0.00897791	0.034402	0.0190449	CALM1/CALM2/CAT/GPX1	4
esophageal disease	esophageal disease	4/33	449/17907	0.00897791	0.034402	0.0190449	CALM1/CALM2/CAT/GPX1	4
functional gastric disease	functional gastric disease	3/33	234/17907	0.00900319	0.034402	0.0190449	CAT/GOT2/GSTA3	3
stomatitis	stomatitis	3/33	234/17907	0.00900319	0.034402	0.0190449	CAT/GOT2/GPX1	3
spinocerebellar degeneration	spinocerebellar degeneration	4/33	452/17907	0.0091855	0.0349868	0.0193687	GPX1/GSTA3/MDH1/PARK7	4
sweat gland cancer	sweat gland cancer	2/33	80/17907	0.00951402	0.0361231	0.0199977	CALM1/CALM2	2
familial hyperlipidemia	familial hyperlipidemia	3/33	240/17907	0.0096445	0.0363874	0.0201441	CAT/GOT2/GPX1	3
Glucose metabolism disease	Glucose metabolism disease	3/33	240/17907	0.0096445	0.0363874	0.0201441	GLUD1/HADH/TPI1	3
meningioma	meningioma	4/33	459/17907	0.0096821	0.0364144	0.020159	CALM1/EZR/GPX1/MDH1	4
seborrheic keratosis	seborrheic keratosis	2/33	81/17907	0.00974371	0.0365313	0.0202237	ANPEP/EZR	2
agranulocytosis	agranulocytosis	4/33	466/17907	0.010196	0.0376906	0.0208655	ACTG1/CAT/CYCS/GOT2	4
choline deficiency disease	choline deficiency disease	2/33	83/17907	0.0102105	0.0376906	0.0208655	GOT2/GSTA3	2
lymphangioleiomyomatosis	lymphangioleiomyomatosis	2/33	83/17907	0.0102105	0.0376906	0.0208655	CALM1/CALM2	2
nasopharyngeal disease	nasopharyngeal disease	2/33	83/17907	0.0102105	0.0376906	0.0208655	GOT2/TUBA1A	2
nasopharyngitis	nasopharyngitis	2/33	83/17907	0.0102105	0.0376906	0.0208655	GOT2/TUBA1A	2
clear cell adenocarcinoma	clear cell adenocarcinoma	2/33	84/17907	0.0104476	0.0383291	0.021219	ACTN4/PARK7	2
proliferative glomerulonephritis	proliferative glomerulonephritis	2/33	84/17907	0.0104476	0.0383291	0.021219	ACTN4/CYCS	2
periodontitis	periodontitis	4/33	470/17907	0.0104975	0.0383946	0.0212553	ACTG1/CAT/GOT2/GPX1	4
morbid obesity	morbid obesity	3/33	248/17907	0.0105403	0.0384337	0.0212769	GLUD1/GOT2/HADH	3
hepatoblastoma	hepatoblastoma	3/33	249/17907	0.0106556	0.0384992	0.0213131	CAT/GOT2/GSTA3	3
histoplasmosis	histoplasmosis	2/33	85/17907	0.0106871	0.0384992	0.0213131	CAT/GOT2	2
secretory diarrhea	secretory diarrhea	2/33	85/17907	0.0106871	0.0384992	0.0213131	CALM1/CALM2	2
sotos syndrome	sotos syndrome	2/33	85/17907	0.0106871	0.0384992	0.0213131	GLUD1/HADH	2
bacteriuria	bacteriuria	2/33	86/17907	0.010929	0.039135	0.0216651	CAT/NME2	2
fascioliasis	fascioliasis	2/33	86/17907	0.010929	0.039135	0.0216651	GOT2/GSTA3	2
pulmonary edema	pulmonary edema	3/33	252/17907	0.0110059	0.0392926	0.0217524	CAT/GOT2/GPX1	3
Normocytic anemia	Normocytic anemia	2/33	87/17907	0.0111734	0.0397718	0.0220177	HBB/TPI1	2
vitiligo	vitiligo	3/33	254/17907	0.0112431	0.0399012	0.0220893	CAT/GPX1/GSTA3	3
diabetic angiopathy	diabetic angiopathy	2/33	88/17907	0.0114201	0.0402904	0.0223048	CAT/GPX1	2
keratoacanthoma	keratoacanthoma	2/33	88/17907	0.0114201	0.0402904	0.0223048	EZR/NME2	2
asbestosis	asbestosis	2/33	89/17907	0.0116693	0.0410484	0.0227244	CAT/GSTA3	2
newcastle disease	newcastle disease	2/33	91/17907	0.0121748	0.0425762	0.0235702	EZR/GOT2	2
olivopontocerebellar atrophy	olivopontocerebellar atrophy	2/33	91/17907	0.0121748	0.0425762	0.0235702	MDH1/PARK7	2
Congenital nervous system abnormality	Congenital nervous system abnormality	2/33	92/17907	0.0124311	0.0430945	0.0238571	TUBA1A/TUBB2B	2
conn's syndrome	conn's syndrome	2/33	92/17907	0.0124311	0.0430945	0.0238571	CALM1/CALM2	2
hyperaldosteronism	hyperaldosteronism	2/33	92/17907	0.0124311	0.0430945	0.0238571	CALM1/CALM2	2
irritant dermatitis	irritant dermatitis	2/33	93/17907	0.0126898	0.0438642	0.0242832	GOT2/GSTA3	2
Anemia	Anemia	2/33	94/17907	0.0129508	0.0446375	0.0247113	HBB/TPI1	2
hypertensive heart disease	hypertensive heart disease	2/33	95/17907	0.0132142	0.0452843	0.0250694	CALM1/CALM2	2
zellweger syndrome	zellweger syndrome	2/33	95/17907	0.0132142	0.0452843	0.0250694	ATP1A2/CAT	2
cervicitis	cervicitis	2/33	97/17907	0.013748	0.046979	0.0260075	NME2/PEBP1	2
gas gangrene	gas gangrene	2/33	98/17907	0.0140184	0.0474651	0.0262767	GOT2/GSTA3	2
autoimmune disease of urogenital tract	autoimmune disease of urogenital tract	3/33	276/17907	0.014049	0.0474651	0.0262767	ACTA1/GOT2/GSTA3	3
gallbladder cancer	gallbladder cancer	3/33	276/17907	0.014049	0.0474651	0.0262767	EZR/GLUD1/PEBP1	3
primary biliary cirrhosis	primary biliary cirrhosis	3/33	276/17907	0.014049	0.0474651	0.0262767	ACTA1/GOT2/GSTA3	3
carotid artery occlusion	carotid artery occlusion	2/33	99/17907	0.0142911	0.0481469	0.0266541	CAT/GPX1	2
dermatophytosis	dermatophytosis	2/33	101/17907	0.0148434	0.0498671	0.0276064	ACTG1/MDH1	2
cerebral amyloid angiopathy	cerebral amyloid angiopathy	2/33	103/17907	0.0154048	0.0516083	0.0285703	ACTA1/EZR	2
hepatitis a	hepatitis a	2/33	104/17907	0.0156889	0.0522673	0.0289352	ACTA1/GOT2	2
iron metabolism disease	iron metabolism disease	2/33	104/17907	0.0156889	0.0522673	0.0289352	GOT2/HBB	2
ventricular septal defect	ventricular septal defect	3/33	289/17907	0.0158787	0.0527526	0.0292038	ACADM/GOT2/MDH1	3
adrenal adenoma	adrenal adenoma	2/33	106/17907	0.0162639	0.0538827	0.0298295	CALM1/CALM2	2
malignant mesothelioma	malignant mesothelioma	3/33	295/17907	0.0167666	0.0553947	0.0306665	CALM1/CALM2/CAT	3
chronic myeloproliferative disease	chronic myeloproliferative disease	2/33	109/17907	0.0171432	0.0564829	0.0312689	CALM1/CALM2	2
leiomyoma	leiomyoma	3/33	298/17907	0.0172209	0.056583	0.0313244	ACTG1/CALM1/CALM2	3
splenic disease	splenic disease	2/33	110/17907	0.0174408	0.0571484	0.0316373	GOT2/HBB	2
herpes simplex	herpes simplex	3/33	300/17907	0.0175276	0.0572761	0.031708	EZR/GSTA3/HBB	3
otitis media	otitis media	3/33	302/17907	0.0178374	0.0577435	0.0319668	CAT/GPX1/MDH1	3
pneumoconiosis	pneumoconiosis	3/33	303/17907	0.0179934	0.0577435	0.0319668	CAT/GPX1/GSTA3	3
bronchopneumonia	bronchopneumonia	2/33	112/17907	0.0180425	0.0577435	0.0319668	GOT2/TPI1	2
tongue cancer	tongue cancer	2/33	112/17907	0.0180425	0.0577435	0.0319668	ACTA1/HBB	2
acute maxillary sinusitis	acute maxillary sinusitis	1/33	10/17907	0.018281	0.0577435	0.0319668	GPX1	1
acute vascular insufficiency of intestine	acute vascular insufficiency of intestine	1/33	10/17907	0.018281	0.0577435	0.0319668	GOT2	1
coronary artery anomaly	coronary artery anomaly	1/33	10/17907	0.018281	0.0577435	0.0319668	GPX1	1
lemierre's syndrome	lemierre's syndrome	1/33	10/17907	0.018281	0.0577435	0.0319668	CAT	1
lipid pneumonia	lipid pneumonia	1/33	10/17907	0.018281	0.0577435	0.0319668	GOT2	1
suppression amblyopia	suppression amblyopia	1/33	10/17907	0.018281	0.0577435	0.0319668	CYCS	1
testicular infarct	testicular infarct	1/33	10/17907	0.018281	0.0577435	0.0319668	HBB	1
yaws	yaws	1/33	10/17907	0.018281	0.0577435	0.0319668	CAT	1
cryptococcosis	cryptococcosis	2/33	113/17907	0.0183466	0.0577435	0.0319668	CALM1/CALM2	2
pharyngitis	pharyngitis	2/33	113/17907	0.0183466	0.0577435	0.0319668	CAT/GOT2	2
bone benign neoplasm	bone benign neoplasm	2/33	114/17907	0.0186529	0.0584002	0.0323303	EZR/YWHAZ	2
cysticercosis	cysticercosis	2/33	114/17907	0.0186529	0.0584002	0.0323303	GSTA3/TPI1	2
cryoglobulinemia	cryoglobulinemia	2/33	115/17907	0.0189614	0.0592111	0.0327792	ACTA1/GOT2	2
spotted fever	spotted fever	2/33	116/17907	0.0192721	0.0600244	0.0332295	EZR/GOT2	2
hypertrophic cardiomyopathy	hypertrophic cardiomyopathy	3/33	312/17907	0.0194324	0.0603667	0.033419	ACTA1/CALM1/CALM2	3
typhus	typhus	2/33	117/17907	0.0195849	0.0606826	0.0335939	GOT2/MDH1	2
dubowitz syndrome	dubowitz syndrome	1/33	11/17907	0.0200912	0.0613012	0.0339363	ACTG1	1
johanson-blizzard syndrome	johanson-blizzard syndrome	1/33	11/17907	0.0200912	0.0613012	0.0339363	PARK7	1
Nemaline myopathy	Nemaline myopathy	1/33	11/17907	0.0200912	0.0613012	0.0339363	ACTA1	1
radiation cystitis	radiation cystitis	1/33	11/17907	0.0200912	0.0613012	0.0339363	NME2	1
toxic myocarditis	toxic myocarditis	1/33	11/17907	0.0200912	0.0613012	0.0339363	GOT2	1
colon adenocarcinoma	colon adenocarcinoma	3/33	316/17907	0.020092	0.0613012	0.0339363	ANPEP/CAT/GSTA3	3
occlusion precerebral artery	occlusion precerebral artery	2/33	119/17907	0.0202169	0.0613408	0.0339582	CAT/GPX1	2
tularemia	tularemia	2/33	119/17907	0.0202169	0.0613408	0.0339582	CAT/GOT2	2
peritonitis	peritonitis	3/33	317/17907	0.0202589	0.0613408	0.0339582	ANPEP/CAT/GOT2	3
hemorrhagic fever with renal syndrome	hemorrhagic fever with renal syndrome	2/33	120/17907	0.0205361	0.0618881	0.0342612	GOT2/HBB	2
cerebral arterial disease	cerebral arterial disease	3/33	319/17907	0.0205949	0.0618881	0.0342612	ACTA2/CAT/GPX1	3
intracranial arterial disease	intracranial arterial disease	3/33	319/17907	0.0205949	0.0618881	0.0342612	ACTA2/CAT/GPX1	3
leptospirosis	leptospirosis	2/33	121/17907	0.0208575	0.0625202	0.0346111	GOT2/HADH	2
legionnaires' disease	legionnaires' disease	2/33	122/17907	0.0211809	0.063331	0.03506	CAT/GOT2	2
amebiasis	amebiasis	2/33	123/17907	0.0215065	0.0639845	0.0354218	CALM1/CALM2	2
connective tissue benign neoplasm	connective tissue benign neoplasm	2/33	123/17907	0.0215065	0.0639845	0.0354218	EZR/YWHAZ	2
pericarditis	pericarditis	2/33	124/17907	0.0218342	0.0640347	0.0354496	ACTA1/GOT2	2
primary pulmonary hypertension	primary pulmonary hypertension	2/33	124/17907	0.0218342	0.0640347	0.0354496	ACTA2/CYCS	2
gastric mucosal hypertrophy	gastric mucosal hypertrophy	1/33	12/17907	0.0218981	0.0640347	0.0354496	ACTG1	1
sarcocystosis	sarcocystosis	1/33	12/17907	0.0218981	0.0640347	0.0354496	GOT2	1
splenic abscess	splenic abscess	1/33	12/17907	0.0218981	0.0640347	0.0354496	GOT2	1
swayback	swayback	1/33	12/17907	0.0218981	0.0640347	0.0354496	GPX1	1
trench fever	trench fever	1/33	12/17907	0.0218981	0.0640347	0.0354496	GSTA3	1
silicosis	silicosis	2/33	125/17907	0.0221639	0.0646537	0.0357923	CAT/GPX1	2
chronic pulmonary heart disease	chronic pulmonary heart disease	2/33	126/17907	0.0224957	0.065462	0.0362398	ACTA2/CYCS	2
Intrinsic cardiomyopathy	Intrinsic cardiomyopathy	2/33	127/17907	0.0228296	0.0662724	0.0366884	CALM1/CALM2	2
actinic keratosis	actinic keratosis	2/33	128/17907	0.0231656	0.0667386	0.0369465	EZR/PEBP1	2
legionellosis	legionellosis	2/33	128/17907	0.0231656	0.0667386	0.0369465	CAT/GOT2	2
celiac disease	celiac disease	3/33	334/17907	0.0232134	0.0667386	0.0369465	ANPEP/GOT2/PARK7	3
glucose intolerance	glucose intolerance	3/33	334/17907	0.0232134	0.0667386	0.0369465	CAT/GOT2/GPX1	3
clouston syndrome	clouston syndrome	1/33	13/17907	0.0237019	0.0669414	0.0370587	TUBA1A	1
diffuse glomerulonephritis	diffuse glomerulonephritis	1/33	13/17907	0.0237019	0.0669414	0.0370587	MDH1	1
hemoglobin c disease	hemoglobin c disease	1/33	13/17907	0.0237019	0.0669414	0.0370587	HBB	1
infarct of liver	infarct of liver	1/33	13/17907	0.0237019	0.0669414	0.0370587	GOT2	1
japanese spotted fever	japanese spotted fever	1/33	13/17907	0.0237019	0.0669414	0.0370587	GOT2	1
phlebotomus fever	phlebotomus fever	1/33	13/17907	0.0237019	0.0669414	0.0370587	GOT2	1
tetanus neonatorum	tetanus neonatorum	1/33	13/17907	0.0237019	0.0669414	0.0370587	MDH1	1
atrioventricular block	atrioventricular block	2/33	130/17907	0.0238437	0.0669414	0.0370587	CALM1/CALM2	2
axonal neuropathy	axonal neuropathy	2/33	130/17907	0.0238437	0.0669414	0.0370587	PARK7/TPI1	2
congenital heart block	congenital heart block	2/33	130/17907	0.0238437	0.0669414	0.0370587	CALM1/CALM2	2
acute contagious conjunctivitis	acute contagious conjunctivitis	1/33	14/17907	0.0255023	0.0701168	0.0388166	HBB	1
alternating hemiplegia of childhood	alternating hemiplegia of childhood	1/33	14/17907	0.0255023	0.0701168	0.0388166	ATP1A2	1
carbuncle	carbuncle	1/33	14/17907	0.0255023	0.0701168	0.0388166	CAT	1
dracunculiasis	dracunculiasis	1/33	14/17907	0.0255023	0.0701168	0.0388166	GSTA3	1
fetal adenoma	fetal adenoma	1/33	14/17907	0.0255023	0.0701168	0.0388166	ACTG1	1
Integumentary system benign neoplasm	Integumentary system benign neoplasm	1/33	14/17907	0.0255023	0.0701168	0.0388166	ACTG1	1
Skin benign neoplasm	Skin benign neoplasm	1/33	14/17907	0.0255023	0.0701168	0.0388166	ACTG1	1
suppurative cholangitis	suppurative cholangitis	1/33	14/17907	0.0255023	0.0701168	0.0388166	ACTG1	1
vestibular nystagmus	vestibular nystagmus	1/33	14/17907	0.0255023	0.0701168	0.0388166	CYCS	1
friedreich ataxia	friedreich ataxia	2/33	135/17907	0.0255744	0.0701536	0.038837	GPX1/MDH1	2
dysentery	dysentery	2/33	136/17907	0.0259266	0.0706901	0.039134	CAT/GSTA3	2
integumentary system benign neoplasm	integumentary system benign neoplasm	3/33	349/17907	0.0260064	0.0706901	0.039134	ACTA1/CALM1/CALM2	3
skin benign neoplasm	skin benign neoplasm	3/33	349/17907	0.0260064	0.0706901	0.039134	ACTA1/CALM1/CALM2	3
tetanus	tetanus	3/33	349/17907	0.0260064	0.0706901	0.039134	CALM1/CALM2/MDH1	3
lung large cell carcinoma	lung large cell carcinoma	2/33	137/17907	0.0262807	0.0712738	0.0394572	CALM1/CALM2	2
hypokalemia	hypokalemia	2/33	139/17907	0.026995	0.0720632	0.0398941	ATP1B1/GOT2	2
african tick-bite fever	african tick-bite fever	1/33	15/17907	0.0272996	0.0720632	0.0398941	GOT2	1
benign familial infantile epilepsy	benign familial infantile epilepsy	1/33	15/17907	0.0272996	0.0720632	0.0398941	ATP1A2	1
congenital nonspherocytic hemolytic anemia	congenital nonspherocytic hemolytic anemia	1/33	15/17907	0.0272996	0.0720632	0.0398941	TPI1	1
Corneal dystrophy	Corneal dystrophy	1/33	15/17907	0.0272996	0.0720632	0.0398941	ATP1B1	1
d-2-hydroxyglutaric aciduria	d-2-hydroxyglutaric aciduria	1/33	15/17907	0.0272996	0.0720632	0.0398941	GPX1	1
histidine metabolism disease	histidine metabolism disease	1/33	15/17907	0.0272996	0.0720632	0.0398941	CAT	1
histidinemia	histidinemia	1/33	15/17907	0.0272996	0.0720632	0.0398941	CAT	1
hyperlysinemia	hyperlysinemia	1/33	15/17907	0.0272996	0.0720632	0.0398941	GSTA3	1
lung sarcoma	lung sarcoma	1/33	15/17907	0.0272996	0.0720632	0.0398941	NME2	1
occupational dermatitis	occupational dermatitis	1/33	15/17907	0.0272996	0.0720632	0.0398941	GOT2	1
pyomyositis	pyomyositis	1/33	15/17907	0.0272996	0.0720632	0.0398941	CAT	1
aphasia	aphasia	2/33	140/17907	0.0273551	0.0720632	0.0398941	ATP1A2/HBB	2
mastocytosis	mastocytosis	3/33	357/17907	0.0275673	0.0724625	0.0401152	ANPEP/CALM1/CALM2	3
age related macular degeneration	age related macular degeneration	3/33	359/17907	0.0279652	0.0733297	0.0405953	CAT/GPX1/GSTA3	3
sweat gland neoplasm	sweat gland neoplasm	2/33	142/17907	0.0280811	0.0733297	0.0405953	ACTA1/CALM2	2
typhoid fever	typhoid fever	2/33	142/17907	0.0280811	0.0733297	0.0405953	CAT/GOT2	2
obesity	obesity	3/33	363/17907	0.0287705	0.0749662	0.0415013	GLUD1/GOT2/HADH	3
peptic ulcer perforation	peptic ulcer perforation	1/33	16/17907	0.0290936	0.0754794	0.0417854	EZR	1
telangiectatic osteogenic sarcoma	telangiectatic osteogenic sarcoma	1/33	16/17907	0.0290936	0.0754794	0.0417854	CYCS	1
intestinal infectious disease	intestinal infectious disease	2/33	145/17907	0.0291847	0.0755517	0.0418254	CAT/GSTA3	2
Chronic lymphocytic leukemia	Chronic lymphocytic leukemia	2/33	146/17907	0.0295564	0.0762658	0.0422207	ACTA2/HADH	2
electroclinical syndrome	electroclinical syndrome	3/33	367/17907	0.0295881	0.0762658	0.0422207	ATP1A2/NME2/TUBA1A	3
nephroblastoma	nephroblastoma	3/33	369/17907	0.0300015	0.0771652	0.0427186	ACTN4/CAT/HBB	3
vascular skin disease	vascular skin disease	3/33	372/17907	0.0306275	0.0782581	0.0433237	CAT/CYCS/GOT2	3
3-methylcrotonyl-coa carboxylase deficiency	3-methylcrotonyl-coa carboxylase deficiency	1/33	17/17907	0.0308845	0.0782581	0.0433237	HADH	1
biotinidase deficiency	biotinidase deficiency	1/33	17/17907	0.0308845	0.0782581	0.0433237	HADH	1
photokeratitis	photokeratitis	1/33	17/17907	0.0308845	0.0782581	0.0433237	CAT	1
post-thrombotic syndrome	post-thrombotic syndrome	1/33	17/17907	0.0308845	0.0782581	0.0433237	EZR	1
skeletal tuberculosis	skeletal tuberculosis	1/33	17/17907	0.0308845	0.0782581	0.0433237	ACTG1	1
west nile fever	west nile fever	1/33	17/17907	0.0308845	0.0782581	0.0433237	GOT2	1
sclerosing cholangitis	sclerosing cholangitis	2/33	151/17907	0.0314435	0.0795061	0.0440146	ACTA1/GOT2	2
type 1 diabetes mellitus	type 1 diabetes mellitus	3/33	378/17907	0.0319002	0.0804908	0.0445597	CAT/GPX1/HADH	3
fasciitis	fasciitis	2/33	153/17907	0.0322114	0.0810702	0.0448805	CALM1/CALM2	2
hypercalcemia	hypercalcemia	2/33	154/17907	0.0325982	0.0810702	0.0448805	CALM1/CALM2	2
frasier syndrome	frasier syndrome	1/33	18/17907	0.0326721	0.0810702	0.0448805	ACTN4	1
loiasis	loiasis	1/33	18/17907	0.0326721	0.0810702	0.0448805	GSTA3	1
ossifying fibromyxoid tumor	ossifying fibromyxoid tumor	1/33	18/17907	0.0326721	0.0810702	0.0448805	ACTA1	1
peliosis hepatis	peliosis hepatis	1/33	18/17907	0.0326721	0.0810702	0.0448805	GOT2	1
primary amebic meningoencephalitis	primary amebic meningoencephalitis	1/33	18/17907	0.0326721	0.0810702	0.0448805	MDH1	1
tinea corporis	tinea corporis	1/33	18/17907	0.0326721	0.0810702	0.0448805	ACTG1	1
biliary atresia	biliary atresia	2/33	157/17907	0.0337696	0.0834472	0.0461963	ACTG1/GOT2	2
progressive supranuclear palsy	progressive supranuclear palsy	2/33	157/17907	0.0337696	0.0834472	0.0461963	ANPEP/PARK7	2
isovaleric acidemia	isovaleric acidemia	1/33	19/17907	0.0344566	0.0847943	0.0469421	HADH	1
l-2-hydroxyglutaric aciduria	l-2-hydroxyglutaric aciduria	1/33	19/17907	0.0344566	0.0847943	0.0469421	GPX1	1
membranous glomerulonephritis	membranous glomerulonephritis	2/33	159/17907	0.0345597	0.0848734	0.0469859	ACTN4/CYCS	2
gastric adenocarcinoma	gastric adenocarcinoma	3/33	392/17907	0.0349776	0.0857239	0.0474567	ATP1B1/GSTA3/PEBP1	3
bardet-biedl syndrome	bardet-biedl syndrome	2/33	161/17907	0.0353569	0.0864763	0.0478733	ARF4/ATP1A2	2
hemangioblastoma	hemangioblastoma	2/33	163/17907	0.0361614	0.0879116	0.0486678	ATP1A2/EZR	2
diphyllobothriasis	diphyllobothriasis	1/33	20/17907	0.0362378	0.0879116	0.0486678	MDH1	1
Migraine	Migraine	1/33	20/17907	0.0362378	0.0879116	0.0486678	ATP1A2	1
mooren's ulcer	mooren's ulcer	1/33	20/17907	0.0362378	0.0879116	0.0486678	ACTA1	1
adrenoleukodystrophy	adrenoleukodystrophy	2/33	164/17907	0.0365663	0.088529	0.0490096	CAT/PDHB	2
situs inversus	situs inversus	2/33	165/17907	0.036973	0.0893328	0.0494546	CALM1/CALM2	2
acute conjunctivitis	acute conjunctivitis	1/33	21/17907	0.0380159	0.0905717	0.0501404	HBB	1
Congenital myopathy	Congenital myopathy	1/33	21/17907	0.0380159	0.0905717	0.0501404	ACTA1	1
cutaneous porphyria	cutaneous porphyria	1/33	21/17907	0.0380159	0.0905717	0.0501404	GSTA3	1
Familial visceral amyloidosis	Familial visceral amyloidosis	1/33	21/17907	0.0380159	0.0905717	0.0501404	HBB	1
granulomatous hepatitis	granulomatous hepatitis	1/33	21/17907	0.0380159	0.0905717	0.0501404	ACTA1	1
pyruvate decarboxylase deficiency	pyruvate decarboxylase deficiency	1/33	21/17907	0.0380159	0.0905717	0.0501404	PDHB	1
werdnig-hoffmann disease	werdnig-hoffmann disease	1/33	21/17907	0.0380159	0.0905717	0.0501404	ACTA1	1
visceral heterotaxy	visceral heterotaxy	2/33	168/17907	0.0382036	0.0908381	0.0502879	CALM1/CALM2	2
salivary gland disease	salivary gland disease	2/33	169/17907	0.0386173	0.0916396	0.0507316	GPX1/MDH1	2
mast cell neoplasm	mast cell neoplasm	2/33	170/17907	0.0390328	0.092442	0.0511759	CALM1/CALM2	2
degeneration of macula and posterior pole	degeneration of macula and posterior pole	3/33	410/17907	0.0391547	0.0925476	0.0512343	CAT/GPX1/GSTA3	3
skin squamous cell carcinoma	skin squamous cell carcinoma	2/33	171/17907	0.0394499	0.0925886	0.051257	EZR/NME2	2
sudden infant death syndrome	sudden infant death syndrome	2/33	171/17907	0.0394499	0.0925886	0.051257	ACADM/HADH	2
sensorineural hearing loss	sensorineural hearing loss	3/33	412/17907	0.0396341	0.0925886	0.051257	ACTG1/CALM1/CALM2	3
calciphylaxis	calciphylaxis	1/33	22/17907	0.0397907	0.0925886	0.051257	CYCS	1
myoblastoma	myoblastoma	1/33	22/17907	0.0397907	0.0925886	0.051257	ACTG1	1
Peroxisomal disease	Peroxisomal disease	1/33	22/17907	0.0397907	0.0925886	0.051257	CAT	1
pseudopseudohypoparathyroidism	pseudopseudohypoparathyroidism	1/33	22/17907	0.0397907	0.0925886	0.051257	CYCS	1
follicular adenoma	follicular adenoma	2/33	172/17907	0.0398688	0.0925886	0.051257	ACTG1/VDAC1	2
language disorder	language disorder	2/33	172/17907	0.0398688	0.0925886	0.051257	ATP1A2/HBB	2
hemangioma	hemangioma	3/33	414/17907	0.0401164	0.0928032	0.0513758	ACTG1/ATP1A2/EZR	3
muscular atrophy	muscular atrophy	3/33	414/17907	0.0401164	0.0928032	0.0513758	ACTA1/ACTG1/MDH1	3
rhabdomyosarcoma	rhabdomyosarcoma	3/33	415/17907	0.0403588	0.0931835	0.0515864	ACTG1/CYCS/EZR	3
intracranial arteriosclerosis	intracranial arteriosclerosis	2/33	174/17907	0.0407117	0.093637	0.0518374	CAT/GPX1	2
vascular dementia	vascular dementia	2/33	174/17907	0.0407117	0.093637	0.0518374	CAT/GPX1	2
osteomyelitis	osteomyelitis	2/33	175/17907	0.0411357	0.0944306	0.0522767	CAT/HBB	2
sialuria	sialuria	1/33	23/17907	0.0415624	0.0950453	0.052617	ATP1A2	1
Thoracic aortic aneurysm	Thoracic aortic aneurysm	1/33	23/17907	0.0415624	0.0950453	0.052617	ACTA2	1
plague	plague	2/33	177/17907	0.0419888	0.0956545	0.0529543	CAT/VDAC1	2
spinal muscular atrophy	spinal muscular atrophy	2/33	177/17907	0.0419888	0.0956545	0.0529543	ACTA1/ACTG1	2
Cardiomyopathy	Cardiomyopathy	2/33	178/17907	0.0424178	0.0960828	0.0531914	CALM1/CALM2	2
pertussis	pertussis	2/33	178/17907	0.0424178	0.0960828	0.0531914	CALM1/CALM2	2
syphilis	syphilis	2/33	178/17907	0.0424178	0.0960828	0.0531914	CAT/GOT2	2
cutaneous mastocytosis	cutaneous mastocytosis	2/33	180/17907	0.043281	0.0965062	0.0534258	CALM1/CALM2	2
toxoplasmosis	toxoplasmosis	2/33	180/17907	0.043281	0.0965062	0.0534258	ACTG1/GSTA3	2
urinary tract obstruction	urinary tract obstruction	3/33	427/17907	0.0433254	0.0965062	0.0534258	ACTG1/CAT/CYCS	3
allan-herndon-dudley syndrome	allan-herndon-dudley syndrome	1/33	24/17907	0.043331	0.0965062	0.0534258	VDAC1	1
alpha-mannosidosis	alpha-mannosidosis	1/33	24/17907	0.043331	0.0965062	0.0534258	ACTG1	1
cycloplegia	cycloplegia	1/33	24/17907	0.043331	0.0965062	0.0534258	CYCS	1
periapical granuloma	periapical granuloma	1/33	24/17907	0.043331	0.0965062	0.0534258	ACTG1	1
substance-induced psychosis	substance-induced psychosis	1/33	24/17907	0.043331	0.0965062	0.0534258	GOT2	1
variegate porphyria	variegate porphyria	1/33	24/17907	0.043331	0.0965062	0.0534258	CAT	1
middle ear disease	middle ear disease	3/33	428/17907	0.0435775	0.0968748	0.0536299	CAT/GPX1/MDH1	3
plasmodium falciparum malaria	plasmodium falciparum malaria	2/33	181/17907	0.043715	0.0970002	0.0536993	CAT/HBB	2
vitreous disease	vitreous disease	2/33	182/17907	0.0441507	0.0977856	0.0541341	CAT/GPX1	2
pancreatic ductal adenocarcinoma	pancreatic ductal adenocarcinoma	3/33	433/17907	0.0448492	0.0982427	0.0543871	ACTN4/EZR/PEBP1	3
hyperuricemia	hyperuricemia	2/33	184/17907	0.045027	0.0982427	0.0543871	CAT/GOT2	2
arterial tortuosity syndrome	arterial tortuosity syndrome	1/33	25/17907	0.0450963	0.0982427	0.0543871	ACTA2	1
constrictive pericarditis	constrictive pericarditis	1/33	25/17907	0.0450963	0.0982427	0.0543871	ACTA1	1
fibrous meningioma	fibrous meningioma	1/33	25/17907	0.0450963	0.0982427	0.0543871	EZR	1
hemoglobin e disease	hemoglobin e disease	1/33	25/17907	0.0450963	0.0982427	0.0543871	HBB	1
hereditary breast ovarian cancer	hereditary breast ovarian cancer	1/33	25/17907	0.0450963	0.0982427	0.0543871	NME2	1
primary polycythemia	primary polycythemia	1/33	25/17907	0.0450963	0.0982427	0.0543871	HBB	1
wagr syndrome	wagr syndrome	1/33	25/17907	0.0450963	0.0982427	0.0543871	CAT	1
multiple system atrophy	multiple system atrophy	2/33	187/17907	0.0463536	0.100798	0.0558017	GLUD1/PARK7	2
calcinosis	calcinosis	2/33	188/17907	0.046799	0.100978	0.0559014	CYCS/GOT2	2
Lymphoid leukemia	Lymphoid leukemia	2/33	188/17907	0.046799	0.100978	0.0559014	ACTA2/HADH	2
cannabis abuse	cannabis abuse	1/33	26/17907	0.0468586	0.100978	0.0559014	NME2	1
Creutzfeldt-Jakob disease	Creutzfeldt-Jakob disease	1/33	26/17907	0.0468586	0.100978	0.0559014	YWHAZ	1
pericholangitis	pericholangitis	1/33	26/17907	0.0468586	0.100978	0.0559014	GOT2	1
autoimmune disease of endocrine system	autoimmune disease of endocrine system	3/33	444/17907	0.0477125	0.102633	0.0568178	CAT/GOT2/GPX1	3
abdominal aortic aneurysm	abdominal aortic aneurysm	2/33	191/17907	0.0481449	0.103097	0.0570744	CAT/TPI1	2
nephrolithiasis	nephrolithiasis	2/33	191/17907	0.0481449	0.103097	0.0570744	CAT/GPX1	2
penile disease	penile disease	2/33	192/17907	0.0485966	0.103097	0.0570744	ACTA1/EZR	2
endometriosis of uterus	endometriosis of uterus	1/33	27/17907	0.0486176	0.103097	0.0570744	ACTA2	1
gastroduodenitis	gastroduodenitis	1/33	27/17907	0.0486176	0.103097	0.0570744	CAT	1
pediatric osteosarcoma	pediatric osteosarcoma	1/33	27/17907	0.0486176	0.103097	0.0570744	EZR	1
splenic infarction	splenic infarction	1/33	27/17907	0.0486176	0.103097	0.0570744	HBB	1
splenic sequestration	splenic sequestration	1/33	27/17907	0.0486176	0.103097	0.0570744	HBB	1
Sensorineural hearing loss	Sensorineural hearing loss	2/33	193/17907	0.04905	0.10383	0.0574801	ACTG1/TUBB3	2
Inner ear disease	Inner ear disease	2/33	194/17907	0.0495049	0.104608	0.0579107	ACTG1/TUBB3	2
lung squamous cell carcinoma	lung squamous cell carcinoma	2/33	195/17907	0.0499614	0.104636	0.0579264	PEBP1/YWHAZ	2
blastomycosis	blastomycosis	1/33	28/17907	0.0503735	0.104636	0.0579264	ACTG1	1
cerebral artery occlusion	cerebral artery occlusion	1/33	28/17907	0.0503735	0.104636	0.0579264	GPX1	1
intrinsic asthma	intrinsic asthma	1/33	28/17907	0.0503735	0.104636	0.0579264	GPX1	1
Lipid metabolism disorder	Lipid metabolism disorder	1/33	28/17907	0.0503735	0.104636	0.0579264	ACADM	1
multiple carboxylase deficiency	multiple carboxylase deficiency	1/33	28/17907	0.0503735	0.104636	0.0579264	HADH	1
Prion disease	Prion disease	1/33	28/17907	0.0503735	0.104636	0.0579264	YWHAZ	1
Immune system cancer	Immune system cancer	3/33	454/17907	0.0503932	0.104636	0.0579264	ACTA2/ACTG1/HADH	3
Lymphatic system cancer	Lymphatic system cancer	3/33	454/17907	0.0503932	0.104636	0.0579264	ACTA2/ACTG1/HADH	3
Lymphoma	Lymphoma	3/33	454/17907	0.0503932	0.104636	0.0579264	ACTA2/ACTG1/HADH	3
alopecia	alopecia	3/33	456/17907	0.0509381	0.105584	0.0584513	CYCS/GOT2/GPX1	3
iga glomerulonephritis	iga glomerulonephritis	2/33	198/17907	0.0513401	0.10605	0.058709	ACTG1/ACTN4	2
mixed cell type cancer	mixed cell type cancer	2/33	198/17907	0.0513401	0.10605	0.058709	ACTA1/CAT	2
dermatomycosis	dermatomycosis	1/33	29/17907	0.0521263	0.107303	0.0594029	CAT	1
tracheitis	tracheitis	1/33	29/17907	0.0521263	0.107303	0.0594029	CAT	1
tetralogy of fallot	tetralogy of fallot	2/33	200/17907	0.0522668	0.107407	0.0594607	GPX1/MDH1	2
sensory peripheral neuropathy	sensory peripheral neuropathy	2/33	202/17907	0.0531997	0.109137	0.0604182	ACTG1/TUBA1A	2
diabetic retinopathy	diabetic retinopathy	3/33	465/17907	0.0534264	0.109213	0.0604602	ACTG1/CAT/GPX1	3
skeletal muscle cancer	skeletal muscle cancer	3/33	465/17907	0.0534264	0.109213	0.0604602	ACTG1/CYCS/EZR	3
adrenal gland hyperfunction	adrenal gland hyperfunction	2/33	203/17907	0.0536684	0.109213	0.0604602	CALM1/CALM2	2
lipoid nephrosis	lipoid nephrosis	1/33	30/17907	0.0538759	0.109213	0.0604602	ACTN4	1
nocardiosis	nocardiosis	1/33	30/17907	0.0538759	0.109213	0.0604602	CAT	1
opportunistic bacterial infectious disease	opportunistic bacterial infectious disease	1/33	30/17907	0.0538759	0.109213	0.0604602	CAT	1
tinea pedis	tinea pedis	1/33	30/17907	0.0538759	0.109213	0.0604602	MDH1	1
newborn respiratory distress syndrome	newborn respiratory distress syndrome	2/33	204/17907	0.0541385	0.10956	0.0606521	CAT/GPX1	2
fibromyalgia	fibromyalgia	2/33	205/17907	0.0546102	0.110327	0.0610772	CAT/GPX1	2
heart septal defect	heart septal defect	3/33	470/17907	0.0548342	0.110593	0.0612243	ACADM/GOT2/MDH1	3
pityriasis versicolor	pityriasis versicolor	1/33	31/17907	0.0556224	0.111618	0.0617918	CAT	1
steroid-induced glaucoma	steroid-induced glaucoma	1/33	31/17907	0.0556224	0.111618	0.0617918	TPI1	1
toxocariasis	toxocariasis	1/33	31/17907	0.0556224	0.111618	0.0617918	ACTA1	1
Leukemia	Leukemia	2/33	209/17907	0.0565116	0.113213	0.0626744	ACTA2/HADH	2
hypermethioninemia	hypermethioninemia	1/33	32/17907	0.0573658	0.114159	0.0631983	CAT	1
inappropriate adh syndrome	inappropriate adh syndrome	1/33	32/17907	0.0573658	0.114159	0.0631983	TUBA1A	1
parapsoriasis	parapsoriasis	1/33	32/17907	0.0573658	0.114159	0.0631983	ACTG1	1
pseudobulbar palsy	pseudobulbar palsy	1/33	32/17907	0.0573658	0.114159	0.0631983	TUBA1A	1
focal epilepsy	focal epilepsy	2/33	211/17907	0.0574711	0.114178	0.0632091	ATP1A2/TUBA1A	2
glycogen metabolism disorder	glycogen metabolism disorder	2/33	212/17907	0.057953	0.114755	0.0635281	ACADM/GOT2	2
glycogen storage disease	glycogen storage disease	2/33	212/17907	0.057953	0.114755	0.0635281	ACADM/GOT2	2
atopic dermatitis	atopic dermatitis	3/33	482/17907	0.0582862	0.115224	0.0637878	GPX1/GSTA3/HBB	3
myelofibrosis	myelofibrosis	2/33	213/17907	0.0584363	0.11533	0.0638465	CALM1/CALM2	2
serous cystadenocarcinoma	serous cystadenocarcinoma	2/33	214/17907	0.0589211	0.116077	0.0642601	CALM1/CALM2	2
inferior myocardial infarction	inferior myocardial infarction	1/33	33/17907	0.059106	0.116077	0.0642601	GOT2	1
wolman disease	wolman disease	1/33	33/17907	0.059106	0.116077	0.0642601	GOT2	1
Lymphatic system disease	Lymphatic system disease	3/33	486/17907	0.0594597	0.11658	0.0645386	ACTA2/ACTG1/HADH	3
acute leukemia	acute leukemia	3/33	487/17907	0.0597548	0.116967	0.0647528	ACTG1/GSTA3/MDH1	3
Neuropathy	Neuropathy	2/33	217/17907	0.0603839	0.117939	0.065291	TUBB2B/TUBB3	2
acquired polycythemia	acquired polycythemia	1/33	34/17907	0.0608432	0.117939	0.065291	HBB	1
anisometropia	anisometropia	1/33	34/17907	0.0608432	0.117939	0.065291	CYCS	1
chronic eosinophilic pneumonia	chronic eosinophilic pneumonia	1/33	34/17907	0.0608432	0.117939	0.065291	HBB	1
lactose intolerance	lactose intolerance	1/33	34/17907	0.0608432	0.117939	0.065291	ANPEP	1
Photosensitivity disease	Photosensitivity disease	1/33	34/17907	0.0608432	0.117939	0.065291	TUBB3	1
nasopharynx carcinoma	nasopharynx carcinoma	3/33	493/17907	0.0615404	0.118986	0.0658707	EZR/GSTA3/PEBP1	3
extrapulmonary tuberculosis	extrapulmonary tuberculosis	2/33	220/17907	0.0618593	0.118986	0.0658707	ACTG1/GOT2	2
neuroma	neuroma	2/33	220/17907	0.0618593	0.118986	0.0658707	EZR/TUBA1A	2
polyarteritis nodosa	polyarteritis nodosa	2/33	221/17907	0.0623539	0.118986	0.0658707	CYCS/GOT2	2
sinusitis	sinusitis	2/33	221/17907	0.0623539	0.118986	0.0658707	CAT/GPX1	2
ureteral obstruction	ureteral obstruction	2/33	221/17907	0.0623539	0.118986	0.0658707	ACTG1/CAT	2
hypotrichosis	hypotrichosis	3/33	496/17907	0.0624428	0.118986	0.0658707	CYCS/GOT2/GPX1	3
adult-onset still's disease	adult-onset still's disease	1/33	35/17907	0.0625772	0.118986	0.0658707	GOT2	1
c3 deficiency	c3 deficiency	1/33	35/17907	0.0625772	0.118986	0.0658707	GOT2	1
cervical adenitis	cervical adenitis	1/33	35/17907	0.0625772	0.118986	0.0658707	CAT	1
chromoblastomycosis	chromoblastomycosis	1/33	35/17907	0.0625772	0.118986	0.0658707	HBB	1
cryptogenic organizing pneumonia	cryptogenic organizing pneumonia	1/33	35/17907	0.0625772	0.118986	0.0658707	ACTG1	1
paranasal sinus disease	paranasal sinus disease	2/33	223/17907	0.0633472	0.120259	0.0665754	CAT/GPX1	2
chancroid	chancroid	1/33	36/17907	0.0643081	0.120813	0.0668819	CAT	1
cystic echinococcosis	cystic echinococcosis	1/33	36/17907	0.0643081	0.120813	0.0668819	GSTA3	1
hypochromic microcytic anemia	hypochromic microcytic anemia	1/33	36/17907	0.0643081	0.120813	0.0668819	HBB	1
melas syndrome	melas syndrome	1/33	36/17907	0.0643081	0.120813	0.0668819	ACTN4	1
papillary adenoma	papillary adenoma	1/33	36/17907	0.0643081	0.120813	0.0668819	NME2	1
renal adenoma	renal adenoma	1/33	36/17907	0.0643081	0.120813	0.0668819	GSTA3	1
fetal alcohol spectrum disorder	fetal alcohol spectrum disorder	2/33	225/17907	0.0643459	0.120813	0.0668819	CAT/GPX1	2
thyroid adenoma	thyroid adenoma	2/33	228/17907	0.0658542	0.123405	0.0683168	ACTG1/VDAC1	2
fallopian tube carcinoma	fallopian tube carcinoma	1/33	37/17907	0.0660359	0.123405	0.0683168	ACTN4	1
myoepithelial carcinoma	myoepithelial carcinoma	1/33	37/17907	0.0660359	0.123405	0.0683168	ACTA1	1
teratocarcinoma	teratocarcinoma	2/33	230/17907	0.0668663	0.124762	0.0690679	CALM1/CALM2	2
corneal granular dystrophy	corneal granular dystrophy	1/33	38/17907	0.0677606	0.125258	0.0693426	HBB	1
cri-du-chat syndrome	cri-du-chat syndrome	1/33	38/17907	0.0677606	0.125258	0.0693426	TPI1	1
dubin-johnson syndrome	dubin-johnson syndrome	1/33	38/17907	0.0677606	0.125258	0.0693426	EZR	1
peripartum cardiomyopathy	peripartum cardiomyopathy	1/33	38/17907	0.0677606	0.125258	0.0693426	HBB	1
premature menopause	premature menopause	1/33	38/17907	0.0677606	0.125258	0.0693426	CYCS	1
sertoli cell tumor	sertoli cell tumor	1/33	38/17907	0.0677606	0.125258	0.0693426	ACTN4	1
mixed germ cell cancer	mixed germ cell cancer	2/33	234/17907	0.0689065	0.127179	0.0704064	CALM1/CALM2	2
acute intermittent porphyria	acute intermittent porphyria	1/33	39/17907	0.0694823	0.12726	0.0704511	CAT	1
intraductal papilloma	intraductal papilloma	1/33	39/17907	0.0694823	0.12726	0.0704511	ACTA1	1
lymphocytic choriomeningitis	lymphocytic choriomeningitis	1/33	39/17907	0.0694823	0.12726	0.0704511	HBB	1
Malaria	Malaria	1/33	39/17907	0.0694823	0.12726	0.0704511	HBB	1
x-linked sideroblastic anemia	x-linked sideroblastic anemia	1/33	39/17907	0.0694823	0.12726	0.0704511	HBB	1
rhizomelic chondrodysplasia punctata	rhizomelic chondrodysplasia punctata	1/33	40/17907	0.0712008	0.129811	0.0718635	CAT	1
subcutaneous mycosis	subcutaneous mycosis	1/33	40/17907	0.0712008	0.129811	0.0718635	HBB	1
survival motor neuron spinal muscular atrophy	survival motor neuron spinal muscular atrophy	1/33	40/17907	0.0712008	0.129811	0.0718635	ACTA1	1
diabetic neuropathy	diabetic neuropathy	2/33	239/17907	0.0714857	0.130132	0.0720412	CAT/GPX1	2
polycystic ovary syndrome	polycystic ovary syndrome	2/33	240/17907	0.0720054	0.130879	0.0724547	GOT2/GPX1	2
biphasic synovial sarcoma	biphasic synovial sarcoma	1/33	41/17907	0.0729163	0.130943	0.0724899	EZR	1
chronic granulomatous disease	chronic granulomatous disease	1/33	41/17907	0.0729163	0.130943	0.0724899	CAT	1
coronary restenosis	coronary restenosis	1/33	41/17907	0.0729163	0.130943	0.0724899	TUBA1A	1
crimean-congo hemorrhagic fever	crimean-congo hemorrhagic fever	1/33	41/17907	0.0729163	0.130943	0.0724899	GOT2	1
duodenogastric reflux	duodenogastric reflux	1/33	41/17907	0.0729163	0.130943	0.0724899	ACTA1	1
hepatitis d	hepatitis d	1/33	41/17907	0.0729163	0.130943	0.0724899	GOT2	1
keshan disease	keshan disease	1/33	41/17907	0.0729163	0.130943	0.0724899	GPX1	1
marasmus	marasmus	1/33	41/17907	0.0729163	0.130943	0.0724899	GPX1	1
pituitary gland disease	pituitary gland disease	2/33	242/17907	0.0730485	0.130984	0.0725125	HADH/TUBA1A	2
pericardium disease	pericardium disease	2/33	243/17907	0.073572	0.131725	0.0729227	ACTA1/GOT2	2
follicular dendritic cell sarcoma	follicular dendritic cell sarcoma	1/33	42/17907	0.0746287	0.133218	0.0737493	ACTA1	1
lassa fever	lassa fever	1/33	42/17907	0.0746287	0.133218	0.0737493	GOT2	1
differentiating neuroblastoma	differentiating neuroblastoma	1/33	43/17907	0.076338	0.135662	0.0751022	TUBA1A	1
eczema herpeticum	eczema herpeticum	1/33	43/17907	0.076338	0.135662	0.0751022	HBB	1
superficial mycosis	superficial mycosis	1/33	43/17907	0.076338	0.135662	0.0751022	CAT	1
bile reflux	bile reflux	1/33	44/17907	0.0780443	0.137468	0.0761024	MDH1	1
generalized epilepsy with febrile seizures plus	generalized epilepsy with febrile seizures plus	1/33	44/17907	0.0780443	0.137468	0.0761024	ATP1A2	1
Keratosis	Keratosis	1/33	44/17907	0.0780443	0.137468	0.0761024	ACTG1	1
Parasitic infectious disease	Parasitic infectious disease	1/33	44/17907	0.0780443	0.137468	0.0761024	HBB	1
Parasitic protozoa infectious disease	Parasitic protozoa infectious disease	1/33	44/17907	0.0780443	0.137468	0.0761024	HBB	1
syringoma	syringoma	1/33	44/17907	0.0780443	0.137468	0.0761024	CALM2	1
benign epilepsy with centrotemporal spikes	benign epilepsy with centrotemporal spikes	1/33	45/17907	0.0797475	0.140262	0.0776489	ATP1A2	1
cadasil	cadasil	1/33	46/17907	0.0814477	0.142623	0.078956	ATP1A2	1
intestinal perforation	intestinal perforation	1/33	46/17907	0.0814477	0.142623	0.078956	CYCS	1
propionic acidemia	propionic acidemia	1/33	46/17907	0.0814477	0.142623	0.078956	MDH1	1
dermatomyositis	dermatomyositis	2/33	258/17907	0.081569	0.142626	0.078958	CYCS/GOT2	2
constipation	constipation	2/33	260/17907	0.0826553	0.143797	0.0796058	ATP1B1/GOT2	2
allergic bronchopulmonary aspergillosis	allergic bronchopulmonary aspergillosis	1/33	47/17907	0.0831448	0.143797	0.0796058	MDH1	1
choroideremia	choroideremia	1/33	47/17907	0.0831448	0.143797	0.0796058	VDAC1	1
chronic rhinitis	chronic rhinitis	1/33	47/17907	0.0831448	0.143797	0.0796058	TUBA1A	1
glycine encephalopathy	glycine encephalopathy	1/33	47/17907	0.0831448	0.143797	0.0796058	ACADM	1
loeys-dietz syndrome	loeys-dietz syndrome	1/33	47/17907	0.0831448	0.143797	0.0796058	ACTA2	1
rocky mountain spotted fever	rocky mountain spotted fever	1/33	47/17907	0.0831448	0.143797	0.0796058	EZR	1
cerebral infarction	cerebral infarction	2/33	261/17907	0.0832001	0.143797	0.0796058	CAT/GPX1	2
endocarditis	endocarditis	2/33	262/17907	0.0837461	0.144532	0.0800126	CAT/GOT2	2
bowel dysfunction	bowel dysfunction	2/33	263/17907	0.0842932	0.145266	0.0804193	ATP1B1/GOT2	2
fallopian tube cancer	fallopian tube cancer	1/33	48/17907	0.0848389	0.145786	0.0807073	ACTN4	1
riley-day syndrome	riley-day syndrome	1/33	48/17907	0.0848389	0.145786	0.0807073	TUBA1A	1
Corneal disease	Corneal disease	1/33	49/17907	0.0865299	0.148266	0.0820801	ATP1B1	1
eye accommodation disease	eye accommodation disease	1/33	49/17907	0.0865299	0.148266	0.0820801	CYCS	1
lipomatous cancer	lipomatous cancer	2/33	268/17907	0.0870455	0.148724	0.0823333	ACTN4/TUBA1A	2
liposarcoma	liposarcoma	2/33	268/17907	0.0870455	0.148724	0.0823333	ACTN4/TUBA1A	2
extrahepatic bile duct carcinoma	extrahepatic bile duct carcinoma	1/33	50/17907	0.0882179	0.150297	0.0832045	PEBP1	1
hepatopulmonary syndrome	hepatopulmonary syndrome	1/33	50/17907	0.0882179	0.150297	0.0832045	GOT2	1
cystadenocarcinoma	cystadenocarcinoma	2/33	273/17907	0.0898253	0.1523	0.0843133	CALM1/CALM2	2
hemophilia b	hemophilia b	1/33	51/17907	0.0899029	0.1523	0.0843133	ACTG1	1
hepatorenal syndrome	hepatorenal syndrome	1/33	51/17907	0.0899029	0.1523	0.0843133	GOT2	1
marfan syndrome	marfan syndrome	1/33	51/17907	0.0899029	0.1523	0.0843133	ACTA2	1
amyloidosis	amyloidosis	2/33	274/17907	0.0903844	0.152899	0.084645	ACTA1/EZR	2
sarcoidosis	sarcoidosis	2/33	275/17907	0.0909446	0.153626	0.0850475	ACTG1/ANPEP	2
conjunctivitis	conjunctivitis	2/33	276/17907	0.0915059	0.153626	0.0850475	GOT2/HBB	2
denys-drash syndrome	denys-drash syndrome	1/33	52/17907	0.0915849	0.153626	0.0850475	ACTN4	1
pasteurellosis	pasteurellosis	1/33	52/17907	0.0915849	0.153626	0.0850475	CAT	1
spastic quadriplegia	spastic quadriplegia	1/33	52/17907	0.0915849	0.153626	0.0850475	HADH	1
verrucous carcinoma	verrucous carcinoma	1/33	52/17907	0.0915849	0.153626	0.0850475	EZR	1
agammaglobulinemia	agammaglobulinemia	2/33	278/17907	0.0926316	0.155164	0.085899	CALM1/CALM2	2
clonorchiasis	clonorchiasis	1/33	53/17907	0.0932638	0.15557	0.0861234	GOT2	1
pyuria	pyuria	1/33	53/17907	0.0932638	0.15557	0.0861234	CAT	1
vulvovaginal candidiasis	vulvovaginal candidiasis	1/33	53/17907	0.0932638	0.15557	0.0861234	EZR	1
endocardium disease	endocardium disease	2/33	281/17907	0.094328	0.157126	0.0869848	CAT/GOT2	2
balkan nephropathy	balkan nephropathy	1/33	54/17907	0.0949398	0.157925	0.0874272	ANPEP	1
graves' disease	graves' disease	2/33	284/17907	0.0960335	0.158503	0.0877473	CAT/GPX1	2
goiter	goiter	2/33	285/17907	0.0966041	0.158503	0.0877473	CAT/GPX1	2
aggressive systemic mastocytosis	aggressive systemic mastocytosis	1/33	55/17907	0.0966127	0.158503	0.0877473	ANPEP	1
Autonomic nervous system neoplasm	Autonomic nervous system neoplasm	1/33	55/17907	0.0966127	0.158503	0.0877473	TUBB3	1
compartment syndrome	compartment syndrome	1/33	55/17907	0.0966127	0.158503	0.0877473	GOT2	1
eosinophilic pneumonia	eosinophilic pneumonia	1/33	55/17907	0.0966127	0.158503	0.0877473	HBB	1
malignant hypertension	malignant hypertension	1/33	55/17907	0.0966127	0.158503	0.0877473	HBB	1
Neuroblastoma	Neuroblastoma	1/33	55/17907	0.0966127	0.158503	0.0877473	TUBB3	1
Peripheral nervous system neoplasm	Peripheral nervous system neoplasm	1/33	55/17907	0.0966127	0.158503	0.0877473	TUBB3	1
peyronie's disease	peyronie's disease	1/33	55/17907	0.0966127	0.158503	0.0877473	ACTA1	1
choledocholithiasis	choledocholithiasis	1/33	56/17907	0.0982827	0.160646	0.0889335	GOT2	1
corneal ulcer	corneal ulcer	1/33	56/17907	0.0982827	0.160646	0.0889335	ACTA1	1
benign mesothelioma	benign mesothelioma	2/33	288/17907	0.0983217	0.160646	0.0889335	CAT/GSTA3	2
rapidly progressive glomerulonephritis	rapidly progressive glomerulonephritis	1/33	57/17907	0.0999496	0.162861	0.0901596	CYCS	1
smooth muscle tumor	smooth muscle tumor	1/33	57/17907	0.0999496	0.162861	0.0901596	GSTA3	1
cherubism	cherubism	1/33	58/17907	0.101614	0.164675	0.0911638	ATP1A2	1
drug-induced hepatitis	drug-induced hepatitis	1/33	58/17907	0.101614	0.164675	0.0911638	GOT2	1
epidermodysplasia verruciformis	epidermodysplasia verruciformis	1/33	58/17907	0.101614	0.164675	0.0911638	GSTA3	1
myoepithelioma	myoepithelioma	1/33	58/17907	0.101614	0.164675	0.0911638	ACTA1	1
panhypopituitarism	panhypopituitarism	1/33	59/17907	0.103275	0.166689	0.0922788	HADH	1
papillary serous adenocarcinoma	papillary serous adenocarcinoma	1/33	59/17907	0.103275	0.166689	0.0922788	ATP1A2	1
portal vein thrombosis	portal vein thrombosis	1/33	59/17907	0.103275	0.166689	0.0922788	GOT2	1
contact dermatitis	contact dermatitis	2/33	298/17907	0.10411	0.167332	0.0926352	GOT2/GSTA3	2
adrenal cortex disease	adrenal cortex disease	2/33	299/17907	0.104694	0.167332	0.0926352	CALM1/CALM2	2
congenital dyserythropoietic anemia	congenital dyserythropoietic anemia	1/33	60/17907	0.104933	0.167332	0.0926352	HBB	1
dendritic cell sarcoma	dendritic cell sarcoma	1/33	60/17907	0.104933	0.167332	0.0926352	ACTA1	1
diffuse scleroderma	diffuse scleroderma	1/33	60/17907	0.104933	0.167332	0.0926352	CYCS	1
erythropoietic protoporphyria	erythropoietic protoporphyria	1/33	60/17907	0.104933	0.167332	0.0926352	CAT	1
gastric cardia adenocarcinoma	gastric cardia adenocarcinoma	1/33	60/17907	0.104933	0.167332	0.0926352	PEBP1	1
nemaline myopathy	nemaline myopathy	1/33	60/17907	0.104933	0.167332	0.0926352	ACTA1	1
priapism	priapism	1/33	60/17907	0.104933	0.167332	0.0926352	HBB	1
acute diarrhea	acute diarrhea	1/33	61/17907	0.106588	0.16952	0.093846	TPI1	1
lafora disease	lafora disease	1/33	61/17907	0.106588	0.16952	0.093846	TUBA1A	1
uveitis	uveitis	2/33	304/17907	0.107629	0.170559	0.0944216	CAT/GPX1	2
learning disability	learning disability	2/33	305/17907	0.108218	0.170559	0.0944216	ATP1A2/GLUD1	2
arthus reaction	arthus reaction	1/33	62/17907	0.10824	0.170559	0.0944216	CAT	1
extraskeletal myxoid chondrosarcoma	extraskeletal myxoid chondrosarcoma	1/33	62/17907	0.10824	0.170559	0.0944216	ACTA1	1
klatskin's tumor	klatskin's tumor	1/33	62/17907	0.10824	0.170559	0.0944216	GOT2	1
lesch-nyhan syndrome	lesch-nyhan syndrome	1/33	62/17907	0.10824	0.170559	0.0944216	GPX1	1
myelitis	myelitis	1/33	62/17907	0.10824	0.170559	0.0944216	CYCS	1
spinal cord disease	spinal cord disease	2/33	306/17907	0.108809	0.171231	0.0947932	CAT/GPX1	2
episodic ataxia	episodic ataxia	1/33	63/17907	0.109889	0.172476	0.0954828	ATP1A2	1
gastric cardia carcinoma	gastric cardia carcinoma	1/33	63/17907	0.109889	0.172476	0.0954828	PEBP1	1
cowpox	cowpox	1/33	64/17907	0.111535	0.174373	0.0965331	CYCS	1
Leigh disease	Leigh disease	1/33	64/17907	0.111535	0.174373	0.0965331	PDHB	1
spondylolisthesis	spondylolisthesis	1/33	64/17907	0.111535	0.174373	0.0965331	PARK7	1
lymphadenitis	lymphadenitis	2/33	311/17907	0.111774	0.17452	0.0966141	CAT/GOT2	2
alagille syndrome	alagille syndrome	1/33	65/17907	0.113178	0.174885	0.0968162	ANPEP	1
exocrine pancreatic insufficiency	exocrine pancreatic insufficiency	1/33	65/17907	0.113178	0.174885	0.0968162	PARK7	1
gonadoblastoma	gonadoblastoma	1/33	65/17907	0.113178	0.174885	0.0968162	CAT	1
hypersplenism	hypersplenism	1/33	65/17907	0.113178	0.174885	0.0968162	GOT2	1
krabbe disease	krabbe disease	1/33	65/17907	0.113178	0.174885	0.0968162	GSTA3	1
motor neuritis	motor neuritis	1/33	65/17907	0.113178	0.174885	0.0968162	EZR	1
phagocyte bactericidal dysfunction	phagocyte bactericidal dysfunction	1/33	65/17907	0.113178	0.174885	0.0968162	CAT	1
spondylosis	spondylosis	1/33	65/17907	0.113178	0.174885	0.0968162	PARK7	1
adrenal gland disease	adrenal gland disease	2/33	314/17907	0.113564	0.175029	0.0968962	CALM1/CALM2	2
Basal cell carcinoma	Basal cell carcinoma	2/33	314/17907	0.113564	0.175029	0.0968962	ACTG1/TUBB3	2
ocular albinism	ocular albinism	1/33	66/17907	0.114818	0.176055	0.0974638	EZR	1
pseudohypoparathyroidism	pseudohypoparathyroidism	1/33	66/17907	0.114818	0.176055	0.0974638	CYCS	1
rectal neoplasm	rectal neoplasm	1/33	66/17907	0.114818	0.176055	0.0974638	ACTA1	1
retinitis	retinitis	1/33	66/17907	0.114818	0.176055	0.0974638	ACTG1	1
lymph node disease	lymph node disease	2/33	318/17907	0.115963	0.177368	0.0981906	CAT/GOT2	2
adrenal carcinoma	adrenal carcinoma	1/33	67/17907	0.116456	0.177368	0.0981906	ARF4	1
churg-strauss syndrome	churg-strauss syndrome	1/33	67/17907	0.116456	0.177368	0.0981906	CYCS	1
duodenal disease	duodenal disease	1/33	67/17907	0.116456	0.177368	0.0981906	ACTA1	1
stevens-johnson syndrome	stevens-johnson syndrome	1/33	67/17907	0.116456	0.177368	0.0981906	GOT2	1
basal cell carcinoma	basal cell carcinoma	2/33	319/17907	0.116564	0.177368	0.0981906	EZR/GSTA3	2
myxoid chondrosarcoma	myxoid chondrosarcoma	1/33	68/17907	0.11809	0.178983	0.099085	ACTA1	1
neonatal jaundice	neonatal jaundice	1/33	68/17907	0.11809	0.178983	0.099085	GPX1	1
pseudohermaphroditism	pseudohermaphroditism	1/33	68/17907	0.11809	0.178983	0.099085	ACTN4	1
cerebellar ataxia	cerebellar ataxia	2/33	322/17907	0.118374	0.178983	0.099085	ATP1A2/PARK7	2
congenital hypoplastic anemia	congenital hypoplastic anemia	2/33	322/17907	0.118374	0.178983	0.099085	ATP1A2/CAT	2
Peripheral nervous system disease	Peripheral nervous system disease	2/33	323/17907	0.118979	0.179671	0.0994657	TUBB2B/TUBB3	2
extraosseous chondrosarcoma	extraosseous chondrosarcoma	1/33	69/17907	0.119721	0.179883	0.0995831	ACTA1	1
moyamoya disease	moyamoya disease	1/33	69/17907	0.119721	0.179883	0.0995831	ACTA2	1
oral submucous fibrosis	oral submucous fibrosis	1/33	69/17907	0.119721	0.179883	0.0995831	CAT	1
vitelliform macular dystrophy	vitelliform macular dystrophy	1/33	69/17907	0.119721	0.179883	0.0995831	HADH	1
amelanotic melanoma	amelanotic melanoma	1/33	70/17907	0.12135	0.181731	0.100606	MDH1	1
common bile duct disease	common bile duct disease	1/33	70/17907	0.12135	0.181731	0.100606	GOT2	1
osteosarcoma	osteosarcoma	2/33	327/17907	0.121407	0.181731	0.100606	CYCS/EZR	2
kaposi's sarcoma	kaposi's sarcoma	2/33	328/17907	0.122016	0.182414	0.100984	ACTG1/GSTA3	2
peptic esophagitis	peptic esophagitis	1/33	71/17907	0.122975	0.18339	0.101525	CAT	1
thoracic aortic aneurysm	thoracic aortic aneurysm	1/33	71/17907	0.122975	0.18339	0.101525	ACTA2	1
Auditory system disease	Auditory system disease	2/33	331/17907	0.123848	0.184461	0.102117	ACTG1/TUBB3	2
mesangial proliferative glomerulonephritis	mesangial proliferative glomerulonephritis	1/33	72/17907	0.124598	0.184658	0.102227	ACTG1	1
multidrug-resistant tuberculosis	multidrug-resistant tuberculosis	1/33	72/17907	0.124598	0.184658	0.102227	CYCS	1
right bundle branch block	right bundle branch block	1/33	72/17907	0.124598	0.184658	0.102227	GOT2	1
rosacea	rosacea	1/33	72/17907	0.124598	0.184658	0.102227	ANPEP	1
brain infarction	brain infarction	2/33	333/17907	0.125073	0.184769	0.102288	CAT/GPX1	2
chronic ulcer of skin	chronic ulcer of skin	1/33	73/17907	0.126218	0.184769	0.102288	NME2	1
decubitus ulcer	decubitus ulcer	1/33	73/17907	0.126218	0.184769	0.102288	NME2	1
esophageal varix	esophageal varix	1/33	73/17907	0.126218	0.184769	0.102288	GOT2	1
familial nephrotic syndrome	familial nephrotic syndrome	1/33	73/17907	0.126218	0.184769	0.102288	ACTN4	1
neuromyelitis optica	neuromyelitis optica	1/33	73/17907	0.126218	0.184769	0.102288	CYCS	1
seborrheic dermatitis	seborrheic dermatitis	1/33	73/17907	0.126218	0.184769	0.102288	GPX1	1
septic arthritis	septic arthritis	1/33	73/17907	0.126218	0.184769	0.102288	CAT	1
speech disorder	speech disorder	1/33	73/17907	0.126218	0.184769	0.102288	ATP1A2	1
western equine encephalitis	western equine encephalitis	1/33	73/17907	0.126218	0.184769	0.102288	CYCS	1
polycystic kidney disease	polycystic kidney disease	2/33	336/17907	0.126916	0.185564	0.102728	ACTG1/ARF4	2
bladder carcinoma	bladder carcinoma	2/33	337/17907	0.127532	0.185998	0.102968	ACTG1/GSTA3	2
infancy electroclinical syndrome	infancy electroclinical syndrome	1/33	74/17907	0.127835	0.185998	0.102968	ATP1A2	1
nonspecific interstitial pneumonia	nonspecific interstitial pneumonia	1/33	74/17907	0.127835	0.185998	0.102968	CYCS	1
plasmodium vivax malaria	plasmodium vivax malaria	1/33	74/17907	0.127835	0.185998	0.102968	GPX1	1
cerebral palsy	cerebral palsy	2/33	338/17907	0.128148	0.186228	0.103096	GLUD1/HADH	2
atypical lipomatous tumor	atypical lipomatous tumor	1/33	75/17907	0.129449	0.187434	0.103763	ACTN4	1
placental abruption	placental abruption	1/33	75/17907	0.129449	0.187434	0.103763	GOT2	1
waardenburg's syndrome	waardenburg's syndrome	1/33	75/17907	0.129449	0.187434	0.103763	TPI1	1
acute pyelonephritis	acute pyelonephritis	1/33	76/17907	0.13106	0.188852	0.104549	MDH1	1
centronuclear myopathy	centronuclear myopathy	1/33	76/17907	0.13106	0.188852	0.104549	ACTA1	1
thrombophlebitis	thrombophlebitis	1/33	76/17907	0.13106	0.188852	0.104549	TPI1	1
tracheal disease	tracheal disease	1/33	76/17907	0.13106	0.188852	0.104549	CAT	1
cerebellar disease	cerebellar disease	2/33	345/17907	0.132485	0.189798	0.105072	ATP1A2/PARK7	2
cytochrome-c oxidase deficiency disease	cytochrome-c oxidase deficiency disease	1/33	77/17907	0.132668	0.189798	0.105072	PDHB	1
extrahepatic cholestasis	extrahepatic cholestasis	1/33	77/17907	0.132668	0.189798	0.105072	GOT2	1
familial hemiplegic migraine	familial hemiplegic migraine	1/33	77/17907	0.132668	0.189798	0.105072	ATP1A2	1
genital herpes	genital herpes	1/33	77/17907	0.132668	0.189798	0.105072	EZR	1
juvenile myelomonocytic leukemia	juvenile myelomonocytic leukemia	1/33	77/17907	0.132668	0.189798	0.105072	HBB	1
esotropia	esotropia	1/33	78/17907	0.134273	0.191523	0.106027	CYCS	1
giardiasis	giardiasis	1/33	78/17907	0.134273	0.191523	0.106027	TPI1	1
chondrosarcoma	chondrosarcoma	2/33	348/17907	0.134354	0.191523	0.106027	ACTA1/EZR	2
distal arthrogryposis	distal arthrogryposis	1/33	79/17907	0.135876	0.193461	0.1071	ACTA1	1
b cell deficiency	b cell deficiency	2/33	352/17907	0.136856	0.194626	0.107745	CALM1/CALM2	2
distal muscular dystrophy	distal muscular dystrophy	1/33	80/17907	0.137475	0.194823	0.107854	ACTA1	1
conjunctival disease	conjunctival disease	2/33	353/17907	0.137484	0.194823	0.107854	GOT2/HBB	2
Skin carcinoma	Skin carcinoma	2/33	353/17907	0.137484	0.194823	0.107854	ACTG1/TUBB3	2
aspiration pneumonia	aspiration pneumonia	1/33	81/17907	0.139072	0.195682	0.10833	TPI1	1
cavernous hemangioma	cavernous hemangioma	1/33	81/17907	0.139072	0.195682	0.10833	ACTA1	1
gallbladder adenocarcinoma	gallbladder adenocarcinoma	1/33	81/17907	0.139072	0.195682	0.10833	EZR	1
multinodular goiter	multinodular goiter	1/33	81/17907	0.139072	0.195682	0.10833	GPX1	1
optic neuritis	optic neuritis	1/33	81/17907	0.139072	0.195682	0.10833	CAT	1
rectum adenocarcinoma	rectum adenocarcinoma	1/33	81/17907	0.139072	0.195682	0.10833	PEBP1	1
histiocytic and dendritic cell cancer	histiocytic and dendritic cell cancer	1/33	82/17907	0.140665	0.19746	0.109314	ACTA1	1
pseudoxanthoma elasticum	pseudoxanthoma elasticum	1/33	82/17907	0.140665	0.19746	0.109314	HBB	1
sphingolipidosis	sphingolipidosis	2/33	359/17907	0.141261	0.198063	0.109648	GSTA3/YWHAZ	2
Disease by infectious agent	Disease by infectious agent	2/33	360/17907	0.141893	0.198528	0.109905	HBB/YWHAZ	2
childhood type dermatomyositis	childhood type dermatomyositis	1/33	83/17907	0.142256	0.198528	0.109905	GOT2	1
hemoglobinuria	hemoglobinuria	1/33	83/17907	0.142256	0.198528	0.109905	GOT2	1
hereditary spherocytosis	hereditary spherocytosis	1/33	83/17907	0.142256	0.198528	0.109905	HBB	1
lymphatic system cancer	lymphatic system cancer	2/33	361/17907	0.142525	0.198671	0.109984	CAT/GSTA3	2
keratitis	keratitis	2/33	364/17907	0.144426	0.200847	0.111189	ACTA1/CAT	2
ureteral disease	ureteral disease	2/33	365/17907	0.145061	0.200847	0.111189	ACTG1/CAT	2
bronchus carcinoma	bronchus carcinoma	1/33	85/17907	0.14543	0.200847	0.111189	ACTG1	1
endophthalmitis	endophthalmitis	1/33	85/17907	0.14543	0.200847	0.111189	CAT	1
epididymitis	epididymitis	1/33	85/17907	0.14543	0.200847	0.111189	TUBA1A	1
membranoproliferative glomerulonephritis	membranoproliferative glomerulonephritis	1/33	85/17907	0.14543	0.200847	0.111189	ACTA1	1
nephrosclerosis	nephrosclerosis	1/33	85/17907	0.14543	0.200847	0.111189	ACTN4	1
purine-pyrimidine metabolic disorder	purine-pyrimidine metabolic disorder	1/33	85/17907	0.14543	0.200847	0.111189	GPX1	1
alport syndrome	alport syndrome	1/33	86/17907	0.147012	0.201636	0.111625	ACTN4	1
aortic atherosclerosis	aortic atherosclerosis	1/33	86/17907	0.147012	0.201636	0.111625	MDH1	1
bronchus cancer	bronchus cancer	1/33	86/17907	0.147012	0.201636	0.111625	ACTG1	1
Coloboma	Coloboma	1/33	86/17907	0.147012	0.201636	0.111625	ACTG1	1
complex regional pain syndrome	complex regional pain syndrome	1/33	86/17907	0.147012	0.201636	0.111625	ANPEP	1
sex cord-stromal neoplasm	sex cord-stromal neoplasm	1/33	86/17907	0.147012	0.201636	0.111625	ACTN4	1
nervous system benign neoplasm	nervous system benign neoplasm	2/33	369/17907	0.147607	0.20222	0.111949	EZR/TUBA1A	2
batten disease	batten disease	1/33	87/17907	0.148591	0.202409	0.112054	VDAC1	1
diverticulitis	diverticulitis	1/33	87/17907	0.148591	0.202409	0.112054	TPI1	1
herpes zoster	herpes zoster	1/33	87/17907	0.148591	0.202409	0.112054	CYCS	1
myelodysplastic myeloproliferative cancer	myelodysplastic myeloproliferative cancer	1/33	87/17907	0.148591	0.202409	0.112054	HBB	1
progressive multifocal leukoencephalopathy	progressive multifocal leukoencephalopathy	1/33	87/17907	0.148591	0.202409	0.112054	ACTG1	1
myxoid liposarcoma	myxoid liposarcoma	1/33	88/17907	0.150168	0.204324	0.113114	TUBA1A	1
exfoliation syndrome	exfoliation syndrome	1/33	89/17907	0.151742	0.205997	0.11404	CAT	1
familial combined hyperlipidemia	familial combined hyperlipidemia	1/33	89/17907	0.151742	0.205997	0.11404	GOT2	1
Epilepsy	Epilepsy	2/33	376/17907	0.152086	0.20623	0.114169	ATP1A2/GOT2	2
neurogenic bladder	neurogenic bladder	1/33	90/17907	0.153313	0.207658	0.11496	PARK7	1
acute myocarditis	acute myocarditis	1/33	91/17907	0.154881	0.208133	0.115222	GOT2	1
alpha 1-antitrypsin deficiency	alpha 1-antitrypsin deficiency	1/33	91/17907	0.154881	0.208133	0.115222	GOT2	1
bartter disease	bartter disease	1/33	91/17907	0.154881	0.208133	0.115222	ATP1B1	1
choroid disease	choroid disease	1/33	91/17907	0.154881	0.208133	0.115222	VDAC1	1
hypophosphatemia	hypophosphatemia	1/33	91/17907	0.154881	0.208133	0.115222	GOT2	1
impotence	impotence	1/33	91/17907	0.154881	0.208133	0.115222	EZR	1
renal artery disease	renal artery disease	1/33	91/17907	0.154881	0.208133	0.115222	ACTN4	1
central nervous system hereditary degenerative disease	central nervous system hereditary degenerative disease	1/33	92/17907	0.156447	0.20953	0.115996	CAT	1
leukocyte adhesion deficiency	leukocyte adhesion deficiency	1/33	92/17907	0.156447	0.20953	0.115996	EZR	1
wegener's granulomatosis	wegener's granulomatosis	1/33	92/17907	0.156447	0.20953	0.115996	CYCS	1
cystinosis	cystinosis	1/33	93/17907	0.158009	0.211386	0.117023	ANPEP	1
central nervous system vasculitis	central nervous system vasculitis	1/33	94/17907	0.159569	0.212049	0.117391	CYCS	1
myoma	myoma	1/33	94/17907	0.159569	0.212049	0.117391	NME2	1
phacogenic glaucoma	phacogenic glaucoma	1/33	94/17907	0.159569	0.212049	0.117391	CAT	1
q fever	q fever	1/33	94/17907	0.159569	0.212049	0.117391	MDH1	1
temporal arteritis	temporal arteritis	1/33	94/17907	0.159569	0.212049	0.117391	CYCS	1
vascular hemostatic disease	vascular hemostatic disease	1/33	94/17907	0.159569	0.212049	0.117391	ACTA1	1
generalized dystonia	generalized dystonia	1/33	95/17907	0.161126	0.213407	0.118142	CAT	1
hemiplegia	hemiplegia	1/33	95/17907	0.161126	0.213407	0.118142	ATP1A2	1
periapical periodontitis	periapical periodontitis	1/33	95/17907	0.161126	0.213407	0.118142	ACTG1	1
cellulitis	cellulitis	1/33	96/17907	0.16268	0.214515	0.118756	CAT	1
melioidosis	melioidosis	1/33	96/17907	0.16268	0.214515	0.118756	NME2	1
perivascular tumor	perivascular tumor	1/33	96/17907	0.16268	0.214515	0.118756	ANPEP	1
trachoma	trachoma	1/33	96/17907	0.16268	0.214515	0.118756	ANPEP	1
reproductive organ benign neoplasm	reproductive organ benign neoplasm	2/33	393/17907	0.163077	0.214802	0.118914	ACTG1/ACTN4	2
hypoparathyroidism	hypoparathyroidism	1/33	97/17907	0.164231	0.216042	0.119601	TUBA1A	1
attention deficit hyperactivity disorder	attention deficit hyperactivity disorder	2/33	395/17907	0.16438	0.216042	0.119601	CALM1/CALM2	2
aortic valve insufficiency	aortic valve insufficiency	1/33	98/17907	0.16578	0.216929	0.120092	ACTA2	1
hereditary sensory neuropathy	hereditary sensory neuropathy	1/33	98/17907	0.16578	0.216929	0.120092	TUBA1A	1
oropharynx cancer	oropharynx cancer	1/33	98/17907	0.16578	0.216929	0.120092	GSTA3	1
short bowel syndrome	short bowel syndrome	1/33	98/17907	0.16578	0.216929	0.120092	GOT2	1
complement deficiency	complement deficiency	1/33	99/17907	0.167326	0.218235	0.120815	GOT2	1
onchocerciasis	onchocerciasis	1/33	99/17907	0.167326	0.218235	0.120815	GSTA3	1
prostatic hypertrophy	prostatic hypertrophy	1/33	99/17907	0.167326	0.218235	0.120815	PEBP1	1
aniridia	aniridia	1/33	100/17907	0.168869	0.219768	0.121664	CAT	1
fabry disease	fabry disease	1/33	100/17907	0.168869	0.219768	0.121664	YWHAZ	1
colonic benign neoplasm	colonic benign neoplasm	1/33	101/17907	0.170409	0.221051	0.122374	GPX1	1
pick's disease	pick's disease	1/33	101/17907	0.170409	0.221051	0.122374	PARK7	1
quadriplegia	quadriplegia	1/33	101/17907	0.170409	0.221051	0.122374	TUBA1A	1
esophageal carcinoma	esophageal carcinoma	2/33	406/17907	0.171581	0.222322	0.123078	GPX1/GSTA3	2
clubfoot	clubfoot	1/33	102/17907	0.171947	0.222322	0.123078	ACTA1	1
primary ciliary dyskinesia	primary ciliary dyskinesia	1/33	102/17907	0.171947	0.222322	0.123078	NME2	1
childhood electroclinical syndrome	childhood electroclinical syndrome	1/33	103/17907	0.173481	0.224064	0.124042	ATP1A2	1
encephalomyelitis	encephalomyelitis	2/33	410/17907	0.174214	0.224768	0.124431	ANPEP/CAT	2
non-Hodgkin lymphoma	non-Hodgkin lymphoma	1/33	104/17907	0.175013	0.225556	0.124868	ACTG1	1
chronic myeloid leukemia	chronic myeloid leukemia	2/33	413/17907	0.176193	0.226832	0.125574	GSTA3/NME2	2
merkel cell carcinoma	merkel cell carcinoma	1/33	105/17907	0.176543	0.227038	0.125688	PEBP1	1
encephalitis	encephalitis	2/33	414/17907	0.176853	0.227193	0.125774	ACTA1/ACTG1	2
duodenal ulcer	duodenal ulcer	1/33	106/17907	0.178069	0.228509	0.126503	CAT	1
mitral valve prolapse	mitral valve prolapse	1/33	107/17907	0.179593	0.229971	0.127312	MDH1	1
rectum cancer	rectum cancer	1/33	107/17907	0.179593	0.229971	0.127312	PEBP1	1
diamond-blackfan anemia	diamond-blackfan anemia	1/33	108/17907	0.181114	0.231671	0.128253	ATP1A2	1
keratosis	keratosis	2/33	423/17907	0.182817	0.2336	0.129321	ANPEP/EZR	2
hypopituitarism	hypopituitarism	1/33	110/17907	0.184147	0.234798	0.129984	HADH	1
papillary adenocarcinoma	papillary adenocarcinoma	1/33	110/17907	0.184147	0.234798	0.129984	ATP1A2	1
alveolar rhabdomyosarcoma	alveolar rhabdomyosarcoma	1/33	111/17907	0.18566	0.236475	0.130912	CYCS	1
alpha thalassemia	alpha thalassemia	1/33	112/17907	0.18717	0.238144	0.131837	HBB	1
Juvenile rheumatoid arthritis	Juvenile rheumatoid arthritis	1/33	113/17907	0.188678	0.238963	0.13229	ACTA2	1
mixed connective tissue disease	mixed connective tissue disease	1/33	113/17907	0.188678	0.238963	0.13229	VDAC1	1
venous insufficiency	venous insufficiency	1/33	113/17907	0.188678	0.238963	0.13229	EZR	1
gastritis	gastritis	2/33	432/17907	0.188813	0.238963	0.13229	ACTG1/CAT	2
systemic scleroderma	systemic scleroderma	2/33	432/17907	0.188813	0.238963	0.13229	CYCS/GSTA3	2
congenital hypothyroidism	congenital hypothyroidism	1/33	114/17907	0.190182	0.239935	0.132828	GPX1	1
fanconi syndrome	fanconi syndrome	1/33	114/17907	0.190182	0.239935	0.132828	ANPEP	1
Mitochondrial metabolism disease	Mitochondrial metabolism disease	1/33	114/17907	0.190182	0.239935	0.132828	PDHB	1
autoimmune hemolytic anemia	autoimmune hemolytic anemia	1/33	115/17907	0.191684	0.24132	0.133595	CYCS	1
shigellosis	shigellosis	1/33	115/17907	0.191684	0.24132	0.133595	EZR	1
bone giant cell tumor	bone giant cell tumor	1/33	116/17907	0.193184	0.242442	0.134216	YWHAZ	1
endolymphatic hydrops	endolymphatic hydrops	1/33	116/17907	0.193184	0.242442	0.134216	ACTG1	1
gonorrhea	gonorrhea	1/33	116/17907	0.193184	0.242442	0.134216	CAT	1
phaeochromocytoma	phaeochromocytoma	1/33	117/17907	0.19468	0.244064	0.135114	ACTA2	1
renal clear cell carcinoma	renal clear cell carcinoma	1/33	119/17907	0.197665	0.247547	0.137042	PEBP1	1
ovarian dysfunction	ovarian dysfunction	1/33	120/17907	0.199154	0.24915	0.13793	CYCS	1
dengue shock syndrome	dengue shock syndrome	1/33	121/17907	0.200639	0.250224	0.138524	GOT2	1
encephalomalacia	encephalomalacia	1/33	121/17907	0.200639	0.250224	0.138524	CAT	1
polyhydramnios	polyhydramnios	1/33	121/17907	0.200639	0.250224	0.138524	ACTA1	1
amblyopia	amblyopia	1/33	122/17907	0.202122	0.251026	0.138968	CYCS	1
Aortic aneurysm	Aortic aneurysm	1/33	122/17907	0.202122	0.251026	0.138968	ACTA2	1
cocaine abuse	cocaine abuse	1/33	122/17907	0.202122	0.251026	0.138968	GPX1	1
intrahepatic cholestasis	intrahepatic cholestasis	1/33	122/17907	0.202122	0.251026	0.138968	GOT2	1
dengue hemorrhagic fever	dengue hemorrhagic fever	1/33	123/17907	0.203603	0.25208	0.139551	GOT2	1
dystonia	dystonia	1/33	123/17907	0.203603	0.25208	0.139551	CAT	1
hypersensitivity reaction type iii disease	hypersensitivity reaction type iii disease	1/33	123/17907	0.203603	0.25208	0.139551	CAT	1
cystadenoma	cystadenoma	1/33	124/17907	0.205081	0.253385	0.140274	ACTN4	1
ophthalmoplegia	ophthalmoplegia	1/33	124/17907	0.205081	0.253385	0.140274	ACTA1	1
migraine without aura	migraine without aura	1/33	126/17907	0.208028	0.256761	0.142143	ATP1A2	1
large cell carcinoma	large cell carcinoma	1/33	127/17907	0.209498	0.25826	0.142972	ACTN4	1
scleroderma	scleroderma	2/33	463/17907	0.209674	0.25826	0.142972	CYCS/GSTA3	2
antiphospholipid syndrome	antiphospholipid syndrome	1/33	128/17907	0.210965	0.25905	0.14341	CYCS	1
bullous pemphigoid	bullous pemphigoid	1/33	128/17907	0.210965	0.25905	0.14341	GSTA3	1
infective endocarditis	infective endocarditis	1/33	128/17907	0.210965	0.25905	0.14341	CAT	1
appendicitis	appendicitis	1/33	129/17907	0.21243	0.259781	0.143815	CAT	1
brucellosis	brucellosis	1/33	129/17907	0.21243	0.259781	0.143815	ANPEP	1
cecal disease	cecal disease	1/33	129/17907	0.21243	0.259781	0.143815	CAT	1
hemochromatosis	hemochromatosis	1/33	129/17907	0.21243	0.259781	0.143815	GOT2	1
osteochondrodysplasia	osteochondrodysplasia	2/33	468/17907	0.213064	0.260291	0.144097	CALM1/CALM2	2
ehlers-danlos syndrome	ehlers-danlos syndrome	1/33	130/17907	0.213892	0.261035	0.144509	ACTA2	1
von hippel-lindau disease	von hippel-lindau disease	1/33	131/17907	0.215351	0.262548	0.145347	ATP1A2	1
endometritis	endometritis	1/33	132/17907	0.216808	0.263786	0.146032	GOT2	1
leigh disease	leigh disease	1/33	132/17907	0.216808	0.263786	0.146032	PDHB	1
colonic disease	colonic disease	2/33	474/17907	0.217141	0.263924	0.146108	ATP1B1/GOT2	2
migraine with aura	migraine with aura	1/33	133/17907	0.218262	0.265016	0.146713	ATP1A2	1
chorioamnionitis	chorioamnionitis	1/33	134/17907	0.219713	0.266238	0.147389	HBB	1
lymphosarcoma	lymphosarcoma	1/33	134/17907	0.219713	0.266238	0.147389	CAT	1
cockayne syndrome	cockayne syndrome	1/33	135/17907	0.221162	0.267722	0.148211	ACTG1	1
rhinitis	rhinitis	2/33	481/17907	0.221908	0.268353	0.14856	ACTG1/TUBA1A	2
rabies	rabies	1/33	136/17907	0.222608	0.268657	0.148729	EZR	1
spastic cerebral palsy	spastic cerebral palsy	1/33	136/17907	0.222608	0.268657	0.148729	HADH	1
peripheral vertigo	peripheral vertigo	1/33	137/17907	0.224052	0.269855	0.149392	ACTG1	1
pulmonary emphysema	pulmonary emphysema	1/33	137/17907	0.224052	0.269855	0.149392	CAT	1
gingivitis	gingivitis	1/33	138/17907	0.225493	0.271317	0.150201	GOT2	1
nephronophthisis	nephronophthisis	1/33	139/17907	0.226931	0.2725	0.150856	ACTN4	1
Nonsyndromic deafness	Nonsyndromic deafness	1/33	139/17907	0.226931	0.2725	0.150856	ACTG1	1
Autosomal recessive disease	Autosomal recessive disease	2/33	492/17907	0.229418	0.274926	0.152199	ACTA1/HBB	2
astigmatism	astigmatism	1/33	141/17907	0.2298	0.274926	0.152199	CYCS	1
idiopathic generalized epilepsy	idiopathic generalized epilepsy	1/33	141/17907	0.2298	0.274926	0.152199	ATP1A2	1
Integumentary system cancer	Integumentary system cancer	2/33	493/17907	0.230101	0.274926	0.152199	ACTG1/TUBB3	2
Skin cancer	Skin cancer	2/33	493/17907	0.230101	0.274926	0.152199	ACTG1/TUBB3	2
Aortic disease	Aortic disease	1/33	142/17907	0.231231	0.276	0.152794	ACTA2	1
childhood leukemia	childhood leukemia	1/33	143/17907	0.232659	0.277151	0.153431	ACTG1	1
fetal alcohol syndrome	fetal alcohol syndrome	1/33	143/17907	0.232659	0.277151	0.153431	CAT	1
endometrial disease	endometrial disease	1/33	144/17907	0.234084	0.278572	0.154217	GOT2	1
cone-rod dystrophy	cone-rod dystrophy	1/33	145/17907	0.235507	0.279709	0.154847	ACTN4	1
ehrlichiosis	ehrlichiosis	1/33	145/17907	0.235507	0.279709	0.154847	GOT2	1
sporadic breast cancer	sporadic breast cancer	1/33	147/17907	0.238345	0.282799	0.156557	GSTA3	1
breast fibroadenoma	breast fibroadenoma	1/33	150/17907	0.242583	0.286973	0.158868	ACTA1	1
Gallbladder disease	Gallbladder disease	1/33	150/17907	0.242583	0.286973	0.158868	ANPEP	1
malignant fibroxanthoma	malignant fibroxanthoma	1/33	150/17907	0.242583	0.286973	0.158868	EZR	1
pigmentation disease	pigmentation disease	1/33	151/17907	0.243991	0.288353	0.159632	GPX1	1
pain disorder	pain disorder	1/33	153/17907	0.246799	0.290809	0.160992	NME2	1
phosphorus metabolism disease	phosphorus metabolism disease	1/33	153/17907	0.246799	0.290809	0.160992	GOT2	1
retinal ischemia	retinal ischemia	1/33	153/17907	0.246799	0.290809	0.160992	CAT	1
apraxia	apraxia	1/33	154/17907	0.248199	0.291884	0.161587	ATP1A2	1
small cell carcinoma	small cell carcinoma	1/33	154/17907	0.248199	0.291884	0.161587	GSTA3	1
atrophic gastritis	atrophic gastritis	1/33	155/17907	0.249596	0.292951	0.162178	CAT	1
pyoderma	pyoderma	1/33	155/17907	0.249596	0.292951	0.162178	CAT	1
disseminated intravascular coagulation	disseminated intravascular coagulation	1/33	157/17907	0.252383	0.295642	0.163667	GOT2	1
pulmonary embolism	pulmonary embolism	1/33	157/17907	0.252383	0.295642	0.163667	GOT2	1
interstitial cystitis	interstitial cystitis	1/33	159/17907	0.255161	0.298311	0.165145	NME2	1
pericardial effusion	pericardial effusion	1/33	159/17907	0.255161	0.298311	0.165145	GOT2	1
osteonecrosis	osteonecrosis	1/33	160/17907	0.256546	0.299345	0.165717	HBB	1
oxyphilic adenoma	oxyphilic adenoma	1/33	160/17907	0.256546	0.299345	0.165717	GSTA3	1
pleomorphic adenoma	pleomorphic adenoma	1/33	161/17907	0.257928	0.300372	0.166286	ACTA2	1
pneumothorax	pneumothorax	1/33	161/17907	0.257928	0.300372	0.166286	GOT2	1
patent ductus arteriosus	patent ductus arteriosus	1/33	162/17907	0.259308	0.301685	0.167013	ACTA2	1
mesenchymal cell neoplasm	mesenchymal cell neoplasm	1/33	163/17907	0.260686	0.302993	0.167737	ACTA1	1
bacterial meningitis	bacterial meningitis	1/33	164/17907	0.262061	0.303412	0.167969	CAT	1
interstitial nephritis	interstitial nephritis	1/33	164/17907	0.262061	0.303412	0.167969	ANPEP	1
tuberous sclerosis	tuberous sclerosis	1/33	164/17907	0.262061	0.303412	0.167969	EZR	1
vascular cancer	vascular cancer	1/33	164/17907	0.262061	0.303412	0.167969	ANPEP	1
hemophagocytic lymphohistiocytosis	hemophagocytic lymphohistiocytosis	1/33	165/17907	0.263433	0.304706	0.168685	GOT2	1
plasmacytoma	plasmacytoma	1/33	166/17907	0.264803	0.305995	0.169399	ANPEP	1
acute monocytic leukemia	acute monocytic leukemia	1/33	167/17907	0.266171	0.306982	0.169945	NME2	1
eating disorder	eating disorder	1/33	167/17907	0.266171	0.306982	0.169945	PARK7	1
systemic mastocytosis	systemic mastocytosis	1/33	168/17907	0.267536	0.308259	0.170652	ANPEP	1
carcinosarcoma	carcinosarcoma	1/33	169/17907	0.268898	0.309233	0.171191	CAT	1
prediabetes syndrome	prediabetes syndrome	1/33	169/17907	0.268898	0.309233	0.171191	MDH1	1
coronary stenosis	coronary stenosis	1/33	170/17907	0.270258	0.310499	0.171892	TUBA1A	1
amenorrhea	amenorrhea	1/33	172/17907	0.272971	0.313315	0.173451	CYCS	1
vestibular disease	vestibular disease	1/33	173/17907	0.274324	0.314565	0.174143	ACTG1	1
borderline glaucoma	borderline glaucoma	1/33	175/17907	0.277022	0.317052	0.17552	CYCS	1
ocular hypertension	ocular hypertension	1/33	175/17907	0.277022	0.317052	0.17552	CYCS	1
familial adenomatous polyposis	familial adenomatous polyposis	1/33	176/17907	0.278368	0.317679	0.175867	GSTA3	1
Nervous system cancer	Nervous system cancer	1/33	176/17907	0.278368	0.317679	0.175867	TUBB3	1
sjogren's syndrome	sjogren's syndrome	1/33	176/17907	0.278368	0.317679	0.175867	ACTA1	1
Gout	Gout	1/33	178/17907	0.281052	0.319827	0.177056	GLUD1	1
neuronal ceroid lipofuscinosis	neuronal ceroid lipofuscinosis	1/33	178/17907	0.281052	0.319827	0.177056	VDAC1	1
sleeping sickness	sleeping sickness	1/33	178/17907	0.281052	0.319827	0.177056	ACTA2	1
measles	measles	1/33	180/17907	0.283726	0.322256	0.178401	HADH	1
polycythemia vera	polycythemia vera	1/33	180/17907	0.283726	0.322256	0.178401	HBB	1
endometrial adenocarcinoma	endometrial adenocarcinoma	1/33	183/17907	0.287719	0.326481	0.18074	YWHAZ	1
Cell type benign neoplasm	Cell type benign neoplasm	1/33	184/17907	0.289045	0.327675	0.181401	ACTG1	1
hereditary spastic paraplegia	hereditary spastic paraplegia	1/33	186/17907	0.29169	0.330048	0.182715	TUBA1A	1
ileus	ileus	1/33	186/17907	0.29169	0.330048	0.182715	GOT2	1
lymphedema	lymphedema	1/33	187/17907	0.293009	0.330915	0.183194	ACTA2	1
pancytopenia	pancytopenia	1/33	187/17907	0.293009	0.330915	0.183194	GOT2	1
neurilemmoma	neurilemmoma	1/33	188/17907	0.294326	0.332088	0.183844	EZR	1
breast benign neoplasm	breast benign neoplasm	1/33	189/17907	0.29564	0.332943	0.184317	ACTA1	1
thoracic benign neoplasm	thoracic benign neoplasm	1/33	189/17907	0.29564	0.332943	0.184317	ACTA1	1
anaplastic large cell lymphoma	anaplastic large cell lymphoma	1/33	190/17907	0.296952	0.333165	0.18444	TUBB2B	1
Celiac disease	Celiac disease	1/33	190/17907	0.296952	0.333165	0.18444	EZR	1
Kuhnt-Junius degeneration	Kuhnt-Junius degeneration	1/33	190/17907	0.296952	0.333165	0.18444	ACTG1	1
sexual dysfunction	sexual dysfunction	1/33	190/17907	0.296952	0.333165	0.18444	EZR	1
autoimmune thyroiditis	autoimmune thyroiditis	1/33	191/17907	0.298261	0.334321	0.18508	GPX1	1
intermediate coronary syndrome	intermediate coronary syndrome	1/33	194/17907	0.302176	0.338075	0.187158	GOT2	1
prostate adenocarcinoma	prostate adenocarcinoma	1/33	194/17907	0.302176	0.338075	0.187158	GSTA3	1
corneal dystrophy	corneal dystrophy	1/33	196/17907	0.304773	0.340027	0.188239	HBB	1
histiocytoma	histiocytoma	1/33	196/17907	0.304773	0.340027	0.188239	EZR	1
lipodystrophy	lipodystrophy	1/33	196/17907	0.304773	0.340027	0.188239	HADH	1
bacterial pneumonia	bacterial pneumonia	1/33	197/17907	0.306069	0.340836	0.188687	TPI1	1
giant cell tumor	giant cell tumor	1/33	197/17907	0.306069	0.340836	0.188687	YWHAZ	1
kawasaki disease	kawasaki disease	1/33	201/17907	0.311227	0.346258	0.191688	GOT2	1
brachydactyly	brachydactyly	1/33	204/17907	0.315071	0.350209	0.193876	PARK7	1
cardiovascular cancer	cardiovascular cancer	1/33	205/17907	0.316348	0.350976	0.1943	ANPEP	1
intrahepatic cholangiocarcinoma	intrahepatic cholangiocarcinoma	1/33	205/17907	0.316348	0.350976	0.1943	GOT2	1
papillary carcinoma	papillary carcinoma	1/33	207/17907	0.318895	0.353474	0.195683	NME2	1
keratoconjunctivitis sicca	keratoconjunctivitis sicca	1/33	208/17907	0.320164	0.354552	0.19628	GOT2	1
hydronephrosis	hydronephrosis	1/33	209/17907	0.321432	0.355627	0.196875	CYCS	1
malignant pleural mesothelioma	malignant pleural mesothelioma	1/33	210/17907	0.322697	0.356697	0.197467	NME2	1
juvenile rheumatoid arthritis	juvenile rheumatoid arthritis	1/33	212/17907	0.325221	0.358823	0.198644	GOT2	1
lymphopenia	lymphopenia	1/33	212/17907	0.325221	0.358823	0.198644	GOT2	1
gastrointestinal stromal tumor	gastrointestinal stromal tumor	1/33	214/17907	0.327736	0.361264	0.199996	PEBP1	1
urinary system benign neoplasm	urinary system benign neoplasm	1/33	215/17907	0.328989	0.362312	0.200576	GSTA3	1
acute lymphocytic leukemia	acute lymphocytic leukemia	1/33	219/17907	0.333982	0.366125	0.202687	GSTA3	1
autoimmune disease of skin and connective tissue	autoimmune disease of skin and connective tissue	1/33	219/17907	0.333982	0.366125	0.202687	GSTA3	1
fanconi's anemia	fanconi's anemia	1/33	219/17907	0.333982	0.366125	0.202687	CAT	1
parathyroid gland disease	parathyroid gland disease	1/33	219/17907	0.333982	0.366125	0.202687	TUBA1A	1
reticulosarcoma	reticulosarcoma	1/33	219/17907	0.333982	0.366125	0.202687	GSTA3	1
bullous skin disease	bullous skin disease	1/33	221/17907	0.336465	0.367164	0.203262	GSTA3	1
hyperostosis	hyperostosis	1/33	221/17907	0.336465	0.367164	0.203262	PEBP1	1
neurofibromatosis	neurofibromatosis	1/33	221/17907	0.336465	0.367164	0.203262	EZR	1
pleural cancer	pleural cancer	1/33	221/17907	0.336465	0.367164	0.203262	NME2	1
somatoform disorder	somatoform disorder	1/33	221/17907	0.336465	0.367164	0.203262	NME2	1
uterine fibroid	uterine fibroid	1/33	222/17907	0.337703	0.36818	0.203824	ACTG1	1
Dermatitis	Dermatitis	1/33	223/17907	0.338939	0.36919	0.204384	TUBB3	1
iris disease	iris disease	1/33	225/17907	0.341404	0.370862	0.205309	CAT	1
synovial sarcoma	synovial sarcoma	1/33	225/17907	0.341404	0.370862	0.205309	EZR	1
synovium cancer	synovium cancer	1/33	225/17907	0.341404	0.370862	0.205309	EZR	1
uterine benign neoplasm	uterine benign neoplasm	1/33	226/17907	0.342633	0.37186	0.205861	ACTG1	1
autoimmune disease of blood	autoimmune disease of blood	1/33	227/17907	0.34386	0.372178	0.206038	CYCS	1
autonomic nervous system disease	autonomic nervous system disease	1/33	227/17907	0.34386	0.372178	0.206038	ANPEP	1
monocytic leukemia	monocytic leukemia	1/33	227/17907	0.34386	0.372178	0.206038	NME2	1
strabismus	strabismus	1/33	229/17907	0.346307	0.374488	0.207316	CYCS	1
inherited blood coagulation disease	inherited blood coagulation disease	1/33	230/17907	0.347527	0.375468	0.207859	ACTG1	1
Skin melanoma	Skin melanoma	1/33	231/17907	0.348746	0.376444	0.208399	TUBB3	1
labyrinthine disease	labyrinthine disease	1/33	232/17907	0.349961	0.377416	0.208937	ACTG1	1
germinoma	germinoma	1/33	233/17907	0.351175	0.378383	0.209473	NME2	1
congenital diaphragmatic hernia	congenital diaphragmatic hernia	1/33	235/17907	0.353596	0.380649	0.210727	ACTG1	1
keratoconus	keratoconus	1/33	236/17907	0.354803	0.380919	0.210877	ACTA2	1
sexual disorder	sexual disorder	1/33	236/17907	0.354803	0.380919	0.210877	EZR	1
Vitiligo	Vitiligo	1/33	236/17907	0.354803	0.380919	0.210877	TUBB3	1
transitional cell carcinoma	transitional cell carcinoma	1/33	237/17907	0.356008	0.38187	0.211403	GSTA3	1
diaphragm disease	diaphragm disease	1/33	240/17907	0.359609	0.385388	0.213351	ACTG1	1
Rheumatic disease	Rheumatic disease	1/33	242/17907	0.361999	0.386564	0.214002	PDHB	1
Scleroderma	Scleroderma	1/33	242/17907	0.361999	0.386564	0.214002	PDHB	1
seminoma	seminoma	1/33	242/17907	0.361999	0.386564	0.214002	NME2	1
Systemic scleroderma	Systemic scleroderma	1/33	242/17907	0.361999	0.386564	0.214002	PDHB	1
thyroiditis	thyroiditis	1/33	243/17907	0.363191	0.38749	0.214515	GPX1	1
ataxia telangiectasia	ataxia telangiectasia	1/33	244/17907	0.364381	0.388067	0.214834	CAT	1
dengue disease	dengue disease	1/33	244/17907	0.364381	0.388067	0.214834	GOT2	1
breast ductal carcinoma	breast ductal carcinoma	1/33	245/17907	0.365569	0.38864	0.215151	EZR	1
invasive ductal carcinoma	invasive ductal carcinoma	1/33	245/17907	0.365569	0.38864	0.215151	EZR	1
Myopathy	Myopathy	1/33	249/17907	0.370297	0.392968	0.217547	ACTA1	1
pulmonary tuberculosis	pulmonary tuberculosis	1/33	249/17907	0.370297	0.392968	0.217547	GOT2	1
plasma protein metabolism disease	plasma protein metabolism disease	1/33	250/17907	0.371474	0.393868	0.218045	GOT2	1
gout	gout	1/33	251/17907	0.372649	0.394763	0.218541	CAT	1
gingival disease	gingival disease	1/33	254/17907	0.37616	0.39813	0.220405	GOT2	1
Muscle tissue disease	Muscle tissue disease	1/33	257/17907	0.379652	0.401471	0.222254	ACTA1	1
urticaria	urticaria	1/33	260/17907	0.383125	0.404786	0.22409	CAT	1
retinal detachment	retinal detachment	1/33	261/17907	0.384279	0.405647	0.224566	HBB	1
bone structure disease	bone structure disease	1/33	262/17907	0.385431	0.406503	0.22504	PARK7	1
spina bifida	spina bifida	1/33	263/17907	0.38658	0.407356	0.225512	TPI1	1
bronchitis	bronchitis	1/33	264/17907	0.387727	0.408206	0.225983	CAT	1
Muscular disease	Muscular disease	1/33	265/17907	0.388872	0.409051	0.226451	ACTA1	1
dental caries	dental caries	1/33	267/17907	0.391157	0.411093	0.227581	CAT	1
mucoepidermoid carcinoma	mucoepidermoid carcinoma	1/33	269/17907	0.393433	0.412759	0.228503	NME2	1
prion disease	prion disease	1/33	269/17907	0.393433	0.412759	0.228503	ATP1B1	1
nonsyndromic deafness	nonsyndromic deafness	1/33	273/17907	0.39796	0.417143	0.23093	ACTG1	1
sex differentiation disease	sex differentiation disease	1/33	274/17907	0.399086	0.417957	0.231381	ACTN4	1
thrombophilia	thrombophilia	1/33	276/17907	0.401333	0.419943	0.23248	GOT2	1
mantle cell lymphoma	mantle cell lymphoma	1/33	279/17907	0.404689	0.422714	0.234015	ACTG1	1
ovary adenocarcinoma	ovary adenocarcinoma	1/33	279/17907	0.404689	0.422714	0.234015	ACTA2	1
papillary thyroid carcinoma	papillary thyroid carcinoma	1/33	282/17907	0.408026	0.425828	0.235738	PEBP1	1
Melanoma	Melanoma	1/33	283/17907	0.409135	0.426613	0.236173	TUBB3	1
polycythemia	polycythemia	1/33	291/17907	0.417929	0.435404	0.241039	HBB	1
vaccinia	vaccinia	1/33	293/17907	0.420108	0.437293	0.242085	ACTA1	1
exanthem	exanthem	1/33	299/17907	0.426597	0.443276	0.245397	GOT2	1
idiopathic pulmonary fibrosis	idiopathic pulmonary fibrosis	1/33	299/17907	0.426597	0.443276	0.245397	ACTA2	1
pleural disease	pleural disease	1/33	300/17907	0.427672	0.444007	0.245802	GOT2	1
female reproductive organ benign neoplasm	female reproductive organ benign neoplasm	1/33	301/17907	0.428745	0.444734	0.246205	ACTG1	1
ischemic bone disease	ischemic bone disease	1/33	303/17907	0.430884	0.446566	0.247219	HBB	1
Age related macular degeneration	Age related macular degeneration	1/33	304/17907	0.431951	0.447284	0.247616	ACTG1	1
hyperopia	hyperopia	1/33	310/17907	0.438311	0.453478	0.251045	CYCS	1
plasma cell neoplasm	plasma cell neoplasm	1/33	316/17907	0.444603	0.459589	0.254429	ANPEP	1
alcohol dependence	alcohol dependence	1/33	320/17907	0.448759	0.463485	0.256585	GOT2	1
dry eye syndrome	dry eye syndrome	1/33	321/17907	0.449793	0.464153	0.256955	GOT2	1
visual pathway disease	visual pathway disease	1/33	326/17907	0.454937	0.469056	0.259669	CAT	1
Degeneration of macula and posterior pole	Degeneration of macula and posterior pole	1/33	327/17907	0.45596	0.469706	0.260029	ACTG1	1
breast adenocarcinoma	breast adenocarcinoma	1/33	329/17907	0.458001	0.470828	0.26065	GSTA3	1
mitral valve disease	mitral valve disease	1/33	329/17907	0.458001	0.470828	0.26065	MDH1	1
Benign neoplasm	Benign neoplasm	1/33	330/17907	0.459018	0.470828	0.26065	ACTG1	1
Macular degeneration	Macular degeneration	1/33	330/17907	0.459018	0.470828	0.26065	ACTG1	1
Organ system benign neoplasm	Organ system benign neoplasm	1/33	330/17907	0.459018	0.470828	0.26065	ACTG1	1
bipolar disorder	bipolar disorder	1/33	333/17907	0.46206	0.473542	0.262153	ATP1A2	1
keratoconjunctivitis	keratoconjunctivitis	1/33	335/17907	0.464078	0.474797	0.262847	GOT2	1
paraplegia	paraplegia	1/33	335/17907	0.464078	0.474797	0.262847	TUBA1A	1
testicular cancer	testicular cancer	1/33	345/17907	0.474061	0.484595	0.268272	GSTA3	1
Squamous cell carcinoma	Squamous cell carcinoma	1/33	353/17907	0.481916	0.492205	0.272485	TUBB3	1
aortic valve disease	aortic valve disease	1/33	357/17907	0.485802	0.49575	0.274447	ACTA2	1
allergic asthma	allergic asthma	1/33	363/17907	0.491576	0.501215	0.277473	ACTG1	1
allergic rhinitis	allergic rhinitis	1/33	366/17907	0.49444	0.503706	0.278851	ACTG1	1
hodgkin's lymphoma	hodgkin's lymphoma	1/33	368/17907	0.496341	0.505212	0.279685	TUBB2B	1
eosinophilia	eosinophilia	1/33	372/17907	0.500121	0.508626	0.281575	GOT2	1
intestinal obstruction	intestinal obstruction	1/33	376/17907	0.503874	0.512008	0.283447	GOT2	1
endometrial carcinoma	endometrial carcinoma	1/33	378/17907	0.50574	0.513468	0.284255	YWHAZ	1
migraine	migraine	1/33	383/17907	0.510375	0.517734	0.286618	ATP1A2	1
lacrimal apparatus disease	lacrimal apparatus disease	1/33	391/17907	0.517705	0.524724	0.290487	GOT2	1
myopia	myopia	1/33	393/17907	0.51952	0.526119	0.291259	CYCS	1
Autoimmune thyroiditis	Autoimmune thyroiditis	1/33	403/17907	0.528499	0.534759	0.296042	VDAC1	1
teratoma	teratoma	1/33	409/17907	0.533808	0.539674	0.298764	CALM1	1
t-cell leukemia	t-cell leukemia	1/33	415/17907	0.53906	0.544523	0.301448	CAT	1
retinitis pigmentosa	retinitis pigmentosa	1/33	438/17907	0.558663	0.563849	0.312146	ARF4	1
salivary gland carcinoma	salivary gland carcinoma	1/33	439/17907	0.559497	0.564214	0.312349	NME2	1
prostate carcinoma	prostate carcinoma	1/33	440/17907	0.560329	0.564577	0.31255	GSTA3	1
optic nerve disease	optic nerve disease	1/33	456/17907	0.573438	0.5773	0.319593	CAT	1
Eye degenerative disease	Eye degenerative disease	1/33	458/17907	0.57505	0.577464	0.319684	ACTG1	1
Retinal degeneration	Retinal degeneration	1/33	458/17907	0.57505	0.577464	0.319684	ACTG1	1
teeth hard tissue disease	teeth hard tissue disease	1/33	458/17907	0.57505	0.577464	0.319684	CAT	1
Autoimmune disease of endocrine system	Autoimmune disease of endocrine system	1/33	463/17907	0.579054	0.580997	0.32164	VDAC1	1
in situ carcinoma	in situ carcinoma	1/33	479/17907	0.591621	0.592612	0.32807	GSTA3	1
salivary gland cancer	salivary gland cancer	1/33	479/17907	0.591621	0.592612	0.32807	NME2	1
gonadal disease	gonadal disease	1/33	483/17907	0.594706	0.595203	0.329504	ACTN4	1
mature t-cell and nk-cell lymphoma	mature t-cell and nk-cell lymphoma	1/33	484/17907	0.595473	0.595473	0.329654	TUBB2B	1

## Sheet: Used_Diseases_Targets
organic acidemia	organic acidemia	8/33	191/17907	1.59854e-09	6.37283e-07	3.528e-07	ACADM/ALDH6A1/CALM1/CALM2/CAT/GPX1/HADH/MDH1	8
hypothyroidism	hypothyroidism	10/33	475/17907	8.40339e-09	2.02068e-06	1.11865e-06	ACTA1/ACTG1/CALM1/CALM2/CAT/GOT2/GPX1/GSTA3/MDH1/TUBA1A	10
protein-energy malnutrition	protein-energy malnutrition	5/33	115/17907	2.05766e-06	0.000174528	9.66184e-05	CALM1/CALM2/CAT/GOT2/GPX1	5
dilated cardiomyopathy	dilated cardiomyopathy	8/33	488/17907	2.18889e-06	0.000174528	9.66184e-05	ACTA1/ACTG1/CALM1/CALM2/CAT/GPX1/HBB/MDH1	8
nephrosis	nephrosis	7/33	368/17907	3.94065e-06	0.000254884	0.000141104	ACTG1/ACTN4/CAT/CYCS/EZR/GOT2/GPX1	7
lactic acidosis	lactic acidosis	7/33	393/17907	6.06766e-06	0.000315518	0.000174671	ACADM/ACTG1/CAT/GOT2/HADH/MDH1/PDHB	7
2-hydroxyglutaric aciduria	2-hydroxyglutaric aciduria	3/33	26/17907	1.44028e-05	0.000555671	0.000307619	CAT/GPX1/MDH1	3
bilirubin metabolic disorder	bilirubin metabolic disorder	5/33	201/17907	3.11587e-05	0.000846949	0.000468871	CAT/EZR/GOT2/GPX1/GSTA3	5
essential hypertension	essential hypertension	6/33	398/17907	7.73254e-05	0.00168148	0.000930865	ATP1B1/CALM1/CALM2/CAT/GPX1/HBB	6
metabolic acidosis	metabolic acidosis	5/33	259/17907	0.000103773	0.00206558	0.00114351	ACADM/ACTG1/CAT/GOT2/MDH1	5
gamma-amino butyric acid metabolism disorder	gamma-amino butyric acid metabolism disorder	3/33	52/17907	0.000118492	0.00208406	0.00115373	ALDH6A1/CAT/GPX1	3
succinic semialdehyde dehydrogenase deficiency	succinic semialdehyde dehydrogenase deficiency	3/33	52/17907	0.000118492	0.00208406	0.00115373	ALDH6A1/CAT/GPX1	3
urea cycle disorder	urea cycle disorder	3/33	68/17907	0.000263362	0.00328106	0.00181639	CAT/GPX1/HADH	3
renal tubular transport disease	renal tubular transport disease	4/33	361/17907	0.00418894	0.0207024	0.0114608	ACTG1/ANPEP/ATP1B1/HBB	4
acute kidney failure	acute kidney failure	3/33	182/17907	0.00450305	0.0218158	0.0120772	CAT/GOT2/GSTA3	3
