# Supplementary material for: Renal proteomics of male offspring exposed to maternal protein restriction: molecular, epigenetic, and nephron-specific signatures of metabolic programming
Source: J Physiol Biochem. 2026 May 7;82(1):48. doi: 10.1007/s13105-026-01189-9 (PMC13149610; doi:10.1007/s13105-026-01189-9)
Supplement: Supplementary file 13 — Supplementary Material 13 (CSV 519 KB) [file 13105_2026_1189_MOESM13_ESM.csv]

mirnaid	refseqid	genesymbol	duplex	start	end	bindingp	energy	seed	accessibility	au	phylopstem	phylopflank	me	number_of_pairings	binding_region_length	longest_consecutive_pairings	position	validated	TargetScan	miRDB
rno-miR-1199-5p	NM_001004250	Uqcrc1	TCTGAGTCCGGGTCGCGCGG#GCGGGGCCGGGGACTCGGGG#(((((((((.((((.(((..#))).))))..))))))))).	1474	1494	0.961538462	-29.5	1	1.68E-05	0.25	0.147147489	0.390612161	-5.915530475	16	20	9	3UTR		0	0
rno-miR-187-3p	NM_001004250	Uqcrc1	TCGTGTCTTGTGTTGCAGCCGG#GGCAGCAGGGCGGGGCCGGG#(((.(((((((.((((.(((..#))).)))).)))))))))).	1465	1485	1	-24.4	0	0.000134038	0.265	0.420819314	0.658990451	-10.31640003	17	20	10	3UTR		0	0
rno-miR-532-3p	NM_001004250	Uqcrc1	CCTCCCACACCCAAGGCTTGCA#GCAGGCAGCAGGGCGGGGCCGGGG#((((((.(.(((...((((((.#))))))....))).))))..))).	1462	1486	1	-23.8	0	0.000105585	0.265	0.227183517	0.966289544	-9.41907073	16	24	6	3UTR		0	0
rno-miR-668	NM_001004250	Uqcrc1	TGTCACTCGGCTCGGCCCACTACC#GGGCGGGGCCGGGGACT#.(((.((((((((.((((......#)))).))))))))))).	1472	1489	1	-30.6	0	9.44E-05	0.265	0.223311425	0.607870709	-8.76920193	15	17	11	3UTR		0	0
rno-miR-761	NM_001004250	Uqcrc1	GCAGCAGGGTGAAACTGACACA#TCGGGGTCCCTGCCACAGACGCCACTCCTGCTGCT#(((((((((((...........#.))).)))))))).	1488	1523	1	-20.9	1	0.001770138	0.382	0.041293617	0.348787118	-10.39884693	11	14	8	3UTR		0	0
rno-miR-6216	NM_001004250	Uqcrc1	GATACACAGAGGCAGGAGGAGAA#CTCCTGCTGCTCAGCTGTGTGCA#(.(((((((.(((((.(((((..#))))).)))))...)))))))).	1512	1535	1	-27.1	1	5.87E-06	0.456	0.241567971	0.369003051	-6.576805877	18	23	8	3UTR		0	0
rno-miR-193b-3p	NM_001004250	Uqcrc1	AACTGGCCCACAAAGTCCC#GGGCGGGGCCGGG#..(((((((.(...((((.#)))))))))))).	1472	1485	1	-18.7	1	0.000134038	0.265	0.002567343	0.614841584	-11.69228103	12	13	12	3UTR		0	0
rno-miR-103-3p	NM_001007004	Tuba4a	AGCAGCATTGTACAGGGCTATGA#AGCCCTGTTCACTGTGTTTATTGCA#.(((((((.((((((((((....#))))))))..)).))))....))).	1393	1418	1	-20.3	1	0.006920814	0.588	2.3394535	1.791330484	-4.849714496	17	25	8	3UTR		0	0
rno-miR-500-3p	NM_001007004	Tuba4a	AATGCACCTGGGCAAGGGTTCA#GAGCCCTGTTCACTGTGTT#...((((.(((((.(((((((.#))))))))))))..)))).	1392	1411	1	-20.5	0	0.000761932	0.618	1.619863857	1.855959741	-9.68501504	16	19	12	3UTR		0	0
rno-miR-671	NM_001007004	Tuba4a	TCCGGTTCTCAGGGCTCCACC#TGGAGCCCTGTTCACTGT#..((((...((((((((((..#))))))))))...)))).	1390	1408	1	-24.6	0	0.000802778	0.603	2.0862257	1.811477546	-9.870711842	14	18	10	3UTR		0	0
rno-miR-6332	NM_001007004	Tuba4a	CGCAGGGACTGCAAGGAGCCGCA#GCTACTTGGAGCCCTGTT#.((((((.((.((((.(((....#))).)))).)))))))).	1384	1402	1	-22.6	1	0.002651186	0.574	1.912180333	1.80318127	-9.164783322	15	18	8	3UTR		0	0
rno-miR-344a-5p	NM_001007620	Pdhb	TCAGGCTCCTGGCTAGATT#CTAGTCAGGAGTTAATGCTGAT#((((((((((((((((...#)))))))))))).....)))).	1487	1509	1	-23.2	1	0.000622596	0.515	0.20797075	0.47557073	-3.937574446	16	22	12	3UTR		0	0
rno-miR-25-5p	NM_001007620	Pdhb	AGGCGGAGACACGGGCAATTGC#GCAGGTGTCTCTGTA#..((((((((((..((......#))..)))))))))).	1515	1530	1	-21	1	6.67E-05	0.574	0.5158005	0.280638035	-7.10297125	12	15	10	3UTR		0	0
rno-miR-30d-3p	NM_001007620	Pdhb	CTTTCAGTCAGATGTTTGCTGC#GCAGCAGGTGTCTCTGTACTGGTAAGA#((((((((((((..((((((((#))))))))....)))).))))).))).	1512	1539	1	-20.2	1	0.008152161	0.618	0.519496643	0.192394411	-6.083544976	20	27	8	3UTR		0	0
rno-miR-150-3p	NM_001007620	Pdhb	CTGGTACAGGCCTGGGGGA#TTCCCCTGACGTGTACTGGG#((((((((.(.(.((((((#)))))).).).)))))))).	1460	1480	1	-21.6	1	2.09E-06	0.559	0.639617925	0.468393067	-9.107869193	16	20	8	3UTR		0	0
rno-miR-199a-5p	NM_001007620	Pdhb	CCCAGTGTTCAGACTACCTGTTC#AGCAGGTGTCTCTGTACTGGT#.((((((...((((.(((((((.#)))))))))))...)))))).	1514	1535	1	-21.6	1	0.01397771	0.603	0.503655271	0.304756541	-9.141305453	17	21	11	3UTR		0	0
rno-miR-200a-5p	NM_001007620	Pdhb	CATCTTACCGGACAGTGCTGG#CAGCAGGTGTCTCTGTACTGGTAAGAA#..((((((((((((((((((.#))))).......)))).))))))))).	1513	1540	1	-22.8	1	0.006984407	0.618	0.418565227	0.219704119	-4.957000719	18	27	9	3UTR		0	0
rno-miR-541-5p	NM_001007620	Pdhb	AAGGGATTCTGATGTTGGTCACACT#TGTGGCAGCAGGTGTCTCTG#.((((((.((..((((.((((((..#)))))))))))).)))))).	1508	1528	1	-17.5	1	9.39E-05	0.574	0.168369707	0.397819063	-12.27853755	18	20	12	3UTR		0	0
rno-miR-487b-3p	NM_001007620	Pdhb	AATCGTACAGGGTCATCCACTT#GTGGCAGCAGGTGTCTCTGTACTGGTA#.(((((((((((.(((((((..#))))......))).)))))))).))).	1509	1536	1	-19.4	1	0.01477139	0.603	0.608818042	0.220114911	-5.08245545	18	27	8	3UTR		0	0
rno-miR-147	NM_001007620	Pdhb	GTGTGCGGAAATGCTTCTGCTA#TGGCAGCAGGTGTCTCTGTACT#..(((((((.((((((((((((#)))))).)))))).))))))).	1510	1532	1	-21.9	1	0.000392266	0.588	0.323319934	0.301301118	-6.199507188	19	22	7	3UTR		0	0
rno-miR-3568	NM_001007620	Pdhb	TGTTCTTCCCGTGCAGAAGCAG#TGTCTCTGTACTGGTAAGAAG#..(((((((.(((((((.(((.#))).))))))).)).))))).	1520	1541	1	-19.2	1	0.008447674	0.603	0.767661286	0.244139377	-6.199507188	17	21	7	3UTR		0	0
rno-miR-3120	NM_001007620	Pdhb	CACAGCAAGTGTAGACAGGCA#TCTACATTTGCTGTT#.((((((((((((((......#)))))))))))))).	1731	1746	1	-20.9	1	0.03423221	0.75	0.580216186	0.513278918	-4.026373918	14	15	14	3UTR		0	1
rno-miR-327	NM_001159739	Gsta3	CCTTGAGGGGCATGAGGGT#ACCCTCGTGTCAAACTCTCTTACGCAAAAGTAATCTTTCCTTATGGA#((.((((((((((((((((#)))))))))))...........................))))).)).	1182	1229	1	-22.9	0	9.17E-05	0.603	0	0	-5.495113921	18	47	11	3UTR		0	0
rno-miR-30c-2-3p	NM_001159739	Gsta3	CTGGGAGAAGGCTGTTTACTCT#AGTACATTTATGTCCAATATAGAGCAGTCATTCTTCCT#..(((((((((((((((.....#.)))))))).))))))).	1333	1371	1	-20	1	0.003437986	0.574	0	0	-4.957000719	15	18	8	3UTR		0	0
rno-miR-34b-5p	NM_001159739	Gsta3	AGGCAGTGTAATTAGCTGATTGT#CAGTCAGCTATGGATACACTGTA#..((((((((..((((((((((.#))))))))))....)))))))).	866	889	1	-25.1	1	0.001949423	0.544	0	0	-11.1285785	18	23	10	3UTR		0	0
rno-miR-132-5p	NM_001159739	Gsta3	ACCGTGGCTTTCGATTGTTACT#GTAATAATAAAAGCTTAGGTA#(((..((((((..((((((((.#)))))))).))))))..))).	1448	1469	1	-17.4	0	0.2239486	0.771	0	0	-15.72456782	17	21	8	3UTR		0	0
rno-miR-138-5p	NM_001159739	Gsta3	AGCTGGTGTTGTGAATCAGGCCG#TGGATACACTGTACCCACAAAGCCAGCC#.((((((.(((((...(((....#.)))....))))).)))))).	876	904	1	-19.4	1	0.06232045	0.559	0	0	-7.932298325	14	21	6	3UTR		0	0
rno-miR-138-2-3p	NM_001159739	Gsta3	GCTATTTCACGACACCAGGGT#ACGCTGGAGTATCCAAACATTGTCATGAAATAGCT#(((((((((.((((((((.((#)).)))).............)))).))))))))).	1115	1150	1	-22.5	1	0.01060542	0.588	0	0	-5.180080915	19	35	9	3UTR		0	0
rno-miR-154-5p	NM_001159739	Gsta3	TAGGTTATCCGTGTTGCCTTCG#GGAGCTGCATGAATGATGAATGTGGCAGGGATAATCA#..((((((((.((((((.((((#.)))).)))))).)))))))).	1372	1409	1	-21.3	1	0.000182633	0.515	0	0	-7.781775195	18	22	8	3UTR		0	0
rno-miR-154-5p	NM_001159739	Gsta3	TAGGTTATCCGTGTTGCCTTCG#GAGGGTAACATGTTTTCTAA#((((.....((((((((((((.#))))))))))))...)))).	960	980	1	-19.1	0	0.07002334	0.632	0	0	-14.8712815	16	20	12	3UTR		0	0
rno-miR-221-3p	NM_001159739	Gsta3	AGCTACATTGTCTGCTGGGTTTC#GAAATACACGCAGACGTGTGTGCA#.((((((.(((((((((.(((((#))))).)).))))))))))).)).	1245	1269	1	-20.4	1	2.97E-05	0.574	0	0	-6.106959767	20	24	11	3UTR		0	0
rno-miR-487b-5p	NM_001159739	Gsta3	AGTGGTTATCCCTGTCCTCTTCG#GGCAGGGATAATCATTT#((((((((((((((((.......#)))))))))))))))).	1395	1412	1	-23.8	1	3.62E-05	0.529	0	0	-3.937574446	16	17	16	3UTR		0	0
rno-miR-664-2-5p	NM_001159739	Gsta3	CTGGCTGGGGAAAATGATTGG#CAGGGATAATCATTTACCCAGCCC#..(((((((..(((((((((.#.))))))))).))))))).	1397	1421	1	-22.8	1	0.003862348	0.588	0	0	-9.024281663	16	19	9	3UTR		0	0
rno-miR-410-3p	NM_001159739	Gsta3	AATATAACACAGATGGCCTGT#ACATGTTTTCTAAGGCTTCTGTGTTAA#....(((((((((.(((((..#.)))))))))))))).	967	994	1	-19.8	0	0.00339739	0.632	0	0	-10.40340239	14	16	14	3UTR		0	0
rno-miR-423-3p	NM_001159739	Gsta3	AGCTCGGTCTGAGGCCCCTCAGT#GCTGGGATGCCATCTAGTTGAGTTA#(((((((.(((((((..((((((#))))))..))).)).))))))))).	1022	1047	1	-20.8	1	0.000175991	0.559	0	0	-6.484258456	20	25	9	3UTR		0	0
rno-miR-455-3p	NM_001159739	Gsta3	GCAGTCCACGGGCATATACACT#GTCTGTGGATTTCTGTA#(((((((((((((.........#)))))))))...)))).	1425	1442	1	-18.3	1	0.002157177	0.676	0	0	-5.762913004	13	17	9	3UTR		0	0
rno-miR-873-5p	NM_001159739	Gsta3	GCAGGAACTTGTGAGTCTCCT#AGACATGACTCATGAGGAATTGCT#((((...((((((((((....#.))))))))))...)))).	1001	1025	1	-19.4	0	0.006231032	0.618	0	0	-11.50125692	14	19	10	3UTR		0	0
rno-miR-105	NM_001159739	Gsta3	CAAGTGCTCAGATGTCTGTGGT#CCTTTCTAGTGAAATACACGCAGACGTGTGTGCACTC#..(((((.((.(((((((((((#.)).))))))))).)).))))).	1235	1272	1	-25.7	0	0.00057441	0.574	0	0	-10.09541012	18	23	9	3UTR		0	0
rno-miR-293-3p	NM_001159739	Gsta3	AGTGCCGCAAAGTTTGCAGTGT#ACACGCAGACGTGTGTGCACTC#(((((((((..((((((.((((#)))))))))).)))).))))).	1250	1272	1	-23.1	1	0.00057441	0.574	0	0	-8.00485539	19	22	10	3UTR		0	0
rno-miR-667-5p	NM_001159739	Gsta3	CGGTGCTGGTGGAGCAGTGAGCAC#TTCAATTACTCCGTCAGTACA#..((((((((((((...((((...#))))....)))))))))))).	1318	1339	1	-19.1	1	0.1468772	0.676	0	0	-5.92549936	16	21	12	3UTR		0	0
rno-miR-3543	NM_001159739	Gsta3	CAGGAGTCGAGTGATGGTTCAAA#GAGCAGTCATTCTTCCTGG#((((((..(((((((.((((...#)))).))))))))))))).	1354	1373	1	-20.7	0	0.001647296	0.559	0	0	-8.027944991	17	19	13	3UTR		0	0
rno-miR-3558-3p	NM_001159739	Gsta3	ACTGTGGAGGGTTTCTATGT#ACGTAGAAACCCTCG#......((((((((((((((#)))))))))))))).	1174	1189	1	-22.9	0	0.004744772	0.574	0	0	-15.5665584	14	15	14	3UTR		0	0
rno-miR-6216	NM_001159739	Gsta3	GATACACAGAGGCAGGAGGAGAA#TTTTCTAAGGCTTCTGTGTT#...((((((((((...((((((.#))))))...)))))))))).	972	992	1	-21.1	0	0.002600663	0.647	0	0	-8.339878752	16	20	10	3UTR		0	0
rno-miR-3064-5p	NM_001159739	Gsta3	TGGCTGTTGTGGTGTGCAAA#TGTACCCACAAAGCCAGCCT#.(((((((((((.(((((..#)))))))))))...))))).	885	905	1	-22.5	1	0.05028701	0.559	0	0	-5.08245545	16	20	11	3UTR		0	0
rno-miR-762	NM_001159739	Gsta3	GCGGGGCTAGGGCCGGGA#CCAGCCTCAGAAAGCTCTGCA#((((((((.((((.((..#)).)))).....)))))))).	898	919	1	-20.7	1	0.005169642	0.588	0	0	-5.850804022	14	21	8	3UTR		0	0
rno-miR-323-5p	XM_039084048	Gsta3	AGGTGGTCCGTGGCGCGTTCGC#GAATATCACCACCTTTTGACTCAAGAGCGTCACGGAGAAAGTAACACGTCAGAAAATATTCTGCCC#.(((((((((((((((.((...#.)).))))))))))........................))))).	534	600	1	-21.4	1	0.000925248	0.441	0	0	-3.793324837	17	44	10	3UTR		0	0
rno-miR-326-5p	XM_039084048	Gsta3	GGGGGCAGGGCCTTTGTGAA#TCAGAAAATATTCTGCCCCTC#((((((((((..(((.(((.#))).)))...)))))))))).	582	603	1	-20.4	1	0.001141769	0.456	0	0	-10.34220131	16	21	10	3UTR		0	0
rno-miR-328a-3p	XM_039084048	Gsta3	CTGGCCCTCTCTGCCCTTCCGT#TGGAAGGAAAGAGACAGGGAGGAGATGTAAAGGGGGAAAATTGCCAGG#(((((((((((((((((((((.#))))))).....).))))))))....................))))).	692	740	1	-27.1	1	0.001925355	0.544	0	0	-3.937574446	21	48	8	3UTR		0	0
rno-miR-329-5p	XM_039084048	Gsta3	AGAGGTTTTCTGGGTCTCTGTTTC#GGGACAGAGGGCCATCAGAAGACCA#...(((((((((((((((((((((#)))))))))).))..))))))))).	617	642	1	-27.2	0	0.000187527	0.485	0	0	-6.514540194	21	25	10	3UTR		0	1
rno-miR-339-5p	XM_039084048	Gsta3	TCCCTGTCCTCCAGGAGCTCACG#CGTGGAGGCCCGGGACAGAGGGC#((((((((((...((.(((((((#))))..)))))))))))).))).	606	629	1	-22.4	1	6.47E-08	0.456	0	0	-11.63133192	19	23	12	3UTR		0	0
rno-miR-349	XM_039084048	Gsta3	CAGCCCTGCTGTCTTAACCTCT#GGAGGCCCGGGACAGAGGGCC#..(((((.(((((((..(((((#)))))...)))))))))))).	609	630	1	-25.1	0	1.13E-07	0.456	0	0	-7.503684729	17	21	12	3UTR		0	0
rno-miR-351-5p	XM_039084048	Gsta3	TCCCTGAGGAGCCCTTTGAGCCTGA#CGGGACAGAGGGCCATCAGA#...((((.(.((((((((..((((.#)))).))))))))).)))).	616	636	1	-24	0	0.00013609	0.456	0	0	-10.07068159	17	20	9	3UTR		0	0
rno-miR-103-1-5p	XM_039084048	Gsta3	GGCTTCTTTACAGTGCTGCCTTGT#ACAGGGAGGAGATGTAAAGGGGG#..((((((((((...((.((((((#)))))).))...)))))))))).	705	728	1	-20.9	1	0.07201778	0.5	0	0	-7.83842081	18	23	10	3UTR		0	0
rno-miR-125a-3p	XM_039084048	Gsta3	ACAGGTGAGGTTCTTGGGAGCC#CTCAAGAGCGTCACG#....((((.(((((((((....#))))))))).)))).	553	568	1	-20.9	0	0.002889045	0.603	0	0	-10.60295213	13	15	9	3UTR		0	0
rno-miR-208a-5p	XM_039084048	Gsta3	GAGCTTTTGGCCCGGGTTATAC#GTGGAGGCCCGGGACAGAGGGCCA#(..((((((.((((((((.(((#)))..)))))))).))))))..).	607	631	1	-23.5	0	7.02E-06	0.441	0	0	-7.901296271	18	24	8	3UTR		0	1
rno-miR-320-5p	XM_039084048	Gsta3	GCCTTCTCTTCCCGGTTCTTCC#GGAAGGAAAGAGACAGGGAGGAGATGTAAAGGG#.((((((((((((..(((((((#)))))))........))))))))).....))).	693	726	1	-23.4	1	0.09963378	0.5	0	0	-5.385614315	19	33	9	3UTR		0	0
rno-miR-370-5p	XM_039084048	Gsta3	CAGGTCACGTCTCTGCAGTTACAC#TAATGGCAGAGGCGTGGA#....((((((((((((.((((...#)))).)))))))))))).	678	696	1	-22.9	0	0.01224464	0.544	0	0	-9.546562469	16	18	12	3UTR		0	0
rno-miR-423-5p	XM_039084048	Gsta3	TGAGGGGCAGAGAGCGAGACTTTT#TTCTGCCCCTCAT#((((((((((((............#)))))))))))).	592	605	1	-23.4	1	0.001309268	0.456	0	0	-7.052043617	12	13	12	3UTR		0	0
rno-miR-455-3p	XM_039084048	Gsta3	GCAGTCCACGGGCATATACACT#GTGGAGGCCCGGGACA#...((((.(((((.....(((.#)))...))))))))).	607	623	1	-21	0	2.49E-05	0.485	0	0	-10.65351368	12	16	9	3UTR		0	0
rno-miR-504	XM_039084048	Gsta3	AGACCCTGGTCTGCACTCTGTC#GACAGAGGGCCATCAGAAGACCATTGGTTC#.((((.((((((((.(((((((#))))))).)).......))))))..)))).	619	649	1	-23.1	0	0.004413933	0.5	0	0	-6.429733159	19	30	7	3UTR		0	0
rno-miR-3573-5p	XM_039084048	Gsta3	TGAGGGGCAGTGATAGAAAGGA#GTCAGAAAATATTCTGCCCCTCAT#((((((((((.((((.......#.)))))))))))))).	581	605	1	-21.8	1	0.001309268	0.456	0	0	-6.995398002	14	16	14	3UTR		0	0
rno-miR-3584-3p	XM_039084048	Gsta3	GCCCGCATCTCTGGATCCC#GGGAGGAGATGTAAAGGGG#.(((((((((((...((((#))))))))))))...))).	708	727	1	-19.7	1	0.08321203	0.485	0	0	-6.674744928	15	19	12	3UTR		0	0
rno-miR-702-3p	XM_039084048	Gsta3	TGCCCACCCTTTACCCCACTCCA#GGCGTGGAAGGAAAGAGACAGGGAGGAGATGTAAAGGGGGA#...((.((((((((.(..((((.#.))))..)..)))))))))).	688	729	1	-21.8	0	0.07175143	0.5	0	0	-9.150948515	15	21	10	3UTR		0	0
rno-miR-3593-5p	XM_039084048	Gsta3	TGGCCTCCGCAGGGTTGAAGCT#AGCGTCACGGAGAAAGTAACACGTCAGAAAATATTCTGCCCCTCATACGTGGAGGCCC#.(((((((((.((((.(((...#.))).)))).......))))))))).	559	617	1	-24.7	1	0.001467607	0.441	0	0	-6.851148393	16	26	9	3UTR		0	0
rno-miR-3594-3p	XM_039084048	Gsta3	CACACCGCCTCTGCCCGCTAGT#AGCATCTACAATAATGGCAGAGGCGTGG#..((.((((((((((.......#.)))))))))))).	667	695	1	-23.3	0	0.01152565	0.544	0	0	-9.309086974	12	14	12	3UTR		0	0
rno-miR-328b-3p	XM_039084048	Gsta3	CTGGCCCTCTCTGCCCTA#TGGAGGCCCGGGACAGAGGGCCAT#.(((((((((.(.(((..#.)))).))))))))).	608	632	1	-22.9	1	3.31E-05	0.426	0	0	-7.907229925	13	16	9	3UTR		0	0
rno-miR-328b-3p	XM_039084048	Gsta3	CTGGCCCTCTCTGCCCTA#AGAGACAGGGAGGAGATGTAAAGGGGGAAAATTGCCAGG#((((((((((((((.((.#)).).))))))))....................))))).	701	740	1	-19.6	1	0.001925355	0.544	0	0	-4.673024006	16	39	8	3UTR		0	0
rno-miR-1199-5p	XM_039084048	Gsta3	TCTGAGTCCGGGTCGCGCGG#CGTGGAGGCCCGGGACAGAG#((((..((((((((.((((.#))))..)))))))).)))).	606	626	1	-24	0	5.62E-05	0.485	0	0	-10.69301994	16	20	8	3UTR		0	0
rno-miR-6328	XM_039084048	Gsta3	AGGCCTGCTCTGAGCCCCCGC#GTGGAGGCCCGGGACAGAGGGCCA#.(((((.(((((.(((.((((#)))).))).)))...)).))))).	607	631	1	-23.7	0	7.02E-06	0.441	0	0	-6.626141985	17	24	5	3UTR		0	0
rno-miR-652-5p	XM_006254999	Cndp2	ACAACCCTAGGAGGGGGTGCCAT#TGGTGTTCCCTCCTGTTGTTGC#.((((..(((((((((((((((.#)))))))))))))))..)))).	2048	2070	0.953846154	-25.7	0	0.02920614	0.441	0	0	-7.237970133	19	22	15	3UTR		0	0
rno-miR-150-3p	XM_006254999	Cndp2	CTGGTACAGGCCTGGGGGA#CCCTCAGAGTTTGTCCCAA#.(((.(((((((((((((.#))))))).)))))).))).	2070	2089	0.961538462	-23.5	0	0.02525272	0.441	0	0	-7.912362012	16	19	7	3UTR		0	0
rno-miR-328b-3p	XM_006254999	Cndp2	CTGGCCCTCTCTGCCCTA#GGTGGCAGGGCGTGGCCT#..(((((.(((((((((.#)).))))))).).)))).	1836	1854	0.961538462	-22.9	0	2.73E-07	0.412	0	0	-7.270635649	14	18	7	3UTR		0	0
rno-miR-3099	XM_006254999	Cndp2	TAGGCTAGAAAGAGGTTGGGGA#TCCCCATCTCTTTCTCAGGTCA#..(((((((((((((.((((((#)))))))))))))))..)))).	1685	1707	0.961538462	-25.6	1	0.05556102	0.544	0	0	-5.1900498	19	22	15	3UTR		0	0
rno-miR-139-5p	XM_006254999	Cndp2	TCTACAGTGCACGTGTCTCCAG#TGGTGACCGTCACTGTGC#..(((((((.(((.(((.(((.#))).))))))))))))).	1994	2012	0.991452991	-20.9	1	0.000177238	0.471	0	0	-7.056347105	16	18	13	3UTR		0	0
rno-miR-330-5p	XM_006254999	Cndp2	TCTCTGGGCCTGTGTCTTAGGC#GTCTGTGGGAGGCGTTGACCATCGTGGACTGAGGCTCAGGGAA#(((((((((((..((((..((.#.))..))))..))))))))))).	1899	1942	1	-25.2	1	0.00010405	0.441	0	0	-8.573508368	17	23	11	3UTR		0	0
rno-miR-339-3p	XM_006254999	Cndp2	TGAGCGCCTCGACGACAGAGCCA#GCTCCAGGTCTGTGGGAGGCGTTGAC#(.((((((((..(.(((((.((.#.))))))).))))))))).).	1892	1918	1	-23.9	1	7.15E-05	0.426	0	0	-12.12966803	17	21	9	3UTR		0	0
rno-miR-342-3p	XM_006254999	Cndp2	TCTCACACAGAAATCGCACCCGT#GGGGGTGGCAGGGCGTGGCCTGTGTGAC#..((((((((...((((.(((((#.)).))).)))).)))))))).	1833	1861	1	-21.7	1	8.85E-06	0.397	0	0	-12.41770912	17	22	8	3UTR		0	0
rno-miR-345-3p	XM_006254999	Cndp2	CCCTGAACTAGGGGTCTGGAGA#CTCCAGGTCTGTGGGAGGCGTTGACCATCGTGGACTGAGGCTCAGGGA#((((((.(((.((((((((((.#)))))))))).)))...........................)))))).	1893	1941	1	-23.6	0	3.88E-05	0.456	0	0	-8.306035456	19	48	10	3UTR		0	0
rno-miR-346	XM_006254999	Cndp2	TGTCTGCCTGAGTGCCTGCCTCT#AGTGGAAGTTTCTTTTCCCCATCTCTTTCTCAGGTCACAGGCAGACAG#((((((((((.(.(((((.....#.)))))).)))))))))).	1670	1718	1	-25.3	1	0.001604352	0.5	0	0	-8.051479534	16	19	10	3UTR		0	0
rno-miR-129-2-3p	XM_006254999	Cndp2	AAGCCCTTACCCCAAAAAGCAT#TGACTGGCCATGATTGGGGGTGGCAGGGCG#..(((((((((((.........#.))))))..))))).	1818	1848	1	-20.1	1	3.50E-06	0.426	0	0	-6.782339277	11	15	6	3UTR		0	0
rno-let-7i-3p	XM_006254999	Cndp2	CTGCGCAAGCTACTGCCTTGCT#GGCAGGGCGTGGCCTGTGTG#..(((((.(((((.((((((((#))))))))))))).))))).	1839	1859	1	-27.3	0	4.47E-06	0.382	0	0	-8.127475566	18	20	13	3UTR		0	0
rno-miR-25-5p	XM_006254999	Cndp2	AGGCGGAGACACGGGCAATTGC#GCAGGGCGTGGCCTGTGTGACTTCACCTC#(((.((((((((((((..((((#))))......))))))))..)))).))).	1840	1869	1	-22.1	0	9.00E-05	0.412	0	0	-6.969596721	19	29	8	3UTR		0	0
rno-miR-25-3p	XM_006254999	Cndp2	CATTGCACTTGTCTCGGTCTGA#GGACTGAGGCTCAGGGAATGT#((((.(.((.((((((((((..#))))))))))..))).)))).	1924	1945	1	-20.3	0	0.000242071	0.441	0	0	-10.84280462	17	21	10	3UTR		0	0
rno-miR-27b-5p	XM_006254999	Cndp2	AGAGCTTAGCTGATTGGTGAACAG#CTGTCACTAGGTAGGGTAGGGTCA#.((.((((.((..((((((.((((#))))))))))...)).)))).)).	1743	1767	1	-19.9	0	0.005072195	0.471	0	0	-12.51767069	18	24	10	3UTR		0	0
rno-miR-27a-5p	XM_006254999	Cndp2	AGGGCTTAGCTGCTTGTGAGCA#GGTCACAGGCAGACAGGCA#...((((..((((((((((.(.#).))))))))))..)))).	1702	1721	1	-24.9	0	0.003147163	0.485	0	0	-9.884564781	15	19	10	3UTR		0	0
rno-miR-31a-5p	XM_006254999	Cndp2	AGGCAAGATGCTGGCATAGCTG#CAGCTGTGTCAGGCAGTTACGAGTGTTCAGTACTGAGGCCTA#((((....((((((((((((((#)))))))))))).))......................)))).	1765	1807	1	-23.6	0	0.000322253	0.5	0	0	-13.81489185	18	42	12	3UTR		0	0
rno-miR-33-3p	XM_006254999	Cndp2	CAATGTTTCCACAGTGCATCA#GAAGTAGCCAGAGTCCAAAAGCTCCAGGTCTGTGGGAGGCGTTGA#((((((((((((((.((....#.)))))))).)))))))).	1872	1917	1	-18.4	1	0.000563424	0.426	0	0	-4.673024006	16	19	8	3UTR		0	0
rno-miR-128-3p	XM_006254999	Cndp2	TCACAGTGAACCGGTCTCTTT#GGTGACCGTCACTGTGC#.((((((((..(((((.((..#)).))))))))))))).	1995	2012	1	-20.4	1	0.000177238	0.471	0	0	-7.860605781	15	17	13	3UTR		0	0
rno-miR-134-5p	XM_006254999	Cndp2	TGTGACTGGTTGACCAGAGGGG#TGCCTCCAGCTGTCACTAGGTAGGGTAGGGTCAGCTGTGTCAGGCAGTTACGA#((((((((.((((((((..((.#.))..))).))))).)))))))).	1734	1787	1	-23.4	1	0.05342261	0.485	0	0	-4.993964104	18	24	8	3UTR		0	0
rno-miR-150-3p	XM_006254999	Cndp2	CTGGTACAGGCCTGGGGGA#CTCCAGGTCTGTGGGAGGCGTTGACCAT#.((((((((((((((((..#))))))))))))...........)))).	1893	1921	1	-23.9	1	4.47E-05	0.426	0	0	-3.793324837	16	28	12	3UTR		0	0
rno-miR-154-5p	XM_006254999	Cndp2	TAGGTTATCCGTGTTGCCTTCG#TGGGGGTGGCAGGGCGTGGCCTGT#((((((((((.(((((((((((#))))))))))).)).)))))))).	1832	1856	1	-25.8	1	1.58E-06	0.397	0	0	-6.762348922	21	24	11	3UTR		0	0
rno-miR-181b-2-3p	XM_006254999	Cndp2	CTCACTGGTCAATGAATGCAAA#GGAGGCGTTGACCATCGTGGA#.(((((((((((((..(.(...#).)..)))))))))..)))).	1906	1927	1	-18.3	1	0.000235285	0.456	0	0	-4.761823478	15	21	9	3UTR		0	0
rno-miR-208a-5p	XM_006254999	Cndp2	GAGCTTTTGGCCCGGGTTATAC#GTGGCCTGTGTGACTTCACCTCCAGGAAGTAGCCAGAGTCCAAAAGCTCC#(((((((((((.(.((((((..#.)))))).).).)))))))))).	1847	1897	1	-23.2	1	0.001500683	0.426	0	0	-8.141217673	18	23	10	3UTR		0	0
rno-miR-222-3p	XM_006254999	Cndp2	AGCTACATCTGGCTACTGGGT#ACCCAGTAGCTCCTTGTGCTG#(((.(((...(((((((((((#)))))))))))...)))))).	1962	1983	1	-25	0	0.000787717	0.456	0	0	-11.58212778	17	21	11	3UTR		0	0
rno-miR-290	XM_006254999	Cndp2	TCTCAAACTATGGGGGCA#GTCCCCATAGA#.......((((((((((.#)))))))))).	2091	2102	1	-19.2	0	0.008378912	0.485	0	0	-17.11024494	10	11	10	3UTR		0	0
rno-miR-483-5p	XM_006254999	Cndp2	AAGACGGGAGAAGAGAAGGGAG#TTCCCCATCTCTTTCTCAGGTCA#..(((..(((((((((.(((((#)))))..)))))).)))..))).	1684	1707	1	-21.1	0	0.05556102	0.544	0	0	-8.401646015	17	23	6	3UTR		0	0
rno-miR-370-5p	XM_006254999	Cndp2	CAGGTCACGTCTCTGCAGTTACAC#GTGTTCAGTACTGAGGCCTACTGAAGACAATTGACTGGCCATGATTGGGGGTGGCAGGGCGTGGCCTGT#(((((((((((.((((........#.))))))))))))))).	1787	1856	1	-27.2	1	1.58E-06	0.397	0	0	-7.284377756	15	17	15	3UTR		0	0
rno-miR-503-3p	XM_006254999	Cndp2	GGAGTATTGTTTCCGCTGCCTGG#CAGGCAGACAGGCAAGAATGGAGACAATGCCTCCA#((((((((((((((((((((((.#)))))))...........)))))))))))).))).	1707	1742	1	-31.3	1	1.23E-05	0.441	0	0	-3.937574446	22	35	12	3UTR		0	0
rno-miR-423-5p	XM_006254999	Cndp2	TGAGGGGCAGAGAGCGAGACTTTT#CTCCTGTTGTTGCCCCTCAG#(((((((((((.((.(((......#))))).))..))))))))).	2057	2077	1	-23.6	1	0.006104864	0.471	0	0	-8.019827316	16	20	9	3UTR		0	0
rno-miR-598-5p	XM_006254999	Cndp2	GCGGTGATGCCGATGGTGCGAG#CTCCTTGTGCTGTGACAGCACCATGGTGACCGTCACTGTG#(((((((((((.(((((((...#.))))))))))....)))))))).	1971	2011	1	-25.3	1	4.45E-05	0.471	0	0	-7.284377756	18	24	10	3UTR		0	0
rno-miR-708-5p	XM_006254999	Cndp2	AAGGAGCTTACAATCTAGCTGGG#CCCAGTAGCTCCTTG#((((((((.........((((((#)))))))))))))).	1963	1978	1	-19.9	1	0.000169086	0.471	0	0	-15.52251753	14	15	14	3UTR		0	0
rno-miR-760-3p	XM_006254999	Cndp2	CGGCTCTGGGTCTGTGGGGA#TCCCCATAGAAGCACCAGTCCAGCTGC#((((((((((((((((((((#)))))))))..)).))))...))))).	2092	2119	1	-26.2	1	0.001252634	0.544	0	0	-3.937574446	20	27	9	3UTR		0	0
rno-miR-873-5p	XM_006254999	Cndp2	GCAGGAACTTGTGAGTCTCCT#GGAGTACCGTTCCTGCC#((((((((..(((...((((.#))))))).)))))))).	1611	1628	1	-19.3	1	0.008128329	0.485	0	0	-8.061809131	15	17	8	3UTR		0	0
rno-miR-92b-5p	XM_006254999	Cndp2	AGGGACGGGACGCGGTGCAGTGTT#CGGAGTACCGTTCCTGCCCA#.(((.(((((.(((((((..((..#))..))))))))))))))).	1610	1630	1	-24.5	0	0.004102609	0.471	0	0	-10.73713649	17	20	15	3UTR		0	0
rno-miR-653-3p	XM_006254999	Cndp2	TTCACTGGGGTTTGTTTCACTA#AGGAAATGAGCACCCAGTA#...(((((((((((((((.((.#))))))))))).)))))).	1951	1970	1	-20.2	0	0.0004425	0.456	0	0	-6.514540194	17	19	11	3UTR		0	0
rno-miR-668	XM_006254999	Cndp2	TGTCACTCGGCTCGGCCCACTACC#GGTGGCAGGGCGTGGCCTGTGTGACT#.(((((.(((((..((((.(((((#)))))..))))..)))).).))))).	1836	1862	1	-29.3	0	8.04E-06	0.397	0	0	-7.482981902	19	26	5	3UTR		0	0
rno-miR-668	XM_006254999	Cndp2	TGTCACTCGGCTCGGCCCACTACC#GGTAGGGTAGGGTCAGCTGTGTCAGGCAG#((((((.(((((.(((((.(((((#)))))....)))))))))).))..)))).	1752	1781	1	-24.3	0	1.76E-05	0.456	0	0	-6.770391594	21	29	10	3UTR		0	0
rno-miR-678	XM_006254999	Cndp2	GTCTCGGGGCAAGGACTGGAGG#CCTCCTGTTGTTGCCCCTCAGAGT#..((((((((((.(((.(((((#))))).))).)))))))...))).	2056	2080	1	-29.1	1	0.006923783	0.456	0	0	-6.246131332	18	24	7	3UTR		0	0
rno-miR-496-5p	XM_006254999	Cndp2	AGGTTGTCCATGGTGTGTTC#GAGCACCCAGTAGCTCCTTGTGCTGTGACAGCACCATGGTGACCG#.(((((.((((((((((((.#.)))).))))))))))))).	1958	2003	1	-22.7	0	4.61E-07	0.471	0	0	-5.337011372	17	20	13	3UTR		0	0
rno-miR-3543	XM_006254999	Cndp2	CAGGAGTCGAGTGATGGTTCAAA#GACCATCACTGGTGTTCCCTCCTGT#((((((.(.((((((((((....#)))))))))).)......)))))).	2039	2064	1	-23.2	0	0.001770262	0.485	0	0	-6.537650639	17	25	10	3UTR		0	0
rno-miR-3551-5p	XM_006254999	Cndp2	TCTTCACCATGGTGTTTTTGACAT#TGTGACAGCACCATGGTGAC#...(((((((((((((..(.(((.#))).).))))))))))))).	1981	2001	1	-23.5	0	6.93E-07	0.471	0	0	-6.514540194	17	20	13	3UTR		0	0
rno-miR-3557-3p	XM_006254999	Cndp2	ACACAGGACCTGGAGTCAGGAG#GCTCCAGGTCTGTGG#.((((.((((((((((......#)))))))))))))).	1892	1907	1	-24.2	0	0.000109133	0.412	0	0	-5.694283599	14	15	14	3UTR		0	0
rno-miR-1949	XM_006254999	Cndp2	TATACCAGGATGTCAGCATAGTT#ACTGTGCTCTGTATCCCATCTTAAGACCCTTGCTGACCATCACTGGTGTT#.(((((((((((((((((.....#.))))))).))).))))))).	2005	2055	1	-23.9	1	0.002010285	0.5	0	0	-3.793324837	17	21	7	3UTR		0	0
rno-miR-1188-5p	XM_006254999	Cndp2	TGGTGTGAGGTTGGGCCAGGA#CTGGCCATGATTGGGGGTGGCAGGGCGTGGCCTGTGTGACTTCACCTCCAG#(((.((((((((((((((.(.#.).))))))....))))))))..))).	1821	1872	1	-25.3	0	6.75E-05	0.382	0	0	-6.969596721	18	27	8	3UTR		0	0
rno-miR-3573-5p	XM_006254999	Cndp2	TGAGGGGCAGTGATAGAAAGGA#TCCCATCTTAAGACCCTTGCTGACCATCACTGGTGTTCCCTCCTGTTGTTGCCCCTCAG#((((((((((((((((...(((#.)))...)))))))))))))))).	2018	2077	1	-26.4	1	0.006104864	0.471	0	0	-3.937574446	19	24	16	3UTR		0	0
rno-miR-328b-3p	XM_006254999	Cndp2	CTGGCCCTCTCTGCCCTA#GGTAGGGTAGGGTCAGC#(((((((((((((((...#))))))).)))))))).	1752	1769	1	-25.1	1	0.000251439	0.471	0	0	-4.170623527	15	17	8	3UTR		0	0
rno-miR-6215	XM_006254999	Cndp2	TTTAGGGTTGCAGAGCCAGG#CTGTGCTCTGTATCCCA#....(((.(((((((((((.#))).)))))))).))).	2006	2023	1	-23.8	0	0.02873642	0.471	0	0	-11.8601974	14	17	8	3UTR		0	0
rno-miR-6316	XM_006254999	Cndp2	CATGTCTGTCTCTGTGGCACACA#GTGGAAGTTTCTTTTCCCCATCTCTTTCTCAGGTCACAGGCAGACAGGCAA#..((((((((((((((((.....#.)))))))..))))))))).	1671	1722	1	-23.8	1	0.003473172	0.485	0	0	-4.957000719	16	20	9	3UTR		0	0
rno-miR-6317	XM_006254999	Cndp2	GTGAACCTGAGAGAAAGGCTC#GGGAAAGTGGAAGTTTCTTTTCCCCATCTCTTTCTCAGGTCACA#(((.((((((((((.(((...#.))).))))))))))))).	1665	1709	1	-20.8	0	0.04350816	0.515	0	0	-7.705046281	16	19	13	3UTR		0	0
rno-let-7g-3p	XM_006254999	Cndp2	CTGTACAGGCCACTGCCTTGC#GCAGGGCGTGGCCTGTGT#...((((((((((.(((((((#))))))))))))))))).	1840	1858	1	-31.2	0	4.47E-06	0.382	0	0	-7.371380111	17	18	17	3UTR		0	0
rno-miR-149-3p	XM_006254999	Cndp2	GGGACGGGGGCGGTGCTG#AGTACCGTTCCTGCCCA#(((.(((((((((((((.#)))))))))))))))).	1613	1630	1	-28.8	0	0.004102609	0.471	0	0	-6.969596721	16	17	16	3UTR		0	0
rno-miR-1843b-5p	XM_006254999	Cndp2	ATGGAGGTCTCTGTCTGACTTAG#AGGCAGACAGGCAAGAATGGAGACAATGCCTCCAG#.(((((((.((((((((.(((..#)))))))))))................))))))).	1708	1743	1	-21.4	1	2.09E-05	0.456	0	0	-4.849714496	18	35	11	3UTR		0	0
rno-miR-1956-3p	XM_006254999	Cndp2	TGGCTGGCACCTGGACGT#GTCCAGCTGCAGCTAC#(((((.(((.((((((..#)))))).)))))))).	2109	2125	1	-20.9	0	3.66E-05	0.529	0	0	-7.081039676	14	16	8	3UTR		0	0
rno-miR-3084a-3p	XM_006254999	Cndp2	TTCTGCCAGTCCCCTTCAGACA#TGGCCATGATTGGGGGTGGCAGGGC#((((((((.((((..(((....#.)))..)))).)))))))).	1822	1847	1	-23.5	1	4.52E-05	0.426	0	0	-6.586253582	15	20	8	3UTR		0	0
rno-miR-299a-3p	NM_001011995	Tuba1c	TATGTGGGACGGTAAACCGCT#GTGGTCTCATCTTTGTCCTTGCGTGCGTTTTAACTGTCCTATAC#..((((((((((((((.(((.#.))).)))).)))))))))).	1458	1502	1	-20.2	1	0.1942972	0.603	0.1273046	0.369055015	-4.957000719	17	21	10	3UTR		0	0
rno-miR-423-5p	NM_001011995	Tuba1c	TGAGGGGCAGAGAGCGAGACTTTT#GGTCTCATCTTTGTCCTTG#..(((((((((((..((((((...#)))))).))))))))))).	1460	1479	1	-24	1	0.07139238	0.559	0.129309364	0.319023401	-6.549290197	17	19	11	3UTR		0	0
rno-miR-500-3p	NM_001011995	Tuba1c	AATGCACCTGGGCAAGGGTTCA#ATCTTTGTCCTTGCGTGCGTTT#((((((((.((((((((((...#))))))))))..).))))))).	1466	1488	1	-20.4	1	0.0550743	0.574	0.3004169	0.333908836	-4.993964104	18	22	10	3UTR		0	0
rno-miR-299b-3p	NM_001011995	Tuba1c	TATGTGGGACGGTAAAC#GTTTTAACTGTCCTATAC#..(((((((((((....#.))))))))))).	1484	1502	1	-15.6	1	0.1942972	0.603	0.297710545	0.138744187	-6.782339277	11	13	11	3UTR		0	0
rno-miR-1188-5p	NM_001011995	Tuba1c	TGGTGTGAGGTTGGGCCAGGA#TCCTGTGCTGCAACTTTACACCT#.((((((((((((((((((((#))))).))).)))))))))))).	1433	1456	1	-29.2	1	0.009180438	0.529	-0.127802841	0.599779428	-3.793324837	20	23	12	3UTR		0	0
rno-miR-483-5p	NM_001013886	Tubb2b	AAGACGGGAGAAGAGAAGGGAG#TCTTTCTGAACTCCTGTTG#..((((((((...(((((((..#)))))))...)))))))).	1632	1651	0.961538462	-18.9	1	0.02340578	0.647	1.0280902	1.139722396	-12.41770912	15	19	8	3UTR		0	0
rno-miR-339-3p	NM_001013886	Tubb2b	TGAGCGCCTCGACGACAGAGCCA#TGTGCTGGGTCTCTGGTGCTCT#.(((((((..((.(((..(((((#)).)))..))))).))))))).	1546	1568	0.974358974	-21.8	1	1.13E-05	0.544	1.63783	0.490616436	-7.381351577	17	22	7	3UTR		0	0
rno-miR-325-3p	NM_001013886	Tubb2b	TTTATTGAGCACCTCCTATCAA#GGTGGGGGGTCTTAATC#...((((((.((((((((((..#)))))))))))))))).	1483	1500	1	-21	0	0.001841712	0.5	0.27673603	-0.086853015	-7.757046662	16	17	16	3UTR		0	0
rno-miR-328a-5p	NM_001013886	Tubb2b	GGGGGGCAGGAGGGGCTCA#TGGGTCTCTGGTGCTCTTCA#((((((((..(((((((((#)))))))))..)))))))).	1551	1571	1	-23.6	1	0.000189262	0.559	0.144039889	0.516282967	-6.236470573	17	20	9	3UTR		0	0
rno-miR-328a-3p	NM_001013886	Tubb2b	CTGGCCCTCTCTGCCCTTCCGT#GGAGGGGGTGGGGGGTCT#..((((((((...(((((((..#)))))))..)))))))).	1477	1495	1	-27.5	1	0.01530801	0.5	-0.081545588	-0.124008164	-12.41770912	15	18	8	3UTR		0	0
rno-miR-344a-3p	NM_001013886	Tubb2b	TGATCTAGCCAAAGCCTGACTGT#GCAGTTGGAAGAAGGAGAATGGTCTTAGGTTTGTGCTGGGTCT#.((((((((..((((((((((((#.))))))..))))))..)))))))).	1515	1558	1	-23.1	1	9.48E-05	0.515	0.011342471	0.388865564	-7.860605781	20	26	8	3UTR		0	0
rno-miR-17-1-3p	NM_001013886	Tubb2b	ACTGCAGTGAAGGCACTTGTGG#TCTCTGGTGCTCTTCACTGTTGC#.(.((((((((((((((.(.((#)).).))))).))))))))).).	1555	1578	1	-21.6	0	0.00778907	0.588	1.513473	0.516904799	-5.350864312	18	23	9	3UTR		0	0
rno-miR-150-3p	NM_001013886	Tubb2b	CTGGTACAGGCCTGGGGGA#TCTTAGGTTTGTGCTGGG#(((((((((((((((((..#))))))))))))))))).	1537	1555	1	-23.3	1	9.61E-05	0.5	0.421922453	0.618109179	-3.937574446	17	18	17	3UTR		0	0
rno-miR-185-3p	NM_001013886	Tubb2b	TTTCCTCTGGTCCTTCTCT#GGAGGGGGTGGGGGGT#...(((((.(.((((((((#))))))))).))))).	1477	1493	1	-18.5	0	0.0496578	0.485	-0.05500625	0.033237796	-10.39570433	14	16	9	3UTR		0	0
rno-miR-212-5p	NM_001013886	Tubb2b	ACCTTGGCTCTAGACTGCTTACTG#AAGCAGGTTAGGGAAAGCTGAGGTG#((((((((((((..((((((....#))))))..)))....))))))))).	1449	1474	1	-22.4	1	0.01374671	0.426	0.031246731	0.55672706	-6.083544976	18	25	9	3UTR		0	0
rno-miR-483-3p	NM_001013886	Tubb2b	CACTCCTCCCCTCCCGTCTTGT#AAGGAGGGGGTGGGGGGT#....(((((((((((.((((..#)))).))))).)))))).	1475	1493	1	-24.7	0	0.0496578	0.485	0.263466358	-0.02448539	-9.779611549	15	18	6	3UTR		0	0
rno-miR-487b-5p	NM_001013886	Tubb2b	AGTGGTTATCCCTGTCCTCTTCG#GGAGGGGGTGGGGGGTCTTAATCT#...(((((((((((((((((((.#))))))))))))))....))))).	1477	1501	1	-21.2	0	0.00126613	0.5	0.049420448	0.137404795	-6.514540194	19	24	14	3UTR		0	0
rno-miR-146b-3p	NM_001013886	Tubb2b	CCTAGGGACTCAGTTCTGGTG#GCTGGGTCTCTGGT#.(((((((((((((.......#))))))))))))).	1549	1563	1	-20.2	1	1.84E-05	0.529	0.274695615	0.484836639	-4.761823478	13	14	13	3UTR		0	0
rno-miR-3542	NM_001013886	Tubb2b	AAGGCTCTTCTTTCCTTGCAG#GGAGGGGGTGGGGGGTCTTA#((((((((((.((((((.(..#).)))))).)))))))))).	1477	1497	1	-20.8	1	0.007784995	0.485	-0.09481517	-0.116709944	-6.762348922	17	20	10	3UTR		0	0
rno-miR-3547	NM_001013886	Tubb2b	TGAGCACCACCCCTCTCTCAGAT#GGAGGGGGTGGGGGGTCT#.((.(.(((((((.((((.....#)))))))))))..).)).	1477	1495	1	-23	0	0.01530801	0.5	0.326023414	-0.063631015	-9.583145791	14	18	11	3UTR		0	1
rno-miR-1188-3p	NM_001013886	Tubb2b	CGAGGCTCCCCACCACA#GTTAGGGAAAGCTGAGGTGAAAGGAGGGGGTGGGGGGTCTTA#.(((((((((((((...#.))))))))))))).	1455	1497	1	-26.1	1	0.007784995	0.485	0.058296746	0.612459677	-4.761823478	13	15	13	3UTR		0	0
rno-miR-1249	NM_001013886	Tubb2b	ACGCCCTTCCCCCCCTTCTTCA#GAAAGCTGAGGTGAAAGGAGGGGGTGGGGGGTC#..(((((((.((((((((((((#.)))).)))))))).))))))).	1461	1494	1	-30.1	1	0.02325298	0.485	-0.235678092	0.392182985	-6.199507188	19	23	8	3UTR		0	0
rno-miR-1843a-3p	NM_001013886	Tubb2b	TCTGATCGTTCACCTCCATACA#GGGGGTGGGGGGTCT#...((((.(((((((((.....#))))))))).)))).	1480	1495	1	-22	0	0.01530801	0.5	0.214810811	-0.03576464	-8.828175123	13	15	9	3UTR		0	0
rno-miR-3102	NM_001013886	Tubb2b	CTCTACTCCCTGCCCCAGCCA#GCTGAGGTGAAAGGAGGGGGTGGGGG#(((((((((((.(((((((..#)))).)).....).))))))))))).	1465	1491	1	-27	1	0.1878816	0.485	0.115086936	-0.001926877	-7.284377756	18	26	11	3UTR		0	0
rno-miR-1247-5p	NM_001013886	Tubb2b	ACCCGTCCCGTTCGTCCCCGGA#CTGAGGTGAAAGGAGGGGGTGGGG#.((((((((.(((.(((((((.#))).)).))..))).)))))))).	1466	1490	1	-23.9	1	0.1982074	0.471	0.276736037	-0.052351728	-5.892671223	18	24	8	3UTR		0	0
rno-miR-347	NM_001014161	Idh2	TGTCCCTCTGGGTCGCCCA#GGTGGCCTTTCTAGGGGATT#.((((((..((((((((..#)))))))).....)))))).	1464	1484	0.953846154	-21.1	1	0.004357689	0.603	2.47348705	2.101588661	-7.163349425	14	20	8	3UTR		0	0
rno-miR-328b-3p	NM_001014161	Idh2	CTGGCCCTCTCTGCCCTA#GGTAGAGGGTGGGCGT#.((.(((((((((((...#))))))))).)).)).	1432	1448	0.984615385	-20.5	0	4.05E-05	0.382	2.37137905	2.145903189	-7.058396193	13	16	9	3UTR		0	0
rno-miR-20a-3p	NM_001014161	Idh2	ACTGCATTACGAGCACTTACA#GTGGGTGCTCCGTACATGGTAGA#.((((..(((((((((((((.#)))))))))).)))....)))).	1415	1438	1	-21.3	0	0.00013179	0.382	1.794312864	2.019185408	-7.237970133	17	23	10	3UTR		0	0
rno-let-7i-5p	NM_001014161	Idh2	TGAGGTAGTAGTTTGTGCTGTT#GGCAGGAACGGTGCGCTTTACCTCAG#((((((((.(((..((((((((#.))))))))))))))))))).	1560	1586	1	-20.2	1	0.001421123	0.5	0.133500875	0.825610887	-7.139934635	19	21	19	3UTR		0	0
rno-miR-29b-5p	NM_001014161	Idh2	CTGGTTTCACATGGTGGCTTAG#CTGAGTCACGTGGTGCCAT#.((((.((((...(((((((((#))))))))))))).)))).	1624	1643	1	-19.9	0	0.001341409	0.647	1.040085222	0.305150605	-13.154992	17	19	13	3UTR		0	0
rno-miR-200a-3p	NM_001014161	Idh2	TAACACTGTCTGGTAACGATGT#ACACGAGGCAGGAACGGTGCGCTTTACCTCAGCCAGTCAGTGTG#..((((((.(((((........#.))))).)))))).	1554	1598	1	-18.3	1	0.000237993	0.529	0.083850167	0.83719605	-6.981889018	11	14	6	3UTR		0	0
rno-miR-429	NM_001014161	Idh2	TAATACTGTCTGGTAATGCCGT#GCCAGTCAGTGTG#..((((((.(((((........#))))).)))))).	1585	1598	1	-16.1	1	0.000237993	0.529	0.0764943	0.541740096	-6.981889018	11	13	6	3UTR		0	0
rno-miR-224-3p	NM_001014161	Idh2	AAATGGTGCCCTAGTGACTACA#TGTAATTTATATTGCCCTGAGTCACGTGGTGCCATA#..((((((((...((((((.((#.))))))))..)))))))).	1608	1644	1	-20.7	1	0.001154713	0.647	0.50312295	0.319350574	-12.41770912	16	20	8	3UTR		0	0
rno-miR-543-5p	NM_001014161	Idh2	AAGTTGCCCGCGTGTTTTTCG#AAAGCATGTGAGCAATTTC#(((((((.((((((((((...#)))))))))).))))))).	1524	1543	1	-17.8	1	0.000393398	0.559	1.5700282	1.260532369	-6.251209375	17	19	10	3UTR		0	0
rno-miR-664-1-5p	NM_001014161	Idh2	CTGGCTGGGGAAAAAGATTGG#CTTTACCTCAGCCAGT#((((((((((..((((.....#)))).)))))))))).	1575	1591	1	-20.5	1	0.01122177	0.529	0.379548	0.556635171	-10.10915223	14	16	10	3UTR		0	0
rno-miR-664-2-5p	NM_001014161	Idh2	CTGGCTGGGGAAAATGATTGG#CGGTGCGCTTTACCTCAGCCAGT#(((((((((((((.((((((.#)))).)).))).)))))))))).	1568	1591	1	-21.6	1	0.01122177	0.529	0.440074571	0.596907346	-4.794414364	19	23	10	3UTR		0	0
rno-miR-874-5p	NM_001014161	Idh2	CGGCCCCACGCACCAGGGTAA#TTGCCCTGAGTCACGTGGTGCCA#.(((.(((((.((((((((((#)))))))).))..))))).))).	1619	1642	1	-26.9	0	0.00059805	0.632	0.725798509	0.310054797	-10.73713649	18	23	8	3UTR		0	0
rno-miR-425-3p	NM_001014161	Idh2	ATCGGGAATATCGTGTCCGCC#GTGGACACGAGGCAGGAACGGTG#((((......((((((((((.#))))))))))........)))).	1550	1573	1	-20.3	0	0.000873569	0.471	0.247145968	0.957940587	-16.11378797	14	23	10	3UTR		0	0
rno-miR-770-5p	NM_001014161	Idh2	AGCACCACGTGTCTGGGCCACG#TGTGTTTTGCATACTGTAATTTATATTGCCCTGAGTCACGTGGTGCC#.((((((((((.((((((....#.))))..)).)))))))))).	1594	1641	1	-29.1	1	0.000730712	0.618	0.7414455	0.4236818	-7.140128147	16	21	10	3UTR		0	0
rno-miR-652-5p	NM_001014161	Idh2	ACAACCCTAGGAGGGGGTGCCAT#ATGGTAGAGGGTGGGCGTTGTAGCCCCCCTCTCTGGTGGC#....(((((((((((((((((..#.)))).......))))))).)))).)).	1430	1470	1	-26.6	0	1.94E-07	0.515	2.383782638	2.017954059	-9.546562469	17	28	7	3UTR		0	0
rno-miR-652-3p	NM_001014161	Idh2	AATGGCGCCACTAGGGTTGTG#GCATACTGTAATTTATATTGCCCTGAGTCACGTGGTGCCATA#.((((((((((((((((.(((#.))).))))))......)))))))))).	1602	1644	1	-25.4	1	0.001154713	0.647	0.535220027	0.310036985	-3.793324837	19	28	10	3UTR		0	0
rno-miR-1224	NM_001014161	Idh2	GTGAGGACTGGGGAGGTGGAG#CTTTACCTCAGCCAGTCA#.....((((((.(((((((((#)))))))))..)))))).	1575	1593	1	-23.2	0	0.001094698	0.544	0.745859556	0.594773614	-17.01240295	15	18	9	3UTR		0	0
rno-miR-1224	NM_001014161	Idh2	GTGAGGACTGGGGAGGTGGAG#CCCCTCTCTGGTGGCCTTTCT#(.((((((((((((((.((..#))))))))))))..)))).).	1455	1476	1	-21.2	1	0.005333464	0.559	2.406350088	2.033059174	-5.101250328	17	21	12	3UTR		0	0
rno-miR-764-5p	NM_001014161	Idh2	GGTGCTCACATGTCCTCCTCCA#TGGAGATGTTTTTTAAAGCATGTGAGCAA#..(((((((((((.(..(((((#)))))..).........))))))))))).	1510	1539	1	-21.2	1	0.002848069	0.603	0.938443636	1.220857326	-6.046889717	17	29	11	3UTR		0	0
rno-miR-666-5p	NM_001014161	Idh2	AGCGGGCACGGCTGTGAGAG#CTCCAGTGGGTGCTCCGTA#.((((((((.((((.(((..#)))))))..)))).)))).	1410	1429	1	-21.7	1	0.001350381	0.382	1.491608456	2.089537261	-5.771280866	15	19	7	3UTR		0	0
rno-miR-666-3p	NM_001014161	Idh2	GGCTGCAGCGTGATCGCCTGCTC#AGTGGGTGCTCCGTACATGGTAGAGGGTGGGCGTTGTAGCCC#(((((((((((.(((..(((((.#.)))))..)))..))))))))))).	1414	1456	1	-27.6	1	4.75E-08	0.397	2.498093545	2.040683764	-7.517426836	19	25	11	3UTR		0	0
rno-miR-678	NM_001014161	Idh2	GTCTCGGGGCAAGGACTGGAGG#CTCCAGTGGGTGCTCCGTACATGGTAGAGGGTGGGCG#(((((((((((...(((((((.#)))))))...)))))))...............)))).	1410	1447	1	-26.5	1	4.55E-05	0.382	2.045022835	2.170595031	-9.430348286	18	37	7	3UTR		0	0
rno-miR-3550	NM_001014161	Idh2	CCGAGCCCATCCCTGCCCTAG#TGGGTGCTCCGTACATGGTAGAGGGTGGGCGTTGT#.((((((((((((((((....#.))))).)))))))).))).	1416	1451	1	-25.4	1	0.000119831	0.368	1.787782172	2.090740068	-3.793324837	16	20	8	3UTR		0	0
rno-miR-3580-3p	NM_001014161	Idh2	TGACTAGGGTAGTATGAGTAGA#CTCAGCCAGTCAGTGTGTTTTGCATACTGTAATTTATATTGCCCTGAGTCAC#(((((((((((((((((((...#.)))))))))))))).))))).	1581	1633	1	-23.6	1	0.03190568	0.632	0.18315184	0.503122868	-3.937574446	19	22	14	3UTR		0	0
rno-miR-6314	NM_001014161	Idh2	AGGCACTGACAGATCTGATGGT#ACCTCAGCCAGTCAGTGTGTT#(.((((((((....((((.(((#)))))))...)))))))).).	1579	1600	1	-19	1	0.000561079	0.529	0.006615725	0.542843446	-13.41879864	16	21	8	3UTR		0	0
rno-miR-3099	NM_001014161	Idh2	TAGGCTAGAAAGAGGTTGGGGA#CCCCCCTCTCTGGTGGCCTT#.((((((...(((((..((((.#)))))))))....)))))).	1453	1473	1	-22.8	1	0.000362843	0.544	3.139881667	2.160186161	-8.638904973	15	20	9	3UTR		0	0
rno-miR-6329	NM_001014161	Idh2	AATGTGACTCAGCTATCTGAACA#TCAGTGTGTTTTGCATACTGTAATTTATATTGCCCTGAGTCACGTG#.(((((((((((...........#.))))))))))).	1590	1636	1	-17.6	1	0.008930498	0.632	0.140020891	0.495951118	-6.907794008	11	13	11	3UTR		0	0
rno-miR-1896	NM_001024336	Tuba3b	TGGTGGGTGAGGAGGAGG#TTTCCGCCTTCCCCACCAT#(((((((.((((.(((((#))))).)))).))))))).	1427	1446	0.961538462	-24.2	1	0.09203417	0.544	0.442773983	0.448046446	-7.540339988	16	19	7	3UTR		0	0
rno-miR-122-5p	NM_001024336	Tuba3b	TGGAGTGTGACAATGGTGTTTG#CATTTCCGCCTTCCCCACCATTGTCACT#......((((((((((((....#.)))))))))))).	1425	1453	1	-20.8	0	0.4264403	0.588	-0.029118887	0.665029677	-15.5665584	12	14	12	3UTR		0	0
rno-miR-664-1-5p	NM_001024336	Tuba3b	CTGGCTGGGGAAAAAGATTGG#CCATTTCCGCCTTCCCCACCAT#.(((.(((((((...((.(((#)))..))....)))))))))).	1424	1446	1	-16.7	0	0.09203417	0.544	0.189058511	0.522782634	-10.7937821	15	22	10	3UTR		0	0
rno-miR-330-3p	NM_001044270	Tuba1b	GCAAAGCACAGGGCCTGCAGAGA#CTCCAGCACTAGCTGCAGGCATCGATGCTTCTATGCT#((((((((..((((((((((..(#.)..)))))))).))..)))))...))).	1497	1534	1	-24.2	1	0.002836444	0.5	2.255233036	1.36335207	-6.236470573	19	29	8	3UTR		0	0
rno-miR-30c-2-3p	NM_001044270	Tuba1b	CTGGGAGAAGGCTGTTTACTCT#GTGATCATGTCTTCTCCA#...(((((((((((.((((...#)))).)).))))))))).	1545	1563	1	-19.8	0	0.02296943	0.574	0.610748	1.241636666	-7.249989754	15	18	9	3UTR		0	0
rno-miR-150-3p	NM_001044270	Tuba1b	CTGGTACAGGCCTGGGGGA#TCCTGCAGTCCCTGTATCAT#.(((((((((.(((.((((#)))).)))..))))))))).	1460	1480	1	-22.8	1	0.01157044	0.529	2.355291222	2.095668399	-7.353548873	16	20	9	3UTR		0	0
rno-miR-105	NM_001044270	Tuba1b	CAAGTGCTCAGATGTCTGTGGT#GCTGCAGGCATCGATGCT#.....((...((((((((((((#))))))))))))...)).	1508	1526	1	-20.2	0	7.37E-06	0.5	2.259056083	1.395394474	-18.2781307	14	18	12	3UTR		0	0
rno-miR-509-3p	NM_001044270	Tuba1b	TGATTGACATGTCTGCAGTGGA#GCTGCAGGCATCGATG#..(((((..((((((((((...#))))))))))))))).	1508	1524	1	-19.6	0	1.12E-06	0.5	2.3568863	1.3889547	-8.327025307	15	16	15	3UTR		0	0
rno-miR-383-5p	NM_001109119	Tubb2a	CAGATCAGAAGGTGACTGTGG#CATGGTCTTTCTATTTGTAAATTATGGTGCTCAGTTTGCCTCTGTCTGA#((((.(((.(((((((((.(.#.).))))).))))))))))).	1466	1515	0.961538462	-17.8	0	0.02344498	0.632	1.3999306	0.850867621	-9.113001279	17	21	11	3UTR		0	0
rno-miR-325-3p	NM_001109119	Tubb2a	TTTATTGAGCACCTCCTATCAA#GGTGCTCAGTT#...((((((((((.........#)))))))))).	1491	1502	1	-16.7	0	0.002909885	0.618	1.3294898	0.991749729	-8.339878752	10	11	10	3UTR		0	0
rno-miR-328a-5p	NM_001109119	Tubb2a	GGGGGGCAGGAGGGGCTCA#TGAACTTCTGTTGTCCTCCA#(((((((((.(((((.(((#))).))))).))))))))).	1445	1465	1	-24.2	1	0.004158328	0.618	0.525008011	0.970994445	-5.413129995	17	20	9	3UTR		0	0
rno-miR-101b-3p	NM_001109119	Tubb2a	TACAGTACTGTGATAGCTGAA#ATTACAGTATTGTC#.(((((((((((((.......#))))))))))))).	1554	1568	1	-15.7	1	0.03320223	0.691	0.716806423	1.076120275	-4.761823478	13	14	13	3UTR		0	0
rno-miR-101a-3p	NM_001109119	Tubb2a	TACAGTACTGTGATAACTGAA#ATTACAGTATTGTC#.(((((((((((((.......#))))))))))))).	1554	1568	1	-15.7	1	0.03320223	0.691	0.716806423	1.076120275	-4.761823478	13	14	13	3UTR		0	0
rno-miR-761	NM_001109119	Tubb2a	GCAGCAGGGTGAAACTGACACA#GTGCTCAGTTTGCCTCTGTCTGA#.((((((((..((((((((((.#))).)))))))..))))).))).	1492	1515	1	-23.5	1	0.02344498	0.632	1.539439818	0.969107944	-7.860605781	18	23	7	3UTR		0	0
rno-miR-759	NM_001109119	Tubb2a	GCAGAGTGCAAACAATTTTGAC#TCAGTTTGCCTCTGTC#((((((.((((((.........#.)))))))))))).	1496	1512	1	-17.2	0	0.008706808	0.662	1.844378667	0.988605056	-7.306599539	12	14	12	3UTR		0	0
rno-miR-3569	NM_001109119	Tubb2a	GGAGGACAGCAGACTCAGGTC#TCTGTTGTCCTCCA#(((((((((((((........#))))))))))))).	1451	1465	1	-25.1	1	0.004158328	0.618	0.666492315	1.09112141	-5.762913004	13	14	13	3UTR		0	0
rno-miR-3580-3p	NM_001109119	Tubb2a	TGACTAGGGTAGTATGAGTAGA#TGCTCAGTTTGCCTCTGTCT#.(((..((((((..((((((..#))))))..))))))..))).	1493	1513	1	-18.6	0	0.01559568	0.662	1.542490667	1.017536144	-11.9592913	15	20	6	3UTR		0	0
rno-miR-3068-3p	NM_001109119	Tubb2a	GGTGAATTGCAGTACTCCAACA#GGTGCTCAGTTTGCCT#(((((((((.((((((......#))))))))))))))).	1491	1507	1	-17	1	0.002479324	0.647	1.715796	0.987976156	-5.180080915	15	16	15	3UTR		0	0
rno-miR-6325	NM_001109119	Tubb2a	AAAGTCAGACAGAGACTCTGCAG#TGCTCAGTTTGCCTCTGTCTGAA#....(((((((((((((..(((.#)))..)))....)))))))))).	1493	1516	1	-20.9	0	0.03095753	0.647	1.297819529	0.922566441	-9.546562469	16	23	10	3UTR		0	0
rno-miR-709	NM_001109119	Tubb2a	GGAGGCAGAGGCAAGAGGA#TGCTCAGTTTGCCTCTGTCTG#..(((((((((((((((.(#).)))...)))))))))))).	1493	1514	1	-22.8	1	0.0181513	0.647	1.419496667	0.950239804	-4.957000719	16	21	12	3UTR		0	0
rno-miR-101a-5p	NM_001127449	Actg1	TCAGTTATCACAGTGCTGATGC#GCTTGTATCTGATATCAGCACTGGATCGTAGAACTTGTTGCTGAT#(((((.(((.(((((((((((.#.)))))))))))))).............))))).	1335	1380	0.961538462	-21.5	0	0.003825149	0.632	0	0	-7.081039676	19	34	14	3UTR		0	0
rno-miR-483-5p	NM_001127449	Actg1	AAGACGGGAGAAGAGAAGGGAG#TTCCTGAACTAGTTACCACTTCTTTTCTTGCCAGTCTA#.(((((((((((((((((((..#.)).))))))))))).)).)))).	1607	1645	0.961538462	-22.7	1	0.009372634	0.515	0	0	-3.793324837	19	24	11	3UTR		0	0
rno-miR-672-5p	NM_001127449	Actg1	TGAGGTTGGTGTACTGTGTGTGA#TACACACCTCATGCTAGCCTCAT#((((((((((((...(((((((.#)))))))...)))))))))))).	1272	1295	0.961538462	-25.1	1	0.01090909	0.588	0	0	-6.818994537	19	23	12	3UTR		0	0
rno-miR-873-5p	NM_001127449	Actg1	GCAGGAACTTGTGAGTCTCCT#AGACTTCCAGGATTTCCCGAGGCTGGCAAGGGTTCCTGA#.(((((((((((.((((((..#.)))))).)))..)))))))).	1575	1614	0.961538462	-25.5	1	1.15E-06	0.5	0	0	-5.08245545	17	22	8	3UTR		0	0
rno-miR-27a-5p	NM_001127449	Actg1	AGGGCTTAGCTGCTTGTGAGCA#GGTCACTTGGTGGCTGGGGAGATCTGTGGAAAAGTCAGTCAGTCCCCA#.(((((((((((((.((((.(.#).))))..))))))))))..........................))).	1469	1517	0.974358974	-21.2	1	0.02177754	0.456	0	0	-4.528774398	18	48	10	3UTR		0	0
rno-miR-337-5p	NM_001127449	Actg1	CGGCGTCATGCAGGAGTTGAT#CATCTGCTGCATGAGCTGA#((((.((((((((.((.((..#)).)).)))))))))))).	1223	1242	1	-23.4	0	0.000165386	0.485	0	0	-8.913451539	16	19	12	3UTR		0	0
rno-miR-23a-3p	NM_001127449	Actg1	ATCACATTGCCAGGGATTTCC#GATTTGCCCTGGCAAATGTA#...((((((((((((......#.))))))))).))).	1254	1274	1	-19.6	0	0.000276086	0.529	0	0	-6.747589274	12	15	9	3UTR		0	0
rno-miR-23b-3p	NM_001127449	Actg1	ATCACATTGCCAGGGATTACC#GTATCGATTTGCCCTGGCAAATGTA#...((((((((((((......#.))))))))).))).	1249	1274	1	-19.6	0	0.000276086	0.529	0	0	-6.747589274	12	15	9	3UTR		0	0
rno-miR-101a-5p	NM_001127449	Actg1	TCAGTTATCACAGTGCTGATGC#GCTCGGTCACTTGGTGGCTGGG#((((((((((.((((((((.((#)))))).)))))))))))))).	1465	1487	1	-21.6	1	2.96E-09	0.456	0	0	-6.762348922	20	22	14	3UTR		0	0
rno-miR-181b-1-3p	NM_001127449	Actg1	CTCACTGAACAATGAATGCAA#TGTTCAGTGAGA#(((((((((((..........#))))))))))).	1835	1847	1	-17.9	1	0.000272814	0.603	0	0	-10.39884693	11	12	11	3UTR		0	0
rno-miR-194-3p	NM_001127449	Actg1	CCAGTGGGGCTGCTGTTATCT#AACAGCAGACTTCCAGGATTTCCCGAGGCTGGC#(((((((((((((((((....#))))))))............))))...))))).	1569	1602	1	-20.2	1	0.000195889	0.515	0	0	-3.937574446	17	33	8	3UTR		0	0
rno-miR-196a-3p	NM_001127449	Actg1	TCGGCAACAAGAAACTGCCTGA#GTAGAACTTGTTGCTGAT#(((((((((((...((((....#))))..))))))))))).	1362	1380	1	-19.4	1	0.003825149	0.632	0	0	-9.430348286	15	18	11	3UTR		0	0
rno-miR-200b-5p	NM_001127449	Actg1	CATCTTACTGGGCAGCATTGGA#CTGTTCAGTGAGAA#..(((((((((((((.......#))))))))))))).	1834	1848	1	-18.5	1	8.43E-05	0.603	0	0	-5.1900498	13	14	13	3UTR		0	0
rno-miR-211-3p	NM_001127449	Actg1	GGCAAGGACAGCAAAGGGGG#CCTCCTGACCTCCATGGGTTGTTACTTGCCT#((((((((((((..((((((#.))))).)..)))))).)))))).	1697	1728	1	-24.3	1	0.000358819	0.5	0	0	-6.083544976	18	24	6	3UTR		0	0
rno-miR-216a-3p	NM_001127449	Actg1	CACAGTGGTCTCTGGGATTATG#AGTCCCCAGCCTAGTGGATCTCTGTGA#(((((.((((((((((......#.))))).))))).))))).	1509	1536	1	-20.5	0	0.02613226	0.5	0	0	-5.838533207	15	19	5	3UTR		0	0
rno-miR-320-3p	NM_001127449	Actg1	AAAAGCTGGGTTGAGAGGGCGA#CGAGCCTTAGGACCCAGTTTC#..((((((((((..((((.((.#))..))))..)))))))))).	1661	1682	1	-22.4	1	7.10E-05	0.485	0	0	-7.10297125	16	21	10	3UTR		0	0
rno-miR-196b-5p	NM_001127449	Actg1	TAGGTAGTTTCCTGTTGTTGGG#CCAACAGCAGACTTCCAGGATTTCCCGAGGCTGGCA#..(.(((((((((((((((((.#))))))))))................))))))).).	1567	1603	1	-21.7	0	0.000110147	0.515	0	0	-7.989022994	18	36	10	3UTR		0	0
rno-miR-448-5p	NM_001127449	Actg1	AACATCCTGCATAGTGCTGCCA#TGTGAGCACCATGTAGTGATCTGTGCAGGGTA#...(((((((((((.(((((..#.)))))...))))))))))).	1531	1563	1	-22.5	0	0.000101032	0.515	0	0	-7.249989754	16	21	11	3UTR		0	0
rno-miR-485-5p	NM_001127449	Actg1	AGAGGCTGGCCGTGATGAATTC#TCATGCTAGCCTCA#.((((((((.(((((.......#))))))))))))).	1280	1294	1	-20.8	1	0.01193075	0.588	0	0	-5.268880386	13	14	13	3UTR		0	0
rno-miR-378a-5p	NM_001127449	Actg1	CTCCTGACTCCAGGTCCTGTGT#CATGGGTTGTTACTTGCCTTGAGTTGGGAA#.(((((((((.((((((((((.#)))))).........)))).))))))))).	1709	1739	1	-22.5	1	0.000196894	0.529	0	0	-6.618099313	19	30	9	3UTR		0	0
rno-miR-664-1-5p	NM_001127449	Actg1	CTGGCTGGGGAAAAAGATTGG#TCCCCAGCCT#..(((((((((..........#))))))))).	1511	1521	1	-20.6	1	0.003884749	0.471	0	0	-11.4182732	9	10	9	3UTR		0	0
rno-miR-664-3p	NM_001127449	Actg1	TATTCATTTACTCCCCAGCCTA#GGCTGGGGAGATCTGTGGAA#..(((((...((((((((((..#))))))))))....))))).	1480	1500	1	-26.2	0	2.70E-06	0.426	0	0	-9.569531775	15	20	10	3UTR		0	0
rno-miR-664-2-5p	NM_001127449	Actg1	CTGGCTGGGGAAAATGATTGG#TCAGTCAGTCCCCAGCCT#..(((((((((...(((((((#))))))).))))))))).	1503	1521	1	-26.2	1	0.003884749	0.471	0	0	-10.44977456	16	18	9	3UTR		0	0
rno-miR-874-3p	NM_001127449	Actg1	CTGCCCTGGCCCGAGGGACCGA#TCGGTCACTTGGTGGCTGGGGAGA#((.(((((((((.(((((((((#)))))).))).).)))))))))).	1467	1491	1	-30.2	0	2.55E-08	0.441	0	0	-6.784244533	20	24	10	3UTR		0	0
rno-miR-742-3p	NM_001127449	Actg1	GAAAGCCACCATGTTGGGTAAA#GCTCGGTCACTTGGTGGCTG#...((((((((((((((((...#)))))).))..)))))))).	1465	1485	1	-20.2	0	1.01E-07	0.485	0	0	-6.514540194	16	20	8	3UTR		0	0
rno-miR-652-5p	NM_001127449	Actg1	ACAACCCTAGGAGGGGGTGCCAT#TGGTTTTTTCCCTCCTGACCTCCATGGGTTGTT#(((((((((((((((((.((((.#))))...))))))))))........))))))).	1687	1720	1	-28.1	1	0.000302348	0.515	0	0	-3.937574446	21	33	10	3UTR		0	0
rno-miR-490-5p	NM_001127449	Actg1	CCATGGATCTCCAGGTGGGT#CCTTAGTTCATGTGGCTCGGTCACTTGGTGGCTGGGGAGATCTGTGGA#((((((((((((.(((.(.(#.).).)))..)))))))))))).	1451	1499	1	-23.1	1	2.08E-07	0.441	0	0	-5.226705059	17	23	12	3UTR		0	0
rno-miR-490-5p	NM_001127449	Actg1	CCATGGATCTCCAGGTGGGT#CCCTCCTGACCTCCATGGG#(((((((....((((.(((.#))).))))...))))))).	1696	1715	1	-22.9	1	0.000316906	0.544	0	0	-11.60792906	14	19	7	3UTR		0	0
rno-miR-615	NM_001127449	Actg1	GGGGGTCCCCGGTGCTCGGATC#GTCCGAGCCTTAGGACCCA#..((((((..((.((((((((.#))))))))))..)))))).	1658	1677	1	-28.5	1	2.48E-05	0.485	0	0	-8.545027459	16	19	10	3UTR		0	0
rno-miR-632	NM_001127449	Actg1	GTGTCTGTTTCCTGCCGGA#CTGAGCAGGTGCCAGGCATC#(((((((...((((((((.#))).)))))...))))))).	1207	1227	1	-20.8	1	3.09E-06	0.5	0	0	-8.550105502	15	20	7	3UTR		0	0
rno-miR-665	NM_001127449	Actg1	ACCAGGAGGCTGAGGTCCCTTA#GGACCCAGTTTCTGTTCTGGTT#((((((((((((.(((((....#))))))))))))....))))).	1670	1692	1	-23.3	1	0.00526408	0.5	0	0	-5.226705059	17	22	12	3UTR		0	0
rno-miR-678	NM_001127449	Actg1	GTCTCGGGGCAAGGACTGGAGG#CCTCCTGACCTCCATGGGTTGTTACTTGCCTTGAGT#..((((((((((((((((((((#.))))))......))).))))))))))).	1697	1733	1	-26.9	1	0.01334787	0.515	0	0	-4.957000719	20	29	11	3UTR		0	0
rno-miR-678	NM_001127449	Actg1	GTCTCGGGGCAAGGACTGGAGG#CTTCCAGGATTTCCCGAGGCT#(((((((((.((...(((((((#)))))))..))))))))))).	1578	1599	1	-26.1	1	0.000303086	0.515	0	0	-8.061501005	18	21	11	3UTR		0	0
rno-miR-3561-5p	NM_001127449	Actg1	ACTGTGTCAATCCAGGGTAGA#TTTGCCCTGGCAAATGTACACAC#..(((((((..((((((((((#))))))))))....)).))))).	1256	1279	1	-20.5	1	0.001328503	0.574	0	0	-9.024281663	17	23	10	3UTR		0	0
rno-miR-1188-5p	NM_001127449	Actg1	TGGTGTGAGGTTGGGCCAGGA#CCTGGCAAATGTACACACCTCATGCTAG#((((((((((((..((((((.#))))))..).......))))))))))).	1261	1289	1	-24.7	1	0.008431378	0.574	0	0	-6.083544976	18	28	11	3UTR		0	0
rno-miR-1912-5p	NM_001127449	Actg1	TGCTCATTGCATGGGCTATGT#AGCACCATGTAGTGATCTGTGCAG#(((((((((((((((((....#))).))))))))))).....))).	1535	1559	1	-21	1	0.000532176	0.529	0	0	-3.937574446	17	24	11	3UTR		0	0
rno-miR-3579	NM_001127449	Actg1	GCGCATGTTCTATGGTCAACCA#GATCGTAGAACTTGTTGCT#(((((.(((((((((((.....#))))))))))).))).)).	1358	1377	1	-20.6	0	0.002934664	0.632	0	0	-5.838533207	16	19	11	3UTR		0	0
rno-miR-6321	NM_001127449	Actg1	TACTGCAGTGAGTTCTATGAAGC#GCTTGTATCTGATATCAGCACTGGATCGTAGAACTTGTTGCT#....((((((((((((((((...#.)))))))))))))))).	1335	1377	1	-19.4	0	0.002934664	0.632	0	0	-9.546562469	16	18	16	3UTR		0	1
rno-miR-6333	NM_001127449	Actg1	TAGGCTGGACTTGAACAGCCCGC#GCCAGTCTAACAGGGTGGGAAAGTCCGAGCCTT#.(((((((((((...(.((((..#.)))).)..)))))).))))).	1636	1669	1	-24.3	1	3.16E-05	0.515	0	0	-6.674744928	16	22	6	3UTR		0	0
rno-miR-1843b-5p	NM_001127449	Actg1	ATGGAGGTCTCTGTCTGACTTAG#CTGTGGAAAAGTCAGTCAGTCCCCAGCCTAGTGGATCTCTGTG#(((((((((((((.(((((((..#.))))))).))).............)))))))))).	1492	1535	1	-22.6	1	0.000348679	0.485	0	0	-4.794414364	20	36	10	3UTR		0	0
rno-miR-138-1-3p	NM_057143	Park7	CGGCTACTTCACAACACCAGGG#TGTGAAGTAGCCC#.((((((((((((.........#)))))))))))).	958	971	0.961538462	-21.4	1	0.006649118	0.426	0.01439775	-0.131702438	-5.618663395	12	13	12	3UTR		0	0
rno-miR-133a-3p	NM_001277249	Park7	TTTGGTCCCCTTCAACCAGCTG#CAGCTGGGGAGGGAAAGGGTTCACTTCAGCTTACGTTCTGACCGC#..(((((((((((..(((((((#)))))))))))))..........................))))).	896	941	0.980769231	-23.3	1	0.000764534	0.441	1.663152176	0.765101174	-6.549290197	18	45	13	3UTR		0	0
rno-miR-3550	NM_001277249	Park7	CCGAGCCCATCCCTGCCCTAG#CTAAAGCAGCTGGGGAGGGAAAGGGTTCA#..((((((.(((((.((((((#.)))))))))))..)))))).	890	919	0.980769231	-28.2	1	0.007172073	0.471	0.208565667	0.813033919	-6.748839938	17	21	11	3UTR		0	0
rno-miR-322-5p	NM_001277249	Park7	CAGCAGCAATTCATGTTTTGGA#TCCAAGACAGCCAGAGCTGCA#..(((((......(((((((((#)))))))))......))))).	1342	1363	1	-20.4	0	7.69E-05	0.588	-0.013277444	0.222736181	-17.03024017	14	21	9	3UTR		0	0
rno-miR-323-5p	NM_001277249	Park7	AGGTGGTCCGTGGCGCGTTCGC#GACCGCCACACTCCATCA#.(((((...((((((.(((...#)))))))))...))))).	935	953	1	-20.3	0	0.06131182	0.456	1.708678167	1.47223511	-8.94008504	14	18	9	3UTR		0	0
rno-miR-327	NM_001277249	Park7	CCTTGAGGGGCATGAGGGT#ATGTTTGTGCCCCCCTCCTAGTTAAGGT#((((((((((((((((.((#)).))))))))))........)))))).	834	862	1	-19.9	1	0.04540568	0.603	0.149950083	0.215818824	-3.937574446	18	28	10	3UTR		0	0
rno-miR-328a-5p	NM_001277249	Park7	GGGGGGCAGGAGGGGCTCA#TGAGTCCCCTCCACCATGTGAACCA#((...((((((((((((((#)))).)))))))....)))...)).	1115	1140	1	-24.1	0	0.01433725	0.441	1.414482863	1.527531196	-12.64617337	16	25	7	3UTR		0	0
rno-miR-328a-3p	NM_001277249	Park7	CTGGCCCTCTCTGCCCTTCCGT#GGGGTGGGGTGAGGAGGGAGCTGAGGTACAGAGGTCAGA#(((((((((((.((((((((.(#.).)))))).)).)))....)).)))))).	1060	1099	1	-24.6	1	0.003723727	0.382	1.794069194	1.455173496	-7.284377756	20	30	6	3UTR		0	0
rno-miR-337-3p	NM_001277249	Park7	TTCAGCTCCTATATGATGCCTTT#AGGGGTGGGGTGAGGAGGGAGCTGAGG#((((((((((...(.((.((...#.)).)).)...)))))))))).	1059	1086	1	-22.3	1	0.01899198	0.382	1.83104751	1.396739296	-12.1337324	15	22	10	3UTR		0	0
rno-miR-343	NM_001277249	Park7	TCTCCCTCCGTGTGCCCAGA#TGGGGTGAGGAGGGAGC#.((((((((.....((((..#))))....)))))))).	1064	1081	1	-23.3	1	0.004916069	0.382	1.991084388	1.425726546	-13.35337962	12	17	8	3UTR		0	0
rno-miR-347	NM_001277249	Park7	TGTCCCTCTGGGTCGCCCA#GGGTGGGGTGAGGAGGGAG#..(((((((...((((((.#)))))).....))))))).	1061	1080	1	-22.6	1	0.01372599	0.382	1.880236443	1.460633391	-12.37108497	13	19	7	3UTR		0	0
rno-miR-20a-5p	NM_001277249	Park7	TAAAGTGCTTATAGTGCAGGTAG#CTCAACTGGGCTGTAGGCCGGATTACTTTT#.((((((((((((((.(((....#.))).)))))))))......))))).	1250	1280	1	-18.7	1	0.000227089	0.559	2.01976373	1.201584584	-4.026373918	17	26	9	3UTR		0	0
rno-let-7c-5p	NM_001277249	Park7	TGAGGTAGTAGGTTGTATGGTT#ACCATGCTTGGCTGTCAGAACCTGCAATCCTTAT#(((((..((((((((((((((.#)))))))...........)))))))...))))).	1151	1185	1	-19.7	0	0.1682677	0.559	1.31164704	1.458615229	-7.382219742	19	34	7	3UTR		0	0
rno-miR-17-5p	NM_001277249	Park7	CAAAGTGCTTACAGTGCAGGTAG#CTCAACTGGGCTGTAGGCCGGATTACTTTT#.((((((((((((((.(((....#.))).)))))))))......))))).	1250	1280	1	-20.7	1	0.000227089	0.559	2.01976373	1.201584584	-4.026373918	17	26	9	3UTR		0	0
rno-miR-18a-5p	NM_001277249	Park7	TAAGGTGCATCTAGTGCAGATAG#CTGTCTAAAACTAGATGCTTATCTC#..(((((((((((((..((((((#))))))...)))))))))..)))).	1204	1229	1	-20.6	1	0.0108443	0.647	1.617412867	1.712708865	-5.1900498	19	25	9	3UTR		0	0
rno-miR-19b-1-5p	NM_001277249	Park7	AGTTTTGCAGGTTTGCATCCAG#GGAAAACCTGCAGAGGTG#(.((((((((((((...(((..#))))))))))))))).).	1099	1117	1	-19.5	1	8.04E-05	0.456	1.816485	1.646862479	-6.069748969	16	18	15	3UTR		0	0
rno-miR-22-3p	NM_001277249	Park7	AAGCTGCCAGTTGAAGAACTGT#TTCTCAACTGGGCTG#.(((..(((((((.((((....#)))))))))))))).	1248	1263	1	-15.9	0	0.008073656	0.588	2.376694857	1.500991605	-10.67016069	14	15	14	3UTR		0	0
rno-miR-23a-5p	NM_001277249	Park7	GGGGTTCCTGGGGATGGGATTT#GAGTCCCCTCCACCATGTGAACCA#..((((((((((((.(((((((#))))))).))).))).).))))).	1116	1140	1	-25.1	1	0.01433725	0.441	1.72343676	1.563527371	-5.69245028	19	24	7	3UTR		0	0
rno-miR-23b-5p	NM_001277249	Park7	GGGTTCCTGGCATGCTGATTT#TAGCAGTCAGGACAGCCTGCCCT#(((((((((((.(((((....#))))))))))))......)))).	1029	1052	1	-21.9	1	2.72E-05	0.426	0.855857829	1.536929681	-7.284377756	16	23	12	3UTR		0	0
rno-miR-27b-5p	NM_001277249	Park7	AGAGCTTAGCTGATTGGTGAACAG#GTTCACTTCAGCTTACGTTCTG#(((((..((((((..(((((((..#)))))))))))))...))))).	914	936	1	-22.6	0	0.00673157	0.441	1.681064571	0.87341337	-8.97450922	18	22	13	3UTR		0	0
rno-miR-29b-5p	NM_001277249	Park7	CTGGTTTCACATGGTGGCTTAG#GAGGAAAACCTGCAGAGGTGAGTCCCCTCCACCATGTGAACCAGT#((((.((((((((((((.....#.)))))))))))))))).	1097	1142	1	-26.7	0	0.02513811	0.441	1.801141833	1.53016773	-8.056611621	16	18	16	3UTR		0	0
rno-miR-29b-5p	NM_001277249	Park7	CTGGTTTCACATGGTGGCTTAG#CTGAGCCACCATGCTTGGCTG#..((((...(((((((((((((#)))))))))))))...)))).	1144	1165	1	-25.3	0	5.33E-05	0.515	1.073848538	1.54138645	-9.870711842	17	21	13	3UTR		0	0
rno-miR-29b-1-5p	NM_001277249	Park7	TTTCATATGGTGGTTTAGATTT#CCACCATGTGAAC#.((((((((((((.........#)))))))))))).	1125	1138	1	-18.6	1	0.02698469	0.426	1.80582745	1.550943158	-5.618663395	12	13	12	3UTR		0	0
rno-miR-30c-2-3p	NM_001277249	Park7	CTGGGAGAAGGCTGTTTACTCT#AGAGTGAGTTCCAAGACAGCCAGAGCTGCACAGA#((((.((..(((((((((((((#)))))))........))))))....)).).))).	1333	1367	1	-19.8	0	3.06E-05	0.632	-0.034429762	0.386049595	-11.42663621	19	34	7	3UTR		0	0
rno-miR-93-3p	NM_001277249	Park7	ACTGCTGAGCTAGCACTTCCCGA#GGGAATGATGCTGGAGCGGA#.(((((...((((((((((((..#))))).).))))))))))).	957	977	1	-21.3	0	0.01378104	0.456	1.708678214	1.502547924	-8.70703596	17	20	11	3UTR		0	0
rno-miR-122-5p	NM_001277249	Park7	TGGAGTGTGACAATGGTGTTTG#ACCGCCACACTCCAT#(((((((((....((((.....#)))).))))))))).	936	951	1	-17.1	1	0.08349497	0.441	1.631970556	1.57754115	-12.64078931	13	15	9	3UTR		0	0
rno-miR-124-5p	NM_001277249	Park7	CGTGTTCACAGCGGACCTTGAT#GTTAAGGTTTCTATTGCTGTGAT#.....(((((((((((((((((#))))))))).....)))))))).	854	877	1	-19.9	0	0.01482184	0.544	-0.078472182	0.467811249	-13.66559964	17	23	9	3UTR		0	0
rno-miR-132-5p	NM_001277249	Park7	ACCGTGGCTTTCGATTGTTACT#TAGCAGTCAGGACAGCCTGCCCTACGGTG#((((((((((((((((((((..#)))))))).))).))))......))))).	1029	1058	1	-19.5	1	0.000114397	0.426	1.173511796	1.586446819	-3.937574446	20	29	8	3UTR		0	0
rno-miR-132-3p	NM_001277249	Park7	TAACAGTCTACAGCCATGGTCG#ACTGGGCTGTAGGCCGG#...(.((((((((((..(((..#))).)))))))))).).	1254	1271	1	-19.5	0	1.09E-05	0.559	2.07463016	1.352030124	-10.86662645	14	17	10	3UTR		0	0
rno-miR-137-5p	NM_001277249	Park7	ACGGGTATTCTTGGGTGGATAA#ATCCCAGCACTCAGGCATATCCT#..((((((.((((((((.....#.)))))))).)))))).	1281	1304	1	-18.8	1	0.000222965	0.471	1.591385513	1.110505676	-6.013390378	14	17	8	3UTR		0	0
rno-miR-143-5p	NM_001277249	Park7	GGTGCAGTGCTGCATCTCTGG#CAGAGTGAGTTCCAAGACAGCCAGAGCTGCACA#.(((((((((((((.(((((.#)))))))..........))))....))))))).	1332	1365	1	-20.8	1	3.36E-05	0.603	-0.305708815	0.252746809	-4.528774398	18	33	7	3UTR		0	0
rno-miR-185-3p	NM_001277249	Park7	TTTCCTCTGGTCCTTCTCT#GAGGAGGGAGCTGAGGTACAGAGGTCAGAGGAAAA#((((((((((((((((((.#))))))))................)))))))))).	1070	1105	1	-22.9	1	0.001966214	0.412	1.697255915	1.384151579	-3.937574446	18	35	10	3UTR		0	0
rno-miR-193a-3p	NM_001277249	Park7	AACTGGCCTACAAAGTCCCAGT#CTGGGATTTTTCTTCTCAACTGGGCTGTAGGCCGGA#..(((((((((((((((((((.#)))))))))................)))))))))).	1236	1272	1	-28.5	1	9.98E-06	0.559	1.812357646	1.235935046	-4.957000719	19	36	10	3UTR		0	0
rno-miR-212-5p	NM_001277249	Park7	ACCTTGGCTCTAGACTGCTTACTG#CAGTCAGGACAGCCTGCCCTACGGTGTAGGGGTGGGGTGAGGAGGGAGCTGAGGTA#(((((((((((...((.((((((.#.)))))).))))))))))))).	1032	1088	1	-25.6	1	0.05274588	0.397	0.976963045	1.516193669	-9.430348286	19	22	13	3UTR		0	0
rno-miR-320-5p	NM_001277249	Park7	GCCTTCTCTTCCCGGTTCTTCC#AAGCAGCTGGGGAGGGAAAGGG#.(((((((((((((((((((..#))).)))))))))))))).)).	893	915	1	-25.1	1	0.001752703	0.5	1.679852805	0.80945172	-3.793324837	19	22	14	3UTR		0	0
rno-miR-451-3p	NM_001277249	Park7	ATGGTAATGGTTCTCTTGCTGCT#GTAGTAGGAGAAAAGTACTACCATT#((((((((..((((((((((((.#))))))))))))..))..)))))).	792	817	1	-23	1	0.001278322	0.603	-0.199234583	-0.040540987	-6.236470573	20	25	12	3UTR		0	0
rno-miR-483-5p	NM_001277249	Park7	AAGACGGGAGAAGAGAAGGGAG#TCCTTATTCTTTCCTTTGGCGTTTTTCTGTCTA#.(((((((((((..((((((((#.))))))))....))))))))))).	1178	1211	1	-20.2	1	0.003924903	0.647	1.767635582	1.528507953	-5.939295368	19	25	11	3UTR		0	0
rno-miR-540-5p	NM_001277249	Park7	CAAGGGTCACCCTCTGACTCTGT#ACAGAGGTCAGAGGAAAACCTGCAGAGGTGAGTCCCCTC#..(((((((((((((((((((((#)))))).))))))).............))))...)))).	1087	1126	1	-25.8	1	1.62E-05	0.441	1.575078684	1.444556333	-4.957000719	21	39	7	3UTR		0	0
rno-miR-664-3p	NM_001277249	Park7	TATTCATTTACTCCCCAGCCTA#GCTGGGGAGGGAAAGGGTT#.((((.((..(((((((((...#)))))))))..)).)))).	898	917	1	-22.1	0	0.002837128	0.485	2.000161556	0.763403282	-7.993179725	15	19	9	3UTR		0	0
rno-miR-879-3p	NM_001277249	Park7	CTTATGGCTTCAAGCTTTCGG#CTGGAGCGGAACTGAGGCCATGAA#.((((((((((.((.(((((.#.))))))))))))))))).	967	991	1	-20	1	0.001892808	0.456	1.7133786	1.544862973	-7.875577707	17	19	17	3UTR		0	0
rno-miR-188-5p	NM_001277249	Park7	CATCCCTTGCATGGTGGAGGG#CCCTACGGTGTAGGGGTGG#((((((.(((((.((((.((.#)))))).))))))))))).	1048	1067	1	-24.9	0	0.000433993	0.382	1.966836667	1.441473015	-6.770391594	17	19	11	3UTR		0	0
rno-miR-484	NM_001277249	Park7	TCAGGCTCAGTCCCCTCCCGAT#GGAGCGGAACTGAGGCCATGAA#(((((((((((.((((((....#)))).)).)))))).)).))).	969	991	1	-23	1	0.001892808	0.456	1.995657	1.45276588	-7.284377756	17	22	6	3UTR		0	0
rno-miR-500-3p	NM_001277249	Park7	AATGCACCTGGGCAAGGGTTCA#GGACAGCCTGCCCTACGGTGTAG#..((((((.((((.(((((((.#))))..)))))))...)))))).	1038	1061	1	-22.6	1	5.95E-06	0.426	1.261645822	1.510120146	-6.870230295	17	23	7	3UTR		0	0
rno-miR-532-5p	NM_001277249	Park7	CATGCCTTGAGTGTAGGACTGT#TCCCAGCACTCAGGCATA#.(((((.(((((((.(((....#)))..)))))))))))).	1282	1300	1	-20.5	0	2.56E-05	0.485	1.182905286	1.036781396	-6.072460932	15	18	12	3UTR		0	0
rno-miR-671	NM_001277249	Park7	TCCGGTTCTCAGGGCTCCACC#GGTGGGGTGAGGAGGGAGCTGA#..((((((((...((((((((#)))))))).....)))))))).	1062	1084	1	-23.8	1	0.009804708	0.397	1.91834025	1.363641479	-12.41770912	16	22	8	3UTR		0	0
rno-miR-708-5p	NM_001277249	Park7	AAGGAGCTTACAATCTAGCTGGG#CCTGGTCTACAGAGTGAGTTCCA#..(((((((((..(.((((((((#))))).))).)..))))))))).	1323	1346	1	-20.4	1	0.03401971	0.471	-0.213167111	0.228158842	-10.3283842	18	23	9	3UTR		0	0
rno-miR-743a-3p	NM_001277249	Park7	GAAAGACGCCAAACTGGGTAGA#TGCTTGGCTGTCAGAACCTGCAATCCTTATTCTTTCCTTTGGCGTTTTTCT#(((((((((((((..(((.(((#.))).)))))))))))))))).	1155	1206	1	-22.5	1	0.02542508	0.662	1.540709154	1.436579779	-5.529863924	19	22	16	3UTR		0	0
rno-miR-760-3p	NM_001277249	Park7	CGGCTCTGGGTCTGTGGGGA#TTCCAAGACAGCCAGAGCTGC#(((((((((((((.(((((.#)))))))))..))))))))).	1341	1362	1	-23.9	1	0.000287525	0.574	-0.256847067	0.13593081	-4.794414364	18	21	9	3UTR		0	0
rno-miR-668	NM_001277249	Park7	TGTCACTCGGCTCGGCCCACTACC#GGTGTAGGGGTGGGGTGAGGAGGGAGCTGAGGTACAG#(((..((((((((..((((((.((#.)))))))).........))))))))..))).	1054	1091	1	-26.6	0	0.02509421	0.412	1.991084388	1.425726546	-12.68092337	19	32	8	3UTR		0	0
rno-miR-875	NM_001277249	Park7	TATACCTCAGTTTTATCAGGTG#GAGGGAGCTGAGGTAC#..((((((((((((.((.....#)).)))))))))))).	1073	1089	1	-18.6	1	0.04753473	0.412	1.69202525	1.486887184	-5.69245028	14	16	12	3UTR		0	0
rno-miR-935	NM_001277249	Park7	CCAGTTACCGCTTCCGCTACCGC#GCTGGAGCGGAACTGA#.(((((.(((((((.((......#)).)))))))))))).	966	982	1	-21.4	0	0.007242342	0.456	1.144559557	1.402439062	-6.072460932	14	16	12	3UTR		0	0
rno-miR-667-5p	NM_001277249	Park7	CGGTGCTGGTGGAGCAGTGAGCAC#GCTTACGTTCTGACCGCCACACTCCATCACCGA#(((((.(((((((((.((((((..#))))))))))))...........))).))))).	924	957	1	-23.3	0	0.02584123	0.426	1.53194653	1.358612	-6.071582288	20	33	12	3UTR		0	0
rno-miR-3543	NM_001277249	Park7	CAGGAGTCGAGTGATGGTTCAAA#TGAACCAGTGACTGAGCCACCATGCTTGGCTGTCAGAACCTGC#(((((((((((((.(((((((..#.)))))))...))))))))).......)))).	1133	1176	1	-21.6	1	0.001127841	0.515	1.2543808	1.514466766	-4.794414364	20	32	9	3UTR		0	0
rno-miR-3543	NM_001277249	Park7	CAGGAGTCGAGTGATGGTTCAAA#GAACCATTCACTGGCCCG#..((.(((.(((((((((((...#))))))).))))))))).	995	1013	1	-21.1	0	0.02081773	0.515	1.373579667	1.499990228	-10.13242755	16	18	9	3UTR		0	0
rno-miR-344b-5p	NM_001277249	Park7	AGTCAGGCTGCTGGTTATATTC#ATATCCTTGAGTTCAAGGCCAGCCAGCCTGGTCTA#((((((((((((((((......#.))))))).))))))).)).	1297	1332	1	-24.1	1	9.85E-06	0.456	0.893835822	0.823864586	-3.937574446	16	20	7	3UTR		0	0
rno-miR-3552	NM_001277249	Park7	AGGCTGCAGGCCCACTTCCCT#GGGGAGGGAAAGGGTTCACTTCAGCTTA#((((((.((((((.(((((((#)))))))....))))...)).)))))).	901	929	1	-22.2	0	0.003130591	0.441	2.241237143	0.694435432	-6.338100899	19	28	7	3UTR		0	0
rno-miR-3564	NM_001277249	Park7	TGGGAAATGCAAAGAGGGAAG#CTTTCCTTTGGCGTTTTTCT#.(((((((((..(((((((((#))))))))).))))))))).	1186	1206	1	-19.6	1	0.02542508	0.662	1.252478111	1.461617411	-9.964902622	18	20	9	3UTR		0	0
rno-miR-216b-5p	NM_001277249	Park7	AAATCTCTGCAGGCAAATGTGA#CCTGCAGAGGTG#..(((((((((((.........#))))))))))).	1105	1117	1	-19.4	1	8.04E-05	0.456	1.758037182	1.546323354	-6.782339277	11	12	11	3UTR		0	0
rno-miR-3572	NM_001277249	Park7	TTACACTTGCCCTTTTTTCCCCAG#CTGGGGAGGGAAAGGGTT#........((((((((((((((((#))))))))).))))))).	899	917	1	-24	0	0.002837128	0.485	1.879236288	0.839287195	-19.42387987	16	18	9	3UTR		0	0
rno-miR-3572	NM_001277249	Park7	TTACACTTGCCCTTTTTTCCCCAG#TGGGGTGAGGAGGGAGCTGAGGTAC#.(((.((((((((((((((((((.#))))).)))))))).)).)))))).	1064	1089	1	-22.7	0	0.04753473	0.412	1.81557491	1.374347834	-7.912362012	21	25	8	3UTR		0	0
rno-miR-3573-3p	NM_001277249	Park7	TTCCTAACTCTGCCCCCTCCCAT#GGACAGCCTGCCCTACGGTGTAGGGGTGGGGTGAGGAGG#(((((.((((((((((..(((..#.)).)..)))))))))).))))).	1038	1077	1	-27.2	0	0.01018204	0.382	1.14074995	1.536632306	-5.838533207	18	24	10	3UTR		0	0
rno-miR-3577	NM_001277249	Park7	TCTGTCCCTCTTGGCCCTTAG#CTACGGTGTAGGGGTGGGGTGAGGAGGGAGCTGAGGTACAGAG#((((((((((((.(((((...#.))))).)))))))).........)))).	1050	1093	1	-25.6	1	0.01092852	0.397	1.725511243	1.402371188	-5.226705059	17	29	8	3UTR		0	0
rno-miR-3580-5p	NM_001277249	Park7	TGCTTGTACTTATTCTGGTGAC#CAAAGCCCATGGCTCCAGAGGGTATAGGCT#.(((((((((..((((((.(..#.).))))))))))))))).	762	792	1	-19.3	1	0.002995891	0.529	-0.235885889	-0.037420712	-9.964902622	16	19	15	3UTR		0	0
rno-miR-3583-5p	NM_001277249	Park7	AGCATGAAGAGTTCAGATCACGTT#GAGGTGAGTCCCCTCCACCATGTGAACCAGTGACTGAGCCACCATGCTT#((((((..(.((((((.(((((((#.)))..)))))))))))..)))))).	1111	1160	1	-19.8	0	0.000177141	0.485	1.410189778	1.576386346	-9.037402379	20	26	11	3UTR		0	0
rno-miR-3584-3p	NM_001277249	Park7	GCCCGCATCTCTGGATCCC#GGTGTAGGGGTGGGGTG#((((.((((((((.(((..#))).)))))))))))).	1054	1071	1	-20.8	0	0.001178084	0.368	1.815287	1.454531865	-8.913451539	15	17	12	3UTR		0	0
rno-miR-702-5p	NM_001277249	Park7	GTGAGTGGGGTGGTTGGCATG#CGTTCTGACCGCCACACTCCA#(.(((((.(((((((((.(((#))).))))))))).)))))).	929	950	1	-22.8	0	0.08905362	0.441	1.717882622	1.371872685	-7.414885257	18	21	9	3UTR		0	0
rno-miR-3594-3p	NM_001277249	Park7	CACACCGCCTCTGCCCGCTAGT#TAGCAGTCAGGACAGCCTGCCCTACGGTGTAGGGGTGGGGTGA#(((.(((((((((((((.(((.#.)))))).)))))))))).))).	1029	1072	1	-28.5	0	0.001335633	0.368	1.113586057	1.526910096	-6.969596721	19	23	10	3UTR		0	0
rno-miR-1843a-3p	NM_001277249	Park7	TCTGATCGTTCACCTCCATACA#TGTAGGGGTGGGGTGAGGAGGGAGCTGAGGTACAGAGGTCAGAG#(((((((((((.(((((.(((.#.))).)))))))))...........))))))).	1056	1100	1	-23.2	1	0.002278619	0.382	1.777260868	1.482315984	-7.284377756	19	33	9	3UTR		0	0
rno-miR-1306-5p	NM_001277249	Park7	CCACCTCCCCTGCAAACGTCCA#ACGGTGTAGGGGTGGGGTGA#.(((((((((((((..(((...#))).))))))))..))))).	1052	1072	1	-23.7	1	0.001335633	0.368	1.738905413	1.433546198	-4.761823478	16	20	8	3UTR		0	0
rno-miR-6215	NM_001277249	Park7	TTTAGGGTTGCAGAGCCAGG#CTTGGCTGTCAGAACCTGCAATCCTT#...(((((((((((((((((#)))))))........)))))))))).	1157	1183	1	-23.2	0	0.04887618	0.544	1.634683568	1.517841529	-6.514540194	17	26	10	3UTR		0	0
rno-miR-3102	NM_001277249	Park7	CTCTACTCCCTGCCCCAGCCA#GGTGTAGGGGTGGGGTGAGGAGG#((((.(.(((((((((.(((.#)))...))))))))).).)))).	1054	1077	1	-27.6	0	0.01018204	0.382	1.921034667	1.379843153	-9.600298156	17	23	9	3UTR		0	0
rno-miR-6331	NM_001277249	Park7	CTTTGGTGGCTTAGTTCTTTGTGC#GACTGAGCCACCAT#...(((((((((((((........#))))))))))))).	1142	1156	1	-22.2	0	0.000976073	0.471	1.307278231	1.504425063	-6.514540194	13	14	13	3UTR		0	0
rno-miR-6333	NM_001277249	Park7	TAGGCTGGACTTGAACAGCCCGC#GTTCAAGGCCAGCCA#..((((((.(((((((.......#))))))).)))))).	1307	1322	1	-23.4	1	6.01E-06	0.456	0.188078629	0.744537686	-6.013390378	13	15	7	3UTR		0	0
rno-miR-149-3p	NM_001277249	Park7	GGGACGGGGGCGGTGCTG#TGCCCCCCTCCTA#((((.(((((((......#))))))).)))).	841	854	1	-21	0	0.07370666	0.632	0.066951857	-0.0944291	-11.17108079	11	13	7	3UTR		0	0
rno-miR-1956-3p	NM_001277249	Park7	TGGCTGGCACCTGGACGT#GCATATCCTTGAGTTCAAGGCCAGCCAG#((((((((.(.(((((.(#.).))))).))))))))).	1295	1323	1	-21.2	1	1.85E-06	0.456	0.21445655	0.810453424	-7.81873858	15	19	9	3UTR		0	1
rno-miR-3064-5p	NM_001277249	Park7	TGGCTGTTGTGGTGTGCAAA#GCAGTCAGGACAGCCT#.(((((((.(((..(((...#))).))).))))))).	1031	1047	1	-20.4	1	0.000378226	0.412	1.607513143	1.552026209	-6.995685026	13	16	7	3UTR		0	0
rno-miR-3084b-3p	NM_001277249	Park7	CTGCCAGTTCCCTTCAGACAA#TGTAGGGGTGGGGTGAGGAGGGAGCTGAGGTACAGAGGTCAGAGGAAAACCTGCAGA#(((((((((((((((..((..#.))..))))))))))).........................)))).	1056	1113	1	-23.1	1	0.000319849	0.441	1.712232503	1.283704441	-4.170623527	17	46	11	3UTR		0	0
rno-miR-329-5p	NM_057143	Park7	AGAGGTTTTCTGGGTCTCTGTTTC#ACAGCCCAGTGAACCTCA#.(((((((.(((((...((((...#))))))))).))))))).	930	948	1	-22.5	1	0.01135585	0.441	0.256057286	0.037814537	-5.818213136	16	18	9	3UTR		0	0
rno-miR-352	NM_057143	Park7	AGAGTAGTAGGTTGCATAGTA#ACTAACGTGTGAAGTAGCCCGCTGCTCA#.(((((((.((((((......#.)))))).))))))).	951	979	1	-20.2	1	0.000170701	0.471	-0.007571429	-0.1159425	-5.082763576	13	16	7	3UTR		0	0
rno-miR-23a-5p	NM_057143	Park7	GGGGTTCCTGGGGATGGGATTT#AAGTAGCCCGCTGCTCAGGAATCTCG#((((((((((((.(((((....#.)))).).)))))))))))).	962	988	1	-26.8	1	0.000233442	0.456	-0.307150167	-0.153185263	-5.226705059	17	21	12	3UTR		0	0
rno-miR-30b-3p	NM_057143	Park7	CTGGGATGTGGATGTTTACGTC#TGGAAGCCCACTAGTGTGTCCACAGCCCAGT#(((((.(((((((.........#.))))))).))))).	909	940	1	-19.9	0	0.000341097	0.456	0.024383571	0.06297915	-7.663871765	12	15	7	3UTR		0	0
rno-miR-99b-3p	NM_057143	Park7	CAAGCTCGTGTCTGTGGGTCCG#TGGACCCCCAGGCTGAGCA#...(((((.(((((.(((((((#))))))).)))))))))).	885	904	1	-28	0	0.000648713	0.368	0.288012286	0.089891275	-8.306379412	17	19	10	3UTR		0	0
rno-miR-137-5p	NM_057143	Park7	ACGGGTATTCTTGGGTGGATAA#CTGCTCAGGAATCTCGCCCT#..((((((((((((((((....#))))))))))))...)))).	972	992	1	-20.4	1	0.001822701	0.471	-0.176176579	-0.20430615	-4.957000719	16	20	12	3UTR		0	0
rno-miR-150-3p	NM_057143	Park7	CTGGTACAGGCCTGGGGGA#TCGCCCTGGCTCTGTACTAT#.(((((((((((.(((.((#)).))).))).)))))))).	985	1005	1	-25.7	1	0.000334641	0.5	-0.04405425	-0.171660213	-5.08245545	16	20	8	3UTR		0	0
rno-miR-540-3p	NM_057143	Park7	AGGTCAGAGGTCGATCCTGGGC#GCTCAGGAATCTCGCCCTGGCTC#.((((((.((.(((((((((((#))))))))...))))))))))).	974	997	1	-26.3	1	0.000380158	0.485	-0.085461786	-0.20231315	-8.931734242	19	23	11	3UTR		0	0
rno-miR-505-5p	NM_057143	Park7	GGGAGCCAGGAAGTATTGATGTT#CCTGGCTCTG#.(((((((((.............#))))))))).	989	999	1	-18.1	1	0.001812469	0.5	0.073156111	-0.19567235	-13.07937179	9	10	9	3UTR		0	1
rno-miR-880-5p	NM_057143	Park7	TACTCAGATTGGTATGAGTCA#TGGCTCTGTACTATTCTGAGC#..((((((.((((((((((((#)))))).)))))).)))))).	991	1012	1	-22.6	1	0.000265293	0.515	0.006684615	-0.173757263	-6.013390378	18	21	6	3UTR		0	0
rno-miR-500-3p	NM_057143	Park7	AATGCACCTGGGCAAGGGTTCA#AGCCCGCTGCTCAGGA#......((((((((.(((((..#)))))..)))))))).	966	982	1	-21	0	0.000258073	0.456	-0.209287375	-0.163472863	-16.30200796	13	16	8	3UTR		0	0
rno-miR-1224	NM_057143	Park7	GTGAGGACTGGGGAGGTGGAG#TCCACAGCCCAGTGAACCTCAG#.(((((((((((...(((((.#)))))..))))))...))))).	927	949	1	-24.3	1	0.008666309	0.426	-0.135391571	0.064726637	-6.674744928	16	22	6	3UTR		0	0
rno-miR-653-3p	NM_057143	Park7	TTCACTGGGGTTTGTTTCACTA#GGCTGAGCAGGCATTGGAAGCCCACTAGTGTGTCCACAGCCCAGTGAAC#(((((((((.(.((...(((((#.)))))....)).).))))))))).	895	944	1	-21.1	1	0.001032793	0.441	0.062552111	0.076609975	-9.495382865	17	25	9	3UTR		0	1
rno-miR-3580-3p	NM_057143	Park7	TGACTAGGGTAGTATGAGTAGA#CTGCTCAGGAATCTCGCCCTGGCTCT#.(((((((((((..(((((((.#))))))).....)).))))))).)).	972	998	1	-21.8	1	0.001766847	0.485	0.043433308	-0.2348546	-5.939295368	18	26	7	3UTR		0	0
rno-miR-1956-5p	NM_057143	Park7	AGTCCAGGGCTGAGTCAGCGGA#CCGCTGCTCAGGAATCTCGCCCTGGCTC#((.(((((((((((.((((((.#))))))))))........))))))))).	969	997	1	-30.1	0	0.000380158	0.485	0.026906053	-0.235769363	-6.230563481	19	28	10	3UTR		0	0
rno-miR-709	NM_057143	Park7	GGAGGCAGAGGCAAGAGGA#TCTCGCCCTGGCTCTG#((((.(((.(((.(((...#))).)))))).)))).	983	999	1	-19	0	0.001812469	0.5	0.01029725	-0.214545775	-10.40213189	13	16	6	3UTR		0	0
rno-miR-129-5p	NM_001316334	Ldhb	CTTTTTGCGGTCTGGGCTTGC#CAGGCGCCAGGCTGTAGAAAT#.(((((((((((((((((((.#))))).)))))))))))))).	1230	1251	1	-26.5	1	0.006247282	0.485	0	0	-3.793324837	19	21	14	3UTR		0	0
rno-miR-30d-5p	NM_001316334	Ldhb	TGTAAACATCCCCGACTGGAAG#CCAGGAGTGTTTGATGTTTGCAC#((((((((((.((..((((...#))))..).)...)))))))))).	1354	1377	1	-18.6	1	0.000209428	0.588	0	0	-8.354638399	16	23	10	3UTR		0	0
rno-miR-200b-3p	NM_001316334	Ldhb	TAATACTGCCTGGTAATGATGAC#TCACAGATCAAAACCAGGAGTGTTT#.((((((.((((((..((((...#.))))..)))))))))))).	1341	1366	1	-18.6	1	0.004617168	0.588	0	0	-7.075458407	16	20	12	3UTR		0	0
rno-miR-429	NM_001316334	Ldhb	TAATACTGTCTGGTAATGCCGT#GGCGCCAGGCTGTAG#...(((.(((((((...(((..#)))))))))).))).	1232	1247	1	-18	0	0.000225724	0.471	0	0	-9.026725369	13	15	10	3UTR		0	0
rno-miR-487b-3p	NM_001316334	Ldhb	AATCGTACAGGGTCATCCACTT#GGCCTTGTACGT#...(((((((((((........#))))))))))).	1289	1301	1	-18.5	0	0.006321766	0.559	0	0	-7.483038834	11	12	11	3UTR		0	0
rno-miR-20b-3p	NM_001316334	Ldhb	ACTGCAGTGTGAGCACTTCTGG#CCAGGAGTGTTTGATGTTTGCACTAGGAGC#.((.((((((((((((((((((#)))))))))))).......))))).).)).	1354	1384	1	-23.2	0	0.000166782	0.618	0	0	-6.825347112	20	30	12	3UTR		0	0
rno-miR-20b-3p	NM_001316334	Ldhb	ACTGCAGTGTGAGCACTTCTGG#CCAGGCGCCAGGCTGTAGA#.(((((((.((.((...(((((#))))).)))).))))))).	1229	1248	1	-21	1	0.000442014	0.485	0	0	-9.165016446	16	19	7	3UTR		0	0
rno-miR-678	NM_001316334	Ldhb	GTCTCGGGGCAAGGACTGGAGG#CCTTTAGTCTTCGGCCTTGTACG#((..((((((.(((((((((((#)))))))))))..)))))).)).	1277	1300	1	-24	0	0.006044472	0.574	0	0	-11.35191067	19	23	11	3UTR		0	0
rno-miR-3593-5p	NM_001316334	Ldhb	TGGCCTCCGCAGGGTTGAAGCT#AGTCTTCGGCCTTGTACGTAGGTCAC#((((((.(((((((((((((((#)).)))))))))))..)).)))))).	1282	1308	1	-24.9	0	0.00022082	0.588	0	0	-5.481260981	21	26	11	3UTR		0	0
rno-miR-665	NM_033235	Mdh1	ACCAGGAGGCTGAGGTCCCTTA#AAGTGAAAGTCTCAGCCTCTA#....(((((((((((((.(((.#))).))...))))))))))).	1274	1295	0.953846154	-20.7	0	0.05167384	0.676	1.163645313	2.071097913	-9.546562469	16	21	11	3UTR		0	0
rno-let-7d-5p	NM_033235	Mdh1	AGAGGTAGTAGGTTGCATAGTT#CTTTGAGCCTAGTACCA#...((((.((((((.((.((..#)).)))))))).)))).	1139	1156	1	-16.6	0	0.01235773	0.603	2.632409333	1.772014835	-9.563624683	14	17	8	3UTR		0	0
rno-miR-328a-5p	NM_033235	Mdh1	GGGGGGCAGGAGGGGCTCA#TGAGCTAAGGTTGTTAGAAGCATAATCCTGTGCTTTCAAGGCAGTCTGTCTCCCCCCA#((((((..(((.(((((..#.))))).))))))))).	1620	1678	1	-24.3	0	0.001035985	0.5	1.894070333	1.894416346	-11.14169922	14	17	9	3UTR		0	0
rno-miR-337-5p	NM_033235	Mdh1	CGGCGTCATGCAGGAGTTGAT#CGGCTTTTGTAACGCCT#.(((((..(((((((((((..#)))))))))))))))).	1753	1770	1	-20.4	0	0.001650873	0.632	2.237834727	1.685173915	-7.650646301	16	17	16	3UTR		0	0
rno-miR-342-5p	NM_033235	Mdh1	AGGGGTGCTATCTGTGATTGAG#GGTCGCAGATAAGCTATCTTC#.((((((((((((((((((...#))))))))))).)).))))).	1528	1549	1	-19	1	0.000676971	0.662	2.4084051	2.085105209	-3.793324837	18	21	11	3UTR		0	0
rno-miR-347	NM_033235	Mdh1	TGTCCCTCTGGGTCGCCCA#GGAAGCCAATCGATCTATTTCAGAGGGATC#.((((((((((((((....#.))))).....))))))))).	1408	1438	1	-19.2	1	0.002822753	0.662	1.9301699	1.792579211	-4.026373918	14	21	9	3UTR		0	0
rno-miR-350	NM_033235	Mdh1	TTCACAAAGCCCATACACTTTCAC#TATGTGCTTTGTGAT#.(((((((((.((((.........#)))).))))))))).	1207	1222	1	-16.2	1	0.01423647	0.706	1.751468556	1.966474296	-6.851148393	13	15	9	3UTR		0	1
rno-miR-17-1-3p	NM_033235	Mdh1	ACTGCAGTGAAGGCACTTGTGG#CCTGTGCTTTCAAGGCAGTC#(((((..(((((((((......#.)))))))))..))))).	1646	1666	1	-21.8	0	0.000185608	0.5	1.722969889	2.050807826	-7.382219742	14	18	9	3UTR		0	0
rno-miR-18a-5p	NM_033235	Mdh1	TAAGGTGCATCTAGTGCAGATAG#TATCTGTATTGGAGCTTGTACA#....((((((((((((((((((.#)))))))))))))...))))).	1829	1851	1	-21.2	0	0.000896585	0.576	0.104579395	0.89759609	-9.546562469	18	22	13	3UTR		0	0
rno-miR-23a-5p	NM_033235	Mdh1	GGGGTTCCTGGGGATGGGATTT#AATCCTGTGCTTTCAAGGCAGTCTGTCTCCCCCCAGGAACGCCT#((.((((((((((..(((((..#.))))).)))))))))).)).	1643	1687	1	-30.6	0	0.000432936	0.515	1.7752006	2.116073989	-7.087403398	17	21	10	3UTR		0	0
rno-miR-30d-3p	NM_033235	Mdh1	CTTTCAGTCAGATGTTTGCTGC#CAGCAGACATCCCAAGGCTGAGGA#.((((((((.(((((((((((.#)))))))))))....)))))))).	1102	1126	1	-24.1	1	5.30E-05	0.5	1.9398157	2.042163341	-5.035831306	19	24	11	3UTR		0	0
rno-miR-30a-3p	NM_033235	Mdh1	CTTTCAGTCGGATGTTTGCAGC#GTTGACGTCAGCAGACATCCCAAGGCTGAGGA#.((((((((((((((((((...#.))))))))))...)))))))).	1094	1126	1	-24.9	1	5.30E-05	0.5	2.056388243	1.987771179	-3.793324837	18	23	10	3UTR		0	0
rno-miR-30c-2-3p	NM_033235	Mdh1	CTGGGAGAAGGCTGTTTACTCT#GGTTGTTAGAAGCATAATCCTGTGCTTTCAAGGCAGTCTGTCTCCCC#..(((((((((((((((.....#.))))))))).)))))).	1628	1675	1	-21.7	1	0.002477953	0.515	2.191243331	1.890028634	-4.957000719	15	18	9	3UTR		0	0
rno-miR-34a-3p	NM_033235	Mdh1	AATCAGCAAGTATACTGCCCTA#GGCAATAAATAGAACCATAGTCTCACGGCTTTTGTAACGCCTTTTGTGGATACTCAAATACTTGCTGGTTA#(((((((((((((.........#.))))))))))))).	1728	1799	1	-17.7	1	0.03409126	0.632	1.955071485	2.028543441	-5.762913004	13	15	13	3UTR		0	0
rno-miR-99b-5p	NM_033235	Mdh1	CACCCGTAGAACCGACCTTGCG#AAGGTTGGTTCATGT#....(((.(((((((((((...#)))))))))))))).	1476	1491	1	-18.2	0	0.05137723	0.765	2.083397609	2.057476654	-11.8601974	14	15	14	3UTR		0	0
rno-miR-103-1-5p	NM_033235	Mdh1	GGCTTCTTTACAGTGCTGCCTTGT#AGGAAGCATTAGTCTAACATAGACAAGGAAGCCA#(((((((((((((((((.(((...#))).)))))).))...........))))))))).	1382	1416	1	-21.2	1	0.006167093	0.603	2.037966738	1.896498558	-3.937574446	20	34	9	3UTR		0	0
rno-miR-107-3p	NM_033235	Mdh1	AGCAGCATTGTACAGGGCTATCA#TGGAGCTTGTACAGTGTTTGCC#.(((((((((((((.((((.(((#)))))))))))))))))).)).	1838	1860	1	-20.7	1	3.97E-05	0.579	-0.058886821	0.332220048	-4.528774398	20	22	18	3UTR		0	0
rno-miR-125a-3p	NM_033235	Mdh1	ACAGGTGAGGTTCTTGGGAGCC#GGCAGTCTGTCTCCCCCCAGGAACGCCTGTA#((((((...(((((((((....#.))))))))))))))).	1659	1690	1	-23	0	0.000438602	0.5	2.107194111	2.073024455	-8.851285568	15	17	15	3UTR		0	0
rno-miR-125b-2-3p	NM_033235	Mdh1	ACAAGTCAGGCTCTTGGGACCT#CCCAGGAACGCCTGT#......((((((((((((....#)))))))..))))).	1674	1689	1	-19.1	0	0.000426203	0.515	1.894070429	2.051165145	-15.5665584	12	15	7	3UTR		0	0
rno-miR-137-5p	NM_033235	Mdh1	ACGGGTATTCTTGGGTGGATAA#ATCCTGTGCTTTCAAGGCAGTCTGTCTCCCCCCAGGAACGCCTGTA#((((((.((((((((.(((...#.))).)))))))).)))))).	1644	1690	1	-25.8	0	0.000438602	0.5	1.650928625	2.105974914	-5.714310061	17	21	8	3UTR		0	0
rno-miR-150-3p	NM_033235	Mdh1	CTGGTACAGGCCTGGGGGA#CCCCCAGGAACGCCTGTATCAT#.(((((((((((((((((.#)))))))....)))))))))).	1672	1694	1	-30.5	1	0.002435453	0.529	1.94166919	2.02915282	-3.793324837	17	22	10	3UTR		0	0
rno-miR-185-5p	NM_033235	Mdh1	TGGAGAGAAAGGCAGTTCCTGA#CAGGAACGCCTGTATCATCTTTTCAT#((((((((.((((.(((((((.#)))))))))))......)))))))).	1676	1702	1	-22.3	1	0.1895902	0.515	1.831805788	2.000089179	-5.850804022	19	26	11	3UTR		0	0
rno-miR-200c-5p	NM_033235	Mdh1	CGTCTTACCCAGCAGTGTTTG#CAAATACTTGCTGGTTAGGT#...((((.(((((((((((((#)))))))).))))).)))).	1782	1802	1	-19.2	0	0.03218496	0.632	1.819860786	1.225932709	-8.828175123	17	20	8	3UTR		0	0
rno-miR-204-3p	NM_033235	Mdh1	GCTGGGAAGGCAAAGGGACGTT#GTCTCAGCCTCTATTTCTAGCT#(((((((((((...(((((...#))))).))))....))))))).	1282	1304	1	-20.3	1	0.01663015	0.676	1.655135	2.137897612	-9.430348286	16	22	7	3UTR		0	0
rno-miR-320-3p	NM_033235	Mdh1	AAAAGCTGGGTTGAGAGGGCGA#TCGTCTTTGAGCCTAGTA#....((((((((..((((((((#)))))))).)))))))).	1135	1153	1	-20.2	0	0.01054251	0.618	1.9442966	1.82349618	-11.692533	16	18	8	3UTR		0	0
rno-miR-540-5p	NM_033235	Mdh1	CAAGGGTCACCCTCTGACTCTGT#ATAGACAAGGAAGCCAATCGATCTATTTCAGAGGGATCCCA#...(((...((((((((......#.))))))))..))).	1400	1441	1	-19.6	0	0.004359032	0.662	2.1606925	1.824428355	-11.42825132	11	15	8	3UTR		0	0
rno-miR-493-5p	NM_033235	Mdh1	TTGTACATGGTAGGCTTTCATT#GTGAAAGTCTATCATGTT#....(((((((((((((((((.#))))))))))))))))).	1224	1242	1	-23.1	0	0.00868901	0.691	2.213000966	1.792504511	-9.546562469	17	18	17	3UTR		0	0
rno-miR-664-1-5p	NM_033235	Mdh1	CTGGCTGGGGAAAAAGATTGG#CAGTCTGTCTCCCCCCAGG#((((..(((((...((((((.#))))))...))))))))).	1661	1680	1	-21.7	0	0.0007534	0.515	2.6325	2.101130517	-15.45034422	15	19	9	3UTR		0	0
rno-miR-497-3p	NM_033235	Mdh1	CCAAACCACACTGTGGTGTTAGA#TAACTGCCACAGTATTAGTGTTTTGA#.((((.(((((((((((((((..#)))).))))))))....))).)))).	1597	1623	1	-19.1	0	0.004415841	0.618	1.70124069	1.969120384	-5.694283599	19	26	8	3UTR		0	0
rno-miR-877	NM_033235	Mdh1	GTAGAGGAGATGGCGCAGGG#TCCTGTGCTTTCAAGGCAGTCTGTCTCCC#.....(((((((((((((((#))))))))).............)))))).	1645	1674	1	-20.2	0	0.002268256	0.515	1.886351	2.004161164	-13.66559964	15	29	9	3UTR		0	0
rno-miR-881-3p	NM_033235	Mdh1	TAACTGTGGCATTTCTGAATAG#TGCCACAGTA#..(((((((((...........#))))))))).	1601	1611	1	-16	1	0.001741644	0.632	1.837315778	2.065479787	-11.4182732	9	10	9	3UTR		0	0
rno-miR-532-5p	NM_033235	Mdh1	CATGCCTTGAGTGTAGGACTGT#CAGGAACGCCTGTATCATCTTTTCATCTTCCTGCTTTTAGTGCATTACTCAAGGCAA#..((((((((((((((((....#.))))))............)))))))))).	1676	1733	1	-22.7	1	0.0115857	0.618	1.921945439	2.020734108	-4.957000719	16	30	10	3UTR		0	0
rno-miR-674-5p	NM_033235	Mdh1	GCACTGAGATGGGAGTGGTGTA#CATCTTCCTGCTTTTAGTGCA#(((((((((((((((.((((..#)))))))))).))))))))).	1699	1720	1	-21.2	1	0.004234557	0.632	2.275668875	2.032464516	-4.170623527	19	21	10	3UTR		0	0
rno-miR-3543	NM_033235	Mdh1	CAGGAGTCGAGTGATGGTTCAAA#GAACCATAGTCTCACGGCTTTTGT#(((((((((((..(((((((...#)))))))...)))..)))))))).	1739	1763	1	-20	1	0.000887087	0.618	2.407898462	1.82790984	-8.573508368	18	24	8	3UTR		0	0
rno-miR-1949	NM_033235	Mdh1	TATACCAGGATGTCAGCATAGTT#GTGTTGACGTCA#........(((((((((((....#))))))))))).	1092	1104	1	-16	0	6.16E-07	0.5	2.459603091	2.007214995	-19.42387987	11	12	11	3UTR		0	0
rno-miR-3585-5p	NM_033235	Mdh1	TTCACAAGAAGGTGTCTTTCAT#ACGCCTTTTGTGGAT#(((((.(((((((((.......#)))))))))))))).	1764	1779	1	-15.3	0	0.001941623	0.588	2.254893333	1.515440464	-6.071582288	14	15	14	3UTR		0	1
rno-miR-3099	NM_033235	Mdh1	TAGGCTAGAAAGAGGTTGGGGA#TCTAAATAAAAGTATATTCAAGTGAAAGTCTCAGCCTCTATTTCTAGCTTAT#(((((((((((((((((((((.#.)))))))))))..)))))))))).	1255	1307	1	-28.9	1	0.01024765	0.676	2.062015609	1.881679089	-3.937574446	21	25	11	3UTR		0	0
rno-miR-344g	NM_033235	Mdh1	AGTCAGGCTCCTGGCAGGAGTC#GTCTCCCCCCAGGAACGCCTGT#...(((((((((((..((((.(#).))))..))))))..))))).	1667	1689	1	-24.8	0	0.000426203	0.515	1.771460462	2.04373577	-7.483038834	16	22	6	3UTR		0	0
rno-miR-6318	NM_033235	Mdh1	CTGCCTGGCGCAGGGCCTGTAG#TCCTGTGCTTTCAAGGCAGT#(((((((((((((((.......#)))))))))....)))))).	1645	1665	1	-23.3	1	0.000120155	0.515	1.633865421	1.997122989	-4.170623527	15	20	9	3UTR		0	0
rno-miR-6324	NM_033235	Mdh1	TCAGTAGGCCAGACAGCAAGCAC#CTTGCTGGTTAGGTTTGCTA#..(((((((((..(((((((...#)))))))..).)))))))).	1788	1808	1	-20.1	1	0.001784295	0.662	0.91595925	1.166453366	-9.592934642	16	20	8	3UTR		0	0
rno-let-7g-3p	NM_033235	Mdh1	CTGTACAGGCCACTGCCTTGC#GCATAATCCTGTGCTTTCAAGGCAGTCTGTCTCCCCCCAGGAACGCCTGTATC#..((((((((.(((((((((.#.)))))))))..................)))))))).	1639	1692	1	-23.5	1	0.000453379	0.529	1.6809457	1.942507151	-7.781775195	17	37	9	3UTR		0	0
rno-miR-709	NM_033235	Mdh1	GGAGGCAGAGGCAAGAGGA#TCCTGTGCTTTCAAGGCAGTCTGTCTCCC#(((((((((((((..((((#)))).))))..........))))))))).	1645	1674	1	-21.5	1	0.002268256	0.515	1.996259913	2.092677451	-5.529863924	17	29	9	3UTR		0	0
rno-miR-133c	NM_012496	Aldob	CAGCTGGTTGAAGGGGACCAA#GTCACCTACCAGCCAGGCTC#.(((((((((..((((((...#))).)))..))))))).)).	1157	1177	0.961538462	-19.2	1	0.008525073	0.515	1.1739515	1.676497134	-9.964902622	15	20	7	3UTR		0	0
rno-miR-328b-3p	NM_012496	Aldob	CTGGCCCTCTCTGCCCTA#GGGGTTGGTTAGAGAAGAGGCACAGC#(((((((((((((((((.#))))).....))))).).))).))).	1501	1527	0.961538462	-19.9	1	0.01766041	0.603	0.902150776	1.018833923	-3.937574446	17	26	5	3UTR		0	0
rno-miR-328a-5p	NM_012496	Aldob	GGGGGGCAGGAGGGGCTCA#GAACACCTCCAGTTCCCCG#(((((((.(((((.(.((.#)).).))))).))))))).	1348	1367	1	-24.6	1	0.00206187	0.471	1.128724857	1.709323773	-7.341098373	15	19	7	3UTR		0	0
rno-miR-328a-3p	NM_012496	Aldob	CTGGCCCTCTCTGCCCTTCCGT#CGGAAGGGAAGGATGGAGAAGGGCA#...((((((((((((((((((.#)))))))).....)))))).)))).	1455	1480	1	-28.1	0	0.02245923	0.5	1.829071829	1.588461834	-6.514540194	18	25	8	3UTR		0	0
rno-miR-328a-3p	NM_012496	Aldob	CTGGCCCTCTCTGCCCTTCCGT#CGGGGGTTGGTTAGAGAAGAGGCACAGC#(((((((((((((((((((((.#))))))..))).))))).).))).))).	1499	1527	1	-24.1	1	0.01766041	0.603	0.947049607	0.969340886	-3.937574446	21	28	6	3UTR		0	0
rno-miR-329-5p	NM_012496	Aldob	AGAGGTTTTCTGGGTCTCTGTTTC#GGAGACCTGAAAGGCTTCA#.((((((((.(((((((((.....#))))))))).)))))))).	1200	1219	1	-21.6	1	6.28E-05	0.603	1.534418456	1.561117823	-5.035831306	17	19	9	3UTR		0	0
rno-miR-343	NM_012496	Aldob	TCTCCCTCCGTGTGCCCAGA#GGGCTTTACATGGAAGGT#...((.(((((((((((...#))))...))))))).)).	1397	1415	1	-19.5	0	1.13E-06	0.529	2.156406443	1.568335497	-8.415498955	13	18	7	3UTR		0	0
rno-miR-344a-3p	NM_012496	Aldob	TGATCTAGCCAAAGCCTGACTGT#CGGGGGTTGGTTAGAG#...(((((((((..((((.....#))))..))))))))).	1499	1515	1	-18.1	0	0.000670629	0.588	1.483842789	1.063697245	-8.660510724	13	16	9	3UTR		0	0
rno-miR-351-3p	NM_012496	Aldob	GGTCAAGAGGCGCCTGGGAAC#CCAGGCTCCAGTTGTCCT#((.(((..((.((((((....#)))))).))..))).)).	1169	1187	1	-22.6	0	0.001929319	0.515	1.429809167	1.717035121	-12.17720986	13	18	6	3UTR		0	0
rno-let-7b-5p	NM_012496	Aldob	TGAGGTAGTAGGTTGTGTGGTT#CATACAGCCACTACTG#...((((((.(((((((((...#))))))))))))))).	1427	1443	1	-20.6	0	0.001822559	0.485	1.624379444	1.801334289	-7.757046662	15	16	15	3UTR		0	0
rno-let-7c-5p	NM_012496	Aldob	TGAGGTAGTAGGTTGTATGGTT#CATACAGCCACTACTG#...((((((.(((((((((...#))))))))))))))).	1427	1443	1	-20.6	0	0.001822559	0.485	1.624379444	1.801334289	-7.757046662	15	16	15	3UTR		0	0
rno-miR-25-5p	NM_012496	Aldob	AGGCGGAGACACGGGCAATTGC#CAGTTCCCCGTGTTCCA#....(((.(((((((.(((((.#))))).)))))))))).	1357	1374	1	-19.9	0	0.000400436	0.456	1.554036	1.764934226	-12.09324648	15	17	10	3UTR		0	0
rno-miR-127-3p	NM_012496	Aldob	TCGGATCCGTCTGAGCTTGGCT#AGCCAGGCTCCAGTTGTCCT#..((((....((((((((((((#)))))))))).))..)))).	1167	1187	1	-22.5	0	0.001929319	0.515	1.2652017	1.716675495	-11.11321831	16	20	10	3UTR		0	0
rno-miR-130a-5p	NM_012496	Aldob	GCTCTTTTCACATTGTGCTACT#AGCAGCTCGGAAGGGAAGGATGGAGAAGGGCA#(((((((((.((((.(.((...#.)).).))))))))))))).	1448	1480	1	-18.1	1	0.02245923	0.5	2.119308222	1.799625268	-5.915530475	16	20	13	3UTR		0	0
rno-miR-130b-5p	NM_012496	Aldob	ACTCTTTCCCTGTTGCACTACT#AGCAAAGCAGCTCGGAAGGGAAGGAT#..((((((((((((((......#.))))).....))))))))).	1443	1469	1	-18.9	1	0.000246101	0.544	1.230429379	1.931723869	-4.957000719	14	21	9	3UTR		0	0
rno-miR-150-5p	NM_012496	Aldob	TCTCCCAACCCTTGTACCAGTG#CGGGGGTTGGTTAGAGAA#((((((((((((((........#))))))))))...)))).	1499	1517	1	-19.6	1	0.002481355	0.618	1.604776771	1.013920148	-4.906073087	14	18	10	3UTR		0	0
rno-miR-211-5p	NM_012496	Aldob	TTCCCTTTGTCATCCTTTGCCT#AGGGAAGGATGGAGAAGGGC#..((((((.(((((((((.(((#)))))))))))).)))))).	1459	1479	1	-22.7	1	0.03063433	0.5	2.479812444	1.753192159	-6.013390378	18	20	12	3UTR		0	0
rno-miR-218a-5p	NM_012496	Aldob	TTGTGCTTGATCTAACCATGT#GCATTTTAACAAACATACTTACCGGGGGTTGGTTAGAGAAGAGGCACAGC#((((((((..((((((((...#.))))))))....)))))))).	1477	1527	1	-21	1	0.01766041	0.603	1.281441638	1.268519549	-6.236470573	16	22	8	3UTR		0	0
rno-miR-298-5p	NM_012496	Aldob	GGCAGAGGAGGGCTGTTCTTCCC#GGAAGGTCAGTCTTCCATGCA#.(((..(((((((((.((((((.#)))))).))))))))).))).	1408	1429	1	-27	0	0.01465982	0.485	2.235402789	1.707257518	-10.04636985	18	21	9	3UTR		0	0
rno-miR-376a-5p	NM_012496	Aldob	GGTAGATTCTCCTTCTATGAG#CATGGAAGGTCAGTCTTCCA#((.(((((..(((((((((..#)))))))))..))))).)).	1405	1425	1	-21.2	0	0.000132365	0.515	2.296505556	1.568415914	-7.794010047	16	20	9	3UTR		0	0
rno-miR-664-1-5p	NM_012496	Aldob	CTGGCTGGGGAAAAAGATTGG#CCTACCAGCCAGG#((((((((((...........#))..)))))))).	1161	1174	1	-17.2	1	0.01028295	0.515	1.204964092	1.74320369	-13.2236214	10	13	8	3UTR		0	0
rno-miR-423-3p	NM_012496	Aldob	AGCTCGGTCTGAGGCCCCTCAGT#CTGAAAGGCTTCAGTCAGCC#.(((.((.((((((((..((((.#))))..))))))))))))).	1206	1226	1	-22.3	0	0.000235463	0.618	1.52895923	1.713854036	-10.22599694	17	20	13	3UTR		0	0
rno-miR-665	NM_012496	Aldob	ACCAGGAGGCTGAGGTCCCTTA#GGAGACCTGAAAGGCTTCAGTCAGCCCTGGA#.(((((.((((((((((..(((#.)))..))))))))))...))))).	1200	1231	1	-22.9	0	0.000134686	0.603	1.88144521	1.63061666	-5.337011372	18	25	10	3UTR		0	0
rno-miR-3542	NM_012496	Aldob	AAGGCTCTTCTTTCCTTGCAG#CTCGGAAGGGAAGGATGGAGAAGGGCA#...((((((((((((((.(..#.).)))))..))))))))).	1453	1480	1	-20.8	0	0.02245923	0.5	2.195686313	1.742674121	-6.514540194	15	20	9	3UTR		0	0
rno-miR-3557-3p	NM_012496	Aldob	ACACAGGACCTGGAGTCAGGAG#CCAGGCTCCAGTTGTCCTA#....(((((((((((((.((..#)).))))))))..))))).	1169	1188	1	-22.9	0	0.004981766	0.529	2.01434994	1.616806647	-9.546562469	15	19	8	3UTR		0	0
rno-miR-3561-3p	NM_012496	Aldob	TATCCAGGGTAGACACTCAGA#CTGAAAGGCTTCAGTCAGCCCTGGAA#..((((((((.(((.......#.))).)))))))).	1206	1232	1	-19.1	1	0.000117688	0.603	1.71152173	1.617689685	-8.750273835	11	14	8	3UTR		0	0
rno-miR-3562	NM_012496	Aldob	TTGGGGCAGTGGCTGGATGGGA#CCTACCAGCCAGGCTCCAGT#(((((((..(((((((.((((.#))))))))))).))))))).	1161	1181	1	-29.3	1	0.003589349	0.515	1.170628286	1.811373933	-7.307599034	18	20	11	3UTR		0	0
rno-miR-3572	NM_012496	Aldob	TTACACTTGCCCTTTTTTCCCCAG#CTGAGCAAAGCAGCTCGGAAGGGAAGGATGGAGAAGGGCAT#.......((((((((((((((...#.))))......)))))))))).	1440	1481	1	-19.1	0	0.01348712	0.5	1.27456791	1.953020293	-17.11024494	14	22	10	3UTR		0	0
rno-miR-3573-3p	NM_012496	Aldob	TTCCTAACTCTGCCCCCTCCCAT#GGGGGTTGGTTAGAGAAG#(((((((((..((((((......#)))))).)))))).))).	1500	1518	1	-21.5	1	0.002339772	0.632	0.98449134	1.110382428	-8.00485539	15	18	6	3UTR		0	0
rno-miR-3575	NM_012496	Aldob	ACTGCTGGGTAAGACGAG#CTGTTGAAGTGCGAGTATGAGCACGTCACCCAGTAGTC#((((((((((..((((..#.)))))))))))))).	1307	1345	1	-21.1	1	0.02755729	0.441	1.74662961	1.643410522	-10.10915223	14	16	14	3UTR		0	0
rno-miR-1249	NM_012496	Aldob	ACGCCCTTCCCCCCCTTCTTCA#TGGAGAAGGGCATTTTAACAAACATACTTACCGGGGGTTGGTTAGAGAAGAGGCA#..((((((((((((((((((((#))))))))))......................)))))...........)).))).	1468	1523	1	-23.8	1	0.00423892	0.603	1.586096304	0.959141406	-4.957000719	20	55	10	3UTR		0	0
rno-miR-1843a-3p	NM_012496	Aldob	TCTGATCGTTCACCTCCATACA#GGGGGTTGGTTAGAG#((((((((...((((((.....#)))))))))))))).	1500	1515	1	-17.2	1	0.000670629	0.588	1.274566887	1.080194832	-9.061245048	14	15	14	3UTR		0	0
rno-miR-6215	NM_012496	Aldob	TTTAGGGTTGCAGAGCCAGG#CCTGAAAGGCTTCAGTCAGCCCTGGAA#(((((((((((.(((((...#.)))))..).)))))))))).	1205	1232	1	-21.1	1	0.000117688	0.603	1.255114487	1.794338998	-7.284377756	16	21	10	3UTR		0	0
rno-miR-344i	NM_012496	Aldob	CTCTAGCCAGGGCTTGACTGCA#TGGAGACCTGAAAGGCTTCAGTCAGCCCTGGAAATTAGAT#.((((((((((((.((((((..#.)))))))))))))...))))).	1199	1239	1	-26.1	1	0.004579025	0.588	1.626793463	1.686789886	-4.650164755	18	23	13	3UTR		0	0
rno-miR-6332	NM_012496	Aldob	CGCAGGGACTGCAAGGAGCCGCA#GGCTTCAGTCAGCCCTGG#..(((((.(((...((((((...#))))))...)))))))).	1212	1230	1	-23.2	0	0.000142134	0.603	1.746630667	1.638722336	-12.76340949	14	18	8	3UTR		0	0
rno-miR-1843b-3p	NM_012496	Aldob	TCTGATCGTTCCCCTCCATAC#GGGGGTTGGTTAGAG#((((((((.(((((.......#))))).)))))))).	1500	1515	1	-18.7	1	0.000670629	0.588	1.274566887	1.080194832	-5.962462745	13	15	8	3UTR		0	0
rno-miR-1956-5p	NM_012496	Aldob	AGTCCAGGGCTGAGTCAGCGGA#TTGGTTGGAGACCTGAAAGGCTTCAGTCAGCCCTGGAA#..(((((((((((.(.(((...#.)))..).))))))))))).	1194	1232	1	-26.8	1	0.000117688	0.603	1.761948464	1.642040575	-6.046889717	15	20	11	3UTR		0	0
rno-miR-1956-3p	NM_012496	Aldob	TGGCTGGCACCTGGACGT#CGTCACCTACCAGCCAG#(((((((......((((.#)))).....))))))).	1156	1173	1	-17.7	1	0.01860523	0.5	1.170628286	1.811373933	-16.0108139	11	17	7	3UTR		0	0
rno-miR-3084a-1-5p	NM_012496	Aldob	TTGAAGGTTCATTAGCAGAGTA#AGTCTATGAACCTTCAAA#((((((((((((..((......#.))..)))))))))))).	1546	1564	1	-18.7	1	0.2850843	0.812	0	0	-6.083544976	14	18	12	3UTR		0	0
rno-miR-486	NM_012496	Aldob	TCCTGTACTGAGCTGCCCCGAG#GCAGCTCGGAAGGGAA#((((...(((((((((......#)))))))))..)))).	1449	1465	1	-21.6	0	0.00067117	0.529	0.860599333	2.094638078	-11.50125692	13	16	9	3UTR		0	0
rno-miR-877	NM_012505	Atp1a2	GTAGAGGAGATGGCGCAGGG#CCCTGTTCACTCCTCTT#..(((((((.(((.((((((#)))))))))))))))).	3629	3646	0.956043956	-22.3	1	0.8561315	0.397	1.523293714	1.600426613	-7.056347105	16	17	16	3UTR		0	0
rno-miR-99b-3p	NM_012505	Atp1a2	CAAGCTCGTGTCTGTGGGTCCG#GGGCCTGTCTCCCAGCCAAGACCAGTCAGGAACCAGAGGGGAGCTG#..(((((.(.(((((((((((.#)))))))..........................)))).).))))).	3777	3823	0.961538462	-22.9	0	8.33E-05	0.368	1.248454762	1.82244313	-8.513142117	17	46	7	3UTR		0	0
rno-miR-667-3p	NM_012505	Atp1a2	TGACACCTGCCACCCAGCCCAA#TGGGGTGCTCCAGAGGGGCTGGTGGGTGTTG#.(((((((((((((((.((((.#)))).).........))).))))))))))).	3206	3237	0.974358974	-27.1	1	0.001469972	0.368	1.846062296	2.24805294	-3.793324837	19	31	11	3UTR		0	0
rno-miR-3584-5p	NM_012505	Atp1a2	GGGAGGAGTCCAGGAGGC#GCCTCCTCAGATCCTTCCCG#((((((.(((.(((((((#)))))))..))).)))))).	3381	3401	0.980769231	-25.5	0	0.2149549	0.456	1.7309384	1.494056893	-8.306035456	16	20	7	3UTR		0	0
rno-miR-770-3p	NM_012505	Atp1a2	GTGGGCCTGACGTGGAG#CCACGTTATGTCCAG#.(((((.((((((((..#)))))))).))))).	4260	4275	0.984615385	-20	0	0.05162523	0.485	1.455028625	1.996804322	-5.570060453	13	15	8	3UTR		0	0
rno-miR-326-5p	NM_012505	Atp1a2	GGGGGCAGGGCCTTTGTGAA#TCCCAAAGGCTACTGTCTCA#.(((((((((((((((.((.#)).)))))))).))))))).	4692	4712	1	-23.7	1	0.000893955	0.426	1.798544794	1.765596189	-3.793324837	17	20	8	3UTR		0	0
rno-let-7d-5p	NM_012505	Atp1a2	AGAGGTAGTAGGTTGCATAGTT#CTATGCACCTTTGACCTCTC#((((((...(((.(((((((..#))))))))))...)))))).	4432	4452	1	-22.1	0	0.00343225	0.559	1.426819714	1.890384055	-10.14041618	16	20	10	3UTR		0	0
rno-miR-330-5p	NM_012505	Atp1a2	TCTCTGGGCCTGTGTCTTAGGC#GCCAAGACCAGTCAGGAACCAGAGGG#(((((((.((((.(((((.(((#))))))))....))))..))))))).	3791	3817	1	-24.9	1	0.0017829	0.353	1.760244714	1.76024418	-7.540339988	19	26	8	3UTR		0	0
rno-miR-330-5p	NM_012505	Atp1a2	TCTCTGGGCCTGTGTCTTAGGC#GCCTAGGGCCAGAAAAGGAAGCCAGTTGGAGAG#((((((((((((.(((((((((#))))))))))))........)))...)))))).	3741	3774	1	-23.7	1	0.004042433	0.412	1.297505878	1.38359317	-5.226705059	21	33	12	3UTR		0	0
rno-miR-330-3p	NM_012505	Atp1a2	GCAAAGCACAGGGCCTGCAGAGA#TCTCTGGGGCCTCGTGCTG#....(((((.((((((.((((((#)))))))))))).))))).	4166	4185	1	-27.5	0	8.42E-05	0.515	2.06241	1.818704283	-10.78906894	17	19	12	3UTR		0	0
rno-miR-331-5p	NM_012505	Atp1a2	GGTCTTGTTTGGGTTTGTT#CCCAGCCAAGACCA#(((((((.(((((......#))))).))))))).	3787	3801	1	-19.3	1	0.000311044	0.353	1.098760429	1.64621229	-8.076547933	12	14	7	3UTR		0	0
rno-miR-343	NM_012505	Atp1a2	TCTCCCTCCGTGTGCCCAGA#CTGGGCTGGCAAGTGGAGGTTGGGGT#(((((((((((((((((((.#))))))..)))..))))))..)))).	3820	3846	1	-23.6	1	0.04236662	0.426	2.0035118	1.67472033	-3.937574446	19	26	6	3UTR		0	0
rno-miR-347	NM_012505	Atp1a2	TGTCCCTCTGGGTCGCCCA#GGGAGATGGGGTGCTCCAGAGGGGCT#.(((((((((((.(((((.#.))))).))))))))))).	3200	3226	1	-31.9	1	1.63E-05	0.397	1.766214827	2.057452335	-5.08245545	16	19	11	3UTR		0	0
rno-miR-349	NM_012505	Atp1a2	CAGCCCTGCTGTCTTAACCTCT#GGAGGTTGGGGTGCACTGGCTGA#(((((.(((..(((((((((((#))))))))))).)))..))))).	3834	3857	1	-25.8	0	0.001298071	0.456	2.055532636	1.682495155	-9.905814151	19	23	11	3UTR		0	0
rno-let-7a-5p	NM_012505	Atp1a2	TGAGGTAGTAGGTTGTATAGTT#CTATGCACCTTTGACCTCT#.(((((...(((.(((((((..#))))))))))...))))).	4432	4451	1	-19.6	0	0.004106174	0.559	1.426819714	1.890384055	-9.996166572	15	19	10	3UTR		0	0
rno-let-7a-2-3p	NM_012505	Atp1a2	CTGTACAGCCTCCTAGCTTTCC#GGGGAGCTGGGCTGGCAAGTGGAGG#((.(((.(((.(((((((((((#)))))))))))..)))..))).)).	3814	3839	1	-26.7	0	1.76E-06	0.426	1.747678727	1.78443278	-9.863574931	19	25	11	3UTR		0	0
rno-let-7c-1-3p	NM_012505	Atp1a2	CTGTACAACCTTCTAGCTTTCC#GGGGAGCTGGGCTGGCAAGTGGAGGTTGGGGTGCAC#.(((((((((((((((((((((#))))))))))...........))))))...))))).	3814	3850	1	-21.8	1	0.000651396	0.426	1.912286543	1.690270292	-3.793324837	21	36	10	3UTR		0	0
rno-let-7e-3p	NM_012505	Atp1a2	CTATACGGCCTCCTAGCTTTCC#GGGGAGCTGGGCTGGCAAGTGGAGG#((.(((.(((.(((((((((((#)))))))))))..)))..))).)).	3814	3839	1	-25.3	0	1.76E-06	0.426	1.747678727	1.78443278	-9.863574931	19	25	11	3UTR		0	0
rno-miR-9a-5p	NM_012505	Atp1a2	TCTTTGGTTATCTAGCTGTATGA#TCATCTGCTAGGTAATTCAAGAG#((((.(((((((((((.(.((((#))))).))))))))))).)))).	4874	4897	1	-18.9	0	0.003581413	0.618	1.500140518	1.492714498	-8.056611621	20	23	11	3UTR		0	0
rno-miR-15b-3p	NM_012505	Atp1a2	CGAATCATTATTTGCTGCTCTA#GGAGCTGGGCTGGCAAGTGGAGGTTGGG#(.((((.(((((((((((((..#.)))).))))))))).)))).).	3816	3844	1	-19.6	0	0.00125446	0.426	1.755307643	1.789616155	-6.644936863	18	23	9	3UTR		0	0
rno-miR-18a-5p	NM_012505	Atp1a2	TAAGGTGCATCTAGTGCAGATAG#CTGCCTGTTCTCTAATCCTGGCCTAGAAAGCATAGCATAGATGCACCTG#..((((((((((.((((......#.)))))))))))))).	4545	4594	1	-22.9	1	0.000439806	0.544	2.71544	2.114946133	-6.246131332	14	16	14	3UTR		0	1
rno-miR-19b-1-5p	NM_012505	Atp1a2	AGTTTTGCAGGTTTGCATCCAG#CTGGAGGAAAGCCTGTCAGACC#.((((.((((((((...(((((#)))))...)))))))).)))).	3540	3562	1	-21.6	0	0.0120236	0.456	2.5259255	1.708909922	-6.662782239	17	22	8	3UTR		0	0
rno-miR-25-5p	NM_012505	Atp1a2	AGGCGGAGACACGGGCAATTGC#CAGCTGCCTGTTCTCTAATCCTGGCCTA#(((((((((.(((((((.(((.#))).)))))))))))).......)))).	4542	4570	1	-21.6	1	0.0100301	0.5	2.321195188	2.103371204	-5.180080915	19	28	12	3UTR		0	0
rno-miR-25-3p	NM_012505	Atp1a2	CATTGCACTTGTCTCGGTCTGA#TCAGATTGAGACAGGAAGCT#....((.(((((((((((((((#)))))))))))))))..)).	4450	4470	1	-23.7	0	5.88E-05	0.529	2.0973248	1.509183683	-11.090249	17	20	15	3UTR		0	0
rno-miR-26a-5p	NM_012505	Atp1a2	TTCAAGTAATCCAGGATAGGCT#GCTTGTCCTGAAAAAGGATCTCTTGGC#.(((((..(((((((((((((.#)))))))))......))))..))))).	4284	4311	1	-21.4	0	0.000126774	0.559	2.3669511	1.841686594	-7.650646301	18	27	9	3UTR		0	1
rno-miR-30c-2-3p	NM_012505	Atp1a2	CTGGGAGAAGGCTGTTTACTCT#GGAGAGATGGGGCCTGTCTCCCAGC#(((((((((((((((((.((((#))))))))..))))).)))))))).	3768	3793	1	-26.2	1	1.57E-05	0.412	1.31448305	1.623751205	-3.937574446	21	25	8	3UTR		0	0
rno-miR-34b-3p	NM_012505	Atp1a2	AATCACTAACTCCACTGCCATC#TGGCAAGTGGAGGTTGGGGTG#.(((.(((((((((((((((..#))))).)))))).))))))).	3826	3847	1	-22.7	0	0.02906407	0.426	1.731786235	1.735191755	-7.912362012	18	21	7	3UTR		0	0
rno-miR-92a-3p	NM_012505	Atp1a2	TATTGCACTTGTCCCGGCCTG#GGGCTGGGGAGACACAAGGAAGCGATGG#((((((.(((((((((((((.#)))))))).....)))))...)))))).	3249	3277	1	-24	0	0.002078871	0.397	2.393877567	1.577059131	-5.481260981	19	28	8	3UTR		0	0
rno-miR-93-3p	NM_012505	Atp1a2	ACTGCTGAGCTAGCACTTCCCGA#TCGGGAACATGCAGAATCAGTGTAGCTCATGACACAGTC#(((((((((((.(((((((((((#))))))............))))))))))).)...)))).	4358	4397	1	-22.4	1	0.002252581	0.603	1.926134374	1.763412556	-7.284377756	22	39	11	3UTR		0	0
rno-miR-106b-3p	NM_012505	Atp1a2	CCGCACTGTGGGTACTTGCTGC#GCAGTAAGTGCCACCCAGTGCC#..((((((.(((((((((((((#)))))))))))).).)))))).	4030	4052	1	-30.9	1	0.001396035	0.426	2.240250571	2.094332317	-6.013390378	19	22	12	3UTR		0	0
rno-miR-122-5p	NM_012505	Atp1a2	TGGAGTGTGACAATGGTGTTTG#CACCCCCTGTTCACTCCT#.((((((.((((..((((....#))))...)))))))))).	3625	3643	1	-17.4	1	0.8538197	0.412	1.287989167	1.55032159	-8.252930297	14	18	10	3UTR		0	0
rno-miR-122-3p	NM_012505	Atp1a2	AACGCCATCATCACACTAA#TGGTGAAGGGAAGGGCTGGGGAGACACAAGGAAGCGATGGTGGCGTG#.(((((((((((.(.....#.).))))))))))).	3237	3284	1	-20.3	1	0.0086981	0.456	1.423229909	1.859451465	-6.050954091	12	15	11	3UTR		0	0
rno-miR-124-5p	NM_012505	Atp1a2	CGTGTTCACAGCGGACCTTGAT#TTGAGGAGACTGCTCCAACTGCTCCATAGGTCCCGCTGTGAACCCT#.(.(((((((((((((((....#.)))))).))))))))).).	3314	3360	1	-26	0	0.000828384	0.412	1.106398563	1.459158231	-5.350864312	16	20	9	3UTR		0	0
rno-miR-125b-1-3p	NM_012505	Atp1a2	ACGGGTTAGGCTCTTGGGAGCT#AGTTCTCTGGGGCCTCGTGCTGTTCTGAGAGCCCC#..((((((((((((.(((((((#))))))).)))))))..............))))).	4163	4198	1	-24.5	1	6.63E-06	0.456	1.47935407	2.036307837	-5.69245028	19	35	7	3UTR		0	0
rno-miR-132-5p	NM_012505	Atp1a2	ACCGTGGCTTTCGATTGTTACT#CAGTCGGAAGTCTAAATGGG#.((((((((((((((((.....#))))))))))))...)))).	4776	4796	1	-19.2	1	0.000135493	0.559	1.834078963	1.73296743	-3.793324837	16	20	12	3UTR		0	0
rno-miR-135a-3p	NM_012505	Atp1a2	TGTAGGGATGGAAGCCATGAAA#TGGCTTCAGGTTCCTATG#.((((((((.(((((((.....#)))))))..)))))))).	4469	4487	1	-20.9	1	0.001342215	0.559	2.148027125	1.87496089	-5.035831306	15	18	8	3UTR		0	0
rno-miR-138-5p	NM_012505	Atp1a2	AGCTGGTGTTGTGAATCAGGCCG#GCCTGTCAGACCACCAGTA#.(((((((.(.(((..(((((..#)))))))).).))))))).	3550	3569	1	-23.1	1	0.05611248	0.412	2.066304143	1.3913827	-8.642987612	16	19	8	3UTR		0	0
rno-miR-150-5p	NM_012505	Atp1a2	TCTCCCAACCCTTGTACCAGTG#GCTGGTGGGTGTTGTGGTGAAGGGAAGGGCTGGGGAGAC#((((((..(((((.(((((((.#))))))).)................))))...)))))).	3223	3262	1	-23.7	0	0.002811166	0.397	1.439889629	2.070828134	-8.651735828	18	39	7	3UTR		0	0
rno-miR-184	NM_012505	Atp1a2	TGGACGGAGAACTGATAAGGGT#ACCCTTGGGTAGTGGTCCTCTCTGTCCAC#((((((((((((((.(((((((#)))))))..)))).....)))))))))).	4058	4087	1	-26.3	1	9.06E-05	0.456	2.070865105	2.015977837	-4.673024006	21	29	10	3UTR		0	0
rno-miR-185-5p	NM_012505	Atp1a2	TGGAGAGAAAGGCAGTTCCTGA#TCAGACAGCTGCCTGTTCTCTAA#(((((((..((((((((.((((#))))..)))))))).))))))).	4537	4560	1	-23.4	1	0.001132709	0.529	2.234942375	2.06710369	-7.307599034	19	23	8	3UTR		0	0
rno-miR-185-3p	NM_012505	Atp1a2	TTTCCTCTGGTCCTTCTCT#AGGGAAGGGCTGGGGAGAC#(((((.(((((((((((((#)))))))))))))))))).	3243	3262	1	-24.8	0	0.002811166	0.397	1.978865	1.737404633	-5.838533207	18	19	18	3UTR		0	0
rno-miR-185-3p	NM_012505	Atp1a2	TTTCCTCTGGTCCTTCTCT#AGAGCCTAGGGCCAGAAAAGGAAGC#((((((((((((((.((((#))))...)))))))))...))))).	3738	3763	1	-21.8	1	0.003053859	0.426	1.223622941	1.324849545	-4.673024006	18	25	9	3UTR		0	0
rno-miR-211-5p	NM_012505	Atp1a2	TTCCCTTTGTCATCCTTTGCCT#GGGCTGGGGAGACACAAGGA#...((((((((.(((((.((((#)))).))))))))).)))).	3249	3269	1	-21.3	0	0.0009396	0.412	2.054322689	1.548762719	-9.861343503	17	20	9	3UTR		0	0
rno-miR-211-3p	NM_012505	Atp1a2	GGCAAGGACAGCAAAGGGGG#CCCCCTTCTTTAGAATAATTAGTTCTCTGGGGCCTCGTGCTGTTCTGAGAGCCCCATTAGCTGCCA#((((((((((((((((((((#)))))))..............................)))))))))...............)))).	4143	4209	1	-25.9	1	0.001444189	0.412	1.799532936	1.90981146	-3.937574446	20	66	9	3UTR		0	0
rno-miR-214-3p	NM_012505	Atp1a2	ACAGCAGGCACAGACAGGCAG#CTGCCTTCTGCTTCCTACCCACCTGCTGA#.(((((((..((((.((((((#))))))))))...........))))))).	4229	4258	1	-23	1	0.01475464	0.456	2.205829429	2.15225398	-6.827670524	17	29	10	3UTR		0	0
rno-miR-216a-3p	NM_012505	Atp1a2	CACAGTGGTCTCTGGGATTATG#TCCCAAAGGCTACTGTC#.((((((((((.(((((.....#))))).)))))))))).	4692	4709	1	-23.1	1	0.001796523	0.441	1.48778823	1.799837506	-7.140128147	15	17	10	3UTR		0	0
rno-miR-221-3p	NM_012505	Atp1a2	AGCTACATTGTCTGCTGGGTTTC#GGAACATGCAGAATCAGTGTAGCTC#(((((((((((((((...(((((#)))))..)))))..)))))))))).	4361	4386	1	-23.6	1	0.02260771	0.559	1.874763447	1.770237431	-4.170623527	20	25	10	3UTR		0	0
rno-miR-296-3p	NM_012505	Atp1a2	GAGGGTTGGGTGGAGGCTCTCC#GGGGGTCGCCCTAGCCCTCC#((((((((((.(..(((((((.#))))))).))))))))))).	3439	3459	1	-27.6	1	0.006124272	0.397	1.42803364	1.810032033	-8.908319452	18	20	11	3UTR		0	0
rno-miR-320-5p	NM_012505	Atp1a2	GCCTTCTCTTCCCGGTTCTTCC#GGAAGAACAGGGGAGATGGGGTG#(((((.(((((((.((((((((#)))))))).))))))).))))).	3190	3213	1	-30.2	0	0.02788446	0.397	2.690000125	1.896469151	-6.695373125	20	23	8	3UTR		0	0
rno-miR-320-5p	NM_012505	Atp1a2	GCCTTCTCTTCCCGGTTCTTCC#GGAAGGGCTGGGGAGACACAAGGA#.((((.((((((((((((((((#))))))))))))))))...)))).	3245	3269	1	-30.4	0	0.0009396	0.412	2.393876819	1.734575001	-5.694283599	20	24	16	3UTR		0	0
rno-miR-320-3p	NM_012505	Atp1a2	AAAAGCTGGGTTGAGAGGGCGA#TGCTCTCTCACTGCCTTCTGCTTC#..((((.((((((((((((((.#))))))))))..))))...)))).	4219	4243	1	-23.4	0	0.1743957	0.441	1.903035313	1.754556572	-6.500687254	18	24	10	3UTR		0	0
rno-miR-449a-5p	NM_012505	Atp1a2	TGGCAGTGTATTGTTAGCTGGT#ATCAGACTAGCAGTAAGTGCCAC#(((((.(.((((((((((((((#))))).)))))))))).))))).	4021	4044	1	-22.7	0	0.0164456	0.456	1.877685933	2.13533145	-8.152168137	20	23	10	3UTR		0	0
rno-miR-365-5p	NM_012505	Atp1a2	GAGGGACTTTCAGGGGC#TCCCTGTGTCCCAGTCCTTCA#((((((((..((((((.#))))))......)))))))).	3456	3477	1	-20.2	1	0.08057413	0.441	1.186572013	1.708165524	-6.236470573	14	21	8	3UTR		0	0
rno-miR-433-5p	NM_012505	Atp1a2	TACGGTGAGCCTGTCATTATTC#ATGGGACAGGCTCTGGATCTGTGA#(((((.(((((((((.((((..#))))))))))))).....))))).	3953	3977	1	-19	0	3.03E-05	0.485	2.197942	1.963221725	-6.071582288	18	24	13	3UTR		0	0
rno-miR-501-5p	NM_012505	Atp1a2	AATCCTTTGTCCCTGGGTGA#GCCTAGGGCCAGAAAAGGAA#..(((((((.((((((((..#)))))))).))...))))).	3741	3761	1	-20.1	1	0.003133835	0.426	2.235377	1.381001808	-6.199507188	15	20	8	3UTR		0	0
rno-miR-483-5p	NM_012505	Atp1a2	AAGACGGGAGAAGAGAAGGGAG#TTCCCTTGCTCCTCCCC#.....(((((..((((((((((#))))))).)))))))).	3681	3698	1	-20.5	0	0.2575567	0.515	1.540347545	1.556368558	-19.83717743	15	17	8	3UTR		0	0
rno-miR-412-3p	NM_012505	Atp1a2	CTTCACCTGGTCCACTAGCCGT#GCTCCAGAGGGGCTGGTGGGTGTTGTGGTGAAGG#(((((((..(((((((((((.(#.).))))))))))).....))))))).	3212	3246	1	-28.1	1	0.0254579	0.368	2.143498855	2.040962515	-7.307599034	19	27	11	3UTR		0	0
rno-miR-378a-3p	NM_012505	Atp1a2	ACTGGACTTGGAGTCAGAAGG#CTGGCTTCAGGTTCC#...((((((((((((((....#)))))))))))))).	4468	4483	1	-20.7	0	0.000787233	0.544	1.6585985	1.830777968	-6.514540194	14	15	14	3UTR		0	0
rno-miR-505-3p	NM_012505	Atp1a2	GTCAACACTTGCTGGTTTCC#GGGGCTGGTGGGTGTTGT#..(((((((((((((((((.#))))))))))))))))).	3220	3238	1	-20.6	1	0.00141073	0.353	1.836829788	2.15322209	-4.957000719	17	18	17	3UTR		0	0
rno-miR-499-3p	NM_012505	Atp1a2	AACATCACAGCAAGTCTGTGCT#AGCATAGATGCACCTGGATGA#..((((.(((...(((((((((#)))))))))....))))))).	4578	4599	1	-19.3	0	0.00371026	0.515	2.442813378	2.093693225	-13.96139565	16	21	9	3UTR		0	0
rno-miR-664-1-5p	NM_012505	Atp1a2	CTGGCTGGGGAAAAAGATTGG#CCTGTCTCCCAGCCAA#.((((((((.....((((.((#)).)))))))))))).	3780	3796	1	-19.6	1	0.000249017	0.368	1.59610725	1.688542215	-13.35337962	14	16	12	3UTR		0	0
rno-miR-871-5p	NM_012505	Atp1a2	TATTCAGATTGGTGCCGGTCACAT#GTGACCTTCTGTGAGACACTAGTTTGAGG#..((((((((((((.(((((((..#))))))........).)))))))))))).	5048	5077	1	-21.1	1	0.000281696	0.618	0.445016675	0.767790855	-5.69245028	19	29	12	3UTR		0	0
rno-miR-878	NM_012505	Atp1a2	GCATGACACCATACTGGGTAGA#GGCTGGTGGGTGTTGTGG#.(((((((((.((((((.(...#).))))))))))))))).	3222	3240	1	-18.6	1	0.001480043	0.368	1.710575444	2.104428735	-6.618099313	16	18	15	3UTR		0	0
rno-miR-880-5p	NM_012505	Atp1a2	TACTCAGATTGGTATGAGTCA#GAATAATTAGTTCTCTGGGGCCTCGTGCTGTTCTGAGA#..((((((.(((((((((((.#.))).)))))))).)))))).	4155	4193	1	-21.1	1	0.000522004	0.471	2.318414417	1.765244623	-6.013390378	17	21	8	3UTR		0	0
rno-miR-880-5p	NM_012505	Atp1a2	TACTCAGATTGGTATGAGTCA#GGCCTGACTAATTTGAGA#..(((((((((((..(.(((.#))))..))))))))))).	4812	4830	1	-17.8	1	0.03454855	0.632	1.063501818	1.452869074	-6.549290197	15	18	11	3UTR		0	0
rno-miR-881-3p	NM_012505	Atp1a2	TAACTGTGGCATTTCTGAATAG#GGAAGTGACCACAGG#...(((((((((((((......#))))))).)))))).	3913	3928	1	-18.6	0	0.008709322	0.5	1.9922575	2.019407975	-6.514540194	13	15	7	3UTR		0	0
rno-miR-883-3p	NM_012505	Atp1a2	TAACTGCAACATCTCTCAGTAT#GTGCTCCAGAGGGGCTGGTGGGTGTTGTGGTG#..((((((((((((.(((((..#.))))).)))))))))))).	3210	3242	1	-22.2	1	0.0283258	0.382	1.96000245	2.10321089	-5.69245028	17	20	12	3UTR		0	0
rno-miR-423-5p	NM_012505	Atp1a2	TGAGGGGCAGAGAGCGAGACTTTT#GAGTCTTCCCTTGCTCCTCCCCTTAC#(((((((.((.(((((((((((..#))))))).....))))))))))))).	3676	3702	1	-24.8	1	0.2917201	0.515	1.436289938	1.581420945	-9.075983851	20	26	13	3UTR		0	0
rno-miR-598-3p	NM_012505	Atp1a2	TACGTCATCGTCGTCATCGTTA#GCGATGGTGGCGTGA#((((((((((((((........#)))))))))))))).	3270	3285	1	-20.5	1	0.008999031	0.456	2.081272286	1.609128054	-4.906073087	14	15	14	3UTR		0	0
rno-miR-673-5p	NM_012505	Atp1a2	CTCACAGCTCCGGTCCTTGGAG#CAGGCTCTGGATCTGTGAGA#(((((((.(((((..((((...#))))..))))).))))))).	3959	3979	1	-23.9	1	2.62E-05	0.485	2.392109571	2.00074485	-7.843498853	16	20	7	3UTR		0	0
rno-miR-674-5p	NM_012505	Atp1a2	GCACTGAGATGGGAGTGGTGTA#AGACCAAATTCCCATCTCATCAGACTAGCAGTAAGTGCC#(((((((((((((((((((.(.#).))))..)))))))))))...............)))).	4003	4042	1	-25	1	0.0150423	0.471	1.900106889	2.007151543	-3.937574446	20	39	11	3UTR		0	0
rno-miR-760-5p	NM_012505	Atp1a2	CCCCTCAGGCCACCAGAGCCCG#GGAAACTGGAAGGCTTGAGGTGGG#(((((((((((.((((...((.#))...))))..))))))))).)).	4626	4650	1	-27.3	1	0.001688196	0.544	1.8039295	1.818573351	-7.284377756	17	24	9	3UTR		0	0
rno-miR-770-3p	NM_012505	Atp1a2	GTGGGCCTGACGTGGAG#CTCCATAGGTCCCGCT#((((((((...((((((#))))))))).))))).	3335	3351	1	-19.7	1	0.006679758	0.456	0.620645822	1.65440248	-9.061245048	14	16	9	3UTR		0	0
rno-miR-873-3p	NM_012505	Atp1a2	GAGACTGACAAGTTCCCGGGA#CCTTGAAATTTGTCAGTCA#..((((((((((((.(.(((.#))).).)))))))))))).	4746	4765	1	-20.8	1	0.04155272	0.603	2.609354667	1.963291463	-5.69245028	16	19	12	3UTR		0	0
rno-miR-1224	NM_012505	Atp1a2	GTGAGGACTGGGGAGGTGGAG#TCGCCTCCTCAGATCCTTC#..(((((((((((((((((..#)))))))))))).))))).	3379	3398	1	-28	1	0.1691685	0.471	1.861489756	1.428975442	-4.957000719	17	19	12	3UTR		0	0
rno-miR-1224	NM_012505	Atp1a2	GTGAGGACTGGGGAGGTGGAG#CTCCCTGTGTCCCAGTCCTTCACC#(((((((((((((.((.((((#))))))...)))))))))).))).	3455	3479	1	-27.6	1	0.1787914	0.456	1.617752871	1.746836994	-4.794414364	19	24	10	3UTR		0	0
rno-miR-362-3p	NM_012505	Atp1a2	AACACACCTGTTCAAGGATTCA#TGACCACAGGTGTGTC#.(((((((((((((........#)))..)))))))))).	3918	3934	1	-17.6	1	0.000131081	0.5	1.935323733	2.027182688	-4.761823478	13	16	10	3UTR		0	0
rno-miR-504	NM_012505	Atp1a2	AGACCCTGGTCTGCACTCTGTC#GATGGGGTGCTCCAGAGGGGCTGGTGGGTG#..((((.(((((((((((((((#)))))))))).......)))))...)))).	3204	3234	1	-22.4	0	0.003190037	0.368	1.838242705	2.017221265	-6.500687254	19	30	10	3UTR		0	0
rno-miR-293-5p	NM_012505	Atp1a2	ACTCAAACTGTGTGACACTTT#GGTGACCTTCTGTGAGACACTAGTTTGAGG#.((((((((((((..(((...#.)))..)))).)))))))).	5047	5077	1	-19.9	1	0.000281696	0.618	0.498458515	0.808541923	-5.385614315	15	20	8	3UTR		0	1
rno-miR-465-5p	NM_012505	Atp1a2	TATTTAGAACGGTGCTGGTGTG#CACACCAGCAGACCA#..........((((((((((((#)))))))))..))).	3994	4009	1	-19.1	0	0.03053793	0.544	2.076829143	2.063784225	-21.722776	12	15	9	3UTR		0	0
rno-miR-667-3p	NM_012505	Atp1a2	TGACACCTGCCACCCAGCCCAA#GGAGCTGGGCTGGCAAGTGG#...(((.(((((((((((((..#)).)))))).))))).))).	3816	3836	1	-28.6	0	2.78E-06	0.412	1.829354467	1.78097738	-8.058226729	16	20	6	3UTR		0	0
rno-miR-761	NM_012505	Atp1a2	GCAGCAGGGTGAAACTGACACA#TGTCCAGTATCGCCTTGCTTGTC#((((((((((((.(((((((..#)))).))).)))))))))).)).	4268	4291	1	-23.6	1	0.002866132	0.5	2.673016077	1.804602461	-5.226705059	19	23	10	3UTR		0	0
rno-miR-3542	NM_012505	Atp1a2	AAGGCTCTTCTTTCCTTGCAG#GCAAGGAAACTGGAAGGCTTG#.((((.(((((((((((((..#))))))))...))))))))).	4622	4643	1	-22.2	0	0.00073614	0.544	1.879303456	1.859921278	-5.694283599	17	21	9	3UTR		0	0
rno-miR-3542	NM_012505	Atp1a2	AAGGCTCTTCTTTCCTTGCAG#GTTGGAGAGATGGGGCCTG#.((((((((((((((..((..#)).))))))).))))))).	3765	3784	1	-21.9	1	2.93E-05	0.412	1.359405467	1.466525355	-4.026373918	16	19	7	3UTR		0	0
rno-miR-3551-3p	NM_012505	Atp1a2	TGAAATTCACCATGGTGGGTAAA#GCCCAAGGGCCTCCCAAAGGCTACTGTCTCATCGTGGTGGATG#....(((((((((((((((....#.))))))))))))))).	4681	4724	1	-22.2	0	3.26E-05	0.515	2.071829827	1.835371048	-9.546562469	15	17	15	3UTR		0	0
rno-miR-3074	NM_012505	Atp1a2	GATATCAGCTCAGTAGGCACCG#GGTGCACTGGCTGAG#....(((((.((((..(((((.#)))))))))))))).	3843	3858	1	-21.5	0	0.001734469	0.441	2.3822374	1.75678883	-11.75756758	14	15	14	3UTR		0	0
rno-miR-3557-5p	NM_012505	Atp1a2	GCCTTCTGACTCCAAGTCCAGT#GCTGGGCTGGCAAGTGGAGGTTGGGGTGCA#((((((...(((((((((((((#))))))))......)))))...)))).)).	3819	3849	1	-24.3	0	0.008710671	0.426	2.080333474	1.712730917	-8.851285568	19	30	8	3UTR		0	0
rno-miR-3557-5p	NM_012505	Atp1a2	GCCTTCTGACTCCAAGTCCAGT#GGAGATGGGGTGCTCCAGAGGGG#.(((((((((((((..(((...#)))..))))))....))))))).	3201	3224	1	-23.4	1	3.26E-05	0.397	1.876777947	2.043505603	-4.761823478	16	23	7	3UTR		0	0
rno-miR-3557-3p	NM_012505	Atp1a2	ACACAGGACCTGGAGTCAGGAG#CTCAGATTGAGACAGGAAGCTGGCTTCAGGTTCCTATGG#.((.(((((((((((((((...#.)))))))))))).))).)).	4449	4488	1	-25.9	0	0.003183623	0.559	1.84381575	1.558436833	-6.825347112	17	21	12	3UTR		0	0
rno-miR-1188-5p	NM_012505	Atp1a2	TGGTGTGAGGTTGGGCCAGGA#TCCTGGCCTAGAAAGCATAGCAT#((.((((...(((((((((((#)))))))))))....)))).)).	4560	4583	1	-25.3	0	0.005978042	0.515	2.003230027	2.157321116	-10.10764498	17	23	11	3UTR		0	0
rno-miR-3573-5p	NM_012505	Atp1a2	TGAGGGGCAGTGATAGAAAGGA#CAGTGCCCCTCT#.((((((((.((..........#)).)))))))).	4045	4057	1	-20.9	1	0.001686424	0.426	2.14774475	1.972387547	-8.150300476	10	12	8	3UTR		0	0
rno-miR-3579	NM_012505	Atp1a2	GCGCATGTTCTATGGTCAACCA#TGACTTTCGGGAACATGCA#..(((((((((..(((((....#)))))....))))))))).	4352	4371	1	-19.6	1	0.01332283	0.544	1.826436	1.953808294	-9.592934642	14	19	9	3UTR		0	0
rno-miR-409b	NM_012505	Atp1a2	AGGGGTTCACCGAGCAACATTCG#GTGCTGTTCTGAGAGCCCCA#.(((((((.(.(((((.(((...#))).))))).).))))))).	4179	4199	1	-20.9	1	1.01E-05	0.441	2.205829914	1.999413003	-7.674488971	16	20	7	3UTR		0	0
rno-miR-3583-3p	NM_012505	Atp1a2	CCTGACTTCTCTCTTCATGCAG#CTGGATGAATGAGGGAAGCAAGA#.((..(((((((((((((.(((#))).))))).))))))))..)).	4591	4614	1	-22.6	0	0.0893271	0.529	2.0445111	2.011016438	-10.94438429	18	23	8	3UTR		0	0
rno-miR-3587	NM_012505	Atp1a2	AACACTGATTTCAAATGGTGC#GGAATCAGTGTA#.(((((((((((.........#))))))))))).	4319	4331	1	-16	1	0.006388874	0.559	2.043256727	2.071455782	-6.907794008	11	12	11	3UTR		0	0
rno-miR-3596a	NM_012505	Atp1a2	AACTATACAACCTACTACCTCA#GGGGAGATGGGGTGCTCCAGAGGGGCTGGTGGGTGTTGTGGTG#.((((((..((((((((((((.#.)))).))))))))..)))))).	3199	3242	1	-22.8	1	0.0283258	0.382	1.572561777	2.049390751	-7.163349425	18	23	8	3UTR		0	0
rno-miR-2985	NM_012505	Atp1a2	TGTTATAGTATCCCACCTACCC#GGGGAGATGGGGTGCTC#......(((((((((.((.(((#))).)).))))))))).	3199	3216	1	-19.4	0	0.000828522	0.412	1.593199233	2.090665834	-15.79960748	14	17	9	3UTR		0	0
rno-miR-3594-3p	NM_012505	Atp1a2	CACACCGCCTCTGCCCGCTAGT#GCTGGCAAGTGGAGGTTGGGGTGC#(((.((((((((((..((((((#))))))..)))))))).)).))).	3824	3848	1	-24.7	0	0.01633071	0.426	1.791657091	1.793935417	-7.938095362	19	24	8	3UTR		0	0
rno-miR-328b-3p	NM_012505	Atp1a2	CTGGCCCTCTCTGCCCTA#TGGGGTGCTCCAGAGGGGCTGGT#(((((((.((((((((((#))))).....)))))))))))).	3206	3229	1	-23.8	1	1.38E-05	0.353	1.702191673	2.085006652	-6.251209375	17	23	12	3UTR		0	0
rno-miR-3473	NM_012505	Atp1a2	TCTAGGGCTGGAGAGATGGCTA#GGCCTGTCTCCCAGCCAAGAC#(((..((((((.(((((((((.#)))).))))))))))).))).	3778	3799	1	-27.1	0	6.71E-05	0.368	0.6475691	1.58574058	-14.43543721	18	21	11	3UTR		0	0
rno-miR-3473	NM_012505	Atp1a2	TCTAGGGCTGGAGAGATGGCTA#GGTGTGTCATCTCCAGCCTTCAGGT#(((((((((((((((((.(((.#)))..))).))))))))))).))).	3926	3951	1	-25.2	1	2.91E-05	0.471	2.091246421	1.952025087	-3.937574446	20	25	11	3UTR		0	0
rno-miR-6216	NM_012505	Atp1a2	GATACACAGAGGCAGGAGGAGAA#TTCTCCTCGTGCTCTCTC#.......(((((((.((((((((#)))))))).))).)))).	4210	4228	1	-24.1	0	0.04425605	0.412	1.62820675	1.747926865	-17.8456945	15	18	8	3UTR		0	0
rno-miR-6315	NM_012505	Atp1a2	TCTGGACAGGACAGGCCCTGAGC#CTCTGGGGCCTCGTGCTGTTCTGAG#((.((((((.((((((((((((.#))).))))))).)).)))))).)).	4167	4192	1	-29.3	0	0.000839964	0.485	1.719637086	1.979083317	-6.737620389	20	25	7	3UTR		0	0
rno-miR-6316	NM_012505	Atp1a2	CATGTCTGTCTCTGTGGCACACA#GTGTGTCATCTCCAGCCTTCAGGTATATGGGACAGGCTCTGG#((.(((((((((.(((((((((.#)))))))))...................)))))))))..)).	3927	3969	1	-24.3	0	0.001060321	0.515	1.752565667	2.015088325	-6.784244533	20	42	9	3UTR		0	0
rno-miR-6323	NM_012505	Atp1a2	TGGAACTCCATCTCTGGTCTGTGCA#ACAGGGGAGATGGGGTGCTCCAG#(((((((((((((((..(((((...#))))))))))))))))..)))).	3196	3219	1	-25.8	1	4.62E-05	0.412	1.725864241	2.030698073	-4.170623527	20	23	16	3UTR		0	0
rno-miR-679	NM_012505	Atp1a2	CAAGGTCTTCCTCACAGTAGC#GCTTCTGTGAGTGCAAGAGCCTA#..(((((((((((((((.(((#))).))))))).).)))).))).	3723	3746	1	-21	1	0.003608804	0.529	2.048203278	1.451839955	-4.957000719	18	23	7	3UTR		0	0
rno-miR-6333	NM_012505	Atp1a2	TAGGCTGGACTTGAACAGCCCGC#GGTGTGTCATCTCCAGCCTT#.((((((((..(((...(((...#)))...)))..)))))))).	3926	3946	1	-22.6	1	5.42E-07	0.485	1.691135	1.9598001	-8.829104422	14	20	8	3UTR		0	0
rno-miR-149-3p	NM_012505	Atp1a2	GGGACGGGGGCGGTGCTG#CAGTATCGCCTTGCTTGTCCTG#((((((((((((((((((#))))))))))...)))))))).	4272	4294	1	-26.6	1	0.009417784	0.515	2.526271095	1.857298399	-3.937574446	18	22	10	3UTR		0	0
rno-miR-149-3p	NM_012505	Atp1a2	GGGACGGGGGCGGTGCTG#CAGTGCATGTTGGGGTCGCCTCCTCAGATCCTTCCCGTCCCA#((((((((((.((..(((#.)))..)))))))))))).	3364	3406	1	-26.6	1	0.270822	0.471	1.9637752	1.451612344	-8.354638399	15	19	12	3UTR		0	0
rno-miR-1843b-5p	NM_012505	Atp1a2	ATGGAGGTCTCTGTCTGACTTAG#AAGCCAGGCCCAAGGGCCTCCC#..((((((((..(((((.(((..#))).)))))....)))))))).	4674	4696	1	-20.9	1	3.70E-07	0.441	2.118346125	1.852814648	-11.1285785	16	22	8	3UTR		0	0
rno-miR-1896	NM_012505	Atp1a2	TGGTGGGTGAGGAGGAGG#CTTCACCCTCACCTGCA#..((((((((((..((((#))))..)))))))))).	3472	3489	1	-23.1	1	0.4561725	0.515	1.67703964	1.608185379	-7.10297125	14	17	10	3UTR		0	1
rno-miR-3064-5p	NM_012505	Atp1a2	TGGCTGTTGTGGTGTGCAAA#GCACACCAGCAGACCAA#(((((((..((((((((...#)))))))))))).))).	3993	4010	1	-23.2	1	0.04356867	0.544	1.924380125	2.018378513	-7.307599034	15	17	12	3UTR		0	0
rno-miR-709	NM_012505	Atp1a2	GGAGGCAGAGGCAAGAGGA#TCCTCGTGCTCTCTCACTGCCTTCTGCTTCCT#((((((((((((((((((.#.)))))...))))).)))))))).	4213	4245	1	-27	1	0.1731064	0.441	2.088877818	1.807642371	-3.937574446	18	24	8	3UTR		0	0
rno-miR-326-5p	XM_017588775	Atp1a3	GGGGGCAGGGCCTTTGTGAA#GGGCCCTGTCTCCT#(((((((((((((.......#))))))))))))).	3541	3555	1	-27.2	1	0.000840228	0.456	0	0	-5.762913004	13	14	13	3UTR		0	0
rno-miR-326-5p	XM_017588775	Atp1a3	GGGGGCAGGGCCTTTGTGAA#TTGCAGCCCTGCCCCTC#(((((((((((...(((((.#)))))))))))))))).	3493	3510	1	-27.3	1	0.05812687	0.426	0	0	-9.430348286	16	17	16	3UTR		0	0
rno-miR-326-3p	XM_017588775	Atp1a3	CCTCTGGGCCCTTCCTCCAGT#CTGGGGGGAGGGGCCT#.....((.((((((((((((.#)))))))))))).)).	3316	3332	1	-29.2	0	1.75E-13	0.353	0	0	-15.97923457	14	16	12	3UTR		0	0
rno-miR-328a-5p	XM_017588775	Atp1a3	GGGGGGCAGGAGGGGCTCA#GCCCATGTCTTCCCTGCCCCCCA#((((((((((.(((((...#.))))).)))))))))).	3256	3279	1	-31.6	1	0.03607442	0.294	0	0	-6.762348922	15	18	10	3UTR		0	0
rno-miR-328a-3p	XM_017588775	Atp1a3	CTGGCCCTCTCTGCCCTTCCGT#CGGTCCCCCATTTTGTACTCTGGGGGGAGGGGCCT#..(((((.((((.(((......#.))).))))))))).	3297	3332	1	-25.7	0	1.75E-13	0.353	0	0	-8.559766261	12	15	9	3UTR		0	0
rno-let-7b-5p	XM_017588775	Atp1a3	TGAGGTAGTAGGTTGTGTGGTT#CCCACAGCCCCTGCCTCT#.(((((((..(((((((.((..#))))))))).))))))).	3436	3454	1	-24.2	1	0.005160068	0.382	0	0	-6.092220964	16	18	9	3UTR		0	0
rno-let-7e-5p	XM_017588775	Atp1a3	TGAGGTAGGAGGTTGTATAGTT#GGCTGGCTTCTCTCCCCCCACAGCCCCTGCCTCT#.((((((((.((((((......#.)))))))))))))).	3420	3454	1	-24.3	1	0.005160068	0.382	0	0	-5.035831306	14	16	14	3UTR		0	0
rno-miR-25-5p	XM_017588775	Atp1a3	AGGCGGAGACACGGGCAATTGC#GCCCTGTCTCCTGGCTAATGCCA#.((((((((((.((((......#)))))))))))........))).	3543	3566	1	-23.9	1	6.80E-05	0.544	0	0	-7.140128147	14	23	11	3UTR		0	0
rno-miR-30c-1-3p	XM_017588775	Atp1a3	CTGGGAGAGGGTTGTTTACTCC#GGACAGCCCTCTCCGGT#.(.((((((((((((((.....#)))))))))))))).).	3284	3301	1	-25.9	0	0.000927894	0.309	0	0	-5.350864312	15	17	14	3UTR		0	0
rno-miR-30c-1-3p	XM_017588775	Atp1a3	CTGGGAGAGGGTTGTTTACTCC#GGGGGGAGGGGCCTTCTCTCC#..(((((((((((.((..((((#))))..)).))))))))))).	3318	3339	1	-24.7	1	1.26E-06	0.353	0	0	-5.813840637	17	21	11	3UTR		0	0
rno-miR-30c-2-3p	XM_017588775	Atp1a3	CTGGGAGAAGGCTGTTTACTCT#GGGGGGAGGGGCCTTCTCTCC#..(((((((((((.((..((((#))))..)).))))))))))).	3318	3339	1	-25.8	1	1.26E-06	0.353	0	0	-5.813840637	17	21	11	3UTR		0	0
rno-miR-30c-2-3p	XM_017588775	Atp1a3	CTGGGAGAAGGCTGTTTACTCT#GGACAGCCCTCTCCGGT#.(.(((((.((((((((.....#)))))))).))))).).	3284	3301	1	-21.7	0	0.000927894	0.309	0	0	-6.40725397	14	17	8	3UTR		0	0
rno-miR-122-5p	XM_017588775	Atp1a3	TGGAGTGTGACAATGGTGTTTG#ACACCTCGGTTACCTCTC#.((((.(((((...(((((...#)))))...))))))))).	3380	3398	1	-17.5	0	0.1091916	0.412	0	0	-11.18705744	14	18	9	3UTR		0	0
rno-miR-185-5p	XM_017588775	Atp1a3	TGGAGAGAAAGGCAGTTCCTGA#GGGAGGGGCCTTCTCTCCC#.((((((.(((((..(((((..#)))))..))))))))))).	3321	3340	1	-24.6	1	1.19E-06	0.338	0	0	-7.699249244	16	19	11	3UTR		0	0
rno-miR-185-5p	XM_017588775	Atp1a3	TGGAGAGAAAGGCAGTTCCTGA#CAGGACAGCCCTCTCCGG#(((((((...(((.(.(((((.#)))))).)))))))))).	3282	3300	1	-21.9	1	0.000495115	0.324	0	0	-9.6399945	16	18	10	3UTR		0	0
rno-miR-296-5p	XM_017588775	Atp1a3	AGGGCCCCCCCTCAATCCTGT#GGTCCCCCATTTTGTACTCTGGGGGGAGGGGCCTTC#(((.((((((((((.......#.))))))).))).))).	3298	3334	1	-25.4	0	1.42E-13	0.353	0	0	-7.938095362	13	17	7	3UTR		0	0
rno-miR-320-5p	XM_017588775	Atp1a3	GCCTTCTCTTCCCGGTTCTTCC#CTGGGGGGAGGGGCC#(((.(((((((((((.......#)))))))))))))).	3316	3331	1	-22.5	0	1.90E-13	0.353	0	0	-7.202645801	14	15	14	3UTR		0	0
rno-miR-664-2-5p	XM_017588775	Atp1a3	CTGGCTGGGGAAAATGATTGG#CCATGTCTTCCCTGCCCCCCAGCCCAGG#((((((((((...........#.)))))))).)).	3258	3286	1	-19.9	1	0.000478667	0.338	0	0	-13.2236214	10	13	8	3UTR		0	0
rno-miR-423-5p	XM_017588775	Atp1a3	TGAGGGGCAGAGAGCGAGACTTTT#GTCTCTCCCCCTCTCTCCCTTGCAGCCCTGCCCCTCAT#((((((((((.(.(((((......#.)))))..).)))))))))).	3474	3512	1	-27.4	1	0.06140272	0.426	0	0	-8.051479534	16	21	10	3UTR		0	0
rno-miR-423-5p	XM_017588775	Atp1a3	TGAGGGGCAGAGAGCGAGACTTTT#AGTCTCCTCTCCCACACCTCGG#((((((...(((((.((((((...#)))))))))))...).))))).	3367	3389	1	-23.2	0	0.04155228	0.441	0	0	-9.586735129	17	22	11	3UTR		0	0
rno-miR-760-3p	XM_017588775	Atp1a3	CGGCTCTGGGTCTGTGGGGA#CCCCCAGCCCAGGACAGCCC#.(((((((((.(((.((((.#))))))))))))...)))).	3273	3293	1	-27.2	1	0.000209678	0.338	0	0	-7.353548873	16	20	12	3UTR		0	0
rno-miR-652-5p	XM_017588775	Atp1a3	ACAACCCTAGGAGGGGGTGCCAT#ATGGCCCCCCTCTCTCCTTGTG#((((.....((((((((.(((((#)))))))))))))....)))).	3341	3363	1	-25.6	0	0.000265714	0.353	0	0	-14.8712815	17	22	13	3UTR		0	0
rno-miR-665	XM_017588775	Atp1a3	ACCAGGAGGCTGAGGTCCCTTA#GGGCCCTGTCTCCTGGC#.(((((((((.(.(((((....#)))))).))))))))).	3541	3558	1	-26.8	1	1.39E-05	0.471	0	0	-7.907229925	15	17	9	3UTR		0	0
rno-miR-3542	XM_017588775	Atp1a3	AAGGCTCTTCTTTCCTTGCAG#TTGTACTCTGGGGGGAGGGGCCTTC#(((((((((((((((......#.))))))))))))))).	3309	3334	1	-23	1	1.42E-13	0.353	0	0	-4.170623527	15	17	15	3UTR		0	0
rno-miR-3552	XM_017588775	Atp1a3	AGGCTGCAGGCCCACTTCCCT#GGGGGAGGGGCCTTCTCTCCCCATGGCCCCCCTCTCTCCTTGTGGCCC#.((((((((((((.(((((((#)))))))))))))............................)))))).	3319	3367	1	-29.4	1	0.02573719	0.353	0	0	-4.650164755	19	48	13	3UTR		0	0
rno-miR-328b-3p	XM_017588775	Atp1a3	CTGGCCCTCTCTGCCCTA#GGGGGGAGGGGCCT#..(((((.((((.(((..#))).))))))))).	3318	3332	1	-25.7	0	1.75E-13	0.353	0	0	-8.559766261	12	14	9	3UTR		0	0
rno-miR-3473	XM_017588775	Atp1a3	TCTAGGGCTGGAGAGATGGCTA#AGCCCTCTCCGGTCCC#....(((((((((((..((((.#))))))))))))))).	3288	3304	1	-26.2	0	0.005120626	0.324	0	0	-9.779611549	15	16	15	3UTR		0	0
rno-miR-3473	XM_017588775	Atp1a3	TCTAGGGCTGGAGAGATGGCTA#CCCTCTCTCCCTTGCAGCCCTGC#..((((((((((((((.((...#)).))))))).....))))))).	3482	3505	1	-24	1	0.05955641	0.471	0	0	-4.957000719	16	23	7	3UTR		0	0
rno-miR-6332	XM_017588775	Atp1a3	CGCAGGGACTGCAAGGAGCCGCA#CTCCCTTGCAGCCCTGCC#.((((((.((((((((((.....#)))).)))))))))))).	3488	3506	1	-27.9	1	0.05877322	0.456	0	0	-6.106959767	16	18	12	3UTR		0	0
rno-miR-1247-3p	XM_017588775	Atp1a3	CGGGAACGTCGAGACTGGAGC#GCCCAGTCTCCTCTCCCA#.((((..(..((((((((.((#))))))))))..))))).	3363	3381	1	-22.7	0	0.02019197	0.397	0	0	-9.53686626	15	18	10	3UTR		0	0
rno-miR-1896	XM_017588775	Atp1a3	TGGTGGGTGAGGAGGAGG#CCTCTCTCCTTGTGGCCCAGTCTCCTCTCCCACA#..(((((.(((((((.((#.))..))))))).))))).	3349	3383	1	-23.6	0	0.06250193	0.412	0	0	-7.503684729	14	19	7	3UTR		0	0
rno-miR-709	XM_017588775	Atp1a3	GGAGGCAGAGGCAAGAGGA#CCTGGGCCCTGTCTCCT#((((((((.(((...(((.#)))..))))))))))).	3538	3555	1	-23.7	1	0.000840228	0.456	0	0	-7.875384195	14	17	11	3UTR		0	0
rno-miR-32-3p	NM_012520	Cat	GCAATTTAGTGTGTGTGATATT#CACACACACTAAAA#....(((((((((((((.....#))))))))))))).	2161	2175	0.956043956	-19.7	0	0.993118	0.618	2.010075777	1.93649902	-9.546562469	13	14	13	3UTR		0	0
rno-miR-466b-5p	NM_012520	Cat	TATGTGTGTGTGTATGTCCATG#CATAGACACACACACACACAC#..(((((((((((.((((.(((#))).)))).))))))))))).	2235	2256	0.956043956	-24.3	1	0.979953	0.544	2.320967118	1.777347314	-5.813840637	18	21	11	3UTR		0	1
rno-miR-92a-1-5p	NM_012520	Cat	AGGTTGGGATTTGTCGCAATGCT#AGCAGGGCACAAGCCTCACCA#.(((.(((.(((((.((..((((#))))..)))))))))).))).	1765	1786	0.961538462	-19.9	0	4.80E-05	0.441	2.5963726	1.764456908	-9.704201231	17	21	10	3UTR		0	0
rno-miR-490-5p	NM_012520	Cat	CCATGGATCTCCAGGTGGGT#GCCTGCACTGAGGAGATCCCTCATGA#.(((((((((((((((((((#)))))).))..))))))))...))).	1739	1765	0.961538462	-21.8	1	0.000274599	0.441	2.007871296	1.99116233	-3.793324837	19	26	8	3UTR		0	0
rno-miR-7a-5p	NM_012520	Cat	TGGAAGACTAGTGATTTTGTTGT#ATAAGAAAAACCATACTTGGATCATGTCTTCCAA#((((((((..(((((((......#.))))))))))))))).	2351	2385	1	-17.1	1	0.000391148	0.706	1.62028725	1.338230641	-6.236470573	15	17	15	3UTR		0	1
rno-miR-135b-5p	NM_012520	Cat	TATGGCTTTTCATTCCTATGTGA#TCACATAGGGTGATTTGTA#....((...(((.((((((((((#)))))))))))))...)).	2484	2503	1	-17.2	0	0.03946079	0.706	0.1525757	0.021268928	-15.7494042	15	19	13	3UTR		0	0
rno-let-7b-5p	NM_012520	Cat	TGAGGTAGTAGGTTGTGTGGTT#ACCTCACAGCCTGGTATA#....(((.(((((((((.(((.#))).))))))))).))).	2081	2099	1	-21	0	0.01015771	0.632	1.494477733	1.838039616	-11.8601974	15	18	9	3UTR		0	0
rno-let-7e-5p	NM_012520	Cat	TGAGGTAGGAGGTTGTATAGTT#GCTCAGCCTCCTCAGCCTGCAC#(((((((((((((((.......#.)))))))))..)))).)).	1725	1747	1	-19.8	1	5.67E-05	0.412	0.903897722	2.02694114	-4.170623527	15	20	9	3UTR		0	0
rno-let-7i-3p	NM_012520	Cat	CTGCGCAAGCTACTGCCTTGCT#AGCAGGGCACAAGCCTCACCAGTAATCATCGCTGGATGGAGTCTCCCCTGCTGAAGCGCAGA#((((((.(((((((((((((((#)))))))))............))).........................)))...)))))).	1765	1827	1	-23	0	1.89E-05	0.5	2.061874473	1.62853815	-5.481260981	21	62	9	3UTR		0	0
rno-miR-7b	NM_012520	Cat	TGGAAGACTTGTGATTTTGTTGT#ACTTGGATCATGTCTTCCAA#((((((((..(((((((......#.))))))))))))))).	2365	2385	1	-17.1	1	0.000391148	0.706	2.020209375	1.015733418	-6.236470573	15	17	15	3UTR		0	1
rno-miR-17-5p	NM_012520	Cat	CAAAGTGCTTACAGTGCAGGTAG#CTCAGCCTCCTCAGCCTGCACTGAGGAGATCCCTCATGAAGCAGGGCACA#....((((((.((((((((((..#.))))))))))....................)))))).	1726	1776	1	-23.1	0	0.000268359	0.441	0.2669303	2.082692303	-12.37133694	16	38	10	3UTR		0	0
rno-miR-92a-2-5p	NM_012520	Cat	AGGTGGGGATTAGTGCCATTAC#GGCACAAGCCTCACCA#.(((((((.((.(((((.....#))))).))))))))).	1770	1786	1	-22.7	1	4.80E-05	0.441	1.769116286	1.83930075	-8.196517805	14	16	9	3UTR		0	0
rno-miR-125b-5p	NM_012520	Cat	TCCCTGAGACCCTAACTTGTGA#AAGATTAGGGCTTAGC#...(((((.(((((((((....#))).))))))))))).	1915	1931	1	-15.2	0	0.1218	0.574	2.10236974	1.925693275	-7.570929852	14	16	11	3UTR		0	0
rno-miR-297	NM_012520	Cat	ATGTATGTGTGCATGTATGCATG#CACACATACACAACACACACATACAC#.((((((((((..((((((..((#))..)))))).....)))))))))).	2175	2201	1	-18.1	1	0.9593345	0.603	2.1744088	2.188252684	-8.42925876	18	26	10	3UTR		0	1
rno-miR-433-3p	NM_012520	Cat	ATCATGATGGGCTCCTCGGTGT#GCACTGAGGAGATCCCTCATGAA#.((((((.((((((((((((((#))))))))))).))).)))))).	1743	1766	1	-30.7	1	0.000862924	0.441	1.949537427	1.921764397	-6.106959767	20	23	11	3UTR		0	0
rno-miR-494-3p	NM_012520	Cat	TGAAACATACACGGGAAACCTCT#TTCCTGTGTAGTTG#...(((.((((((((((......#))))))))))))).	2419	2433	1	-16.1	0	0.05715245	0.647	0.40852702	0.60382102	-8.058226729	13	14	13	3UTR		0	0
rno-miR-20b-5p	NM_012520	Cat	CAAAGTGCTCATAGTGCAGGTAG#CTCAGCCTCCTCAGCCTGCACTGAGGAGATCCCTCATGAAGCAGGGCACA#....((((((.((((((((((..#.))))))))))....................)))))).	1726	1776	1	-23	0	0.000268359	0.441	0.2669303	2.082692303	-12.37133694	16	38	10	3UTR		0	0
rno-miR-466b-5p	NM_012520	Cat	TATGTGTGTGTGTATGTCCATG#CATACACTATACACACACACAC#..((((((((((((((......#.)))))))))))))).	2148	2170	1	-21.2	1	0.9850162	0.618	2.020484579	1.869435536	-4.957000719	14	16	14	3UTR		0	1
rno-miR-466c-5p	NM_012520	Cat	TGTGATGTGTGTATGTACATG#ACATACACACATAGACACAC#((((((((((((((((.....#))))))))))))...)))).	2226	2246	1	-19.5	1	0.9507069	0.544	2.510663626	1.639270731	-3.937574446	16	20	12	3UTR		0	0
rno-miR-672-5p	NM_012520	Cat	TGAGGTTGGTGTACTGTGTGTGA#GCACGGGTGCTCAGCCTCC#.((((((((.(((((.(((((..#)))))))))))))))))).	1717	1736	1	-22.4	1	8.66E-06	0.441	0.477186625	2.096572578	-5.268880386	18	19	18	3UTR		0	0
rno-miR-652-5p	NM_012520	Cat	ACAACCCTAGGAGGGGGTGCCAT#ATGGCATTTCCCGAGGGGG#....((((..(.(((((((((((#))))))))))))..)))).	1890	1909	1	-24.3	0	6.05E-08	0.574	1.996557164	1.824199859	-15.1922619	16	19	12	3UTR		0	0
rno-miR-711	NM_012520	Cat	GGGACCCTGGGAGAGATGTAAG#GCATTTCCCGAGGGG#....((((.((.(((((((...#))))))))).)))).	1893	1908	1	-20.6	0	1.38E-07	0.574	2.276562857	1.808957784	-13.94975544	13	15	9	3UTR		0	0
rno-miR-3541	NM_012520	Cat	TCCCTCCCCCTCACTGCA#GCATTTCCCGAGGGGGAAATTAAAGATTAGGGC#.(((((((((((..(((.#)))......))))))))............))).	1893	1926	1	-19.3	1	0.02941443	0.588	1.851751043	1.940935223	-5.939295368	14	33	8	3UTR		0	0
rno-miR-3557-5p	NM_012520	Cat	GCCTTCTGACTCCAAGTCCAGT#GCTGGATGGAGTCTCCCCTGCTGAAGCGCA#((((((.(((((((..((((((#))))))))))))).........)))).)).	1795	1825	1	-23	0	0.000476936	0.5	2.022497571	1.872972475	-6.449759622	19	30	13	3UTR		0	0
rno-miR-1949	NM_012520	Cat	TATACCAGGATGTCAGCATAGTT#TTATGTTACCTCACAGCCTGGTATAT#(((((((((.(((.(((((((..#))))))).....))).))))))))).	2074	2100	1	-18.3	1	0.01582392	0.618	1.808914344	1.815209745	-6.036920832	19	26	9	3UTR		0	1
rno-miR-3583-3p	NM_012520	Cat	CCTGACTTCTCTCTTCATGCAG#CTGCACTGAGGAGATCCCTCATGAAGCAGGG#((((.(((((((((((((((((#))))).))))))))........)))))))).	1741	1772	1	-25.6	0	0.000236903	0.441	1.919024531	1.927406835	-8.056611621	21	31	8	3UTR		0	0
rno-miR-3586-3p	NM_012520	Cat	ATACTAGACTGTGAGCTCCTCGA#TCTTGGTGATTTTACTATAGTCTTATGTTACCTCACAGCCTGGTATA#(((((((.(((((((........#.))))))).))))))).	2052	2099	1	-19.1	1	0.01015771	0.632	1.690632	1.94932201	-6.484258456	14	17	7	3UTR		0	0
rno-miR-6324	NM_012520	Cat	TCAGTAGGCCAGACAGCAAGCAC#GCACAAGCCTCACCAGTAATCATCGCTGGATGGAGTCTCCCCTGCTGAA#(((((((((((..((((......#.))))..))).......)))))))).	1771	1820	1	-22.7	1	0.008787131	0.471	1.802215722	1.784930588	-8.573508368	15	26	8	3UTR		0	0
rno-miR-351-3p	NM_012558	Fbp1	GGTCAAGAGGCGCCTGGGAAC#CCCAAGGTTGCCTCGCCT#(((...((((((((((((...#)))).))).)))))))).	1357	1375	1	-21.9	0	0.000134809	0.471	-0.102278429	-0.176311242	-12.98959266	15	18	8	3UTR		0	0
rno-miR-106b-3p	NM_012558	Fbp1	CCGCACTGTGGGTACTTGCTGC#ACCCAACAGCGCGGA#((((.((((((((.........#))))).))).)))).	1314	1329	1	-20.2	0	0.02370797	0.515	-0.123826633	-0.432217021	-9.881950179	12	15	5	3UTR		0	0
rno-miR-125a-3p	NM_012558	Fbp1	ACAGGTGAGGTTCTTGGGAGCC#GGCCGAATGCCTTGCAATGCCCAAGGTTGCCTCGCCTA#..((((((((((((((((....#.)))))))..))))))))).	1338	1376	1	-26.5	1	0.000498724	0.471	-0.43772	-0.19373857	-4.957000719	16	20	9	3UTR		0	0
rno-miR-137-5p	NM_012558	Fbp1	ACGGGTATTCTTGGGTGGATAA#GCCCAAGGTTGCCTCGC#.((((((.((((((((......#)))))))).)))).)).	1356	1373	1	-20.4	1	8.87E-05	0.471	-0.263447625	-0.207496786	-6.106959767	14	17	8	3UTR		0	0
rno-miR-540-3p	NM_012558	Fbp1	AGGTCAGAGGTCGATCCTGGGC#GCCCAAGGTTGCCTCGCCTA#((((..((((.(((((.(((((#))))).))))))))))))).	1356	1376	1	-24.6	0	0.000498724	0.471	-0.37168	-0.217586278	-12.78234486	18	20	13	3UTR		0	0
rno-miR-15b-5p	NM_012570	Glud1	TAGCAGCACATCATGGTTTACA#TAAACCAGTTCATGCTGCTGT#((((((((.....(((((((..#))))))).....)))))))).	2348	2369	0.961538462	-20	1	0.002360728	0.676	1.579910875	0.918923554	-13.69717897	15	21	8	3UTR		0	1
rno-miR-21-3p	NM_012570	Glud1	CAACAGCAGTCGATGGGCTGTC#CAGTTCATGCTGCTGTA#..((((((((..((((((((..#)))))))))))))))).	2353	2370	0.961538462	-21.6	1	0.002799562	0.676	0.47939745	0.891750499	-11.1285785	16	17	16	3UTR		0	0
rno-miR-881-5p	NM_012570	Glud1	TATTCAGAGTGGTAGCAGT#GCTTTTAAGTAAAGTTTCTGCTCCTGGCCATGCTGCCTTGCTCTGGAC#..(((((((((((((((..#.)))))))..)))))))).	2079	2127	0.961538462	-21.4	1	0.002215254	0.471	-0.012118151	0.075875175	-4.957000719	15	19	8	3UTR		0	0
rno-miR-324-3p	NM_012570	Glud1	CCACTGCCCCAGGTGCTGCTGG#CCTGCAGCATAGTCCAGCAGAAATAAAGTAGCACCTGGGGGCAGG#...(((((((((((((((((..#.)))))))))))))).))).	2488	2533	1	-34.7	0	8.85E-06	0.426	0.429579541	0.528456524	-6.514540194	17	20	14	3UTR		0	0
rno-miR-337-5p	NM_012570	Glud1	CGGCGTCATGCAGGAGTTGAT#TCTGCTCCTGGCCATGCTGCCT#.((((.(((((((((((.((.#)).)))))))..)))).)))).	2095	2117	1	-22.6	0	0.000247057	0.5	0.003866086	0.12818361	-5.694283599	17	22	7	3UTR		0	0
rno-miR-339-5p	NM_012570	Glud1	TCCCTGTCCTCCAGGAGCTCACG#AGCACCTGGGGGCAGGC#..(((((((.(((((.(((....#))).)))))))))))).	2517	2534	1	-25.9	1	5.82E-06	0.441	0.097031671	0.323525015	-6.432556268	15	17	12	3UTR		0	0
rno-miR-346	NM_012570	Glud1	TGTCTGCCTGAGTGCCTGCCTCT#GGGGGCAGGCGTACCTGCAAGTGACACGGGAGGGACAC#(((((.((((.((((((((((((#)))))))))).............)).))))..))))).	2524	2562	1	-28	0	0.000777046	0.426	0.03000783	0.457951668	-8.663307683	21	38	10	3UTR		0	0
rno-miR-347	NM_012570	Glud1	TGTCCCTCTGGGTCGCCCA#GTGACACGGGAGGGACAC#(((((((((.((((((...#))))).).))))))))).	2544	2562	1	-26	1	0.000777046	0.426	0.157651289	0.312946338	-5.180080915	15	18	9	3UTR		0	0
rno-miR-135b-3p	NM_012570	Glud1	ATGTAGGGCTAAAAGCCATGGG#TCCAAGGCTTTGCCGTCTACAC#.((((((((..((((((.((((#)))).)))))))))..))))).	2728	2750	1	-20.1	1	0.00289334	0.426	0.18028155	0.262153119	-7.860605781	18	22	9	3UTR		0	0
rno-miR-135b-3p	NM_012570	Glud1	ATGTAGGGCTAAAAGCCATGGG#GCTTATCGGCCCTGCAG#.(((((((((..((((......#))))...))))))))).	2478	2495	1	-19.2	1	0.003069695	0.618	-0.243711969	0.611866731	-9.964902622	13	17	9	3UTR		0	0
rno-let-7a-2-3p	NM_012570	Glud1	CTGTACAGCCTCCTAGCTTTCC#AAAGACTGGCTCCCTGTTTGGAGGCTGGCAGA#((((.((((((((.(((.....#.))).)))))))))))).	2669	2701	1	-23.2	0	5.08E-06	0.471	0.354008213	0.355006586	-8.913451539	15	18	12	3UTR		0	0
rno-miR-17-1-3p	NM_012570	Glud1	ACTGCAGTGAAGGCACTTGTGG#CCACTTAAGCCTAACCTTTACTCAAGCAGTG#(((((((((((((..(((((((#))))..))).....))))))))...))))).	2386	2417	1	-18.5	1	0.01019444	0.588	0.985497663	1.131554024	-5.529863924	20	31	8	3UTR		0	1
rno-miR-18a-3p	NM_012570	Glud1	ACTGCCCTAAGTGCTCCTTCT#GGAGGGACACTTGGGAACTTGTTATGCAGTC#(((((((((((((.(((((((#)))))))))))))))..........))))).	2552	2583	1	-24.9	1	0.002800334	0.529	0.154757087	0.211861347	-4.794414364	20	31	15	3UTR		0	0
rno-miR-103-1-5p	NM_012570	Glud1	GGCTTCTTTACAGTGCTGCCTTGT#ACAGGGTTAGTGCTGTTGCCAGGGAAGGCA#(.((((((((((((((((((((((#))))))).))))))))....))))))).).	2135	2165	1	-26.6	1	1.07E-05	0.471	-0.05651908	0.175057399	-5.101250328	23	30	8	3UTR		0	0
rno-miR-107-3p	NM_012570	Glud1	AGCAGCATTGTACAGGGCTATCA#GCTCCTGGCCATGCTGCC#.(((((((.((.((((((.....#)).)))))).))))))).	2098	2116	1	-21.7	1	0.000185589	0.5	0.065975591	0.02900129	-8.196517805	15	18	7	3UTR		0	1
rno-miR-125b-1-3p	NM_012570	Glud1	ACGGGTTAGGCTCTTGGGAGCT#GGCTCCCTGTTTGGAGGCTGGCAGACTTCAGACTCAGCCTGTA#(((((((((.((((.(((((((#))))))).....)))).)))................)))))).	2676	2719	1	-24.2	1	0.000648423	0.441	0.179483568	0.31307262	-5.915530475	20	43	7	3UTR		0	0
rno-miR-128-2-5p	NM_012570	Glud1	GGGGGCCGATGCACTGTAAGA#ACAGTATAATTTAGCTTATCGGCCCTG#.((((((((((((((((....#)))))........))..))))))))).	2465	2492	1	-21.2	1	0.003529524	0.647	0.706189055	0.6152632	-3.793324837	16	27	9	3UTR		0	0
rno-miR-192-3p	NM_012570	Glud1	CTGCCAGTTCCATAGGTCACAG#CCTGTTTGGAGGCTGGCAGA#((((((((((((((((......#))))..))))).))))))).	2681	2701	1	-22.4	1	5.08E-06	0.471	0.581544468	0.372478993	-3.937574446	16	20	7	3UTR		0	0
rno-miR-200b-5p	NM_012570	Glud1	CATCTTACTGGGCAGCATTGGA#CCATGCTGCCTTGCTCTGGAC#..(((....((((((((.(((.#)))))))))))......))).	2106	2127	1	-18.9	0	0.002215254	0.471	0.112558392	0.00250744	-11.7716706	14	21	11	3UTR		0	0
rno-miR-204-3p	NM_012570	Glud1	GCTGGGAAGGCAAAGGGACGTT#ATGTCCCTTCTCCAAGGCTTTGCCGTCTACACAGCA#(((((((.(((((((((((((.#)))))))))...........)))).)))...)))).	2718	2754	1	-24.2	1	0.00807015	0.426	0.061136392	0.266146829	-6.251209375	20	36	9	3UTR		0	0
rno-miR-212-5p	NM_012570	Glud1	ACCTTGGCTCTAGACTGCTTACTG#TGGGGAGTTACTGGCCAGGGC#.((((((((...((((.((((...#)))).))))...)))))))).	2799	2820	1	-21.1	1	0.00050365	0.485	0.433882775	0.600120371	-11.20740909	16	21	8	3UTR		0	0
rno-miR-212-3p	NM_012570	Glud1	TAACAGTCTCCAGTCACGGCCA#CCGCAGGCTGGAGACTGC#...((((((((((((.(((...#)))..)))))))))))).	2763	2781	1	-25.6	0	5.76E-07	0.426	0.227540808	0.289110433	-6.747589274	15	18	12	3UTR		0	0
rno-miR-212-3p	NM_012570	Glud1	TAACAGTCTCCAGTCACGGCCA#TGGCTCCCTGTTTGGAGGCTGG#...((((((((((.((.(((((#)))))...)).)))))))))).	2675	2697	1	-23.5	0	4.32E-06	0.456	0.91512387	0.284617595	-7.371380111	17	22	10	3UTR		0	0
rno-miR-214-3p	NM_012570	Glud1	ACAGCAGGCACAGACAGGCAG#CTGCTCCTGGCCATGCTGC#.((((((((.(((...(((((#))))).)))))).))))).	2096	2115	1	-22.1	1	0.000138789	0.515	0.215213142	0.041908572	-6.861169864	16	19	6	3UTR		0	0
rno-miR-296-5p	NM_012570	Glud1	AGGGCCCCCCCTCAATCCTGT#GCAGGCTGGAGACTGCCTGGGGTTGACTTCTGTTTGGGGAGTTACTGGCCA#..(((((((((((((((((..#.)))))))).........)))).).....)))).	2765	2816	1	-21.4	1	0.002965579	0.471	0.352760313	0.401932529	-4.957000719	17	34	8	3UTR		0	0
rno-miR-298-3p	NM_012570	Glud1	AGGAACTAGCCTTCTCTCTGCT#GCCAGGGAAGGCAGTCAAGAGTCAGTCACTTCCTG#(((((((.(((((((((..((.#)).))))))))))))...............)))).	2152	2187	1	-19.5	1	0.000630458	0.515	0.058212189	0.156036095	-6.251209375	18	35	12	3UTR		0	0
rno-miR-501-5p	NM_012570	Glud1	AATCCTTTGTCCCTGGGTGA#CACCTGGGGGCAGGCGTACCTGCAAGTGACACGGGAG#..(((((((((((((((((.#)))))))))))))...................)))).	2519	2556	1	-23.3	1	0.000465474	0.412	0.022661782	0.495109167	-4.957000719	17	37	13	3UTR		0	0
rno-miR-483-5p	NM_012570	Glud1	AAGACGGGAGAAGAGAAGGGAG#TCCCTTCTCCAAGGCTTTGCCGTCTA#.((((((.(((.(((((((((.#)))))))))......))).)))))).	2721	2747	1	-25.5	1	0.001335759	0.412	0.064464633	0.231201744	-9.453763076	18	26	9	3UTR		0	0
rno-miR-543-5p	NM_012570	Glud1	AAGTTGCCCGCGTGTTTTTCG#GAGGGACACTTGGGAACTTG#(((((.((((.(((((((((.#))))))))).))))))))).	2553	2573	1	-21.3	0	0.008133004	0.485	0.153213833	0.313249907	-8.663307683	18	20	9	3UTR		0	0
rno-miR-542-5p	NM_012570	Glud1	CTCGGGGATCATCATGTCACGA#TGTGGCATTTGCAAAGGTGGCATGGTCTTCGAGT#(((((((((...((((((((..#.))))))))))))))))).	2223	2257	1	-22.8	1	0.002789016	0.544	0.656023067	0.341493302	-11.3516587	17	19	17	3UTR		0	0
rno-miR-20b-3p	NM_012570	Glud1	ACTGCAGTGTGAGCACTTCTGG#CAGGAGTGTTCCACAGAAGTA#(((...(((.(((((((((((.#))))))))))))))...))).	2827	2848	1	-22.7	0	0.0018637	0.559	0.558231682	0.501775385	-14.23209913	17	21	14	3UTR		0	1
rno-miR-497-5p	NM_012570	Glud1	CAGCAGCACACTGTGGTTTGTA#ATAAACCAGTTCATGCTGCTGT#((((((((.....((((((((.#)))))))).....)))))))).	2347	2369	1	-22.9	1	0.002360728	0.676	0.880203125	0.950852188	-13.69717897	16	22	8	3UTR		0	1
rno-miR-743b-5p	NM_012570	Glud1	TGTTCAGACTGGTGTCCATCAT#GTGACTCATTAGTTAATGGACACTGTTCTCAACAA#((((.(((.((((((((((...#.)))))))))).))).)))).	1939	1974	1	-19.5	0	0.005348614	0.603	0.5690686	1.057508394	-9.113001279	17	21	10	3UTR		0	0
rno-miR-883-5p	NM_012570	Glud1	TGCTGAGAGAAGTAGCAGTTACT#GGTGGCATGGTCTTCGAGTGAGTTATTGCTGCTTTACATCAGCAA#((((((..(((((((((((.(((#.))).)))))))))))...)))))).	2238	2283	1	-25.3	0	0.000683896	0.618	0.754834585	0.476000739	-7.79489591	20	26	11	3UTR		0	0
rno-miR-423-5p	NM_012570	Glud1	TGAGGGGCAGAGAGCGAGACTTTT#AGGTGTTTCGCTTTTAAGTAAAGTTTCTGCTCCTGGC#(.((((((((((((((((((....#.)))))))))............))))))))).).	2070	2107	1	-26.4	1	0.001638661	0.529	0.125239773	0.181850843	-5.101250328	19	34	9	3UTR		0	0
rno-miR-490-5p	NM_012570	Glud1	CCATGGATCTCCAGGTGGGT#CCACTTTACCAATTTGGAGATCTATT#..((((((((((((((.(((#.))).)))))))))))))).	2598	2624	1	-22.5	1	0.004045019	0.676	0.446719414	0.446861817	-4.957000719	17	20	14	3UTR		0	0
rno-miR-105	NM_012570	Glud1	CAAGTGCTCAGATGTCTGTGGT#GCCAGGGAAGGCAGTCAAGAGTCAGTCACTTCCTGACAAGTCTGGGTACTTGA#((((((((((((((((.(.(((#.))).)..))))..)))))))))))).	2152	2205	1	-22.8	1	0.006166239	0.529	0.037077889	0.231441905	-3.937574446	20	27	12	3UTR		0	0
rno-miR-362-3p	NM_012570	Glud1	AACACACCTGTTCAAGGATTCA#TGACTTCTGTTTGGGGAGTTACTGGCCAGGGCTTTTGAACAGGAGTGTTC#(((((.(((((((((((.(((.#.))).))))))))))).))))).	2788	2838	1	-20.7	0	0.000194925	0.574	0.685303491	0.487298123	-5.838533207	19	23	11	3UTR		0	0
rno-miR-764-3p	NM_012570	Glud1	GAGGAGGCCATAGTGGCAACTGT#CAGTTCATGCTGCTGTAATAAAATTGCCTTCA#..((((((.(((((((((((((.#))))...))))))))).........)))))).	2353	2385	1	-19.9	1	0.2917718	0.632	1.090793725	0.905336949	-6.013390378	19	32	9	3UTR		0	0
rno-miR-3541	NM_012570	Glud1	TCCCTCCCCCTCACTGCA#GCACCTGGGGGCAGGCGTACCTGCAAGTGACACGGGAGGGAC#((((((((..((((((((#.)))).))))...)))))))).	2518	2560	1	-24.9	1	0.001499177	0.412	-0.098789033	0.380295924	-6.236470573	16	22	8	3UTR		0	0
rno-miR-1188-5p	NM_012570	Glud1	TGGTGTGAGGTTGGGCCAGGA#TCCTGGCCATGCTGCCTTGCTCTG#.((.(((((((..((((((((#)))))))).....))))))).)).	2100	2124	1	-26	0	0.00360275	0.485	0.071799747	0.116634986	-11.46128103	17	24	8	3UTR		0	0
rno-miR-3574	NM_012570	Glud1	TCAGCCGCTGTCACACGCACAG#GCGTGTGGCATTTGCAAAGGTGGCATGGT#((((((((((((((((((....#)))))))))).........))))).))).	2220	2249	1	-25.4	1	0.005393507	0.544	0.489101757	0.399236381	-3.937574446	18	29	10	3UTR		0	0
rno-miR-3580-3p	NM_012570	Glud1	TGACTAGGGTAGTATGAGTAGA#TCTGCTCCTGGCCATGCTGCCTTGCTCT#.((.((((((((((((((((((#)))))))......))))))))))).)).	2095	2123	1	-21.9	0	0.009635805	0.5	0.15331885	0.018811388	-6.825347112	20	28	11	3UTR		0	0
rno-miR-3584-5p	NM_012570	Glud1	GGGAGGAGTCCAGGAGGC#GCCATGCTGCCTTGCTCTGGACTCTTCCCA#((((((((((((((((((#.)))))...))))))))))))).	2105	2135	1	-32.3	1	0.000657871	0.397	0.487808217	0.001148738	-3.937574446	18	23	13	3UTR		0	0
rno-miR-702-5p	NM_012570	Glud1	GTGAGTGGGGTGGTTGGCATG#CTGGCCATGCTGCCTTGCTCT#..((((((((((((((((..(#)..)))).)))))))))))).	2102	2123	1	-22.6	1	0.009635805	0.5	0.445031319	-0.015834503	-4.957000719	17	21	12	3UTR		0	0
rno-miR-3593-5p	NM_012570	Glud1	TGGCCTCCGCAGGGTTGAAGCT#CTTCAAATAGAGTGTCCCAGAAGAAAAGACTGGCTCCCTGTTTGGAGGCTG#.(((((((((((((....((((#.))))))))))..))))))).	2645	2696	1	-26	1	3.76E-06	0.456	0.636895587	0.304586218	-4.761823478	17	21	10	3UTR		0	0
rno-miR-3594-5p	NM_012570	Glud1	CCCAGGGCAGAGCAGTGTGAA#CATGCTGCCTTGCTCTGGA#.(((((((((.((((((((..#)))))))).))))))))).	2107	2126	1	-27.8	1	0.002490474	0.456	0.752639444	0.033756643	-6.618099313	17	19	9	3UTR		0	0
rno-miR-741-3p	NM_012570	Glud1	AAAGATGCCACGCTATGTAGAT#GTGTGGCATTTG#..(((((((((((.........#))))))))))).	2222	2234	1	-17.7	1	9.47E-05	0.515	0.433696091	0.350324475	-6.782339277	11	12	11	3UTR		0	0
rno-miR-509-3p	NM_012570	Glud1	TGATTGACATGTCTGCAGTGGA#CCACCCTCTTCACCTATAATTTCTGCAGACCTGTCAC#....(((((.((((((((....#.)))))))).))))).	1870	1907	1	-20.8	0	0.03468544	0.603	0.268805075	1.344865442	-10.78906894	13	16	8	3UTR		0	0
rno-miR-6316	NM_012570	Glud1	CATGTCTGTCTCTGTGGCACACA#TGTTGCCAGGGAAGGCAGTCAA#..((.((((((((.(((((.(((#)))))))).))).))))).)).	2148	2170	1	-22.4	0	1.71E-05	0.456	-0.032364889	0.145166791	-9.932877812	18	22	8	3UTR		0	0
rno-miR-6316	NM_012570	Glud1	CATGTCTGTCTCTGTGGCACACA#GTAGCACCTGGGGGCAGGCGTA#.(((((((((((((((..((...#))..)))..)))))))))))).	2515	2537	1	-21.3	1	2.52E-06	0.426	-0.098433439	0.400354809	-3.793324837	17	22	12	3UTR		0	0
rno-miR-6319	NM_012570	Glud1	TCATTCTCGCTGCTCTGGAGT#ACTTGTTATGCAGTCCAGAGAGTGAA#(((((((((((((....((((#)))).....)))))...)))))))).	2568	2594	1	-19	1	0.000565921	0.574	0.466331262	0.246416437	-5.762913004	17	26	8	3UTR		0	0
rno-miR-155-3p	NM_012570	Glud1	CTCCTACCTGTTAGCATTAAC#TGATGGTGTAAAGGTAGGAA#.((((((((..((.(((((..#))))).))...)))))))).	2030	2050	1	-18.7	1	0.01459816	0.529	0.139732825	0.261332498	-8.717445699	15	20	8	3UTR		0	1
rno-miR-1247-5p	NM_012570	Glud1	ACCCGTCCCGTTCGTCCCCGGA#CTGGGGGCAGGCGTACCTGCAAGTGACACGGGAGGGA#..((.((((((((((((((((.#))))))))................)).)))))).)).	2522	2559	1	-28.3	0	0.002503709	0.412	0.007901853	0.49782644	-9.076037894	18	37	8	3UTR		0	0
rno-miR-148a-5p	NM_012570	Glud1	AAAGTTCTGAGACACTCTGACTC#TAGAGTGTCCCAGAAG#....(((((.(((((((((....#))))))))).))))).	2652	2668	1	-20.2	0	0.01784998	0.544	0.432772978	0.345022443	-10.78906894	14	16	9	3UTR		0	0
rno-miR-15a-5p	NM_012570	Glud1	TAGCAGCACATAATGGTTT#AAACCAGTTCATGCTGCTGT#((((((((.....((((((#)))))).....)))))))).	2349	2369	1	-18.2	1	0.002360728	0.676	1.579910875	0.918923554	-13.69717897	14	20	8	3UTR		0	1
rno-miR-3084b-3p	NM_012570	Glud1	CTGCCAGTTCCCTTCAGACAA#TGTCCCAGAAGAAAAGACTGGCTCCCTGTTTGGAGGCTGGCAGA#(((((((...((((((((((.#.))))))))))))))))).	2657	2701	1	-25.9	1	5.08E-06	0.471	1.0868534	0.347019304	-8.550105502	17	19	17	3UTR		0	0
rno-miR-762	NM_012570	Glud1	GCGGGGCTAGGGCCGGGA#TCCTGGCCATGCTGCCTTGCT#(((((((...((((((((#)))))))).....))))))).	2100	2121	1	-27.8	1	0.00019448	0.5	0.071799747	0.116634986	-8.550105502	15	21	8	3UTR		0	0
rno-miR-325-5p	NM_012839	Cycs	CCTAGTAGGTGCTCAGTAAGTGT#ACATCAATGATGCTGCCTTTCACCACTGAAAGGCATTTACTGTGGT#(((((((((((((((((..(((.#.))).)))))...)))))))))).)).	867	913	1	-19.8	1	0.000776426	0.662	2.326285438	1.837787858	-3.937574446	20	27	10	3UTR		0	0
rno-miR-330-3p	NM_012839	Cycs	GCAAAGCACAGGGCCTGCAGAGA#TGTGTGTAAACTGGCCTCTGACAGGCAATGCT#....((((....((((((((((.#.))))).)))))..))))	783	815	1	-20.9	0	0.003390891	0.515	1.383692309	1.278312702	-18.01703638	14	18	5	3UTR		0	0
rno-miR-338-3p	NM_012839	Cycs	TCCAGCATCAGTGATTTTGTTGA#ATCAATGATGCTGC#..((((((((.((((........#)))).)))))))).	869	883	1	-15.2	1	0.01095131	0.603	1.813175525	1.983059198	-8.014824275	12	14	8	3UTR		0	0
rno-miR-351-3p	NM_012839	Cycs	GGTCAAGAGGCGCCTGGGAAC#CCAGGACGGAACTATTCTTGACA#.((((((((((((((((....#))))).))...))..))))))).	820	843	1	-18.6	1	0.03358642	0.588	1.944694773	1.69551843	-3.793324837	16	23	7	3UTR		0	1
rno-miR-135b-3p	NM_012839	Cycs	ATGTAGGGCTAAAAGCCATGGG#CTCATGGCTTTTAATGTATAC#.((((.(..(((((((((((((#))))))))))))).).)))).	425	446	1	-19.5	0	0.01060774	0.75	0.159593662	0.311837817	-9.064308186	18	21	13	3UTR		0	0
rno-miR-101b-3p	NM_012839	Cycs	TACAGTACTGTGATAGCTGAA#TGACAGTGCTGTT#.((((((((((.(........#).)))))))))).	838	851	1	-15.2	1	0.006312911	0.603	1.7975681	1.987861843	-8.965466705	11	13	10	3UTR		0	0
rno-let-7b-5p	NM_012839	Cycs	TGAGGTAGTAGGTTGTGTGGTT#CTACATCAATGATGCTGCCTTT#.(((((((((.(((((((((..#))))).))))..))))))))).	865	887	1	-19.9	1	0.006162745	0.632	2.43148	1.969252378	-6.618099313	18	22	9	3UTR		0	0
rno-miR-17-5p	NM_012839	Cycs	CAAAGTGCTTACAGTGCAGGTAG#CTGCCTTTCACCACTGAAAGGCATTTA#..((((((((.(((((.((((((#)))))).....)))))..)))))))).	879	906	1	-18.9	1	0.000131072	0.647	2.725624	1.894815873	-7.781775195	19	27	8	3UTR		0	0
rno-miR-17-1-3p	NM_012839	Cycs	ACTGCAGTGAAGGCACTTGTGG#CCACTGAAAGGCATTTACTGTGGTT#(((((((((((.((.(((((((#))))...))))).))))))))))).	889	914	1	-20.2	1	0.00091564	0.662	2.365993818	2.000467895	-8.019827316	20	25	11	3UTR		0	0
rno-miR-24-3p	NM_012839	Cycs	TGGCTCAGTTCAGCAGGAACAG#TGTTTTTGTTGGACAGCCC#.((((..((((((((((((((.#)))))))))))))))))).	492	511	1	-22.4	0	0.000407494	0.662	0.339022643	0.343653612	-7.237970133	18	19	18	3UTR		0	0
rno-miR-29c-5p	NM_012839	Cycs	TGACCGATTTCTCCTGGTGTTC#AACACCAGGACGGA#...(((.....((((((((((.#))))))))))))).	816	830	1	-18.4	0	0.00150171	0.559	1.3173311	1.616879465	-15.49553226	13	14	13	3UTR		0	0
rno-miR-101a-3p	NM_012839	Cycs	TACAGTACTGTGATAACTGAA#CAGGACGGAACTATTCTTGACAGTGCTGTT#.((((((((((.(........#.).)))))))))).	821	851	1	-15.4	1	0.006312911	0.603	1.4469965	1.645693713	-8.965466705	11	14	10	3UTR		0	0
rno-miR-103-3p	NM_012839	Cycs	AGCAGCATTGTACAGGGCTATGA#TCTTGACAGTGCTGTTT#(((((((((((.(((((......#)))))))))))))))).	835	852	1	-19.5	1	0.007898942	0.618	1.698028273	1.99866713	-7.284377756	16	17	16	3UTR		0	0
rno-miR-107-3p	NM_012839	Cycs	AGCAGCATTGTACAGGGCTATCA#TGACAGGCAATGCTAAACACCAGGACGGAACTATTCTTGACAGTGCTGTTT#(((((((((((.(((((......#.)))))))))))))))).	801	852	1	-19.7	1	0.007898942	0.618	1.126111055	1.469206788	-7.284377756	16	18	16	3UTR		0	0
rno-miR-124-3p	NM_012839	Cycs	TAAGGCACGCGGTGAATGCC#GGCATTTACTGTGGTTTA#..((((.(((((((((((((#))))))))))))))))).	898	916	1	-22.2	0	0.004596711	0.662	2.553386615	1.866601998	-6.500687254	17	18	17	3UTR		0	0
rno-miR-128-2-5p	NM_012839	Cycs	GGGGGCCGATGCACTGTAAGA#TCTCAGAAACAAGAAGACTCACCCGTGCTTCAGTGTGTGTAAACTGGCCTCTG#((((((((((((((((.(((.#.)))))))))))......)))))))).	750	803	1	-22.8	1	0.002032014	0.471	1.0999157	1.238693388	-3.937574446	19	27	11	3UTR		0	0
rno-miR-152-3p	NM_012839	Cycs	TCAGTGCATGACAGAACTTGG#CCATTCGGAAAGTCATAACTGGAATTTCTGTTCATGCCTGAT#((((.(((((((((((.....#.)))))).))))))))).	1054	1096	1	-19.3	0	0.000531547	0.618	2.006432333	2.009760194	-8.056611621	15	18	9	3UTR		0	0
rno-miR-200b-5p	NM_012839	Cycs	CATCTTACTGGGCAGCATTGGA#TCCCTACATCAATGATGCTGCCTT#.........((((((((((...#.)))))))))).	862	886	1	-17.1	0	0.007694171	0.632	2.465097	2.037686028	-20.48026953	10	12	10	3UTR		0	0
rno-miR-218a-1-3p	NM_012839	Cycs	AAACATGGTTCCGTCAAGCAC#TGCTAAACACCAGGACGGAACTATT#....(((((((((((......#.))))))))))).	811	836	1	-17.4	0	0.001007836	0.574	1.047525782	1.642091853	-9.779611549	11	13	11	3UTR		0	0
rno-miR-292-3p	NM_012839	Cycs	AAGTGCCGCCAGGTTTTGAGTGT#ACTGGAATTTCTGTTCATGCCTGATTGGGAGTGGTACTC#.(((((((((((((..((((...#.)))).))))).......)))))))).	1071	1110	1	-18.7	1	0.000826353	0.618	2.1392613	1.642778022	-4.761823478	17	27	8	3UTR		0	0
rno-miR-224-5p	NM_012839	Cycs	CAAGTCACTAGTGGTTCCGTTT#GGACGGAACTATTCTTGACA#...((((..(((((((((((((#)))))))))))))..)))).	823	843	1	-21.6	0	0.03358642	0.588	1.736985	1.652897275	-9.884564781	17	20	13	3UTR		0	0
rno-miR-540-5p	NM_012839	Cycs	CAAGGGTCACCCTCTGACTCTGT#GAGGGTGTCGCCTC#..((((.(((((((.........#))))))).).))).	654	668	1	-18.2	0	1.30E-05	0.676	0.105765	0.452906872	-7.469185895	11	14	7	3UTR		0	0
rno-miR-540-3p	NM_012839	Cycs	AGGTCAGAGGTCGATCCTGGGC#GTGTAAACTGGCCTCTGACA#..(((((((((((.........#.))))))))))).	786	806	1	-19.8	1	0.000790462	0.485	2.1608018	1.32633632	-6.782339277	11	13	11	3UTR		0	0
rno-miR-17-2-3p	NM_012839	Cycs	ACTGCACTGCAAGCACTTCTTAC#AGAAACAAGAAGACTCACCCGTGCTTCAGTGTGTGTA#(((((((((.((((((.......#.))))))))))))).)).	754	791	1	-18	1	0.000451406	0.529	1.10602792	1.214081333	-5.180080915	15	18	13	3UTR		0	0
rno-miR-673-3p	NM_012839	Cycs	TCCGGGACTGAGTTCTGTGCAC#GGACGGAACTATTCTTGACAGTGCTGT#..(((.((((((((((((.(..#).))))))))........)))).))).	823	850	1	-19.4	0	0.004861561	0.618	1.93443555	1.751946073	-6.857959481	16	27	8	3UTR		0	0
rno-miR-1224	NM_012839	Cycs	GTGAGGACTGGGGAGGTGGAG#CTGCTTTCCCTTTCTCAA#.((((((..((((((((((..#)))))))))).)))))).	591	609	1	-20.9	1	0.105574	0.706	0.57296616	0.105336135	-7.163349425	16	18	10	3UTR		0	0
rno-miR-3543	NM_012839	Cycs	CAGGAGTCGAGTGATGGTTCAAA#GAACTATTCTTGACAGTGCTGT#(((.(((((((.((((((((...#))))))))))))))..).))).	828	850	1	-18.6	0	0.004861561	0.618	2.33543325	1.63128665	-10.31640003	18	22	14	3UTR		0	0
rno-miR-3548	NM_012839	Cycs	CAGCACTGTCCGGTAAGATGCC#GGAACTATTCTTGACAGTGCTGT#((((((((((.((.......((#)).......)).)))))))))).	827	850	1	-19.9	1	0.004861561	0.618	1.9272316	1.905021125	-8.58768748	14	23	10	3UTR		0	0
rno-miR-3562	NM_012839	Cycs	TTGGGGCAGTGGCTGGATGGGA#ATTCTGTCACTGTCTCAGA#(((((((((((((.((((....#)))).))))))))))))).	738	757	1	-22.7	1	0.001543611	0.574	1.145924277	1.170260053	-4.794414364	17	19	13	3UTR		0	0
rno-miR-3573-5p	NM_012839	Cycs	TGAGGGGCAGTGATAGAAAGGA#TTCTGTCACTGTCTCA#...(((((((((((((((....#))))))))))))))).	739	755	1	-24	0	0.00166658	0.588	0.869111707	1.167258565	-6.514540194	15	16	15	3UTR		0	0
rno-miR-3573-5p	NM_012839	Cycs	TGAGGGGCAGTGATAGAAAGGA#TCTTTTTTAAAGTAACACTTCCAATTGAATACATGTTATCACTGCTTTCCCTTT#.(((((((((((((((......#.))))))))))...))))).	550	604	1	-20.3	1	0.03602219	0.676	0.1957135	0.454708125	-3.793324837	15	20	10	3UTR		0	0
rno-miR-6216	NM_012839	Cycs	GATACACAGAGGCAGGAGGAGAA#TTCTGTCACTGTCTCAGAAACAAGAAGACTCACCCGTGCTTCAGTGTGTGTA#.((((((.((((((((..(((..#.)))..)).)))))).)))))).	739	791	1	-23.4	1	0.000451406	0.529	1.113498067	1.19667289	-6.106959767	17	23	6	3UTR		0	0
rno-miR-344g	NM_012839	Cycs	AGTCAGGCTCCTGGCAGGAGTC#ATTTCTGTTCATGCCTGATTG#((((((((....(((((((((.#)))))))))...)))))))).	1077	1098	1	-20.2	1	0.000454276	0.603	2.034814	2.059150005	-12.40804836	17	21	9	3UTR		0	0
rno-miR-3064-5p	NM_012839	Cycs	TGGCTGTTGTGGTGTGCAAA#ACACCAGGACGGA#...(((((.((((((.....#)))))).))))).	817	830	1	-17	0	0.00150171	0.559	1.711124667	1.603072727	-7.803978932	11	13	6	3UTR		0	0
rno-miR-5132-5p	NM_012839	Cycs	CGTGGGGCGGTGGACCCAGGCT#TCCACTGCCTTATT#.(((((((((((((........#))))))))))))).	394	408	1	-21.2	1	0.02603017	0.706	0.266723277	0.268016375	-4.761823478	13	14	13	3UTR		0	0
rno-miR-762	NM_012839	Cycs	GCGGGGCTAGGGCCGGGA#CCCGTGCTTCAGTGTGTGTAAACTGGCCTCT#..(((((((((((((((.#)))).)))..............)))))))).	771	802	1	-22.1	1	0.002732437	0.485	1.499822493	1.34254404	-4.957000719	15	31	8	3UTR		0	0
rno-miR-762	NM_012839	Cycs	GCGGGGCTAGGGCCGGGA#TGTTGGACAGCCCCGA#.(((((((.(..((((.(#).)))).)))))))).	498	514	1	-17.6	1	8.70E-05	0.647	0.524256171	0.32444387	-11.02129228	13	16	8	3UTR		0	0
rno-miR-673-5p	NM_013011	Ywhaz	CTCACAGCTCCGGTCCTTGGAG#TCCAGTCATGAGTGTAGTCTGTGTGGGTACTGTAAGGCTTGGAGCACTTGTGAGG#(((((((((((((.(((((.((#.)).))))).)))))))...)))))).	1185	1240	0.974358974	-26.9	1	0.000944964	0.426	2.194874437	2.20315599	-4.794414364	20	27	7	3UTR		0	0
rno-miR-324-5p	NM_013011	Ywhaz	CGCATCCCCTAGGGCATTGGTGT#GCACTTGTGAGGCTGGGACACGAACACCCTGTGGATGCA#.((((((..(((((..((.((((#.)))).))..))))).)))))).	1228	1267	1	-23.5	1	6.51E-05	0.397	2.264947417	2.280234017	-8.131848065	17	23	6	3UTR		0	0
rno-miR-324-5p	NM_013011	Ywhaz	CGCATCCCCTAGGGCATTGGTGT#GGTGGCCAATATGGGATGTGG#((((((((.((((.((((.....#)))).))..)).)))))))).	1011	1032	1	-19.9	1	0.002282649	0.603	1.669519	2.119109849	-5.850804022	16	21	8	3UTR		0	0
rno-miR-324-3p	NM_013011	Ywhaz	CCACTGCCCCAGGTGCTGCTGG#TAGTCTGTGTGGGTACTGTAAGGCTTGGAGCACTTGTGAGGCTGGGA#((.(.((((((((((((.(.((#.)).).)))))))).).))).))).	1199	1246	1	-22.3	0	0.000423996	0.441	2.770912107	2.136270464	-9.614151095	18	25	8	3UTR		0	0
rno-miR-326-5p	NM_013011	Ywhaz	GGGGGCAGGGCCTTTGTGAA#TTCAGAAGGGCCAGTGTTCAAACTGCTTCCA#(((((((((((((((.((((#)))).)))))))..........)))))))).	1089	1120	1	-26.9	1	0.02917695	0.574	2.444327312	2.380595311	-4.170623527	19	31	8	3UTR		0	0
rno-miR-326-3p	NM_013011	Ywhaz	CCTCTGGGCCCTTCCTCCAGT#GCTGGCGGGGAATAAACAGGATAATGGGTCCAGT#...((((((((((((((((((#))))).)))))..............)))))))).	1157	1191	1	-24.3	0	0.000890014	0.515	2.136772203	2.340749204	-6.514540194	18	34	8	3UTR		0	0
rno-miR-328a-5p	NM_013011	Ywhaz	GGGGGGCAGGAGGGGCTCA#GAGTTGCTTGGTGTTCCCG#.(((((((.(((.(((((.#))))).)))..))))))).	1494	1513	1	-22.1	1	0.000211959	0.5	2.425903143	2.205395874	-6.138845108	15	19	7	3UTR		0	0
rno-miR-330-3p	NM_013011	Ywhaz	GCAAAGCACAGGGCCTGCAGAGA#TCTGTGTGGGTACTGTAAGGCTTGGAGCA#((.((((((((.(((((((.(((#))).))))))).))))...))))...)).	1202	1231	1	-22.8	0	0.000544445	0.471	2.431726182	2.194875269	-8.84191723	20	29	7	3UTR		0	0
rno-miR-140-3p	NM_013011	Ywhaz	TACCACAGGGTAGAACCACGG#ACCCTGTGGA#..(((((((((..........#))))))))).	1253	1263	1	-17.8	1	0.00203723	0.412	2.361205667	2.185956614	-11.4182732	9	10	9	3UTR		0	0
rno-let-7i-5p	NM_013011	Ywhaz	TGAGGTAGTAGTTTGTGCTGTT#GCAGTACAAACGAGTTGCTTGGT#(.((((((..(((((((((((.#)))))))))))...)))))).).	1483	1506	1	-19.4	1	0.001169196	0.529	2.368994273	2.227226941	-7.400146455	18	23	11	3UTR		0	0
rno-miR-15b-5p	NM_013011	Ywhaz	TAGCAGCACATCATGGTTTACA#TGCCTAACATGCATGTGCTGTA#..(((((((((((((.......#.)))).))))))))).	1629	1651	1	-19.5	1	0.001067759	0.676	1.680327229	2.306329999	-5.1900498	13	16	9	3UTR		0	0
rno-miR-16-5p	NM_013011	Ywhaz	TAGCAGCACGTAAATATTGGCG#TGCCTAACATGCATGTGCTGTA#..(((((((((..((.((((((#)))).)).))..))))))))).	1629	1651	1	-17.9	1	0.001067759	0.676	2.306329906	2.130310444	-9.825983722	17	22	9	3UTR		0	0
rno-miR-18a-3p	NM_013011	Ywhaz	ACTGCCCTAAGTGCTCCTTCT#GGTACTGTAAGGCTTGGAGCACTTGTGAGGCTGGG#.((((((((((((((((....#.)))))))))).).))).)).	1210	1245	1	-22.4	1	0.000332501	0.441	2.616305947	2.266857194	-3.793324837	16	21	10	3UTR		0	1
rno-miR-30b-3p	NM_013011	Ywhaz	CTGGGATGTGGATGTTTACGTC#GGCAGAAACGGTTCACATTCCAT#.((((((((((((((((..(((#)))..))))).))))))))))).	1357	1380	1	-20.3	1	0.02130946	0.647	2.382870529	1.856641626	-3.793324837	19	23	11	3UTR		0	0
rno-miR-103-2-5p	NM_013011	Ywhaz	AGCTTCTTTACAGTGCT#GGTACTGTAAGGCTTGGAGCA#.((((((((((((((((#))))))))))))....)))).	1210	1231	1	-18.7	1	0.000544445	0.471	2.484076475	2.263035194	-3.793324837	16	21	12	3UTR		0	0
rno-miR-103-3p	NM_013011	Ywhaz	AGCAGCATTGTACAGGGCTATGA#CCCTGTGGATGCACGCTA#(((.(((((.(((((((......#))))))))))))..))).	1254	1272	1	-18.3	0	4.78E-05	0.412	2.53431	2.129262926	-8.212103189	15	18	12	3UTR		0	0
rno-miR-103-1-5p	NM_013011	Ywhaz	GGCTTCTTTACAGTGCTGCCTTGT#TAAGGCTTGGAGCACTTGTGAGGCTG#((((((...((((((((((((((.#))))))....)))))).)))))))).	1217	1243	1	-22.1	0	0.000257756	0.441	2.208620105	2.297433432	-8.851285568	20	26	8	3UTR		0	0
rno-miR-107-3p	NM_013011	Ywhaz	AGCAGCATTGTACAGGGCTATCA#CCCTGTGGATGCACGCTA#(((.(((((.(((((((......#))))))))))))..))).	1254	1272	1	-18.3	0	4.78E-05	0.412	2.53431	2.129262926	-8.212103189	15	18	12	3UTR		0	0
rno-miR-122-5p	NM_013011	Ywhaz	TGGAGTGTGACAATGGTGTTTG#CAGAAACGGTTCACATTCCAT#((((((((((..((.((.((((#)))).)).)))))))))))).	1359	1380	1	-17.9	1	0.02130946	0.647	2.5131472	1.947049651	-10.84460179	18	21	12	3UTR		0	0
rno-miR-127-5p	NM_013011	Ywhaz	CTGAAGCTCAGAGGGCTCTGATT#GGTCCATTGTGGCTTCAGA#(((((((((((.(((((......#))))).))).)))))))).	1076	1095	1	-20.9	1	9.28E-05	0.544	2.481529208	2.310511348	-7.284377756	16	19	8	3UTR		0	0
rno-miR-130b-5p	NM_013011	Ywhaz	ACTCTTTCCCTGTTGCACTACT#TAGTTAACAGGGAAATAACTTGAGA#.((((((((((((((.((((..#)))))))))))))))......))).	1655	1680	1	-18.8	1	0.008096725	0.676	2.153697917	2.062610489	-4.026373918	18	25	15	3UTR		0	0
rno-miR-138-1-3p	NM_013011	Ywhaz	CGGCTACTTCACAACACCAGGG#CTTTAGGGAGTTACTCGTTTTCATCTTGAGGTGGCCA#.((((((((((...........#.)))))))))).	982	1019	1	-16.8	1	0.001263182	0.618	1.462858	1.949661183	-10.25459732	10	12	10	3UTR		0	0
rno-miR-187-3p	NM_013011	Ywhaz	TCGTGTCTTGTGTTGCAGCCGG#GGCTTGGAGCACTTGTGAGGCTGGGACACGAA#((((((((((((((.(((((..#)))).).)))))..........))))))))).	1220	1252	1	-24.7	1	0.008590534	0.441	2.09720035	2.307625551	-4.673024006	19	32	9	3UTR		0	0
rno-miR-193a-3p	NM_013011	Ywhaz	AACTGGCCTACAAAGTCCCAGT#GGGAGTAGAGCCAGTTA#(((((((((((....((((...#)))))))).))))))).	964	981	1	-21.8	1	8.22E-05	0.647	2.478735833	2.007919175	-10.16579785	15	17	8	3UTR		0	0
rno-miR-195-5p	NM_013011	Ywhaz	TAGCAGCACAGAAATATTGGC#GCCTAACATGCATGTGCTGTA#..((((((((........(((#))).........)))))))).	1630	1651	1	-16.8	1	0.001067759	0.676	2.195548644	2.165391219	-14.24304768	11	21	8	3UTR		0	0
rno-miR-195-3p	NM_013011	Ywhaz	CCAATATTGGCTGTGCTGCTCCA#GGGGAGTAGAGCCAGTT#.....(((((((.((((.((((.#)))))))).))))))).	963	980	1	-22.3	0	6.57E-05	0.647	2.671132857	2.008465925	-14.95473026	15	17	8	3UTR		0	0
rno-miR-199a-3p	NM_013011	Ywhaz	ACAGTAGTCTGCACATTGGTTA#GGCCAGTGTTCAAACTGCTT#..((((((.((.(((((((((.#))))))))).)).)))))).	1097	1117	1	-19.8	1	0.003353718	0.544	2.434814778	2.388277536	-9.360193687	17	20	9	3UTR		0	0
rno-miR-200b-5p	NM_013011	Ywhaz	CATCTTACTGGGCAGCATTGGA#TCCATGCTGTCCCACAGATA#.((((...(((((((((.((((#))))))))).)))).)))).	857	877	1	-20.7	0	0.000357277	0.618	2.0584877	2.10514545	-9.551605063	17	20	9	3UTR		0	0
rno-miR-210-3p	NM_013011	Ywhaz	CTGTGCGTGTGACAGCGGCTGA#AGACCGTGTGTCTGCGTGCACAC#.(((((((((((((((((((..#)).)))).)))).))))))))).	1272	1295	1	-21.1	1	9.39E-05	0.441	2.257996564	1.936815646	-3.793324837	19	23	9	3UTR		0	0
rno-miR-222-3p	NM_013011	Ywhaz	AGCTACATCTGGCTACTGGGT#ACTCGTTTTCATCTTGAGGTGGCCAATATGGGATGTGGA#..(((((((((((((((((((#.))))...))))))))......))))))).	994	1033	1	-20	1	0.002013457	0.603	1.909914518	2.207249451	-4.957000719	19	30	8	3UTR		0	0
rno-miR-297	NM_013011	Ywhaz	ATGTATGTGTGCATGTATGCATG#ATGCACGCTAAGACCGTGTGTCTGCGTGCACACC#......(((((((((((.((((.#.)))).))))))))))).	1262	1296	1	-21.5	0	0.001406874	0.456	2.8162469	1.966950027	-15.5665584	15	18	11	3UTR		0	0
rno-miR-299a-3p	NM_013011	Ywhaz	TATGTGGGACGGTAAACCGCT#GTCATCCATGCTGTCCCACAG#..((((((((((((.......#.)))))))))))).	853	874	1	-21.1	1	0.000707661	0.632	2.21070475	1.970135975	-5.92549936	12	14	12	3UTR		0	0
rno-miR-320-3p	NM_013011	Ywhaz	AAAAGCTGGGTTGAGAGGGCGA#GCCTTCCAACCTTTGTC#....((.((((((.((((((..#))))))))))))..)).	802	819	1	-20	0	0.00151714	0.574	1.5224195	1.970136525	-11.94708892	14	17	12	3UTR		0	0
rno-miR-207	NM_013011	Ywhaz	CTTCTCCTGGCTCTCCTCCCTTT#AGGGGAGTAGAGCCAGTTAACTTTAGGGAGT#.(((((((((((((.(((((((.#))))))).)))))))).........))))).	962	993	1	-27.7	1	0.004934131	0.603	1.867163045	2.001583206	-4.528774398	20	31	8	3UTR		0	0
rno-miR-224-3p	NM_013011	Ywhaz	AAATGGTGCCCTAGTGACTACA#AGTCATGAGTGTAGTCTGTGTGGGTACTGTA#..(((((((((((..(((((((#.)))))))..)).))))))))).	1188	1219	1	-22.5	1	0.001311863	0.471	2.396593625	2.16175049	-6.549290197	18	23	9	3UTR		0	0
rno-miR-493-3p	NM_013011	Ywhaz	TGAAGGTCTACTGTGTGCCAG#CTGCCTCATTCTAAAATTTACACAGTAGACCA#....(((((((((((((....#.))))))))))))).	818	850	1	-22.8	0	0.01283752	0.588	1.991288538	2.028706725	-9.546562469	13	15	13	3UTR		0	0
rno-miR-485-5p	NM_013011	Ywhaz	AGAGGCTGGCCGTGATGAATTC#GAAATAACTTGAGATGACGGCTAGCTTTG#.((((((((((((.((......#.)).)))))))))))).	1666	1695	1	-22.3	1	0.01294854	0.676	2.396596196	2.082920476	-4.650164755	14	17	12	3UTR		0	0
rno-miR-485-3p	NM_013011	Ywhaz	CATACACGGCTCTCCTCTCTTC#AGGGGAGTAGAGCCA#.......((((((.(((((((.#))))))).)))))).	962	977	1	-19.9	0	0.00012882	0.647	1.644382729	2.001470375	-17.96708486	13	15	7	3UTR		0	0
rno-miR-20b-3p	NM_013011	Ywhaz	ACTGCAGTGTGAGCACTTCTGG#TCAGAAGGGCCAGTGTTCAAACTGCT#...(((((.(((((((((((((#)))))......)))))))).))))).	1090	1116	1	-21.2	0	0.0001844	0.529	2.495610384	2.316646774	-7.570929852	18	26	8	3UTR		0	0
rno-miR-503-5p	NM_013011	Ywhaz	TAGCAGCGGGAACAGTACTGCAG#TTGCTTGGTGTTCCCGGCTC#.(((..((((((((.((..((((#)))).)).))))))))))).	1497	1517	1	-20.3	0	0.000108874	0.5	2.33094775	2.199241399	-10.54877033	17	20	11	3UTR		0	0
rno-miR-499-3p	NM_013011	Ywhaz	AACATCACAGCAAGTCTGTGCT#AGTACAAACGAGTTGCTTGGTGTTC#(((((((.(((((.((((((((#))))))...)).)))))))))))).	1485	1510	1	-20.1	1	0.000676826	0.5	2.163097636	2.180039566	-7.108049293	20	25	12	3UTR		0	0
rno-miR-871-3p	NM_013011	Ywhaz	TGACTGGCACCATACTGGATAA#GTCCAGTCATGAGTGTAGTCT#.((((.((((((((((((((..#))))))).))).)))))))).	1184	1205	1	-21.7	0	0.01097841	0.544	2.32546215	2.247109311	-5.694283599	18	21	8	3UTR		0	0
rno-miR-874-5p	NM_013011	Ywhaz	CGGCCCCACGCACCAGGGTAA#TTGGTGTGTGCTGGCGGG#(.(((.((((((((((.....#))))))))))..))).).	1148	1166	1	-21.8	0	0.000800097	0.529	2.0560073	2.265582637	-7.002209089	14	18	10	3UTR		0	0
rno-miR-878	NM_013011	Ywhaz	GCATGACACCATACTGGGTAGA#CTGCCTACATATTGGTGTGTGCT#((((.((((((...(((((((.#))))))).....)))))))))).	1137	1160	1	-21.9	0	0.000187157	0.544	2.417827714	2.138181362	-13.54938546	17	23	10	3UTR		0	0
rno-miR-879-3p	NM_013011	Ywhaz	CTTATGGCTTCAAGCTTTCGG#CTGTGTGGGTACTGTAAGGCTTGGAGCACTTGTGAGG#(((((((((((((((((((((#.))).)))))))))))).)..))))).	1203	1240	1	-22.2	1	0.000944964	0.426	2.46063442	2.250295125	-3.937574446	21	27	12	3UTR		0	0
rno-miR-484	NM_013011	Ywhaz	TCAGGCTCAGTCCCCTCCCGAT#AGGGGAGTAGAGCCA#...((((((.((((((......#)))))).).))))).	962	977	1	-21.6	0	0.00012882	0.647	1.476093183	2.000086625	-7.757046662	12	15	6	3UTR		0	0
rno-miR-674-5p	NM_013011	Ywhaz	GCACTGAGATGGGAGTGGTGTA#GCCAGTGTTCAAACTGCTTCCATGTCTAAGCA#((...((.(((((((((((...#.))))))))))).))...)).	1098	1130	1	-21.2	0	0.005705229	0.544	2.343703709	2.394841486	-14.9598083	15	21	11	3UTR		0	0
rno-miR-743a-5p	NM_013011	Ywhaz	TATTCAGATTGGTGCCTGTCAT#ATGGGTCCAGTCATGAGTGT#((((((((((((.((((((...#)))))))))))).)))))).	1180	1200	1	-17.9	1	0.000685243	0.5	2.104224185	2.259212524	-5.226705059	18	20	12	3UTR		0	0
rno-miR-202-3p	NM_013011	Ywhaz	AGAGGTATAGCGCATGGGAAA#TTTCCCATGTGGTTTTATGTTTT#(((.(((.(.(((((((((((#))))))))))).)..))).))).	933	956	1	-18.7	0	0.02369757	0.706	1.885213091	1.999917139	-10.52573812	18	23	11	3UTR		0	0
rno-miR-105	NM_013011	Ywhaz	CAAGTGCTCAGATGTCTGTGGT#AGGCTTGGAGCACTTGT#(((((((((....((((.....#))))...))))))))).	1219	1236	1	-18.8	1	0.000424932	0.456	2.027128222	2.374511501	-12.64078931	13	17	9	3UTR		0	0
rno-miR-632	NM_013011	Ywhaz	GTGTCTGTTTCCTGCCGGA#CTGGCGGGGAATAAACAG#.(((.(((((((((((((.#))))))))))))).))).	1158	1176	1	-22.8	0	0.00052427	0.515	2.033662692	2.297433106	-7.912362012	16	18	13	3UTR		0	0
rno-miR-201-3p	NM_013011	Ywhaz	TGAACAGCGCCTTTCTGTGTAG#GCATAGTTAGTACTTTTGGTCCATTGTGGCTTCAGAAGGGCCAGTGTTCAA#((((((..(((((((((.((..#.))..)))))))))...)))))).	1059	1110	1	-21.8	0	0.00023298	0.559	2.298919778	2.206916579	-7.79489591	17	24	9	3UTR		0	0
rno-miR-465-3p	NM_013011	Ywhaz	TGATCAGTGCCTTTCTGAGTAG#TACTTTTGGTCCATTGTGGCTTCAGAAGGGCCAGTGTTCAA#(((.((.(((((((((((((..#.))).))))))))).).)).))).	1069	1110	1	-21.7	0	0.00023298	0.559	2.353277393	2.293959947	-8.513283256	18	24	9	3UTR		0	0
rno-miR-547-5p	NM_013011	Ywhaz	TCACTTCAGGATGTACCACCCA#CATCTTGAGGTGGC#(((((((((((((.........#))))))))))))).	1003	1017	1	-17.8	1	0.00078697	0.618	1.816560577	2.110274364	-5.762913004	13	14	13	3UTR		0	0
rno-miR-667-5p	NM_013011	Ywhaz	CGGTGCTGGTGGAGCAGTGAGCAC#TGCTTGGTGTTCCCGGCTCCA#.((.((((..((((((.((((((.#)))))).)))))))))).)).	1498	1519	1	-25.1	0	2.20E-05	0.5	2.6263655	2.164160399	-9.124243239	18	21	10	3UTR		0	0
rno-miR-764-3p	NM_013011	Ywhaz	GAGGAGGCCATAGTGGCAACTGT#ATAGTTAGTACTTTTGGTCCATTGTGGCTTCA#...(((((((((((((..(((..#.)))))))))))))))).	1061	1093	1	-22.3	0	8.13E-05	0.544	2.362946769	2.131322529	-6.514540194	16	18	16	3UTR		0	0
rno-miR-3542	NM_013011	Ywhaz	AAGGCTCTTCTTTCCTTGCAG#AGGGGAGTAGAGCCA#..((((((.(((((((.....#))))))).)))))).	962	977	1	-19.9	1	0.00012882	0.647	1.644382729	2.001470375	-6.013390378	13	15	7	3UTR		0	0
rno-miR-3085	NM_013011	Ywhaz	TCTGGCTGCTATGGCCCCCTC#AGGGGAGTAGAGCCAGT#.((((((.((((...(((((.#))))).)))))))))).	962	979	1	-21.6	1	0.000103032	0.647	2.607788333	2.005315338	-8.988379857	15	17	10	3UTR		0	0
rno-miR-3557-5p	NM_013011	Ywhaz	GCCTTCTGACTCCAAGTCCAGT#ACTGTAAGGCTTGGAGCACTTGTGAGGCT#(((((.((.(((((((((((((#))))...))))))))))).....))))).	1213	1242	1	-22.7	0	0.001178414	0.426	2.510193938	2.277686406	-6.894922866	20	29	11	3UTR		0	0
rno-miR-3560	NM_013011	Ywhaz	CAAATCCTTGCCCGGGTGCATT#GTGTGCTGGCGGGGAA#....((((((((..(((((((.#))))))))))))))).	1153	1169	1	-19.2	0	0.001166902	0.544	1.850890375	2.382154996	-11.692533	15	16	15	3UTR		0	0
rno-miR-3562	NM_013011	Ywhaz	TTGGGGCAGTGGCTGGATGGGA#TGTCATCCATGCTGTCCCAC#.(((((((((...(((((((.(#).))))))).))))))))).	852	872	1	-24.5	1	0.001576965	0.647	1.899653	2.094225575	-11.25403324	17	20	9	3UTR		0	0
rno-miR-299b-3p	NM_013011	Ywhaz	TATGTGGGACGGTAAAC#TGCTGTCCCACAG#..((((((((((((...#)))))))))))).	861	874	1	-21.1	1	0.000707661	0.632	1.820235833	2.0798312	-5.92549936	12	13	12	3UTR		0	0
rno-miR-409b	NM_013011	Ywhaz	AGGGGTTCACCGAGCAACATTCG#AATGTAAAAGTAAAGATGCAGTACAAACGAGTTGCTTGGTGTTCCCG#..(((..(((((((((((..(((#.))))))))))))))..))).	1466	1513	1	-27.6	0	0.000211959	0.5	1.8855848	2.308550015	-8.401646015	17	21	14	3UTR		0	0
rno-miR-3584-3p	NM_013011	Ywhaz	GCCCGCATCTCTGGATCCC#GGGAATAAACAGGATAATGGGTCCAGTCATGAGTGTAGTCTGTGTGGGTA#((((((((..((((((((.#.))))))))...............)))))))).	1164	1214	1	-23.3	1	0.00097847	0.485	1.5005355	2.324187424	-6.236470573	16	33	8	3UTR		0	0
rno-miR-3585-3p	NM_013011	Ywhaz	TGAACGGCCCTTGTTGTGA#TGGCTTCAGAAGGGCCAGTGTTCAA#((((((((((((.(.....#.).)))))))...))))).	1085	1110	1	-17.7	1	0.00023298	0.559	2.638657767	2.3659996	-6.195203699	13	19	7	3UTR		0	0
rno-miR-3593-5p	NM_013011	Ywhaz	TGGCCTCCGCAGGGTTGAAGCT#GTTTTCATCTTGAGGTGGCCAA#(((((.((.((((((.(((((.#))))).)))))).)).))))).	998	1020	1	-24.1	0	0.004085689	0.618	1.866563333	2.092762889	-7.127971946	18	22	6	3UTR		0	0
rno-miR-328b-3p	NM_013011	Ywhaz	CTGGCCCTCTCTGCCCTA#GGCTTCAGAAGGGCCAGT#((((((((.((((.((..#))...)))))))))))).	1086	1104	1	-22	1	2.67E-05	0.559	2.7427025	2.384323861	-5.850804022	14	18	12	3UTR		0	0
rno-miR-6216	NM_013011	Ywhaz	GATACACAGAGGCAGGAGGAGAA#TTTTGTTTTTGCTTTTGTGA#....((((((((((((((.((((#)))).)))))))))))))).	1587	1607	1	-19.5	0	0.2092383	0.779	2.373150643	1.999219349	-9.546562469	18	20	14	3UTR		0	0
rno-miR-3099	NM_013011	Ywhaz	TAGGCTAGAAAGAGGTTGGGGA#TTCCAACCTTTGTCTGCCTC#.((((.(((.(((((((((((.#))))))))))).))))))).	805	825	1	-23.7	0	0.0239206	0.588	1.455637182	2.012327037	-6.936790067	18	20	11	3UTR		0	0
rno-miR-3102	NM_013011	Ywhaz	CTCTACTCCCTGCCCCAGCCA#GGGGAGTAGAGC#(((((((((((..........#))))))))))).	963	975	1	-19.8	1	0.000173407	0.618	1.968239918	1.960821925	-10.39884693	11	12	11	3UTR		0	0
rno-miR-6318	NM_013011	Ywhaz	CTGCCTGGCGCAGGGCCTGTAG#CTACATATTGGTGTGTGCTGGCGGG#(((((.((((((..((((((((#)))))....))).))))))))))).	1141	1166	1	-23.3	0	0.000800097	0.529	2.613176	2.233732487	-7.984503738	19	25	11	3UTR		0	0
rno-miR-3075	NM_013011	Ywhaz	TGTCTGGGAGCAGCCAAGGACAAG#TGCTTGGTGTTCCCGGCT#.(.(((((((((.(((((.(....#).))))))))))))))).	1498	1516	1	-22.6	0	3.76E-05	0.5	2.185974667	2.230013999	-6.639994924	16	18	15	3UTR		0	0
rno-miR-7578	NM_013011	Ywhaz	CGTGGCTCGTCTTCTGCCTCAGA#TCTGATAAGGGCAGAAACGGTTCACA#.((((.((((.((((((((((((#)))))....))))))))))).)))).	1348	1374	1	-23.1	0	0.003037025	0.618	2.10676425	1.955807066	-8.519058074	20	26	11	3UTR		0	0
rno-miR-1247-3p	NM_013011	Ywhaz	CGGGAACGTCGAGACTGGAGC#GCAATCTAAGAACAAATGTAAAAGTAAAGATGCAGTACAAACGAGTTGCTTGGTGTTCCCGG#((((((((((((((((.(...#.).)))..))))))))))))).	1452	1514	1	-21.6	1	0.000110742	0.485	2.005442228	2.134667629	-3.937574446	17	22	13	3UTR		0	0
rno-miR-15a-3p	NM_013011	Ywhaz	AGGCCATATTGTGCTGCCTCA#TGAGGTGGCCAATATGGG#...((((((((.(((((((((#))))))))))))))))).	1008	1026	1	-25.8	0	0.006151313	0.588	1.737910889	2.09002547	-9.861343503	17	18	17	3UTR		0	0
rno-miR-1896	NM_013011	Ywhaz	TGGTGGGTGAGGAGGAGG#CTCGTTTTCATCTTGAGGTGGCCAA#(((((((((((((.(((.#))).))))))))).......)))).	995	1020	1	-17.6	1	0.004085689	0.618	1.904007525	2.139568714	-4.794414364	16	25	9	3UTR		0	0
rno-miR-486	NM_013011	Ywhaz	TCCTGTACTGAGCTGCCCCGAG#CTCGTTTTCATCTTGAGGTGGCCAATATGGGAT#(((((((.((.((((((.((((#.)))).)))))))).))))))).	995	1028	1	-21.5	1	0.000444907	0.618	1.878896857	2.127252345	-9.075983851	19	23	8	3UTR		0	0
rno-miR-709	NM_013011	Ywhaz	GGAGGCAGAGGCAAGAGGA#GCCTTCCAACCTTTGTCTGCCTCA#.((((((((.(.(((.(((#.)))...)))).)))))))).	802	826	1	-19.4	1	0.0235479	0.588	1.73089	1.972618325	-8.615683696	15	21	8	3UTR		0	1
rno-miR-181d-3p	NM_013113	Atp1b1	CCACCGGGGGATGAATGTCA#GGCATCATGTGCTGGTGC#.((((((.(.(((.(((((.#)))))))).).)))))).	1877	1895	0.953846154	-20.5	1	0.000124746	0.603	2.074705	2.026423555	-8.206306152	15	18	8	3UTR		0	0
rno-let-7b-5p	NM_013113	Atp1b1	TGAGGTAGTAGGTTGTGTGGTT#AGCCATTTAATAAGTTAAAGAAAAAGATACACAAACCTACTAGTCTTG#.((((((((((((((((((...#.))))))).))))))).)))).	1075	1123	0.961538462	-20	1	0.135869	0.662	2.48506695	2.149642269	-3.793324837	18	22	7	3UTR		0	0
rno-miR-425-5p	NM_013113	Atp1b1	AATGACACGATCACTCCCGTTGA#CAACGGTGATGGGTTGTGTTGTG#.(((((((((((..((((((((.#)))))).))..))))))))))).	1702	1725	0.980769231	-23.5	1	0.000359639	0.456	0.6975826	0.903949272	-5.939295368	19	23	11	3UTR		0	1
rno-miR-324-5p	NM_013113	Atp1b1	CGCATCCCCTAGGGCATTGGTGT#TGTCGTGGGGGAACTGCC#.((((((((((.((((.......#)))).)))))))..))).	1654	1672	1	-21.7	1	2.12E-06	0.426	0.98561	1.041565827	-7.140128147	14	18	7	3UTR		0	0
rno-miR-326-3p	NM_013113	Atp1b1	CCTCTGGGCCCTTCCTCCAGT#GCTGGGGGGTGGGCTGTCGTGGGGGA#(((((((((((.(((((((((#))))))))).)))))....)))))).	1640	1666	1	-30	1	0.000125715	0.426	0.825845273	1.125621418	-7.284377756	20	26	9	3UTR		0	0
rno-miR-328a-5p	NM_013113	Atp1b1	GGGGGGCAGGAGGGGCTCA#TGAGCAGTGTTCTGGCCCCTA#(((((.(((((.(.(((((#)))))..).))))).))))).	1328	1349	1	-25.7	0	0.004907064	0.515	2.7756362	1.579981653	-10.04217643	16	21	5	3UTR		0	0
rno-miR-337-3p	NM_013113	Atp1b1	TTCAGCTCCTATATGATGCCTTT#GGAGGCATCATGTGCTGGTGCTGT#..((((.((((((((((((((((#))))))))))))))..)).)))).	1874	1898	1	-26.6	0	0.000855228	0.618	1.628563761	2.027945499	-6.500687254	20	24	14	3UTR		0	0
rno-miR-338-3p	NM_013113	Atp1b1	TCCAGCATCAGTGATTTTGTTGA#GCTGGTGCTGT#..((((((((((...........#)))))))))).	1887	1898	1	-16.4	1	0.000855228	0.618	1.7920451	2.02628368	-8.07146989	10	11	10	3UTR		0	0
rno-miR-344a-3p	NM_013113	Atp1b1	TGATCTAGCCAAAGCCTGACTGT#GCCCGTCACTTTGGCTAGT#....((((((((((..((((.((#))..)))))))))))))).	1801	1820	1	-17.9	0	6.49E-05	0.529	1.53430944	1.313576188	-10.51506111	16	19	14	3UTR		0	0
rno-miR-345-5p	NM_013113	Atp1b1	TGCTGACCCCTAGTCCAGTGC#TACTATTGTTTTTCTTTGTTTCCTGGGGCTGGGGGGTGGGCT#.(((.(((((((((((((...#.))))).))))))).).))).	1613	1655	1	-25.5	0	7.54E-05	0.5	1.475496035	0.939931478	-7.912362012	16	21	7	3UTR		0	0
rno-miR-345-3p	NM_013113	Atp1b1	CCCTGAACTAGGGGTCTGGAGA#CTCCATAGTCTTTCCCTGTGGTATCAGGT#.(((((((((((((..(((((.#)))))........)))).)))).))))).	1581	1610	1	-20.1	1	5.74E-05	0.632	1.249531067	0.890943053	-4.761823478	18	29	5	3UTR		0	0
rno-miR-349	NM_013113	Atp1b1	CAGCCCTGCTGTCTTAACCTCT#GGGGCTGGGGGGTGGGCTGT#((((((.(((.(((...(((..#)))...))).))))))))).	1637	1657	1	-21.1	0	9.19E-05	0.485	0.080866183	1.096804596	-9.274534097	15	20	9	3UTR		0	0
rno-miR-352	NM_013113	Atp1b1	AGAGTAGTAGGTTGCATAGTA#TACGTATGGGACCTACACTTA#.((((.(((((((.(((((((#))).)))).))))))))))).	1135	1156	1	-19.9	0	0.005137136	0.603	0.852514813	1.922693734	-6.551123516	18	21	11	3UTR		0	0
rno-miR-21-3p	NM_013113	Atp1b1	CAACAGCAGTCGATGGGCTGTC#GCAGTACCCCATAGACTGGTGTTA#.((((.(((((.(((((((((.#))))...))))).))))).)))).	2059	2083	1	-23.3	0	0.000697783	0.632	1.725992558	0.994843356	-9.041086908	18	24	5	3UTR		0	0
rno-miR-30c-2-3p	NM_013113	Atp1b1	CTGGGAGAAGGCTGTTTACTCT#AGACTCCGTAACTGACTTGTAGTGAGCAGTGTTCTGGCCCC#..(((((((.((((((((((..#.)))))))))).))))..))).	1306	1347	1	-22.5	1	0.002348436	0.515	1.9368838	1.604397727	-6.199507188	17	22	10	3UTR		0	0
rno-miR-31a-3p	NM_013113	Atp1b1	TGCTATGCCAACATATTGCCATC#ATGGGAATAAAACTGGCATGGTAC#((((((((((...((((.((((.#)))).))))....)))))))))).	1483	1507	1	-21.2	1	0.05545219	0.603	1.79302248	1.05539779	-11.39828284	18	24	10	3UTR		0	0
rno-miR-92a-2-5p	NM_013113	Atp1b1	AGGTGGGGATTAGTGCCATTAC#GTGATGGGGCTAGTTAATTTGCTTA#((((((((((((((.(((((((#))))))).)))))))..))))))).	1818	1843	1	-19.8	1	0.006663852	0.603	1.757736413	1.519593645	-4.673024006	21	25	7	3UTR		0	0
rno-miR-96-5p	NM_013113	Atp1b1	TTTGGCACTAGCACATTTTTGCT#ATGTGCTGGTGCTG#...(((((((((((((.......#))))))))))))).	1883	1897	1	-21.7	0	0.000782968	0.603	2.222297846	2.117810659	-6.514540194	13	14	13	3UTR		0	0
rno-miR-106b-3p	NM_013113	Atp1b1	CCGCACTGTGGGTACTTGCTGC#GCAATGCAGTACCCCATAGACTGGTGTTAAATGTTGTCTACAGTGCA#..(((((((((((((.((((((#)))..))))))))).........................))))))).	2054	2101	1	-23.4	1	0.002420386	0.618	0.630986061	1.065075141	-5.1900498	19	47	9	3UTR		0	0
rno-miR-125b-5p	NM_013113	Atp1b1	TCCCTGAGACCCTAACTTGTGA#GTTTCCTGGGGCTGGGGGGT#(((((.((.(((((........#.))))))).))))).	1630	1650	1	-18.8	0	0.000121496	0.5	0.6810866	0.994216469	-7.863421506	12	15	7	3UTR		0	0
rno-miR-125b-1-3p	NM_013113	Atp1b1	ACGGGTTAGGCTCTTGGGAGCT#GCTCCGAAGCTGTGTCTGATCTGG#.((((((((((.(((.(((((.#))))).)))....)))))))))).	1773	1797	1	-25.3	1	0.0115105	0.441	0.52093115	1.249453679	-7.373177227	18	24	10	3UTR		0	0
rno-miR-128-1-5p	NM_013113	Atp1b1	CGGGGCCGTAGCACTGTCTGA#TTAGACTCCGTAACTGACTTGTAGTGAGCAGTGTTCTGGCCCCT#.(((((((.((((((((....#.)))))))).))))))).	1304	1348	1	-27.7	1	0.005269158	0.515	1.57782825	1.610142565	-4.849714496	15	18	8	3UTR		0	0
rno-miR-128-2-5p	NM_013113	Atp1b1	GGGGGCCGATGCACTGTAAGA#CTTGTAGTGAGCAGTGTTCTGGCCCCTA#((((((((..(((((((....#.)))))))..)))))))).	1321	1349	1	-27.1	1	0.004907064	0.515	2.43237975	1.469392571	-6.236470573	15	19	8	3UTR		0	0
rno-miR-139-5p	NM_013113	Atp1b1	TCTACAGTGCACGTGTCTCCAG#CTGGAGGCATCATGTGCTGGTGCTGTGT#..((((((((((((((((((((#))))))))))...))))....)))))).	1872	1900	1	-25.5	1	0.003997587	0.588	1.745038656	2.004527124	-4.957000719	20	28	10	3UTR		0	0
rno-miR-141-5p	NM_013113	Atp1b1	TCCATCTTCCAGTGCAGTGTTG#TATTGTTTTTCTTTGTTTCCTGGGGCTGGGGGGTGGGC#(((((((((((((.(((.....#.)))..))))))))))))).	1616	1654	1	-23.1	1	5.92E-05	0.485	1.072180392	0.965750033	-4.794414364	16	20	13	3UTR		0	0
rno-miR-143-3p	NM_013113	Atp1b1	TGAGATGAAGCACTGTAGCTCA#GAGTACAGTGCTCTTGTTGGTCTTG#.(((((.(((((((((.((((.#)))))))))))).....).))))).	2134	2159	1	-21.2	0	3.93E-06	0.574	0.492907436	0.347799152	-5.337011372	18	25	12	3UTR		0	0
rno-miR-145-5p	NM_013113	Atp1b1	GTCCAGTTTTCCCAGGAATCCCT#TTCCTGGGGCTGGGGGGTGGGCT#(((((.((((((((((((.....#)))))))))....))).))))).	1632	1655	1	-22.6	0	7.54E-05	0.5	0.641365737	1.178414581	-5.838533207	17	23	9	3UTR		0	0
rno-miR-185-5p	NM_013113	Atp1b1	TGGAGAGAAAGGCAGTTCCTGA#TCGTGGGGGAACTGCCCTTTAAATTCTAA#(((((.(((.((((((((((..#.)))))))))).)))...))))).	1656	1685	1	-21.7	0	0.02703063	0.471	1.2001002	1.013673795	-7.081039676	18	24	10	3UTR		0	0
rno-miR-192-3p	NM_013113	Atp1b1	CTGCCAGTTCCATAGGTCACAG#TTGTTTCCTGGGGCTGGGGGG#((.((((((((..(((..((((#))))..))))))))))).)).	1628	1649	1	-21.4	0	0.000123999	0.485	1.0319496	1.164750356	-10.13104784	17	21	11	3UTR		0	1
rno-miR-212-3p	NM_013113	Atp1b1	TAACAGTCTCCAGTCACGGCCA#CTGGGGCTGGGGGGTGG#...((.(((((((((.(((...#))).))))))))).)).	1635	1652	1	-20.3	0	1.67E-05	0.5	0.269170422	1.230713268	-8.648548035	14	17	9	3UTR		0	0
rno-miR-181a-1-3p	NM_013113	Atp1b1	ACCATCGACCGTTGATTGTACC#TGCAGAAAAACAACGGTGATGGG#.(((((.(((((((........#.)))))))))))).	1692	1715	1	-18.9	0	0.002974373	0.515	1.351376857	0.841975634	-6.305510013	12	14	12	3UTR		0	0
rno-miR-218a-1-3p	NM_013113	Atp1b1	AAACATGGTTCCGTCAAGCAC#GCTAGTGATGGGGCTAGTTA#.(((.((((((((((((((..#)))..)))))))))))))).	1814	1834	1	-19.4	0	3.50E-06	0.559	1.389372625	1.352849318	-7.912362012	17	20	14	3UTR		0	1
rno-miR-299a-3p	NM_013113	Atp1b1	TATGTGGGACGGTAAACCGCT#AGCGAGGTTTGCTGTCCAAGGTGT#(((.(.(((((((((((((((#)))..)))))))))))).).))).	1451	1475	1	-22.3	0	0.002855691	0.559	0.414151947	1.322371935	-8.870555482	19	24	12	3UTR		0	0
rno-miR-196b-3p	NM_013113	Atp1b1	TCGACAGCACGACACTGCCTTCA#TGATGGGTTGTGTTGTGCTCCGTGCTGAGTGCTGTCT#..(((((((((((((.(((((((#))).)))).)))))..............)))))))).	1708	1745	1	-23.4	1	0.00047278	0.412	0.9055288	0.883405043	-5.1900498	20	37	8	3UTR		0	0
rno-miR-196b-3p	NM_013113	Atp1b1	TCGACAGCACGACACTGCCTTCA#GGGGCTGGGGGGTGGGCTGTCGT#.(((((((.(..((((.(((...#.))).)))))))))))).	1637	1660	1	-21.1	1	8.68E-05	0.485	0.4541123	1.040891331	-11.02129228	15	18	12	3UTR		0	0
rno-miR-489-5p	NM_013113	Atp1b1	TGTCGTATGCGTGATGACACGTTC#GATACACAAACCTACTAGTCTTGAACAAACTGTCATACGTATGGGACC#.(((.(((((((.((((((.(((.#.)))))))))))))))).))).	1100	1148	1	-21.9	0	0.001788679	0.603	1.392986214	1.940057759	-9.201492625	19	22	16	3UTR		0	0
rno-miR-483-5p	NM_013113	Atp1b1	AAGACGGGAGAAGAGAAGGGAG#TTTCCTTCTTTCCTTTCTCTG#.(((.(((((.(((((((((((#))))))))))).)))))))).	1854	1875	1	-19.1	0	0.02921274	0.574	1.655224427	1.785424841	-10.73713649	19	21	11	3UTR		0	0
rno-miR-379-5p	NM_013113	Atp1b1	TGGTAGACTATGGAACGTAGG#TCCATAGTCTTTCCC#.((.((((((((((.......#))))))))))..)).	1582	1597	1	-17.1	0	0.03912358	0.647	1.41723921	1.299402203	-7.793845753	12	15	10	3UTR		0	0
rno-miR-485-3p	NM_013113	Atp1b1	CATACACGGCTCTCCTCTCTTC#GGGGGGTGGGCTGTCGTGGGG#(.((((((((((.((((((...#)))))).))))))).))).).	1643	1664	1	-22	1	1.60E-05	0.441	0.666642373	1.12606014	-6.390380941	17	21	7	3UTR		0	0
rno-miR-374-3p	NM_013113	Atp1b1	CTTAGCACGTTGTATTATTATT#GGTGATGGGTTGTGTTGTGCTCCGTGCTGAGT#(((((((((..((((.......#.))))..))))))))).	1706	1738	1	-17.7	1	8.69E-05	0.441	0.943972622	0.926278797	-8.23790447	13	17	9	3UTR		0	0
rno-miR-363-5p	NM_013113	Atp1b1	CGGGTGGATCACGATGCAATTT#GGGTTGTGTTGTGCTCCGTGCTGA#(((.((((.(((((((((((((#))))))))))))).))))..))).	1712	1736	1	-20	0	0.000153482	0.456	0.730246585	0.874883074	-8.025986379	20	24	13	3UTR		0	0
rno-miR-363-5p	NM_013113	Atp1b1	CGGGTGGATCACGATGCAATTT#TGATCTGGATCTGCCCGT#((((((((((..(((.((....#)))))..)))))))))).	1789	1807	1	-19.3	1	0.000508237	0.485	1.0723967	1.280693626	-10.34220131	15	18	10	3UTR		0	0
rno-miR-20b-3p	NM_013113	Atp1b1	ACTGCAGTGTGAGCACTTCTGG#AAGTGACGCTGCAGA#.(((((((((...(((((....#)))))))))))))).	1683	1698	1	-18.1	1	0.01037414	0.529	1.452481	0.778158784	-11.25403324	14	15	14	3UTR		0	0
rno-miR-505-5p	NM_013113	Atp1b1	GGGAGCCAGGAAGTATTGATGTT#TCATTTTCTTGGCTCTG#.((((((((((((...(((....#))).)))))))))))).	1521	1538	1	-19.1	1	0.01337185	0.574	2.186053183	1.06669107	-5.618663395	15	17	12	3UTR		0	0
rno-miR-664-2-5p	NM_013113	Atp1b1	CTGGCTGGGGAAAATGATTGG#CTGGTCATTTTCCAAGCCAT#.(((((..(((((((((((((#))))))))))))).))))).	1400	1420	1	-22.9	0	0.01253418	0.603	1.287269154	1.024774549	-7.650646301	18	20	13	3UTR		0	0
rno-miR-871-3p	NM_013113	Atp1b1	TGACTGGCACCATACTGGATAA#ATCATGTGCTGGTGCTGTGTCT#.((((((((((((((..(((..#)))..))).)))))))).))).	1880	1902	1	-19.9	1	0.007475967	0.588	1.898042063	2.035344384	-4.026373918	17	22	8	3UTR		0	0
rno-miR-874-5p	NM_013113	Atp1b1	CGGCCCCACGCACCAGGGTAA#CTGGGGGGTGGGCTGTCGT#(((((((((.(.((((.....#)))).).)))))..)))).	1641	1660	1	-21.5	1	8.68E-05	0.485	0.555906736	1.106775437	-8.526884224	14	19	5	3UTR		0	0
rno-miR-375-5p	NM_013113	Atp1b1	GCGACGAGCCCCTCGCACAAACC#TTTGTTTCCTGGGGCTGGGGGGTGGGCTGTCGTG#(((((.((((((((.(.((..((#.))..))).))).)))))))))).	1627	1661	1	-26.2	0	5.65E-05	0.471	0.881159089	1.191892643	-6.573982768	18	24	10	3UTR		0	0
rno-miR-423-5p	NM_013113	Atp1b1	TGAGGGGCAGAGAGCGAGACTTTT#GTCTCGCCATCTCTCCCCTTG#.((((((.((((((((((((....#)))))))..))))))))))).	1741	1762	1	-29.9	1	0.09153553	0.397	1.021110093	0.937385918	-6.106959767	18	21	11	3UTR		0	0
rno-miR-672-3p	NM_013113	Atp1b1	ACACACAGTCGCCATCTTCGA#TGGAGGCATCATGTGCTGGTGCTGTGTC#..((((((.(((((((((((.#))))))..........))))))))))).	1873	1901	1	-17.8	1	0.005354941	0.603	1.642826129	2.013178174	-6.013390378	17	28	11	3UTR		0	0
rno-miR-673-5p	NM_013113	Atp1b1	CTCACAGCTCCGGTCCTTGGAG#TTCCTGGGGCTGGGGGGTGGGC#(((((..((((((((((.((((#)))).)))))))))).))))).	1632	1654	1	-27.6	0	5.92E-05	0.485	0.82937568	1.249644818	-7.382219742	19	22	10	3UTR		0	0
rno-miR-708-5p	NM_013113	Atp1b1	AAGGAGCTTACAATCTAGCTGGG#CGGTGATGGGTTGTGTTGTGCTCCG#..(((((.(((((((((((((..#))))..)))))))))....))))).	1705	1730	1	-19.7	0	0.000128556	0.441	1.04672254	0.89351891	-7.270635649	18	25	9	3UTR		0	0
rno-miR-92b-5p	NM_013113	Atp1b1	AGGGACGGGACGCGGTGCAGTGTT#GACGCTGCAGAAAAACAACGGTGATGGGTTGTGTTGTGCTCCGTGCTG#.((.(((((.((((((((((((((#)))))))))........................))))).))))).)).	1687	1735	1	-23.2	0	0.000165108	0.456	1.04026635	0.721229363	-8.067853581	21	48	9	3UTR		0	0
rno-miR-652-3p	NM_013113	Atp1b1	AATGGCGCCACTAGGGTTGTG#AGCCTTGGGACGTGCCC#...(((((..((((((((...#))))))))...))))).	1274	1291	1	-18.3	0	0.000340703	0.647	2.21694625	1.628813017	-8.81343632	13	17	8	3UTR		0	0
rno-miR-490-3p	NM_013113	Atp1b1	CAACCTGGAGGACTCCATGCTG#GTCCTCCAGTGTG#..(((((((((((.........#))))))))).)).	1761	1774	1	-19.3	1	0.03083667	0.426	0.75710225	0.972271816	-6.782339277	11	13	9	3UTR		0	0
rno-miR-1224	NM_013113	Atp1b1	GTGAGGACTGGGGAGGTGGAG#CTCCATAGTCTTTCCCTGTGGTATCAGGTCTTTACT#(((((((((((((((((((((#)))))....)))))))..........))))))))).	1581	1617	1	-23.5	1	0.000722659	0.559	1.331746023	1.0319509	-3.937574446	21	36	9	3UTR		0	0
rno-miR-668	NM_013113	Atp1b1	TGTCACTCGGCTCGGCCCACTACC#GGGGGTGGGCTGTCGTGGGGGAACT#.((..(((.((.(((((((((.((#)).)))))))))..)).)))..)).	1644	1669	1	-27.4	0	1.82E-05	0.412	0.204441011	1.023983833	-15.34757725	18	25	9	3UTR		0	0
rno-miR-3543	NM_013113	Atp1b1	CAGGAGTCGAGTGATGGTTCAAA#TGGATCTGCCCGTCACTTTGGCTAGTGA#((..(((((((((((((......#.))))))))).))))..)).	1794	1822	1	-18.6	0	1.08E-05	0.559	1.221878857	1.286176984	-8.527136195	15	20	9	3UTR		0	0
rno-miR-3547	NM_013113	Atp1b1	TGAGCACCACCCCTCTCTCAGAT#CTGGGGCTGGGGGGTGGGCTG#..(((.(((((((((((((((..#))))))..)))))))))))).	1635	1656	1	-29.8	0	7.08E-05	0.5	0.522204341	1.279187957	-6.857959481	18	21	12	3UTR		0	0
rno-miR-449c-5p	NM_013113	Atp1b1	AGGCAGTGCATTGCTAGCTGG#TAGTGAGCAGTGTTCTGGCCC#.(((((.((((((((.((((.#)))).)))))))).))).)).	1325	1346	1	-21.5	0	0.000430073	0.515	2.058962375	1.528995746	-5.570060453	17	21	8	3UTR		0	0
rno-miR-3548	NM_013113	Atp1b1	CAGCACTGTCCGGTAAGATGCC#GGCATCATGTGCTGGTGCTGTGTC#..((((.((((((((.((((((#))))))...)))))).)).)))).	1877	1901	1	-22.3	0	0.005354941	0.603	1.946790222	2.073978518	-6.733736335	18	24	6	3UTR		0	0
rno-miR-3550	NM_013113	Atp1b1	CCGAGCCCATCCCTGCCCTAG#CTGGGGCTGGGGGGTGGGCTGTCGTGGG#(((((((((((((((((((((#)))))))..)))))))))))....))).	1635	1663	1	-35	1	1.60E-05	0.441	0.712470181	1.285810353	-3.937574446	21	28	11	3UTR		0	0
rno-miR-3553	NM_013113	Atp1b1	CAGTGAATTCTACCAGTGCCATA#TGGGGCTGGGGGGTGGGCTGT#((((..(((((.(((((.(((..#))).))))))))))..)))).	1636	1657	1	-21.6	0	9.19E-05	0.485	0.60694076	1.134297993	-13.30437369	17	21	10	3UTR		0	0
rno-miR-3065-3p	NM_013113	Atp1b1	TCAGCACCAGGATATTGTTGGGGA#GGCATCATGTGCTGGTGCTGT#.(((((((((.((((((((.....#))))..)))).))))))))).	1877	1898	1	-22.4	1	0.000855228	0.618	1.890632778	2.035549118	-6.618099313	17	21	9	3UTR		0	0
rno-miR-3065-3p	NM_013113	Atp1b1	TCAGCACCAGGATATTGTTGGGGA#CCCCATAGACTGGTGTTA#..((((((((..((....(((((.#)))))))..)))))))).	2065	2083	1	-22	1	0.000697783	0.632	0.2931744	0.892747051	-12.09707714	15	18	8	3UTR		0	0
rno-miR-3569	NM_013113	Atp1b1	GGAGGACAGCAGACTCAGGTC#ATCTGTTTTCTACTTTCCGTGAGCGAGGTTTGCTGTCCA#...((((((((((((..(.((#.)).)..)))))))))))).	1430	1469	1	-24	0	0.000278577	0.588	0.914711583	0.827614287	-6.747589274	15	20	12	3UTR		0	0
rno-miR-3573-5p	NM_013113	Atp1b1	TGAGGGGCAGTGATAGAAAGGA#CTGTCGTGGGGGAACTGCCCTTTAA#((((((((((((((((......#)))))........))))))))))).	1653	1678	1	-20.4	1	0.000101014	0.441	0.656812772	1.070235745	-3.937574446	16	25	11	3UTR		0	0
rno-miR-3577	NM_013113	Atp1b1	TCTGTCCCTCTTGGCCCTTAG#CTATTGTTTTTCTTTGTTTCCTGGGGCTGGGGGGTGGGCT#...(((((((((((((((...#.))))))))))))..))).	1615	1655	1	-21.7	0	7.54E-05	0.5	1.272999443	1.003484365	-6.514540194	15	19	12	3UTR		0	0
rno-miR-3579	NM_013113	Atp1b1	GCGCATGTTCTATGGTCAACCA#TTGAGCCTTGGGACGTGCCCA#(.((((((((((.((((((...#)))).)).)))))))))).).	1271	1292	1	-19.8	1	0.000296297	0.662	1.3509047	1.722167606	-6.390380941	17	21	10	3UTR		0	0
rno-miR-3580-3p	NM_013113	Atp1b1	TGACTAGGGTAGTATGAGTAGA#CTATAGGTGCGCACTCTGGTCAT#((((((((((.((((..((((.#))))..))))..)))))))))).	1385	1408	1	-21.5	1	0.000569664	0.632	0.7189681	1.236497933	-6.995398002	18	23	10	3UTR		0	0
rno-miR-133c	NM_013113	Atp1b1	CAGCTGGTTGAAGGGGACCAA#TGGCCCCTAAGTATCGCCGCCGTCTGT#(((.((((((((((((.(((.#)))))))).....)))..)))).))).	1340	1367	1	-19	0	0.007416485	0.515	1.350299632	1.500271555	-6.969596721	18	27	8	3UTR		0	0
rno-miR-3584-3p	NM_013113	Atp1b1	GCCCGCATCTCTGGATCCC#GGGGCTGGGGGGTGGGCT#((((((.(((((((.((((#))))))))))))))))).	1637	1655	1	-25.1	0	7.54E-05	0.5	0.393585829	1.151272268	-6.216710541	17	18	17	3UTR		0	0
rno-miR-702-3p	NM_013113	Atp1b1	TGCCCACCCTTTACCCCACTCCA#TGGTATCAGGTCTTTACTATTGTTTTTCTTTGTTTCCTGGGGCTGGGGGGTGGGCT#.(((((((((((((((((.....#.))))).)))))))))))).	1599	1655	1	-32.7	1	7.54E-05	0.5	1.613782428	0.866448622	-3.793324837	17	20	12	3UTR		0	0
rno-miR-3596a	NM_013113	Atp1b1	AACTATACAACCTACTACCTCA#TGACGCTGCAGAAAAACAACGGTGATGGGTTGTGTTGTG#.((.((((((((((.((((...#.)))).)))))))))).)).	1686	1725	1	-19.7	0	0.000359639	0.456	1.8912638	0.774332784	-7.560796673	16	20	10	3UTR		0	0
rno-miR-3593-5p	NM_013113	Atp1b1	TGGCCTCCGCAGGGTTGAAGCT#AGTCTTTCCCTGTGGTATCAGGTCT#.(((((((((((((..((((((#)).))))))))))))....))))).	1587	1612	1	-22.6	1	0.000108651	0.603	1.179540059	0.958467798	-4.761823478	19	25	12	3UTR		0	0
rno-miR-3068-3p	NM_013113	Atp1b1	GGTGAATTGCAGTACTCCAACA#GAGTGCTGTCTCGCCA#(((((...(((((((((.....#))))))))).))))).	1734	1750	1	-21.2	0	0.000495377	0.397	1.0960008	0.935197773	-9.695854671	14	16	9	3UTR		0	0
rno-miR-1306-5p	NM_013113	Atp1b1	CCACCTCCCCTGCAAACGTCCA#TGTTTCCTGGGGCTGGGGGGTGGG#(((((.((((.((.....((((#.)))))).))))))))).	1629	1653	1	-22.5	0	1.14E-05	0.485	0.22562476	1.129856868	-10.48864624	15	18	9	3UTR		0	0
rno-miR-3473	NM_013113	Atp1b1	TCTAGGGCTGGAGAGATGGCTA#GCCATCTCTCCCCTTGTCCTC#...(((((.(((((((((((..#)))))))))))....))))).	1746	1767	1	-27.3	0	0.2815258	0.412	0.650401664	0.933878518	-7.570929852	16	21	11	3UTR		0	0
rno-miR-378b	NM_013113	Atp1b1	AGTGGACTTGGAGTCAGAAGG#CCTTTAAATTCTAAGTGACGCTG#((((.(((((((((..(((((#)))))..)))))))))..)))).	1671	1694	1	-18.5	0	0.03091584	0.515	0.906648533	0.820382745	-9.025110262	18	23	9	3UTR		0	0
rno-miR-3102	NM_013113	Atp1b1	CTCTACTCCCTGCCCCAGCCA#GGTCTTTACTATTGTTTTTCTTTGTTTCCTGGGGCTGGGGGGTGGGC#.(((((((((((((((((...#.))))))).)))))))))).	1607	1654	1	-31	1	5.92E-05	0.485	1.372517346	0.908155097	-3.793324837	17	20	10	3UTR		0	0
rno-miR-6328	NM_013113	Atp1b1	AGGCCTGCTCTGAGCCCCCGC#GGGGCTGGGGGGTGGGCTG#.((((((((((.((((((...#))))))..)))))))))).	1637	1656	1	-28.3	1	7.08E-05	0.5	0.15148061	1.113605846	-7.140128147	16	19	10	3UTR		0	0
rno-miR-6330	NM_013113	Atp1b1	TATAATGACCAGATCTGGGTCA#GCGCACTCTGGTCATTT#...((((((((((..((.((..#)).)).)))))))))).	1393	1410	1	-17.2	0	0.002770073	0.632	0.7993959	1.140890808	-8.106829671	14	17	10	3UTR		0	0
rno-miR-7578	NM_013113	Atp1b1	CGTGGCTCGTCTTCTGCCTCAGA#TCCTGGGGCTGGGGGGTGGGCTGTC#...(((((((((((((((((((.#.))))))).)))))))))))).	1633	1658	1	-26.7	0	5.39E-05	0.485	0.588405095	1.267298031	-6.514540194	19	22	12	3UTR		0	0
rno-let-7g-3p	NM_013113	Atp1b1	CTGTACAGGCCACTGCCTTGC#GCTGGGGGGTGGGCTGTCGT#.((.((((.(((((.(((.((#)).))).))))).)))))).	1640	1660	1	-23.7	0	8.68E-05	0.485	0.2362174	1.042851143	-8.617186331	16	20	6	3UTR		0	1
rno-miR-1956-3p	NM_013113	Atp1b1	TGGCTGGCACCTGGACGT#GTCTTGTGTCAGTCAG#((((((((((..((((..#)))).)))))))))).	2153	2169	1	-21	1	0.001058814	0.588	0.29447598	0.498367204	-10.10915223	14	16	10	3UTR		0	0
rno-miR-486	NM_013113	Atp1b1	TCCTGTACTGAGCTGCCCCGAG#TGGGGCTAGTTAATTTGCTTAGTACAT#...((((((((((.((((((..#))))))..........)))))))))).	1822	1849	1	-23.3	0	0.09043352	0.603	2.27998576	1.498396608	-7.371380111	16	27	10	3UTR		0	0
rno-miR-339-5p	NM_013177	Got2	TCCCTGTCCTCCAGGAGCTCACG#GGCTCCTACGGGGGTGGGGC#.(((((.((((((((((((....#)))))))..)))))))))).	2126	2146	0.961538462	-25.4	0	1.38E-08	0.412	-0.403392297	0.159708369	-5.337011372	17	20	10	3UTR		0	0
rno-miR-3075	NM_013177	Got2	TGTCTGGGAGCAGCCAAGGACAAG#CTTGTCATGGCTGTTCTGTAGCC#.((...((((((((((..((((((#)))))).))))))))))...)).	1932	1955	0.974358974	-25.2	0	2.73E-05	0.544	0.582080352	0.172054617	-12.84534305	18	23	10	3UTR		0	0
rno-miR-349	NM_013177	Got2	CAGCCCTGCTGTCTTAACCTCT#AGAGGTAGGGCAGAGGCTCCCACGGCTGA#(((((((.(((((((.((((((#))))))))))))).)).......))))).	1563	1592	0.980769231	-24.4	1	0.001498697	0.456	0.591734589	0.658757218	-6.484258456	20	29	13	3UTR		0	0
rno-miR-125b-1-3p	NM_013177	Got2	ACGGGTTAGGCTCTTGGGAGCT#GGCTCCCACGGCTGATATCTGG#.(((((..((((..((((((((#)))))))).))))...))))).	1577	1599	0.980769231	-23.4	0	0.0009256	0.471	0.914780362	0.587928559	-9.796616832	17	22	8	3UTR		0	0
rno-miR-3562	NM_013177	Got2	TTGGGGCAGTGGCTGGATGGGA#TCCCTTCAGCCTTTGCTCTC#..(((((((.(((((((.((((#))))))))))).))))))).	1441	1461	0.980769231	-27.1	1	0.001051576	0.471	0.524898557	0.803662988	-6.199507188	18	20	11	3UTR		0	0
rno-miR-326-5p	NM_013177	Got2	GGGGGCAGGGCCTTTGTGAA#TCAGCAAAGAGCCGGGGAGAGTGGGACCCTGCCCTTG#(((((((((((((.......#.))).)))))))))).	2061	2098	1	-24.5	1	8.37E-05	0.471	0.250123866	0.187000507	-5.762913004	13	16	10	3UTR		0	0
rno-let-7d-5p	NM_013177	Got2	AGAGGTAGTAGGTTGCATAGTT#GTGGGGCCTCTGCCCA#.(.(((((.(((((.(((....#))).))))))))))).	2139	2155	1	-17.9	0	1.10E-07	0.397	-0.00534172	0.107724264	-7.14270353	14	16	11	3UTR		0	0
rno-miR-328a-3p	NM_013177	Got2	CTGGCCCTCTCTGCCCTTCCGT#ACGTGCAGGGTGAGGGAGGGTGGA#.(.((((((((((((((.((((#))).).))))).))))))))).).	1470	1494	1	-27.2	0	0.000186269	0.471	0.337754948	0.631465661	-5.350864312	19	24	9	3UTR		0	0
rno-miR-343	NM_013177	Got2	TCTCCCTCCGTGTGCCCAGA#GGGTGAGGGAGGGTGGAT#(((((((((.(..((((...#)))).).)))))).))).	1477	1495	1	-22.2	1	0.000259779	0.471	0.732835542	0.572983449	-9.816014837	14	18	6	3UTR		0	0
rno-miR-346	NM_013177	Got2	TGTCTGCCTGAGTGCCTGCCTCT#AGAGGTAGGGCAGAGGCTCCCACGGCTGATAT#((((.(((.((((((((((((((#))))))))).)....))))....))).)))).	1563	1595	1	-24.1	0	0.000943786	0.471	0.683586733	0.689298034	-9.113001279	21	32	9	3UTR		0	0
rno-let-7i-3p	NM_013177	Got2	CTGCGCAAGCTACTGCCTTGCT#GGTAGGGCAGAGGCTCCCACGGC#(((.(..((((.((((((((((#)))))))))).))))..).))).	1566	1589	1	-23.5	0	4.28E-05	0.441	0.478111902	0.660706643	-13.76104533	18	23	10	3UTR		0	0
rno-miR-18a-3p	NM_013177	Got2	ACTGCCCTAAGTGCTCCTTCT#GGAAGGAGCTATTCTGGGGTTTGTA#((.((((((((((((((((((#))))))))).))).))))))..)).	2222	2247	1	-23.9	0	0.000166692	0.426	0.168805741	0.294217604	-5.495113921	20	25	9	3UTR		0	1
rno-miR-19b-3p	NM_013177	Got2	TGTGCAAATCCATGCAAAACTGA#CAGCACCAAAAACCTGTCAGCATGGCATAGGCACAG#(((((..((((((((........#.)))))).))..))))).	1680	1716	1	-18.2	0	0.000255242	0.485	0.663522391	0.451470181	-7.615268823	13	18	6	3UTR		0	0
rno-miR-24-1-5p	NM_013177	Got2	GTGCCTACTGAGCTGATATCAG#TGCAAAAAAATCACAGCACCAAAAACCTGTCAGCATGGCATAGGCACA#((((((((((.(((((((....#.))))))).)))..))))))).	1667	1715	1	-22.6	1	0.000255119	0.5	0.360280657	0.492407829	-6.762348922	17	22	7	3UTR		0	0
rno-miR-24-2-5p	NM_013177	Got2	GTGCCTACTGAGCTGAAACAGT#CAGCACCAAAAACCTGTCAGCATGGCATAGGCACA#((((((((((.(((((..(((.#.)))))))).)))..))))))).	1680	1715	1	-21.8	1	0.000255119	0.5	0.321293343	0.456018961	-6.762348922	18	23	8	3UTR		0	0
rno-miR-29a-3p	NM_013177	Got2	TAGCACCATCTGAAATCGGTTA#TCAGGTGGTGTC#..(((((((((((.........#))))))))))).	1738	1750	1	-18.1	1	4.78E-05	0.397	-0.08000968	0.270824817	-6.782339277	11	12	11	3UTR		0	0
rno-miR-29c-3p	NM_013177	Got2	TAGCACCATTTGAAATCGGTTA#ACCTGAAGCCTCAGGTGGTGTC#..(((((((((((....((((.#.))))))))))))))).	1728	1750	1	-18.1	1	4.78E-05	0.397	-0.028025389	0.198046713	-6.782339277	15	17	15	3UTR		0	0
rno-miR-34c-5p	NM_013177	Got2	AGGCAGTGTAGTTAGCTGATTGC#CATTCATCCTGACTGCAGCCTGTCTT#(((((((((((((((.(((.((.#)).)))..)))))))))..)))))).	2167	2193	1	-19.6	1	4.61E-05	0.471	0.157949936	0.044043435	-4.170623527	20	26	9	3UTR		0	0
rno-miR-99b-3p	NM_013177	Got2	CAAGCTCGTGTCTGTGGGTCCG#TGGACCCCGGTAGAGCC#...((((....(((.(((((((#))))))))))..)))).	1763	1780	1	-21.6	0	2.80E-06	0.456	-0.069208	0.209743288	-14.68729529	14	17	10	3UTR		0	0
rno-miR-150-5p	NM_013177	Got2	TCTCCCAACCCTTGTACCAGTG#CATGAGAGTCACGTGCAGGGTGAGGGAGGG#((((((.((((.(((((..(((#.))))))))))))..)))))).	1460	1490	1	-23.4	0	0.002932399	0.485	-0.098913467	0.563886055	-8.828064291	18	22	12	3UTR		0	0
rno-miR-152-5p	NM_013177	Got2	AGGTTCTGTGATACACTCCGACT#GGAGTGATCTAAGAATA#..(((((..(((.((((((....#)))))))))..))))).	2005	2022	1	-19.1	0	0.00091648	0.647	0.11768765	0.12526896	-9.616155919	14	17	9	3UTR		0	0
rno-miR-195-3p	NM_013177	Got2	CCAATATTGGCTGTGCTGCTCCA#GGCTCCCACGGCTGATATCTGGA#(((((((((((((((..(((...#)))...)))))))))))).))).	1577	1600	1	-20.1	1	0.001125147	0.456	0.245482308	0.555438336	-4.170623527	18	23	12	3UTR		0	0
rno-miR-199a-3p	NM_013177	Got2	ACAGTAGTCTGCACATTGGTTA#AACCACGGTGCATAACTCCTGTC#((((.(((.(((((..(((((.#)))))..)))))..))).)))).	1518	1541	1	-18.4	0	0.01404534	0.529	1.3254562	0.40273478	-10.08149992	17	23	5	3UTR		0	0
rno-miR-200c-5p	NM_013177	Got2	CGTCTTACCCAGCAGTGTTTG#CAGACATGCAGGGTAGGATCGG#((((((((((.(((.((((((#))))))))).)))))))).)).	2202	2224	1	-23.4	1	0.000357052	0.5	0.354767364	0.303314945	-7.497798482	19	22	9	3UTR		0	0
rno-miR-296-5p	NM_013177	Got2	AGGGCCCCCCCTCAATCCTGT#GCAGGGTGAGGGAGGGTG#...((((.(((((.(((((((#)))))))))))).)))).	1474	1492	1	-26.8	0	0.000215564	0.485	-0.418245829	0.555438555	-9.68501504	16	18	12	3UTR		0	0
rno-miR-448-5p	NM_013177	Got2	AACATCCTGCATAGTGCTGCCA#TGAGAGTCACGTGCAGGGTGA#..((((((((((.(((((..((#))..)).))))))))))))).	1462	1483	1	-21.3	1	0.000389579	0.456	-0.28605708	0.543742117	-6.246131332	17	21	13	3UTR		0	0
rno-miR-383-3p	NM_013177	Got2	CCACAGCACTGCCTGGTCAGA#TCAGGTGGTGTCAGGGGTTCCCCTGTGGA#((((((((((((((((.....#))))))))))............)))))).	1738	1767	1	-21.4	1	3.28E-07	0.412	-0.03764604	0.302665206	-3.937574446	16	29	10	3UTR		0	0
rno-miR-483-3p	NM_013177	Got2	CACTCCTCCCCTCCCGTCTTGT#ATGAGAGTCACGTGCAGGGTGAGGGAGGGTGG#(((.(((((((.(((....(((#.)))....))).).))))))))).	1461	1493	1	-23.6	0	0.000271758	0.471	-0.319846975	0.53854368	-10.54944911	16	24	9	3UTR		0	0
rno-miR-412-5p	NM_013177	Got2	TGGTCGACCAGCTGGAAAGT#TTCTACTGCTCGGTTGACCAT#(((((((((((((((((...#)))))..))).))))))))).	1970	1991	1	-21.4	1	0.000279973	0.529	-0.049528084	0.175953545	-3.937574446	17	21	9	3UTR		0	0
rno-miR-541-5p	NM_013177	Got2	AAGGGATTCTGATGTTGGTCACACT#AGTGGGACCCTGCCCTTGATTTCAGAGTCCTC#..((((((((((.(((((((.((((#)))).))))........))).)))))))))).	2080	2112	1	-24.1	1	0.00386967	0.426	0.01025344	0.10187575	-6.246131332	21	32	10	3UTR		0	0
rno-miR-487b-3p	NM_013177	Got2	AATCGTACAGGGTCATCCACTT#GAGTGGGACCCTGCCCTTGATTT#(((((..(((((((..((((((#)))))))))))))....))))).	2079	2102	1	-21.1	0	0.04778278	0.456	-0.10633984	0.088230066	-8.350718383	18	23	13	3UTR		0	0
rno-miR-409a-5p	NM_013177	Got2	AGGTTACCCGAGCAACTTTGCAT#TGCTCGGTTGACCA#.(((((.(((((((.........#))))))).))))).	1976	1990	1	-20	0	0.000182956	0.529	-0.091487211	0.138914681	-6.305510013	12	14	7	3UTR		0	0
rno-miR-378a-5p	NM_013177	Got2	CTCCTGACTCCAGGTCCTGTGT#GCCTCAGGTGGTGTCAGGGGT#((((((((.(((...((((.((#))..))))))).)))))))).	1735	1756	1	-22	1	8.45E-07	0.412	0.316960875	0.24743185	-7.875384195	17	21	8	3UTR		0	0
rno-miR-664-3p	NM_013177	Got2	TATTCATTTACTCCCCAGCCTA#GGGTGAGGGAGGGTGGATGGT#...(((((((((((((.((((.#))))..))).)))))))))).	1477	1498	1	-21.6	0	0.009962207	0.471	0.58802203	0.610672076	-6.514540194	17	21	10	3UTR		0	0
rno-miR-874-5p	NM_013177	Got2	CGGCCCCACGCACCAGGGTAA#ACCCTGCCCTTGATTTCAGAGTCCTCTTCAGTGATTGATTGGCTCCTACGGGGGTGGGGCCT#.((((((((.(.(((((((..#.)).)))..))).)))))))).	2086	2148	1	-27.9	1	3.42E-08	0.412	0.070035875	0.084331128	-8.382634615	16	22	8	3UTR		0	0
rno-miR-301b-5p	NM_013177	Got2	GCTCTGACTAGGTTGCACTACT#GTGGAGCAACTGTGTCAGCAGA#.(((((((..((((((.((((.#)))).))))))..))))).)).	1852	1874	1	-23.1	1	0.001720291	0.559	0.505403425	0.163607039	-6.092220964	17	22	6	3UTR		0	0
rno-miR-500-3p	NM_013177	Got2	AATGCACCTGGGCAAGGGTTCA#GGGCCTCTGCCCAGCTGGAC#..(.((.(((((((.((((((.#)))))).))))))).)).).	2142	2162	1	-24.3	0	0.000243511	0.368	0.361518217	0.004405539	-10.26815909	16	20	7	3UTR		0	1
rno-miR-671	NM_013177	Got2	TCCGGTTCTCAGGGCTCCACC#GGTGGGGCCTCTGCCCAGCTGGAC#(((((((..((((((((((((#))))))))).)))...))))))).	2138	2162	1	-29.8	1	0.000243511	0.368	0.005055209	0.092129047	-7.307599034	19	24	9	3UTR		0	0
rno-miR-673-3p	NM_013177	Got2	TCCGGGACTGAGTTCTGTGCAC#GCTCAGACTCAGCCCTTGGGAA#((((((.(((((.((((.((..#)).))))))))))))...))).	2260	2282	1	-23.8	0	0.001326284	0.471	0.212992067	0.649660196	-6.770391594	17	22	12	3UTR		0	0
rno-miR-873-3p	NM_013177	Got2	GAGACTGACAAGTTCCCGGGA#CTGATATCTGGAACTTCGTCGGCTCT#(((.((((((((((((..(((#.)))))))))).)))))))).	1588	1614	1	-20.4	0	0.01081493	0.485	0.388938846	0.627566646	-6.969596721	18	21	10	3UTR		0	0
rno-miR-652-3p	NM_013177	Got2	AATGGCGCCACTAGGGTTGTG#AGCCTCAGGTGGTGTCAG#..((((((((((.(((((...#)))))..)))))))))).	1734	1752	1	-20.9	1	5.48E-07	0.397	-0.114508348	0.220140128	-6.246131332	15	18	10	3UTR		0	0
rno-miR-490-5p	NM_013177	Got2	CCATGGATCTCCAGGTGGGT#GCCCAGCTGGACGTCCT#....((((.(((((.(((((#))))).))))).)))).	2150	2167	1	-24.3	0	0.000961091	0.368	0.52489716	-0.007940785	-11.33840169	14	17	5	3UTR		0	0
rno-miR-632	NM_013177	Got2	GTGTCTGTTTCCTGCCGGA#CCAGGTGCAAGGAAACAGAGATCACT#((((((((((((((((((.#)).)))...))))))))))...))).	1414	1440	1	-20.7	1	0.01303793	0.529	0.52489748	1.210439802	-3.937574446	18	26	10	3UTR		0	0
rno-miR-632	NM_013177	Got2	GTGTCTGTTTCCTGCCGGA#GGTAGGGCAGAGGCT#((.(((((..((((((...#))))))))))).)).	1566	1581	1	-20	0	2.13E-05	0.441	0.334288837	0.601574592	-7.794010047	13	15	11	3UTR		0	0
rno-miR-802-3p	NM_013177	Got2	ACGGAGAGTCTTTGTCACTCAGT#CTGTCGATTGAACGCGTTCCTCGGAAAAGAGGTAGGGCAGAGGCTCCCA#..((.(((((((((((.((....#.))))))))))))))).	1536	1585	1	-20.4	0	0.000194972	0.426	0.515445865	0.518399856	-9.076037894	15	17	15	3UTR		0	0
rno-miR-761	NM_013177	Got2	GCAGCAGGGTGAAACTGACACA#GTGGGGCCTCTGCCCAGCTGGACGTCCTCATTCATCCTGACTGCA#(((((((((((((...(((...#.)))....))))))))).)))).	2139	2184	1	-23.3	1	0.000963466	0.441	0.357805009	-0.017687671	-5.762913004	16	23	9	3UTR		0	0
rno-miR-678	NM_013177	Got2	GTCTCGGGGCAAGGACTGGAGG#CCTTCAGCCTTTGCTCTCATGAGAG#.(((((((((((((.(((((((#))))))).)))))))))...)))).	1443	1468	1	-26.1	1	4.22E-05	0.441	0.645111612	0.673052637	-4.528774398	20	25	9	3UTR		0	0
rno-miR-3542	NM_013177	Got2	AAGGCTCTTCTTTCCTTGCAG#TGCAGGGTGAGGGAGGGTG#...(((((((((((((((((.#))))))).)))))))))).	1473	1492	1	-22.8	0	0.000215564	0.485	0.152344123	0.562586411	-6.514540194	17	19	10	3UTR		0	0
rno-miR-3550	NM_013177	Got2	CCGAGCCCATCCCTGCCCTAG#AGAGGTAGGGCAGAGGCTCC#..((((((..(((((((((..#)).)))))))..).))))).	1563	1583	1	-23.9	1	3.49E-05	0.426	0.374143302	0.654208706	-7.255896846	15	20	7	3UTR		0	0
rno-miR-299b-5p	NM_013177	Got2	CGGTTTACCGTCCCACATAC#GTGAGGGAGGGTGGATGGT#(.(((((((.((((.(((..#))).)))).))))))).).	1479	1498	1	-20.8	1	0.009962207	0.471	0.643719343	0.531395977	-7.079206357	15	19	7	3UTR		0	0
rno-miR-3572	NM_013177	Got2	TTACACTTGCCCTTTTTTCCCCAG#GGGTGAGGGAGGGTGGATGGTGTT#..((((((((((((((((.(((..#))).)))))))))))...))))).	1477	1501	1	-22.5	1	0.01338415	0.456	0.448289759	0.670453824	-4.957000719	19	24	11	3UTR		0	0
rno-miR-3573-3p	NM_013177	Got2	TTCCTAACTCTGCCCCCTCCCAT#GGGAGGGTGGATGGTGTTGA#....((((.((((((((((((..#))))))).)).))).)))).	1483	1503	1	-23.3	0	0.1025616	0.471	0.58802203	0.610672076	-10.60295213	16	20	7	3UTR		0	0
rno-miR-3577	NM_013177	Got2	TCTGTCCCTCTTGGCCCTTAG#AGGGTGAGGGAGGGTGGAT#((((.(((((((.(((((...#)))))..))))))))))).	1476	1495	1	-20.8	0	0.000259779	0.471	0.732836003	0.597026185	-9.345742234	16	19	11	3UTR		0	0
rno-miR-409b	NM_013177	Got2	AGGGGTTCACCGAGCAACATTCG#GGGGTTCCCCTGTGGACCCCG#.(((((((((.((((..(.....#)..))))....))))))))).	1751	1772	1	-21.5	1	0.001677225	0.426	-0.133569444	0.234435863	-6.851148393	14	21	9	3UTR		0	0
rno-miR-133c	NM_013177	Got2	CAGCTGGTTGAAGGGGACCAA#TTCCCTTCAGCCTTTGCTC#.(((.((((((((((((....#))))))))))))...))).	1440	1459	1	-22.5	0	0.000501741	0.471	0.459917825	0.847199801	-7.912362012	15	19	12	3UTR		0	0
rno-miR-3583-3p	NM_013177	Got2	CCTGACTTCTCTCTTCATGCAG#TGCAGGGTGAGGGAGGGTGGA#.((..((((((((.((.((((.#)))).)).))))))))..)).	1473	1494	1	-19.7	0	0.000186269	0.471	0.453420502	0.62366801	-11.8012242	16	21	8	3UTR		0	0
rno-miR-219b	NM_013177	Got2	AGATGTCCAGCCACAATTCTCG#TGGGGCCTCTGCCCAGCTGGACGTCC#.((((((((((...........#.)))))))))).	2140	2166	1	-18.6	1	0.000905766	0.368	0.015452032	0.096027869	-10.25459732	10	12	10	3UTR		0	0
rno-miR-702-5p	NM_013177	Got2	GTGAGTGGGGTGGTTGGCATG#TATGCTACCAGCCCGGCTCAG#.(((((.((((((.(((((((#)))))))))).))).))))).	2245	2266	1	-25.7	0	2.67E-05	0.471	0.62144016	0.2955172	-6.19385129	18	21	10	3UTR		0	0
rno-miR-1249	NM_013177	Got2	ACGCCCTTCCCCCCCTTCTTCA#GAGAGTCACGTGCAGGGTGAGGGAGGGTGG#.(((((((((.(((((......#.)))).).))))))))).	1463	1493	1	-24.2	1	0.000271758	0.471	-0.202882311	0.569734237	-6.618099313	14	18	9	3UTR		0	0
rno-miR-3594-5p	NM_013177	Got2	CCCAGGGCAGAGCAGTGTGAA#TCATGGCTGTTCTGTAGCCTGGA#.(((((((((((((((.(((.#)))..))))))))))..))))).	1936	1959	1	-26	1	4.56E-05	0.544	0.035633901	0.135665569	-3.793324837	18	23	10	3UTR		0	0
rno-miR-3120	NM_013177	Got2	CACAGCAAGTGTAGACAGGCA#GCCTGTCTTCACATGA#.....((.(((.((((((((.#)))))))).))).)).	2184	2200	1	-20.5	0	0.000448774	0.471	-0.098913235	0.071984916	-19.32603788	13	16	8	3UTR		0	0
rno-miR-328b-3p	NM_013177	Got2	CTGGCCCTCTCTGCCCTA#AGGGTGAGGGAGGGTGGA#.(.((((((((((((((.#))))).))))))))).).	1476	1494	1	-25	0	0.000186269	0.471	0.337754948	0.631465661	-5.350864312	15	18	9	3UTR		0	0
rno-miR-328b-3p	NM_013177	Got2	CTGGCCCTCTCTGCCCTA#TAGGGCAGAGGCTCCCACGGCTG#..((((.(((((((((((#))))))))))).......)))).	1568	1591	1	-22.1	0	0.001649675	0.456	0.73283482	0.671103505	-6.500687254	15	23	11	3UTR		0	0
rno-miR-3068-5p	NM_013177	Got2	TTGGAGTTCATGCAAGTTCTAACCA#GGTAGGGCAGAGGCTCCCACGGCTGATATCTGGAACTTCGTCGGCTCTAAA#((((((((.(((.((((((((....#.))))))))))).)))))))).	1566	1617	1	-19.3	1	0.03859426	0.485	0.342952878	0.647060843	-6.283094717	19	22	11	3UTR		0	0
rno-miR-1843a-3p	NM_013177	Got2	TCTGATCGTTCACCTCCATACA#GTGAGGGAGGGTGGATGGTG#....(((((((((((((.(((.#)))..))))).)))))))).	1479	1499	1	-19.7	0	0.01011358	0.456	0.662285244	0.585329712	-9.546562469	16	20	8	3UTR		0	0
rno-miR-509-5p	NM_013177	Got2	TACTCCAGAATATGGCAATCATG#GCTATTCTGGGGTT#.((((((((..(((((.......#))))))))))))).	2229	2243	1	-17.1	1	7.30E-06	0.441	0.394937815	0.299416052	-7.860605781	13	14	13	3UTR		0	0
rno-miR-1306-5p	NM_013177	Got2	CCACCTCCCCTGCAAACGTCCA#TGAGAGTCACGTGCAGGGTGAGGGAGGG#((.((((((((((..((((...#.)))))))))).))))..)).	1462	1490	1	-24.8	0	0.002932399	0.485	0.014506445	0.606773126	-7.087403398	16	21	10	3UTR		0	0
rno-miR-6216	NM_013177	Got2	GATACACAGAGGCAGGAGGAGAA#TTCCCTTCAGCCTTTGC#......(((((((.(((((.(((#)))))))).))))))).	1440	1457	1	-19.4	0	0.001949944	0.471	0.658572071	0.671752961	-16.42339832	15	17	8	3UTR		0	0
rno-miR-3102	NM_013177	Got2	CTCTACTCCCTGCCCCAGCCA#TGGCTCCTACGGGGGTGGGGCCTCTGCCCAGCTGGAC#.((((((((((((((((((((#)))))......))))))))).........)).)))).	2125	2162	1	-23.1	1	0.000243511	0.368	-0.03826509	0.112272942	-3.793324837	20	37	9	3UTR		0	0
rno-miR-3072	NM_013177	Got2	TGCCCCCTCCAGGAAGCCTTCTT#AGAGTCCTCTTCAGTGATTGATTGGCTCCTACGGGGGTGGGGCC#.((((((((((((.((((.((..#.))..)))))))...)))).))))).	2103	2147	1	-26.9	1	3.47E-08	0.397	0.04404345	0.159708446	-4.650164755	18	26	7	3UTR		0	0
rno-miR-1247-5p	NM_013177	Got2	ACCCGTCCCGTTCGTCCCCGGA#CCGGGGAGAGTGGGACC#....(((((((((.(((((((.#)))))))))))))))).	2072	2089	1	-28.7	0	6.56E-07	0.456	0.247648333	0.038195384	-10.40340239	16	17	16	3UTR		0	0
rno-miR-1247-3p	NM_013177	Got2	CGGGAACGTCGAGACTGGAGC#GCCCAGCTGGACGTCCTCATTCATCCTGA#((((((((((.((.((((.((#)))))))).))))).........))))).	2150	2179	1	-23.1	1	0.01026211	0.426	0.040623184	0.049241904	-7.619188839	18	29	8	3UTR		0	0
rno-miR-1843b-5p	NM_013177	Got2	ATGGAGGTCTCTGTCTGACTTAG#CTCGGAAAAGAGGTAGGGCAGAGGCTCCCAC#.(((.(((((((((((.((((..#.)))).))))))))))).))).	1555	1586	1	-24.7	0	0.000210586	0.426	0.562704547	0.561936578	-7.912362012	18	22	11	3UTR		0	0
rno-miR-1956-5p	NM_013177	Got2	AGTCCAGGGCTGAGTCAGCGGA#CCGGCTCAGACTCAGCCCTTGGGA#..(((((((((((((((((((.#))).))..))))))))))).))).	2257	2281	1	-29.9	1	0.001167136	0.471	0.194910514	0.548940794	-4.957000719	19	24	11	3UTR		0	0
rno-miR-3064-5p	NM_013177	Got2	TGGCTGTTGTGGTGTGCAAA#TTTGTATGCTACCAGCCC#.(((((..((((((((((((#))))))))))))))))).	2241	2259	1	-20.6	0	0.001269182	0.471	0.633198878	0.330606691	-7.650646301	17	18	17	3UTR		0	0
rno-miR-383-5p	NM_016986	Acadm	CAGATCAGAAGGTGACTGTGG#CCACAGTGACCCTTTCTAGATAGGTTTGG#(((((((((((((.(((((((#))))))).)))..)))).....)))))).	1545	1574	0.961538462	-21.9	1	0.00298616	0.515	1.6043132	1.750848674	-4.794414364	20	29	7	3UTR		0	0
rno-miR-105	NM_016986	Acadm	CAAGTGCTCAGATGTCTGTGGT#CACAGACACTGAGGAA#....(.(((((.((((((((..#))))))))))))).).	1718	1734	0.961538462	-21.2	0	0.01949535	0.515	0.865811188	1.062524999	-14.79432454	14	16	13	3UTR		0	0
rno-miR-101b-3p	NM_016986	Acadm	TACAGTACTGTGATAGCTGAA#GCGTGTCACAGATCTGTGC#(((((..((((((((((....#)).))))))))..))))).	1489	1508	0.969230769	-18.4	0	0.000156183	0.456	1.591835855	1.660020418	-7.382219742	15	19	8	3UTR		0	0
rno-miR-327	NM_016986	Acadm	CCTTGAGGGGCATGAGGGT#ACCCTCATGTAACTACGCTCAGAGCACTGTTGCTGCTTCAGGGG#((((((((.((((((((((#)))))))))).........................)))))))).	1402	1446	1	-23.8	1	2.06E-05	0.5	1.7527696	1.801853089	-4.993964104	18	44	10	3UTR		0	0
rno-let-7d-3p	NM_016986	Acadm	CTATACGACCTGCTGCCTTTCT#AGAAAGGTAGCCTGTCA#......(((..(((((((((((#)))))))))))..))).	1681	1698	1	-20.8	0	0.002037698	0.574	1.465734273	1.309211203	-19.63383935	14	17	11	3UTR		0	0
rno-miR-342-3p	NM_016986	Acadm	TCTCACACAGAAATCGCACCCGT#GCGGATTGGACCCATCACACTGTGAAGAGAGAGCATTTCTGTGCTGAGC#.(((((((((((((.((......#.))))))))))).)))).	1738	1787	1	-18.4	1	0.000897492	0.618	0.281998643	1.067736328	-4.528774398	15	18	11	3UTR		0	0
rno-miR-349	NM_016986	Acadm	CAGCCCTGCTGTCTTAACCTCT#GGGGTCCCACGGCGGAGGGTGC#((.(((((((((....(((((.#)))))...))))))).)).)).	1511	1533	1	-21.4	0	5.07E-06	0.426	1.92804548	1.667115828	-8.609583091	16	22	7	3UTR		0	0
rno-miR-129-2-3p	NM_016986	Acadm	AAGCCCTTACCCCAAAAAGCAT#TGCTTCAGGGGGAAAGGGCTTT#((((((((.((((...(((((.#)))))...)))).)))))))).	1435	1457	1	-26.9	1	0.000171721	0.529	2.618924875	1.693615138	-6.819302663	17	22	8	3UTR		0	0
rno-miR-351-5p	NM_016986	Acadm	TCCCTGAGGAGCCCTTTGAGCCTGA#TCACCCTCATGTAACTACGCTCAGAGCACTGTTGCTGCTTCAGGGGG#((((((((((((.((((((((....#.)))))))).......))).))))))))).	1400	1447	1	-27.5	1	2.16E-05	0.515	0.989198892	1.863419538	-5.226705059	20	30	9	3UTR		0	0
rno-miR-7a-2-3p	NM_016986	Acadm	CAACAAGTCCCAGTCTGCCACA#TGTGGCGGATTGGACC#......((.(((((((((((((#))))))))))))))).	1734	1750	1	-23.6	0	0.003224384	0.515	0.709435846	0.964026035	-16.62294806	15	16	15	3UTR		0	0
rno-miR-99b-3p	NM_016986	Acadm	CAAGCTCGTGTCTGTGGGTCCG#GGATTCTACACAGACACTGAGG#....(((((((((((((((((.#)))))...))))))))).))).	1710	1732	1	-23.4	0	0.009950054	0.515	1.237093048	0.984916447	-9.546562469	17	22	9	3UTR		0	0
rno-miR-103-3p	NM_016986	Acadm	AGCAGCATTGTACAGGGCTATGA#TCAGAGCACTGTTGCTGCTT#(((((((....((((.(((.(((#))).))).))))))))))).	1420	1440	1	-19.6	1	6.72E-05	0.471	2.127526714	1.64103225	-11.60792906	17	20	11	3UTR		0	0
rno-miR-128-1-5p	NM_016986	Acadm	CGGGGCCGTAGCACTGTCTGA#CAGATCTGTGCAATGGGGTCCCA#.((((((.((((((.(((((.#)))))..))))..)).)))))).	1497	1520	1	-25	1	0.000710122	0.426	1.727941025	1.721549547	-6.842409327	17	23	6	3UTR		0	0
rno-miR-129-1-3p	NM_016986	Acadm	AAGCCCTTACCCCAAAAAG#CTGTTGCTGCTTCAGGGGGAAAGGGCTTT#((((((((.((((......#.)))).)))))))).	1428	1457	1	-21.6	1	0.000171721	0.529	1.947033925	1.643223268	-6.819302663	12	15	8	3UTR		0	0
rno-miR-130b-5p	NM_016986	Acadm	ACTCTTTCCCTGTTGCACTACT#TGCTTCAGGGGGAAAGGGC#.((((((((((.(.(((.....#)))...).)))))))))).	1435	1454	1	-18.8	1	0.000345181	0.515	1.8520927	1.612550115	-7.996968064	14	19	10	3UTR		0	0
rno-miR-192-3p	NM_016986	Acadm	CTGCCAGTTCCATAGGTCACAG#CTGTCACGAAAGAACTCAGGATTCTACACAGACACTGAGGAATGTGGCGGA#(((((((((((.((((((....#.))).))).))))).)))))).	1692	1743	1	-22.2	1	9.01E-06	0.5	2.046659167	1.089765705	-7.284377756	17	22	6	3UTR		0	1
rno-miR-214-3p	NM_016986	Acadm	ACAGCAGGCACAGACAGGCAG#CTGTGAAGAGAGAGCATTTCTGTGCTGAGCTGTT#(((((.((((((((...((..#.))...))))))))..))))).	1757	1791	1	-22.8	0	0.006408822	0.647	0.82033525	0.684549711	-6.807031848	15	22	8	3UTR		0	0
rno-miR-300-5p	NM_016986	Acadm	TTGAAGAGAGGTTATCCTTTGT#GCGGAGGGTGCCTCTGTTGAGT#((.((.(((((.((((((((((#))))))))))))))).)).)).	1522	1544	1	-22	0	2.19E-05	0.441	1.62423464	1.638574538	-10.74287599	19	22	15	3UTR		0	0
rno-miR-196b-5p	NM_016986	Acadm	TAGGTAGTTTCCTGTTGTTGGG#CCCACGGCGGAGGGTGCCTC#.(((((.(((((.((((.((((#))))))))))))).))))).	1516	1536	1	-22.4	0	2.32E-08	0.426	2.3896034	1.6868344	-6.626141985	18	20	13	3UTR		0	0
rno-miR-365-5p	NM_016986	Acadm	GAGGGACTTTCAGGGGC#GCCTCTGTTGAGTTCCA#..(((((((.(((((((#)))))))..))))))).	1531	1548	1	-21.4	1	0.000206168	0.456	2.077447429	1.672583653	-6.199507188	14	17	7	3UTR		0	0
rno-miR-361-5p	NM_016986	Acadm	TTATCAGAATCTCCAGGGGTAC#CCCTGGAGTTCTAATGC#.(((.((((.((((((((....#)))))))))))).))).	1650	1667	1	-20	0	0.0097126	0.574	1.3070945	1.578821889	-9.15486848	15	17	12	3UTR		0	0
rno-miR-505-5p	NM_016986	Acadm	GGGAGCCAGGAAGTATTGATGTT#GACAGTGAGTGGTCAGTCCTTGGCCCCG#(((.((((((..(.((((((...#.)))))))))))))))).	1579	1607	1	-19.2	0	0.001505264	0.544	2.0715878	1.63154448	-13.99801442	16	18	16	3UTR		0	0
rno-miR-423-3p	NM_016986	Acadm	AGCTCGGTCTGAGGCCCCTCAGT#GCGGAGGGTGCCTCTGTTGAGTTC#(((((((.(.((((((((((.((#)).))))).))))).)))))))).	1522	1546	1	-26.6	1	9.72E-05	0.441	1.549344455	1.697698625	-7.493715844	20	24	8	3UTR		0	0
rno-miR-615	NM_016986	Acadm	GGGGGTCCCCGGTGCTCGGATC#GATCTGTGCAATGGGGTCCCA#..(((.(((((.(((.((((((#)))))).))).))))).))).	1499	1520	1	-28.9	0	0.000710122	0.426	2.124743833	1.753500773	-10.43781187	17	21	6	3UTR		0	0
rno-miR-295-5p	NM_016986	Acadm	ACTCAAATGTGGGGCACACTTCT#GGAGGGTGCCTCTGTTGAGTT#((((((....(((((((.(((((#))))))))))))..)))))).	1524	1545	1	-23.5	0	3.44E-05	0.426	1.201070286	1.726911223	-10.09379204	18	21	12	3UTR		0	0
rno-miR-465-3p	NM_016986	Acadm	TGATCAGTGCCTTTCTGAGTAG#GCTCAGAGCACTGT#....((((((...(((((((..#))))))))))))).	1418	1432	1	-18.6	0	0.000276647	0.485	1.025794943	1.90493836	-17.00727087	13	14	13	3UTR		0	0
rno-miR-3542	NM_016986	Acadm	AAGGCTCTTCTTTCCTTGCAG#CTGCTTCAGGGGGAAAGGGCTTTA#(((((((((.((((((.((((#))))...)))))).))))))))).	1434	1458	1	-20.3	1	0.000144202	0.529	2.644079889	1.6446841	-5.180080915	19	24	9	3UTR		0	0
rno-miR-3074	NM_016986	Acadm	GATATCAGCTCAGTAGGCACCG#GGTGCCTCTGTTGAGTTCC#((..(((((..((.(((((((.#))))))))))))))..)).	1528	1547	1	-21.8	0	0.000185211	0.456	1.601699571	1.660184785	-13.45125706	16	19	14	3UTR		0	0
rno-miR-3559-5p	NM_016986	Acadm	TGACAGACTTAGTACTACATGA#GTGCTGAGCTGTTT#.(((((.((((((((.......#))))))))))))).	1778	1792	1	-16.6	0	0.004203114	0.647	0.691079612	0.381125499	-5.570060453	13	14	13	3UTR		0	0
rno-miR-3561-3p	NM_016986	Acadm	TATCCAGGGTAGACACTCAGA#GAGAAATACCCTGGAG#..(((((((((....(((...#)))...))))))))).	1642	1658	1	-20	1	0.000712738	0.588	1.118741033	1.623071066	-11.18522412	12	16	9	3UTR		0	0
rno-miR-3575	NM_016986	Acadm	ACTGCTGGGTAAGACGAG#CTTGTCTTCCCACAGA#.(((.((((.((((((((#))))))))))))))).	1458	1474	1	-19.3	0	9.64E-05	0.529	1.90321415	1.597213808	-9.15486848	15	16	15	3UTR		0	0
rno-miR-409b	NM_016986	Acadm	AGGGGTTCACCGAGCAACATTCG#GAATGTGGCGGATTGGACCCA#..((((((((((....((((((.#))))))..)))..))))))).	1731	1752	1	-21.7	1	0.000816264	0.515	0.515420667	1.035035673	-8.07146989	16	21	7	3UTR		0	0
rno-miR-1249	NM_016986	Acadm	ACGCCCTTCCCCCCCTTCTTCA#AGGGGGAAAGGGCT#..((((((..((((((......#)))))).)))))).	1441	1455	1	-22.2	1	0.000279106	0.515	1.228890467	1.594292168	-7.255896846	12	14	6	3UTR		0	0
rno-miR-3594-5p	NM_016986	Acadm	CCCAGGGCAGAGCAGTGTGAA#TCACACTGTGAAGAGAGAGCATTTCTGTGCTGA#..(((.((((((((((((((.#)))))))))..............))))).))).	1752	1785	1	-23.8	0	3.18E-05	0.603	0.355859582	0.791272503	-6.857959481	17	33	9	3UTR		0	0
rno-miR-344i	NM_016986	Acadm	CTCTAGCCAGGGCTTGACTGCA#GTGGTCAGTCCTTGGCC#.....(((((((.((((((((.#)))))))).))))))).	1587	1604	1	-23.8	0	8.48E-06	0.544	1.942787375	1.566620834	-14.95473026	15	17	8	3UTR		0	0
rno-miR-1298	NM_016986	Acadm	TTCATTCGGCTGTCCAGATGTA#ACAGTGACCCTTTCTAGATAGGTTTGGTTTTGGACAGTGAGTGGT#.((((((.((((((((((....#.)))))))))))))))).	1547	1592	1	-20.5	1	0.000158862	0.559	1.8236187	1.826480133	-6.106959767	16	18	16	3UTR		0	0
rno-miR-762	NM_016986	Acadm	GCGGGGCTAGGGCCGGGA#TTTTGGACAGTGAGTGGTCAGTCCTTGGCCCCGA#.(((((((((((((((((#))))))................))))))))))).	1574	1608	1	-23.1	1	0.002966269	0.544	1.769416594	1.501742334	-3.793324837	17	34	11	3UTR		0	0
rno-miR-143-3p	NM_017013	Gsta2	TGAGATGAAGCACTGTAGCTCA#GAGCTGCACTGTCCAATTTCT#.(((((...(((.((((((((.#)))))))).)))...))))).	734	755	1	-20.1	0	0.1424012	0.662	0	0	-9.996166572	16	21	8	3UTR		0	0
rno-miR-219a-1-3p	XM_006229232	Ldha	AGAGTTGCGTCTGGACGTCCCG#TGTCCAGGCTGCAGCA#...((((((((((((((.....#))))))))).))))).	1271	1287	0.961538462	-22.2	0	0.000881914	0.456	0	0	-6.514540194	14	16	9	3UTR		0	0
rno-miR-711	XM_006229232	Ldha	GGGACCCTGGGAGAGATGTAAG#GTCTTCCCAGTGTCCTA#(((((.((((((.((((.....#)))))))))).))))).	1245	1262	0.961538462	-21.9	0	0.03620114	0.456	0	0	-7.12766382	15	17	10	3UTR		0	0
rno-miR-349	NM_017025	Ldha	CAGCCCTGCTGTCTTAACCTCT#AGGCTGCAGCAGGGTTT#.(((((((((((.....(((..#)))..))))))))))).	1132	1149	1	-20.4	1	0.001430372	0.456	0.151008955	0.479529026	-6.907794008	14	17	11	3UTR		0	0
rno-miR-352	NM_017025	Ldha	AGAGTAGTAGGTTGCATAGTA#TGCATGCAGGCTTTGATTACCCTGTGAGCCTGCTGCA#...((((((((((.(((((..#.))))))))))))))).	1313	1350	1	-21.2	0	2.79E-08	0.471	0.10645682	-0.022801442	-7.371380111	15	17	15	3UTR		0	0
rno-miR-151-5p	NM_017025	Ldha	TCGAGGAGCTCACAGTCTAGT#CTAGGCCATGAGTTCCCA#..(.((((((((..((((((.#))))))..))))))))).	1381	1399	1	-20.7	0	0.003692757	0.5	-0.095699988	0.203859771	-10.13499352	15	18	9	3UTR		0	0
rno-let-7i-3p	NM_017025	Ldha	CTGCGCAAGCTACTGCCTTGCT#GCTAAGTGGTACTTGTGTAGT#(((((((((.((((((...((.#))...))))))))))))))).	1241	1262	1	-20.5	1	0.000104103	0.515	0.291597622	0.130348396	-5.180080915	17	21	15	3UTR		0	0
rno-miR-23a-3p	NM_017025	Ldha	ATCACATTGCCAGGGATTTCC#GGTAACCTGGTTAGTGTGAC#.(((((((((((((.......#.)))))).))))))).	1262	1282	1	-18.9	1	0.03201481	0.529	0.214974514	0.075827136	-4.761823478	13	16	7	3UTR		0	0
rno-miR-23b-3p	NM_017025	Ldha	ATCACATTGCCAGGGATTACC#CCTGGTTAGTGTGAC#.(((((((((((((.......#)))))).))))))).	1267	1282	1	-18.6	1	0.03201481	0.529	0.099455714	0.118096443	-4.761823478	13	15	7	3UTR		0	0
rno-miR-24-3p	NM_017025	Ldha	TGGCTCAGTTCAGCAGGAACAG#CTGCATGCAGGCTTTGATTACCCTGTGAGCCTGCTGCATTGCTGTGCTAC#((((.((((.(((((((.((((#.))))...)))))))....)))).)))).	1312	1362	1	-23.5	0	0.000200862	0.456	0.064450171	-0.011774615	-9.299118089	19	29	7	3UTR		0	0
rno-miR-99b-5p	NM_017025	Ldha	CACCCGTAGAACCGACCTTGCG#GCAGGGTTTCTATGGA#...(((((((...((((((((.#))))))))))))))).	1140	1156	1	-21.8	0	0.005177586	0.456	0.167716075	0.461151101	-13.97524859	15	16	15	3UTR		0	0
rno-miR-130b-5p	NM_017025	Ldha	ACTCTTTCCCTGTTGCACTACT#GGCTGCAGCAGGGTTTCTATGGAGA#.((((..((((((((((((...#)).)))))))))).......)))).	1133	1158	1	-20.9	0	0.000805364	0.456	0.536218115	0.556103738	-7.237970133	16	25	10	3UTR		0	0
rno-miR-141-5p	NM_017025	Ldha	TCCATCTTCCAGTGCAGTGTTG#CAATATTATGTGAAATGTAAGATCTGCATATGGATGATGGAA#((((((.(((((((((((.(((#.))).).)))))).)))).)))))).	1503	1545	1	-23.1	0	0.000674617	0.618	0.513599396	0.788890729	-5.481260981	20	26	6	3UTR		0	0
rno-miR-185-3p	NM_017025	Ldha	TTTCCTCTGGTCCTTCTCT#GAGGTGGTCTGGGGGAAAT#((((((((((.((.((((.#)))).)).)))))))))).	1200	1219	1	-21	1	0.002083958	0.471	0.43480982	0.195283881	-7.619188839	16	19	10	3UTR		0	0
rno-miR-187-3p	NM_017025	Ldha	TCGTGTCTTGTGTTGCAGCCGG#CCTAGCACTTCACTGTCCAGGCTGCAGCAGGGTTTCTATGGAGACCACGC#.((((((((.((((((((((((#.)).)))))))))).)..........)))).))).	1114	1164	1	-24.4	1	9.26E-06	0.441	0.468361077	0.939589844	-5.035831306	20	35	10	3UTR		0	0
rno-miR-199a-5p	NM_017025	Ldha	CCCAGTGTTCAGACTACCTGTTC#GAGCTGTGGTTGGTCCAGTTGTGTTGAGGTGGTCTGGGGGA#(((.....(((((((((((....#.)))))))))))))).	1175	1216	1	-20.8	0	3.90E-05	0.456	0.151009477	0.282272501	-16.84691412	14	16	14	3UTR		0	0
rno-miR-218a-1-3p	NM_017025	Ldha	AAACATGGTTCCGTCAAGCAC#TGCATATGGATGATGGAACCAA#.....(((((((((((..((.#.))..))))))))))).	1527	1549	1	-19.4	0	0.007513872	0.588	0.449511891	0.725180584	-13.66559964	13	17	11	3UTR		0	0
rno-miR-292-5p	NM_017025	Ldha	ACTCAAACTGGGGGCTCTTTTG#GAGTTCCCAGTTA#.....((((((((((((.....#)))))))))))).	1390	1403	1	-20.5	0	0.006399949	0.5	0.098289192	0.287173006	-13.66559964	12	13	12	3UTR		0	0
rno-miR-298-5p	NM_017025	Ldha	GGCAGAGGAGGGCTGTTCTTCCC#GGGGGAAATCTCAGTTCCACAGCTCTACCCTGCTA#(((((.((((((((((((((((.#))))))............)))))))).))))))).	1210	1245	1	-27.2	0	1.87E-05	0.5	0.069278379	0.088078984	-5.838533207	21	35	8	3UTR		0	0
rno-miR-451-5p	NM_017025	Ldha	AAACCGTTACCATTACTGAGTT#AGCTCTACCCTGCTAAGTGGTACTTGTGTAGTGGTAACCTGGTTA#.((((((((((((((((((((.#.))))).)))))))))))..)))).	1230	1275	1	-21.1	1	0.000744741	0.515	0.296096324	0.01946795	-3.793324837	20	25	11	3UTR		0	0
rno-miR-370-3p	NM_017025	Ldha	GCCTGCTGGGGTGGAACCTGGT#CCAGGCTGCAGCAGGG#.(((((((.((.....(((((.#))))))).))))))).	1130	1146	1	-23.3	1	0.000185708	0.456	0.246478629	0.462988876	-11.31098698	14	16	7	3UTR		0	0
rno-miR-20b-5p	NM_017025	Ldha	CAAAGTGCTCATAGTGCAGGTAG#CTACCCTGCTAAGTGGTACTTG#..((((((.(((...((((((((#))))).)))...))))))))).	1234	1256	1	-18.8	1	7.00E-05	0.544	0.525747217	0.021918282	-8.894810468	17	22	9	3UTR		0	0
rno-miR-760-5p	NM_017025	Ldha	CCCCTCAGGCCACCAGAGCCCG#GGGTTTCTATGGAGACCACGCACTTCTCATCTGAGCTGTGGTTGGTCCAGTTGTGTTGAGGTGGTCTGGGGGA#.(((((((((((((..(((.((#.)).)))..))))))))))))).	1143	1216	1	-29.9	1	3.90E-05	0.456	-0.040566777	0.394378112	-4.761823478	18	23	13	3UTR		0	0
rno-miR-551b-5p	NM_017025	Ldha	GAAATCAAGCTTGGGTGAGACCT#GGGTTTCTATGGAGACCACGCACTTCTCATCTGAGCTGTGGTTG#..((((((((((((((((((...#.))))))))))))).))))).	1143	1187	1	-22.3	1	2.49E-05	0.456	0.127091676	0.440935386	-4.957000719	18	21	13	3UTR		0	0
rno-miR-504	NM_017025	Ldha	AGACCCTGGTCTGCACTCTGTC#CAGGCTGCAGCAGGGTTTC#((((((((..(((((.((((..#)))).))))))))))))).	1131	1150	1	-21.7	1	0.001458121	0.456	-0.016062925	0.446448736	-6.469519653	17	19	13	3UTR		0	0
rno-miR-935	NM_017025	Ldha	CCAGTTACCGCTTCCGCTACCGC#GTGGTACTTGTGTAGTGGTAACCTGGT#((((((((((((..(((((((((#))))))...))).))))))))).))).	1246	1273	1	-24.8	1	0.001627258	0.515	0.204472919	0.069088524	-6.083544976	21	27	9	3UTR		0	0
rno-miR-666-3p	NM_017025	Ldha	GGCTGCAGCGTGATCGCCTGCTC#GACACACTGCCAACTGCATGCAGGCTTTGATTACCCTGTGAGCCT#((((((((.((((((((((((..#.))))))...)))))).)))).)))).	1299	1344	1	-29.6	1	1.47E-06	0.426	0.28942028	0.002927609	-4.993964104	20	27	6	3UTR		0	0
rno-miR-711	NM_017025	Ldha	GGGACCCTGGGAGAGATGTAAG#GTCTTCCCAGTGTCCTA#(((((.((((((.((((.....#)))))))))).))))).	1101	1118	1	-21.9	0	0.03620114	0.456	0.237144983	1.223835593	-7.12766382	15	17	10	3UTR		0	0
rno-miR-3544	NM_017025	Ldha	AACTCCTGCATGACGCCGTTCCC#GGAACCAACCACTCAAGTGTCATGCCAAGGAA#...(((((((((((((.(((((.#)))))...........)))))))))..)))).	1541	1573	1	-22	0	0.006731377	0.562	0.825238	0.884349094	-6.514540194	18	32	9	3UTR		0	0
rno-miR-3562	NM_017025	Ldha	TTGGGGCAGTGGCTGGATGGGA#TCCCAGTGTCCTAGCACTTCACTGTCCA#...(((((((((((((((((((#)))))...))).)))....)))))))).	1105	1133	1	-25.4	0	0.000168991	0.485	0.612871181	1.020452959	-6.514540194	19	28	8	3UTR		0	0
rno-miR-1912-5p	NM_017025	Ldha	TGCTCATTGCATGGGCTATGT#ACATGCCTAGGCCATGAGTT#.((((((.((.(((((.((((#))))))))).)).)))))).	1375	1395	1	-20.1	1	0.006161209	0.485	-0.293773667	0.183644008	-8.931734242	17	20	9	3UTR		0	0
rno-miR-3594-5p	NM_017025	Ldha	CCCAGGGCAGAGCAGTGTGAA#TTCCACAGCTCTACCCTGC#..(((((.(((((.(((.(((#)))))).))))).))))).	1224	1243	1	-21.9	0	5.84E-06	0.485	0.54752756	0.108907308	-8.127475566	16	19	6	3UTR		0	0
rno-miR-3120	NM_017025	Ldha	CACAGCAAGTGTAGACAGGCA#GCCTGCTGCATTGCTGTGC#((((((.(((((((.(((((.#)))))))))))))))))).	1340	1359	1	-28.4	0	4.62E-06	0.441	0.176468143	0.137699559	-6.216710541	18	19	18	3UTR		0	0
rno-miR-6332	NM_017025	Ldha	CGCAGGGACTGCAAGGAGCCGCA#GCTGGCTCCAGTGTGTAAGTCCATCGTGCA#.((((((((((((.((((((((.#)).))))))..)))...)))))..).))).	1410	1440	1	-24	1	0.003306743	0.603	0.280706653	0.470952533	-4.650164755	20	30	6	3UTR		0	0
rno-miR-148a-3p	NM_017025	Ldha	TCAGTGCACTACAGAACTTTG#TAAATGTTCTACAGGATATTTTCTGTATTATATGTGTCTGTAGTGTACA#...((((((((((((......#.)))))))))))).	1451	1500	1	-19.9	0	0.004978469	0.706	0.698633717	0.61613807	-6.747589274	12	14	12	3UTR		0	0
rno-let-7d-3p	XM_006229232	Ldha	CTATACGACCTGCTGCCTTTCT#GCAGCAGGGTTTCTATGGA#(((((.((((((((((......#))))))))...))))))).	1281	1300	1	-18.8	0	0.005177586	0.456	0	0	-5.838533207	15	19	8	3UTR		0	0
rno-miR-349	XM_006229232	Ldha	CAGCCCTGCTGTCTTAACCTCT#AGGCTGCAGCAGGGTTT#.(((((((((((.....(((..#)))..))))))))))).	1276	1293	1	-20.4	1	0.001430372	0.456	0	0	-6.907794008	14	17	11	3UTR		0	0
rno-miR-352	XM_006229232	Ldha	AGAGTAGTAGGTTGCATAGTA#TGCATGCAGGCTTTGATTACCCTGTGAGCCTGCTGCA#...((((((((((.(((((..#.))))))))))))))).	1457	1494	1	-21.2	0	2.79E-08	0.471	0	0	-7.371380111	15	17	15	3UTR		0	0
rno-miR-151-5p	XM_006229232	Ldha	TCGAGGAGCTCACAGTCTAGT#CTAGGCCATGAGTTCCCA#..(.((((((((..((((((.#))))))..))))))))).	1525	1543	1	-20.7	0	0.003692757	0.5	0	0	-10.13499352	15	18	9	3UTR		0	0
rno-miR-101b-5p	XM_006229232	Ldha	TCGGTTATCATGGTACCGATGC#TGGTACTTGTGTAGTGGTAACCT#..((((((((((((((((....#)))))))......))))))))).	1391	1414	1	-18.8	1	0.007541106	0.515	0	0	-4.957000719	16	23	9	3UTR		0	0
rno-miR-23a-3p	XM_006229232	Ldha	ATCACATTGCCAGGGATTTCC#GGTAACCTGGTTAGTGTGAC#.(((((((((((((.......#.)))))).))))))).	1406	1426	1	-18.9	1	0.03201481	0.529	0	0	-4.761823478	13	16	7	3UTR		0	0
rno-miR-23b-3p	XM_006229232	Ldha	ATCACATTGCCAGGGATTACC#CCTGGTTAGTGTGAC#.(((((((((((((.......#)))))).))))))).	1411	1426	1	-18.6	1	0.03201481	0.529	0	0	-4.761823478	13	15	7	3UTR		0	0
rno-miR-24-3p	XM_006229232	Ldha	TGGCTCAGTTCAGCAGGAACAG#CTGCATGCAGGCTTTGATTACCCTGTGAGCCTGCTGCATTGCTGTGCTAC#((((.((((.(((((((.((((#.))))...)))))))....)))).)))).	1456	1506	1	-23.5	0	0.000200862	0.456	0	0	-9.299118089	19	29	7	3UTR		0	0
rno-miR-27a-3p	XM_006229232	Ldha	TTCACAGTGGCTAAGTTCCGC#GTGGTACTTGTGTAGTGGTAACCTGGTTAGTGTGAC#.(((((.((((((.(((((((#.)))).))).)))))).))))).	1390	1426	1	-20.6	0	0.03201481	0.529	0	0	-6.19385129	18	23	6	3UTR		0	0
rno-miR-99b-5p	XM_006229232	Ldha	CACCCGTAGAACCGACCTTGCG#GCAGGGTTTCTATGGA#...(((((((...((((((((.#))))))))))))))).	1284	1300	1	-21.8	0	0.005177586	0.456	0	0	-13.97524859	15	16	15	3UTR		0	0
rno-miR-125b-5p	XM_006229232	Ldha	TCCCTGAGACCCTAACTTGTGA#GGTGGTCTGGGGGAA#(((((.(((((((.........#)).))))).))))).	1346	1361	1	-19.8	0	4.66E-05	0.471	0	0	-7.663871765	12	15	5	3UTR		0	0
rno-miR-141-5p	XM_006229232	Ldha	TCCATCTTCCAGTGCAGTGTTG#CAATATTATGTGAAATGTAAGATCTGCATATGGATGATGGAA#((((((.(((((((((((.(((#.))).).)))))).)))).)))))).	1647	1689	1	-23.1	0	0.000659494	0.618	0	0	-5.481260981	20	26	6	3UTR		0	0
rno-miR-185-3p	XM_006229232	Ldha	TTTCCTCTGGTCCTTCTCT#GAGGTGGTCTGGGGGAAAT#((((((((((.((.((((.#)))).)).)))))))))).	1344	1363	1	-21	1	0.002083958	0.471	0	0	-7.619188839	16	19	10	3UTR		0	0
rno-miR-199a-5p	XM_006229232	Ldha	CCCAGTGTTCAGACTACCTGTTC#GAGCTGTGGTTGGTCCAGTTGTGTTGAGGTGGTCTGGGGGA#(((.....(((((((((((....#.)))))))))))))).	1319	1360	1	-20.8	0	3.90E-05	0.456	0	0	-16.84691412	14	16	14	3UTR		0	0
rno-miR-292-5p	XM_006229232	Ldha	ACTCAAACTGGGGGCTCTTTTG#GAGTTCCCAGTTA#.....((((((((((((.....#)))))))))))).	1534	1547	1	-20.5	0	0.006399949	0.5	0	0	-13.66559964	12	13	12	3UTR		0	0
rno-miR-298-5p	XM_006229232	Ldha	GGCAGAGGAGGGCTGTTCTTCCC#GGGGGAAATCTCAGTTCCACAGCTCTACCCTGCTA#(((((.((((((((((((((((.#))))))............)))))))).))))))).	1354	1389	1	-27.2	0	1.87E-05	0.5	0	0	-5.838533207	21	35	8	3UTR		0	0
rno-miR-451-5p	XM_006229232	Ldha	AAACCGTTACCATTACTGAGTT#AGCTCTACCCTGCTAAGTGGTACTTGTGTAGTGGTAACCTGGTTA#.((((((((((((((((((((.#.))))).)))))))))))..)))).	1374	1419	1	-21.1	1	0.000744741	0.515	0	0	-3.793324837	20	25	11	3UTR		0	0
rno-miR-370-3p	XM_006229232	Ldha	GCCTGCTGGGGTGGAACCTGGT#CCAGGCTGCAGCAGGG#.(((((((.((.....(((((.#))))))).))))))).	1274	1290	1	-23.3	1	0.000185708	0.456	0	0	-11.31098698	14	16	7	3UTR		0	0
rno-miR-381-5p	XM_006229232	Ldha	AGCGAGGTTGCCCTTTGTATAT#AGTGGTAACCTGGTTA#(((.((((((((((........#)).)))))))).))).	1403	1419	1	-17.1	0	0.000744741	0.515	0	0	-7.938095362	13	16	8	3UTR		0	0
rno-miR-423-5p	XM_006229232	Ldha	TGAGGGGCAGAGAGCGAGACTTTT#TTGCTGTGCTACGCACCCTCAC#(((((((((((.(((((.......#))))).).))..)).)))))).	1494	1516	1	-18.6	1	0.002684321	0.426	0	0	-7.284377756	16	22	6	3UTR		0	0
rno-miR-674-5p	XM_006229232	Ldha	GCACTGAGATGGGAGTGGTGTA#ACCACTCAAGTGTCATGCC#(((.(((.((..(((((((...#)))))))..)).)))))).	1692	1711	1	-20.9	0	0.000790796	0.574	0	0	-15.45480944	15	19	7	3UTR		0	0
rno-miR-760-5p	XM_006229232	Ldha	CCCCTCAGGCCACCAGAGCCCG#GGGTTTCTATGGAGACCACGCACTTCTCATCTGAGCTGTGGTTGGTCCAGTTGTGTTGAGGTGGTCTGGGGGA#.(((((((((((((..(((.((#.)).)))..))))))))))))).	1287	1360	1	-29.9	1	3.90E-05	0.456	0	0	-4.761823478	18	23	13	3UTR		0	0
rno-miR-551b-5p	XM_006229232	Ldha	GAAATCAAGCTTGGGTGAGACCT#GGGTTTCTATGGAGACCACGCACTTCTCATCTGAGCTGTGGTTG#..((((((((((((((((((...#.))))))))))))).))))).	1287	1331	1	-22.3	1	2.49E-05	0.456	0	0	-4.957000719	18	21	13	3UTR		0	0
rno-miR-504	XM_006229232	Ldha	AGACCCTGGTCTGCACTCTGTC#CAGGCTGCAGCAGGGTTTC#((((((((..(((((.((((..#)))).))))))))))))).	1275	1294	1	-21.7	1	0.001458121	0.456	0	0	-6.469519653	17	19	13	3UTR		0	0
rno-miR-935	XM_006229232	Ldha	CCAGTTACCGCTTCCGCTACCGC#GTGGTACTTGTGTAGTGGTAACCTGGT#((((((((((((..(((((((((#))))))...))).))))))))).))).	1390	1417	1	-24.8	1	0.001627258	0.515	0	0	-6.083544976	21	27	9	3UTR		0	0
rno-miR-1912-5p	XM_006229232	Ldha	TGCTCATTGCATGGGCTATGT#ACATGCCTAGGCCATGAGTT#.((((((.((.(((((.((((#))))))))).)).)))))).	1519	1539	1	-20.1	1	0.006161209	0.485	0	0	-8.931734242	17	20	9	3UTR		0	0
rno-miR-3120	XM_006229232	Ldha	CACAGCAAGTGTAGACAGGCA#GCCTGCTGCATTGCTGTGC#((((((.(((((((.(((((.#)))))))))))))))))).	1484	1503	1	-28.4	0	4.62E-06	0.441	0	0	-6.216710541	18	19	18	3UTR		0	0
rno-miR-344i	XM_006229232	Ldha	CTCTAGCCAGGGCTTGACTGCA#TGTAGTGGTAACCTGGTTAGTGT#(.(((((((((...(.((((((#)))))).)...))))))))).).	1400	1423	1	-22.9	1	0.000373409	0.529	0	0	-10.82707325	17	23	9	3UTR		0	0
rno-miR-6332	XM_006229232	Ldha	CGCAGGGACTGCAAGGAGCCGCA#GCTGGCTCCAGTGTGTAAGTCCATCGTGCA#.((((((((((((.((((((((.#)).))))))..)))...)))))..).))).	1554	1584	1	-24	1	0.003306743	0.603	0	0	-4.650164755	20	30	6	3UTR		0	0
rno-miR-148a-3p	XM_006229232	Ldha	TCAGTGCACTACAGAACTTTG#TAAATGTTCTACAGGATATTTTCTGTATTATATGTGTCTGTAGTGTACA#...((((((((((((......#.)))))))))))).	1595	1644	1	-19.9	0	0.004978469	0.706	0	0	-6.747589274	12	14	12	3UTR		0	0
rno-miR-486	XM_006229232	Ldha	TCCTGTACTGAGCTGCCCCGAG#CTGGGGGAAATCTCAGTTCCACAGC#..((((((((((...((((.((#)).))))....))))))...)))).	1352	1377	1	-21.2	1	0.008005502	0.5	0	0	-7.83842081	16	25	6	3UTR		0	0
rno-miR-326-5p	NM_017236	Pebp1	GGGGGCAGGGCCTTTGTGAA#TCTCGGCTGAGCCCTGACCGCCCA#((((((((((((.(((.((.#)).)))..).)))))).)).))).	829	853	1	-22.8	1	6.71E-05	0.5	0.083836	-0.264026126	-5.226705059	17	24	6	3UTR		0	0
rno-miR-330-5p	NM_017236	Pebp1	TCTCTGGGCCTGTGTCTTAGGC#GCTCTAGGATGTCTTCCACTTTGTCCAGGACCAGGCCCAGT#...(((((((((.(((((.(((#.))).)))))))))))))).	754	795	1	-27.9	0	0.002634497	0.5	0.336185556	-0.156165399	-7.803670806	17	20	14	3UTR		0	0
rno-miR-331-3p	NM_017236	Pebp1	GCCCCTGGGCCTATCCTAGAA#TCTTCCACTTTGTCCAGGACCAGGCCCAGTAACATCTTTTGGGGTGGGCT#((((((((((((.((((.((.#.)).))))..))))))))................)))).	765	815	1	-26.9	1	1.38E-08	0.426	-0.003412879	0.01566442	-5.226705059	18	39	8	3UTR		0	0
rno-miR-345-5p	NM_017236	Pebp1	TGCTGACCCCTAGTCCAGTGC#CTGGGCTGCTGCTCAGCAG#((((((.(..((((((((...#))))))))..).)))))).	883	902	1	-19.9	0	2.55E-08	0.441	-0.277566975	0.040411712	-7.780157108	15	19	8	3UTR		0	0
rno-miR-129-2-3p	NM_017236	Pebp1	AAGCCCTTACCCCAAAAAGCAT#GCCCAGTAACATCTTTTGGGGTGGGCTTA#((((((..(((((((((.....#.))))))))))))))).	788	817	1	-23.2	0	2.51E-08	0.426	-0.211677778	0.046014883	-7.79489591	15	17	15	3UTR		0	0
rno-miR-24-3p	NM_017236	Pebp1	TGGCTCAGTTCAGCAGGAACAG#TCCCATCTCGGCTGAGCCC#.(((((((((.((..(((....#)))...)).))))))))).	824	843	1	-18.7	1	0.000329918	0.397	0.091307	-0.23274186	-8.210388791	14	19	9	3UTR		0	0
rno-miR-27b-5p	NM_017236	Pebp1	AGAGCTTAGCTGATTGGTGAACAG#TTATCAATCCTCCCATCTCGGCTGAGCCCTG#((.((((((((((.(((.((....#.)))))..)))))))))).)).	814	845	1	-21.9	0	0.000143273	0.412	-0.0879943	-0.148227658	-6.351953838	17	22	10	3UTR		0	0
rno-miR-31a-5p	NM_017236	Pebp1	AGGCAAGATGCTGGCATAGCTG#CAGTTGTGCTAGGTTACAGCTCTAGGATGTCTTCCA#.((.((((((((((((((((((#))))))))))))...............)))))))).	736	772	1	-20.3	0	0.000470578	0.5	0.201106218	-0.222936251	-6.825347112	20	36	12	3UTR		0	0
rno-miR-93-3p	NM_017236	Pebp1	ACTGCTGAGCTAGCACTTCCCGA#TCAATATTCCTGGGCTGCTGCTCAGCAGTG#((((((((((.((((...((((.#.)))).)))))))))))))).	874	904	1	-29.4	1	1.16E-06	0.441	-0.26355905	0.029672313	-6.995398002	18	21	14	3UTR		0	0
rno-miR-194-3p	NM_017236	Pebp1	CCAGTGGGGCTGCTGTTATCT#CAGCAGTGCTGCTGT#.((((((.(((((((......#))))))).)))))).	896	911	1	-21.7	1	3.12E-06	0.426	-0.026092257	-0.077254413	-6.340008847	13	15	7	3UTR		0	0
rno-miR-199a-3p	NM_017236	Pebp1	ACAGTAGTCTGCACATTGGTTA#GCTGCTCAGCAGTGCTGCTGTG#((((((((((((..........#.)))).)))))))).	890	912	1	-17.4	1	4.89E-06	0.412	-0.075350715	-0.052507213	-7.052043617	12	15	8	3UTR		0	0
rno-miR-208a-5p	NM_017236	Pebp1	GAGCTTTTGGCCCGGGTTATAC#ATATTCCTGGGCTGCTGCTCA#((((....((((((((.(((..#)))..))))))))...)))).	877	898	1	-22	0	9.13E-07	0.456	-0.226204738	0.04834955	-13.81489185	15	21	8	3UTR		0	0
rno-miR-409a-5p	NM_017236	Pebp1	AGGTTACCCGAGCAACTTTGCAT#CGGAGTTGCTGGGCGTGTTAAACCTC#(((((((((.((((((((((...#)))))))))).)).)))....)))).	979	1005	1	-22.3	1	0.001353555	0.559	0.0315403	0.10266896	-5.180080915	19	26	10	3UTR		0	0
rno-miR-673-5p	NM_017236	Pebp1	CTCACAGCTCCGGTCCTTGGAG#TCCCAGTGGGATAAGCAAAGGTCACCGGAGTTGCTGGGC#((((((((((((((((((....#.))))..)))))))))).)))).	954	993	1	-24.9	1	0.000241399	0.544	0.000589381	0.0408787	-3.937574446	18	23	10	3UTR		0	0
rno-miR-760-3p	NM_017236	Pebp1	CGGCTCTGGGTCTGTGGGGA#CCCGCAGCCCCGGGGACCC#.(((((((((.(((((((..#))))))).))))))).)).	630	649	1	-29.1	1	0.002515975	0.382	-0.4817079	0.659655856	-6.618099313	16	19	7	3UTR		0	0
rno-miR-770-3p	NM_017236	Pebp1	GTGGGCCTGACGTGGAG#TTCCACTTTGTCCAGGACCAGGCCCAG#.((((((((.(.((((.#.)))).)..)))))))).	767	794	1	-23	1	0.002204313	0.5	0.217377925	-0.03896628	-8.382634615	13	18	8	3UTR		0	0
rno-miR-92b-5p	NM_017236	Pebp1	AGGGACGGGACGCGGTGCAGTGTT#GGCGCTGCAGAGCCCGCAGCCCCGGGGACCCC#.(((.((((.((((((((((((((#)))))))))....)))).).))))....))).	618	650	1	-27.9	0	3.28E-05	0.397	-0.420582805	0.946288347	-9.15486848	21	32	9	3UTR		0	0
rno-miR-146b-3p	NM_017236	Pebp1	CCTAGGGACTCAGTTCTGGTG#CATCTCGGCTGAGCCCTGA#..(((((.(((((((..((((#))))..)))))))))))).	827	846	1	-21.2	0	0.000134955	0.426	0.053952714	-0.241613525	-7.503684729	16	19	12	3UTR		0	0
rno-miR-551b-3p	NM_017236	Pebp1	GGCGACCCATACTTGGTTTCAGT#GAGGCCAGGCTGTGGAGAGAGACCCTGTTAGCCC#((((((((((((((((((((...#))))))))).)))))...........))).))).	914	948	1	-21.5	1	0.009343967	0.426	0.038105424	-0.150562214	-3.937574446	20	34	9	3UTR		0	0
rno-miR-409b	NM_017236	Pebp1	AGGGGTTCACCGAGCAACATTCG#CTCGGCTGAGCCCTG#.(((((((((((((.........#))))).)))))))).	830	845	1	-21.2	1	0.000143273	0.412	0.168683857	-0.21826702	-4.761823478	13	15	8	3UTR		0	0
rno-miR-3593-5p	NM_017236	Pebp1	TGGCCTCCGCAGGGTTGAAGCT#GCTGTGTGGAGGCCAG#(((((((((((.(((.......#))).))))))))))).	906	922	1	-27	1	5.02E-06	0.368	-0.041130818	-0.100600851	-7.517426836	14	16	11	3UTR		0	1
rno-miR-3473	NM_017236	Pebp1	TCTAGGGCTGGAGAGATGGCTA#TGGGCTTATCAATCCTCCCATCTCGGCTGAGCCCTGA#..(((((((((.(((((((...#.)))))))..)).))))))).	809	846	1	-23.9	1	0.000134955	0.426	-0.0842589	-0.05624262	-8.303804029	16	21	7	3UTR		0	0
rno-miR-6315	NM_017236	Pebp1	TCTGGACAGGACAGGCCCTGAGC#GCTCTAGGATGTCTTCCACTTTGTCCAGGA#(((((((((((.(((((((((((#)))).)))..)))))))....)))))))).	754	784	1	-25.5	1	0.009138464	0.485	0.254065486	-0.152429909	-7.284377756	22	30	8	3UTR		0	0
rno-miR-1896	NM_017236	Pebp1	TGGTGGGTGAGGAGGAGG#CCATCCTTCCTTCCCACCC#.((((((.((((((((((#)).)))).)))))))))).	701	720	1	-23.3	1	0.1399432	0.397	-0.154609025	0.057586062	-6.106959767	16	19	10	3UTR		0	0
rno-miR-193b-5p	NM_017236	Pebp1	GGGGTTTTGAGGGCGAGA#GCCCCGGGGACCCCA#((((((((..((((....#))))..)))))))).	636	651	1	-23.1	1	1.48E-05	0.382	-0.185043875	0.558739388	-7.204969213	12	15	8	3UTR		0	0
rno-miR-1956-3p	NM_017236	Pebp1	TGGCTGGCACCTGGACGT#TGTCCAGGACCAGGCCC#.((((((..((((((((.#)))))))).)))).)).	775	792	1	-21.7	1	0.002154357	0.5	0.385472425	-0.072118255	-7.163349425	14	17	8	3UTR		0	0
rno-miR-450b-3p	NM_017236	Pebp1	ATTGGGGACGCTTCGCATTCA#TGTGGGGTGTCCCCC#...((((((((((((((....#)))))))))))))).	681	696	1	-25.3	0	1.98E-10	0.426	-0.002078786	-0.171287804	-6.514540194	14	15	14	3UTR		0	0
rno-miR-5132-5p	NM_017236	Pebp1	CGTGGGGCGGTGGACCCAGGCT#CCTGGGCTGCTGCTCAGCA#.((.(((((((((.((((((..#))))))))))))))).)).	882	901	1	-27.6	0	4.00E-08	0.441	0.024899422	0.011929	-7.68218703	17	19	15	3UTR		0	0
rno-miR-411-3p	NM_017326	Calm2	TATGTAACACGGTCCACTAA#TTGTGAGCGTGGACTGTGGACAG#..(((..((((((((((...#.)))))))))).))).	862	885	0.984615385	-20	0	1.01E-05	0.485	0	0	-8.401646015	13	16	10	3UTR		0	0
rno-miR-210-5p	NM_017326	Calm2	AGCCACTGCCCACAGCACACTG#AGTGTGGAGTTGTGAGCGTGGACTG#((((((.((.(((((((((((.#)))))...)))))).)))))).)).	853	878	0.991452991	-21.7	0	0.00203672	0.5	0	0	-6.723767449	19	25	6	3UTR		0	0
rno-miR-328a-5p	NM_017326	Calm2	GGGGGGCAGGAGGGGCTCA#TTCCTCCATGTTTCTTCCCT#(((((((((((((((....#))))))).))...)))))).	648	668	1	-18.1	1	0.2127313	0.632	0	0	-4.170623527	15	20	7	3UTR		0	0
rno-miR-351-5p	NM_017326	Calm2	TCCCTGAGGAGCCCTTTGAGCCTGA#TTAGATGGAGTTGGTCAAAGGGAACATCTGGGT#.(((.((....((((((((.((...#.))))))))))....)).))).	771	804	1	-21.9	0	0.001699695	0.588	0	0	-15.34966754	15	22	10	3UTR		0	0
rno-miR-21-3p	NM_017326	Calm2	CAACAGCAGTCGATGGGCTGTC#GGAACCGTCGGCATGTTGCTGTTGA#((((((((((((((((.((...#))..))))))))....)))))))).	828	853	1	-23.9	1	9.18E-05	0.5	0	0	-3.937574446	18	25	8	3UTR		0	0
rno-miR-23b-5p	NM_017326	Calm2	GGGTTCCTGGCATGCTGATTT#GAGTTGGTCAAAGGGAACATCTGGGTTATGCCTTTTTTACAGTAGCTTTAGGAACCG#.((((((((((.(((((....#.))))))))..))))))).	778	835	1	-20.5	1	0.03668289	0.559	0	0	-7.140128147	15	19	8	3UTR		0	0
rno-miR-29c-5p	NM_017326	Calm2	TGACCGATTTCTCCTGGTGTTC#GCACATCTACACTTAGATGGAGTTGGTCAA#(((((((((((..(((((((..#.))))).))..))))))))))).	759	789	1	-21.3	1	0.000156173	0.559	0	0	-8.573508368	18	23	11	3UTR		0	0
rno-miR-125b-5p	NM_017326	Calm2	TCCCTGAGACCCTAACTTGTGA#GAGTTGGTCAAAGGGAA#(((((..((((..(((((....#)))))))))..))))).	778	795	1	-17.7	0	0.1452193	0.574	0	0	-12.01815366	14	17	9	3UTR		0	0
rno-miR-138-1-3p	NM_017326	Calm2	CGGCTACTTCACAACACCAGGG#CCGTCGGCATGTTGCTGTTGAAGTGTGGAGTTGTGAGCGTGGACTGT#(((((((((((((((.(((.(.#.).))).)))))))).)))).))).	832	879	1	-21.2	1	0.001472443	0.5	0	0	-4.170623527	19	25	8	3UTR		0	0
rno-miR-296-3p	NM_017326	Calm2	GAGGGTTGGGTGGAGGCTCTCC#AGGTTCCCCCACTGTCA#((.((.((((.((((.((....#)).)))))))))).)).	601	618	1	-18.8	0	0.004693736	0.603	0	0	-10.45389624	14	17	10	3UTR		0	0
rno-miR-196b-3p	NM_017326	Calm2	TCGACAGCACGACACTGCCTTCA#CAGTAGCTTTAGGAACCGTCGGCATGTTGCTGTTGAA#(((((((((..(((.((((....#.)))))))))))))))).	817	854	1	-21.2	1	0.000236945	0.485	0	0	-8.74030495	16	18	16	3UTR		0	0
rno-miR-431	NM_017326	Calm2	TGTCTTGCAGGCCGTCATGCA#TGCATGTGGCTTCCTCTGGATAT#(((((.(.((((((.((((((#))))))))))))...).))))).	722	745	1	-18.6	0	0.000442799	0.574	0	0	-8.887617697	18	23	12	3UTR		0	0
rno-miR-483-5p	NM_017326	Calm2	AAGACGGGAGAAGAGAAGGGAG#CTCCATTCCTCCATGTTTCTTCCCTATCTTCTGTCA#..(((((((((((.((((((((#.))))......)))).)).))))))))).	643	679	1	-20.8	1	0.4405655	0.603	0	0	-5.813840637	19	29	9	3UTR		0	0
rno-miR-455-3p	NM_017326	Calm2	GCAGTCCACGGGCATATACACT#TGTGAGCGTGGACTGTG#((((((((((..((((......#))))..)))))))))).	863	880	1	-22.2	1	0.001084255	0.485	0	0	-10.10915223	14	17	10	3UTR		0	0
rno-miR-92b-5p	NM_017326	Calm2	AGGGACGGGACGCGGTGCAGTGTT#GACAGTCGACAGCGTGTACTAAGAGTTGCACTACTGCAAACGGGTGTTCTGTCCG#..(((((((((((..(((((((..#.))))))).....))))))))))).	880	935	1	-28.2	1	0.000333197	0.574	0	0	-6.549290197	18	25	11	3UTR		0	0
rno-miR-202-3p	NM_017326	Calm2	AGAGGTATAGCGCATGGGAAA#TGGGTTATGCCTTTT#(((((((((((.((.......#)).))))))))))).	799	814	1	-16.2	1	0.002147376	0.544	0	0	-8.252876396	13	15	11	3UTR		0	0
rno-miR-1224	NM_017326	Calm2	GTGAGGACTGGGGAGGTGGAG#CTCCATTCCTCCATGTTTCTTCCCTATCTTCT#..(((((..((((((((((((#.))))))....))))))..))))).	643	675	1	-22.7	0	0.5093544	0.632	0	0	-8.327025307	17	25	6	3UTR		0	0
rno-miR-764-3p	NM_017326	Calm2	GAGGAGGCCATAGTGGCAACTGT#TAGAAAACTGATCAAGTACCATGTTGCATGTGGCTTCCTCT#((((((((((((...(((((((.#.)).))))).)))))))))))).	698	739	1	-28.2	1	0.000196197	0.574	0	0	-6.818994537	19	23	12	3UTR		0	0
rno-miR-678	NM_017326	Calm2	GTCTCGGGGCAAGGACTGGAGG#CTCCATTCCTCCATGTTTCTTCCCTATCTTCTGTCATTGTCCTT#.....((((.((((((((((((#.)))))).))).))))))).	643	687	1	-19.3	0	0.3012333	0.647	0	0	-14.90810611	16	20	7	3UTR		0	0
rno-miR-344b-3p	NM_017326	Calm2	GGTATAACCAAAGCCCGACTGT#GGGAACATCTGGGTTATGCCT#(((((((((....(((......#)))........))))))))).	790	811	1	-17.5	1	0.00229579	0.544	0	0	-12.64078931	12	21	9	3UTR		0	0
rno-miR-3569	NM_017326	Calm2	GGAGGACAGCAGACTCAGGTC#CCTATCTTCTGTCATTGTCCTTCA#(((((((((((((...(((..#)))....)))))...)))))))).	665	689	1	-19.3	1	0.2775815	0.618	0	0	-5.762913004	16	24	8	3UTR		0	0
rno-miR-3573-5p	NM_017326	Calm2	TGAGGGGCAGTGATAGAAAGGA#TTCTGTCATTGTCCTTCAA#((((((((((((((((((....#)))))))))))))))))).	671	690	1	-27.4	1	0.2698824	0.632	0	0	-3.937574446	18	19	18	3UTR		0	0
rno-miR-3584-5p	NM_017326	Calm2	GGGAGGAGTCCAGGAGGC#GGACTCCATTCCT#(((((((((((.......#))))))).)))).	640	653	1	-18.9	1	0.007024011	0.603	0	0	-10.39884693	11	13	7	3UTR		0	1
rno-miR-3594-5p	NM_017326	Calm2	CCCAGGGCAGAGCAGTGTGAA#ACGGGTGTTCTGTCCGGT#.((.((((((((((.(((...#)))..)))))))))))).	919	937	1	-19.1	0	0.000117854	0.559	0	0	-7.560796673	15	18	12	3UTR		0	0
rno-miR-1843a-3p	NM_017326	Calm2	TCTGATCGTTCACCTCCATACA#GTGTGGAGTTGTGAGCGTGGAC#(((...(((((((((((((((.#))))))))..))))))).))).	854	876	1	-23	0	0.005224071	0.471	0	0	-12.98959266	18	22	8	3UTR		0	0
rno-miR-509-3p	NM_017326	Calm2	TGATTGACATGTCTGCAGTGGA#CCACTGTCAGAACATGCAT#....((.((((((((((((((.#)))))).)))).)))))).	609	628	1	-20.7	0	0.005673066	0.588	0	0	-11.090249	16	19	6	3UTR		0	0
rno-miR-6315	NM_017326	Calm2	TCTGGACAGGACAGGCCCTGAGC#GTTGCACTACTGCAAACGGGTGTTCTGTCCGGT#.(((((((((((..((((.....#.))))))))))))))).	904	937	1	-24.4	1	0.000117854	0.559	0	0	-5.939295368	15	17	15	3UTR		0	0
rno-miR-6334	NM_017326	Calm2	CCAGGCTCTCCCAGCTGCCGGC#GTCGGCATGTTGCTGTTGAAGTGTGGAGTTGTGAGCGTGGA#(((.((((((((((((((((((#)))))))....)))).........))).....)))).))).	834	875	1	-26.8	0	0.01128976	0.471	0	0	-6.969596721	21	41	7	3UTR		0	0
rno-miR-3064-3p	NM_017326	Calm2	TTTGCCACACTGCAACACCTTACA#TGTTGCATGTGGCT#...((((((.(((((((.......#))))))))))))).	719	733	1	-20.3	0	0.000726807	0.603	0	0	-7.757046662	13	14	13	3UTR		0	0
rno-miR-30c-1-3p	NM_019183	Actc1	CTGGGAGAGGGTTGTTTACTCC#GAGGCCCTCTCCCAT#.((((((((((((.........#.)))))))))))).	1374	1389	1	-23.5	1	0.0045235	0.544	0.1568209	0.496111763	-5.618663395	12	14	12	3UTR		0	0
rno-miR-143-5p	NM_019183	Actc1	GGTGCAGTGCTGCATCTCTGG#TCAGGACGACAGTATTGTGCTT#(((((((((((((.((.((((#)))))).).)))))))))))).	1342	1364	1	-19.6	1	0.005835932	0.441	0.255864457	0.36535781	-4.794414364	19	22	12	3UTR		0	0
rno-miR-210-3p	NM_019183	Actc1	CTGTGCGTGTGACAGCGGCTGA#TCAGTCATTGTACAGTTTGTTTACACACGTGCAGT#(((((((((((((((.((((((#)))))).))))............))))))))))).	1395	1430	1	-25.3	1	0.000593219	0.647	0.95796949	0.414984549	-4.170623527	21	35	11	3UTR		0	0
rno-miR-223-5p	NM_019183	Actc1	CGTGTATTTGACAAGCTGAGTTG#CAGTTTGTTTACACACGT#(((((....(((((((((.....#)))))))))...))))).	1407	1425	1	-16.8	0	0.01918004	0.647	0.375758436	0.445635614	-10.75224433	14	18	9	3UTR		0	0
rno-miR-20b-3p	NM_019183	Actc1	ACTGCAGTGTGAGCACTTCTGG#CAGTTTGTTTACACACGTGCAGTT#(((((((((((((((...(((.#)))..)))))))))...)))))).	1407	1431	1	-20.2	1	0.000531651	0.662	0.940129578	0.433594133	-4.170623527	18	24	9	3UTR		0	0
rno-miR-301b-3p	NM_019183	Actc1	CAGTGCAATGGTATTGTCAAAGC#GACGACAGTATTGTGCTT#.(((((((((.(.(((((.....#))))).).))))))))).	1346	1364	1	-15.7	1	0.005835932	0.441	0.3417017	0.308536198	-7.907229925	15	18	9	3UTR		0	0
rno-miR-672-5p	NM_019183	Actc1	TGAGGTTGGTGTACTGTGTGTGA#TTACACACGTGCAGTTTGTTTGTGCTTCAA#((((((...(((((.((((((((#)))))))))))))..........)))))).	1415	1445	1	-19.3	0	0.005952635	0.691	1.123794	0.480665667	-9.586735129	19	30	13	3UTR		0	0
rno-miR-3569	NM_019183	Actc1	GGAGGACAGCAGACTCAGGTC#ACGTGCAGTTTGTTTGTGCTTCA#((((.((((((((((((.((.#)).)).)))))))).)).)))).	1421	1444	1	-19.7	0	0.003651883	0.706	0.906419807	0.630637697	-8.056611621	18	23	8	3UTR		0	0
rno-miR-3588	NM_019183	Actc1	TCACAAGTTAGGGTCTCAGGGA#TCCTCTGAGGCCCTCTCC#......(..(((((((((((((#))).))))))))))..).	1368	1386	1	-22.2	0	0.002731817	0.515	0.452907073	0.491513918	-18.93658299	14	18	10	3UTR		0	0
rno-miR-3593-5p	NM_019183	Actc1	TGGCCTCCGCAGGGTTGAAGCT#GCTTGGAATCCTCTGAGGCCC#.((((((.(.((((((.((((.#))))..))))))).)))))).	1360	1381	1	-23.5	1	0.000908513	0.485	0.149523287	0.371695637	-7.349466235	17	21	7	3UTR		0	0
rno-miR-330-3p	NM_019212	Acta1	GCAAAGCACAGGGCCTGCAGAGA#CTGCAGCCGGCGCCTGTTTTTGACG#((((((.(((((((((((((...#)))))...))).)))))))))).).	1303	1328	1	-22.2	0	0.00121102	0.471	2.189221747	2.155540385	-5.481260981	19	25	10	3UTR		0	0
rno-miR-140-3p	NM_019212	Acta1	TACCACAGGGTAGAACCACGG#GTTTTACCTCATTTTGTTATTTTTCAAACAAAGCCCTGTGGA#..(((((((((..........#.))))))))).	1345	1387	1	-18.4	1	0.002409857	0.662	1.920412889	1.71315563	-11.4182732	9	11	9	3UTR		0	0
rno-miR-351-3p	NM_019212	Acta1	GGTCAAGAGGCGCCTGGGAAC#CCGGCGCCTGTTTTTGACG#.(((((((((((((.((....#)))))))))...)))))).	1309	1328	1	-22.6	1	0.00121102	0.471	2.237795931	2.230084229	-4.528774398	15	19	9	3UTR		0	0
rno-miR-17-1-3p	NM_019212	Acta1	ACTGCAGTGAAGGCACTTGTGG#GCCGCCACTGCAGC#.((((((((..(((........#)))..)))))))).	1296	1310	1	-20.8	1	0.000601633	0.368	1.9325536	2.188314017	-8.829104422	11	14	8	3UTR		0	0
rno-miR-21-3p	NM_019212	Acta1	CAACAGCAGTCGATGGGCTGTC#GCAGCCGGCGCCTGTTTTTGA#(((.(((((.((.(.((((((.#)))))).))).))))).))).	1305	1326	1	-20.4	0	0.002864173	0.441	2.277423967	2.203736805	-10.23668336	17	21	6	3UTR		0	0
rno-miR-31a-5p	NM_019212	Acta1	AGGCAAGATGCTGGCATAGCTG#AGCATTAAAGCCAGCCATTCTGTTTTGCTC#.((((((((((((((.......#.))))))......)))))))).	1405	1435	1	-18.8	1	0.01636938	0.765	0.579732689	1.123985252	-4.026373918	14	22	8	3UTR		0	0
rno-miR-210-3p	NM_019212	Acta1	CTGTGCGTGTGACAGCGGCTGA#CAGCCGGCGCCTGTTTTTGACGTGTACAT#.((((((((((((((((((((.#))))))....)))))....))))))))).	1306	1335	1	-21.6	1	0.03238024	0.515	2.227238846	2.013521854	-3.793324837	20	29	9	3UTR		0	0
rno-miR-298-5p	NM_019212	Acta1	GGCAGAGGAGGGCTGTTCTTCCC#GGACGACAATCGACCATCGTGCTATGGTTGCAGGGTGGCCCCATCCTCCGCCG#(((.(((((((((((((((....#.))))))))))..))))).))).	1233	1286	1	-25.4	0	0.000484273	0.294	2.564208641	2.140117704	-6.969596721	18	23	10	3UTR		0	0
rno-miR-370-3p	NM_019212	Acta1	GCCTGCTGGGGTGGAACCTGGT#GCCGCCACTGCAGCCGGCG#(((.((((.(((((....((((#))))))))).)))).))).	1296	1315	1	-25.1	0	6.22E-05	0.397	1.7719006	2.189599267	-8.99448502	16	19	9	3UTR		0	0
rno-miR-540-3p	NM_019212	Acta1	AGGTCAGAGGTCGATCCTGGGC#CTCAGGACGACAATCGACCA#.((((.((.((((.(((((((.#)))))))))))..)))))).	1229	1249	1	-23.7	0	0.00188824	0.412	2.161141557	2.23393995	-7.607513174	17	20	11	3UTR		0	0
rno-miR-871-5p	NM_019212	Acta1	TATTCAGATTGGTGCCGGTCACAT#GTGGCTCCATCGCCGCCACTGCAGCCGGCGCCTGTTTTTGAC#...(((((..(((((((((..((.#.))..)))))))))....))))).	1285	1327	1	-22.4	0	0.002968014	0.456	2.148900056	2.361178336	-8.81343632	16	24	9	3UTR		0	0
rno-miR-92b-5p	NM_019212	Acta1	AGGGACGGGACGCGGTGCAGTGTT#CACTGCAGCCGGCGCCTGTTTTTG#(((((((((.((((((((((((..#))))))).))).))))))))))).	1301	1325	1	-28.3	1	0.003799936	0.456	2.028945979	2.174176361	-5.180080915	21	24	11	3UTR		0	0
rno-miR-293-3p	NM_019212	Acta1	AGTGCCGCAAAGTTTGCAGTGT#CACTGCAGCCGGCGCC#.((((((....(.((((((((.#))))))))))))))).	1301	1317	1	-20.2	1	0.001119903	0.382	1.9325536	2.188314017	-12.51976098	15	16	15	3UTR		0	0
rno-miR-666-5p	NM_019212	Acta1	AGCGGGCACGGCTGTGAGAG#CTCCGCCGTGGCTCCATCGCCGCCACTGCAGCCGGCGCCTGTTT#(((((((.(((((((.....#.)))))))..))))))).	1278	1322	1	-23.8	1	0.003201453	0.441	2.175829571	2.225586526	-6.484258456	14	18	7	3UTR		0	0
rno-miR-344b-5p	NM_019212	Acta1	AGTCAGGCTGCTGGTTATATTC#AGCCGGCGCCTGT#...(((((.(((((((......#)))))))))))).	1307	1320	1	-19.6	0	0.001683204	0.412	1.904094386	2.19345483	-7.570929852	12	13	12	3UTR		0	0
rno-miR-3562	NM_019212	Acta1	TTGGGGCAGTGGCTGGATGGGA#CCCATCCTCCGCCGTGGCTCCAT#.((((((..((((.(((((((.#)))))))...))))..)))))).	1272	1295	1	-29.7	1	8.90E-05	0.324	2.234581429	2.253861376	-8.020189342	17	23	7	3UTR		0	0
rno-miR-3575	NM_019212	Acta1	ACTGCTGGGTAAGACGAG#CTCGTTTTACCTC#......((((((((((((#)))))))))))).	1342	1355	1	-16.7	0	0.1017064	0.662	2.204593833	1.720629936	-15.5665584	12	13	12	3UTR		0	0
rno-miR-1306-3p	NM_019212	Acta1	GACGTTGGCTCTGGTGGTGATG#CATCGCCGCCACTGCAGCCGGCGC#..((((((((((((((((((((#)))))))))))..).)))))))).	1292	1316	1	-30	1	0.000323037	0.382	2.062473661	2.291132856	-4.957000719	20	24	11	3UTR		0	0
rno-miR-6332	NM_019212	Acta1	CGCAGGGACTGCAAGGAGCCGCA#GTGGCCCCATCCTCCGCCGTGGCTCCATCGCCGCCACTGCAGCCGGCGC#.((((((.(.((..((((((((.#.))))))))...)).))).)))).	1267	1316	1	-27.6	1	0.000323037	0.382	2.3502525	2.252576149	-9.495436765	17	24	8	3UTR		0	0
rno-miR-3064-3p	NM_019212	Acta1	TTTGCCACACTGCAACACCTTACA#GTTGCAGGGTGGCC#...(((((.(((((((........#))))))).))))).	1259	1273	1	-21.7	0	1.88E-08	0.338	1.705800714	2.215947024	-7.570929852	12	14	7	3UTR		0	0
rno-miR-676	NM_019212	Acta1	CCGTCCTGAGCTTGTCGAGCTA#GCTCTCTCTCCTCAGGACGA#.(((((((((......((((..#))))......))))))))).	1219	1239	1	-22.8	1	0.020008	0.397	2.371675656	2.19923853	-13.07937179	13	20	9	3UTR		0	1
rno-miR-802-3p	NM_019357	Ezr	ACGGAGAGTCTTTGTCACTCAGT#GCTGGCAGAGTCTCCTGCGGTCCCTCAGAGTGTACGGTACAGGACTCTCCGA#.(((((((((((((((((((...#.))))).)))....))))))))))).	2712	2764	0.974358974	-26.9	1	0.000213119	0.485	0.086363046	0.283709531	-3.793324837	19	26	11	3UTR		0	1
rno-miR-365-5p	NM_019357	Ezr	GAGGGACTTTCAGGGGC#CTCCTGCGGTCCCTCA#((((((((..((((((.#)))))).)))))))).	2723	2739	0.980769231	-23.9	1	0.005788288	0.412	-0.406606	0.190681517	-6.236470573	14	16	8	3UTR		0	0
rno-miR-328a-3p	NM_019357	Ezr	CTGGCCCTCTCTGCCCTTCCGT#CGGAGCAGGGATTCGGAGGGCTGGC#((((((((((...((((((((.#))))..))))....)))))))))).	2479	2504	1	-27.8	1	7.23E-05	0.397	0.1887729	0.493344939	-11.39828284	18	25	10	3UTR		0	0
rno-miR-336-3p	NM_019357	Ezr	ACTGGATTCCATGAAGGGATGTGA#TCACTTCCCGTTCGGAGCAGGGATTCGGA#.(((((((((.((((((((.((((#)))).)))).)))).....))))))))).	2467	2496	1	-22.8	1	0.001230108	0.412	-0.525342778	0.594354435	-6.618099313	21	29	9	3UTR		0	0
rno-let-7e-5p	NM_019357	Ezr	TGAGGTAGGAGGTTGTATAGTT#ACAGTCTCCTTCCTCC#.((((.((((((((((......#)))))))))).)))).	2691	2707	1	-18.5	0	0.109509	0.382	0.36433407	0.12198379	-5.694283599	14	16	10	3UTR		0	0
rno-miR-10a-5p	NM_019357	Ezr	TACCCTGTAGATCCGAATTTGTG#GTTCGGAGCAGGGA#..((((((...(((((((.....#))))))))))))).	2476	2490	1	-18.5	1	6.20E-07	0.426	-0.079474386	0.863973348	-10.08067132	13	14	13	3UTR		0	0
rno-miR-23a-5p	NM_019357	Ezr	GGGGTTCCTGGGGATGGGATTT#CCCAAGACCCAGTGGAATCCTC#((((((((((((..((((....#))))...))))..)))))))).	2381	2403	1	-23.5	1	0.004490155	0.471	1.813198279	2.086064058	-6.083544976	16	22	8	3UTR		0	0
rno-miR-28-5p	NM_019357	Ezr	AAGGAGCTCACAGTCTATTGAG#TAATAGCACTGTGGCTCA#...((((.((((((((((((..#)))))).)))))))))).	2537	2555	1	-20.7	0	0.002155043	0.559	0.377251615	0.088112135	-8.828175123	16	18	10	3UTR		0	0
rno-miR-30d-5p	NM_019357	Ezr	TGTAAACATCCCCGACTGGAAG#TTCCAGTCCCTTAAAGAGCAGGTACCGGGCGATGTTCTGCC#.((((((((((((((((((((.#))))))))..................))).)))))).))).	2341	2382	1	-22.3	1	7.80E-06	0.412	2.023714845	1.988226216	-3.793324837	20	41	8	3UTR		0	0
rno-miR-30a-5p	NM_019357	Ezr	TGTAAACATCCTCGACTGGAAG#TTCCAGTCCCTTAAAGAGCAGGTACCGGGCGATGTTCTGCC#.((((((((((((((((((((.#))))))))..................))).)))))).))).	2341	2382	1	-19.3	1	7.80E-06	0.412	2.023714845	1.988226216	-3.793324837	20	41	8	3UTR		0	0
rno-miR-135a-3p	NM_019357	Ezr	TGTAGGGATGGAAGCCATGAAA#GTGGAATCCTCCCTGG#..((((((.(((..((((....#))))..))))))))).	2392	2408	1	-18.6	1	3.12E-05	0.485	2.54825	2.08548986	-8.159360908	13	16	9	3UTR		0	0
rno-miR-145-5p	NM_019357	Ezr	GTCCAGTTTTCCCAGGAATCCCT#AGGGATTCGGAGGGCTGGC#..((((((((((...((((((((#)))))))))))))))))).	2485	2504	1	-25.5	1	7.23E-05	0.397	0.1887729	0.493344939	-7.83842081	18	19	18	3UTR		0	0
rno-miR-181b-1-3p	NM_019357	Ezr	CTCACTGAACAATGAATGCAA#GCATTCATTGTTGGACTGAT#.(((.(.((((((((((((..#)))))))))))).)..))).	2791	2811	1	-18.6	0	0.02533807	0.632	-0.244402375	-0.168072706	-9.456048547	16	20	12	3UTR		0	0
rno-miR-193a-5p	NM_019357	Ezr	TGGGTCTTTGCGGGCAAGATGA#GTTCTGCCCCAAGACCCAG#((((((.(((.(((((.(((..#))).)))))))))))))).	2374	2393	1	-23.4	0	0.000302031	0.441	1.924853167	2.144085573	-8.306035456	17	19	14	3UTR		0	0
rno-miR-196a-3p	NM_019357	Ezr	TCGGCAACAAGAAACTGCCTGA#CAGGCCAGATTTTTATGACAGTTGCCGAA#(((((((((((((.(((((((.#))))).)).)))))......)))))))).	2438	2467	1	-22.9	1	0.02972227	0.5	1.321557679	1.037993165	-4.794414364	20	29	8	3UTR		0	1
rno-miR-216a-3p	NM_019357	Ezr	CACAGTGGTCTCTGGGATTATG#TCCTCCAGACCGCTGG#..(((((((((..((((.....#))))..))))))))).	2701	2717	1	-20.7	1	8.37E-05	0.368	-0.147930011	0.214534814	-9.592934642	13	16	9	3UTR		0	0
rno-miR-216a-3p	NM_019357	Ezr	CACAGTGGTCTCTGGGATTATG#CAGTGTCACTGGGGATAATAATAGCACTGTGG#((((((((((((((((((..((#))..))).))))))))........))))))).	2519	2551	1	-20	1	0.02038485	0.5	0.066926852	-0.002053486	-3.937574446	20	32	8	3UTR		0	0
rno-miR-363-5p	NM_019357	Ezr	CGGGTGGATCACGATGCAATTT#TTGCCGTGTTCCAGTCCCT#.(((((((.((((..((((...#)))))))).))))..))).	2333	2352	1	-18	1	0.06130345	0.471	1.550922423	1.990818416	-6.442003973	15	19	8	3UTR		0	0
rno-miR-423-5p	NM_019357	Ezr	TGAGGGGCAGAGAGCGAGACTTTT#AGGTGTCACTCTTGGCTCTTTAG#((((((((.(((((.((.((((..#)))).)).))))).)))))))).	2286	2309	1	-22.9	1	0.000131253	0.485	1.891465	1.879099431	-5.729413665	19	23	8	3UTR		0	0
rno-miR-672-5p	NM_019357	Ezr	TGAGGTTGGTGTACTGTGTGTGA#CACACAGTCTCCTTCCTCC#.((((..((.(.((((((((...#))))))))).))..)))).	2688	2707	1	-22.7	0	0.109509	0.382	0.289911288	0.086203756	-11.82727991	15	19	9	3UTR		0	0
rno-miR-770-5p	NM_019357	Ezr	AGCACCACGTGTCTGGGCCACG#TGTGGCTCACACACGGGTGCC#.(((((.(((((.(((((((((#))))))))).)))))))))).	2546	2567	1	-32	0	0.000624646	0.559	-0.109764122	0.086203923	-6.626141985	19	21	10	3UTR		0	0
rno-miR-92b-5p	NM_019357	Ezr	AGGGACGGGACGCGGTGCAGTGTT#GCCGTGTTCCAGTCCCTT#((((((((((((((((........#)))))))))).)))))).	2335	2353	1	-28	1	0.0554107	0.471	1.875698695	1.992114754	-3.937574446	16	18	10	3UTR		0	0
rno-miR-667-3p	NM_019357	Ezr	TGACACCTGCCACCCAGCCCAA#GGGCACCTCACAGCAGGCAGGTGTCAC#(((((((((((.....((((..#))))...........))))))))))).	2268	2295	1	-26.8	1	0.000727778	0.471	2.263148	1.815043816	-10.39884693	15	27	11	3UTR		0	0
rno-miR-711	NM_019357	Ezr	GGGACCCTGGGAGAGATGTAAG#TCTCCTGCGGTCCCT#((((((.(((((((........#))))))).)))))).	2722	2737	1	-22.7	0	0.001798113	0.397	0.3785095	0.182571382	-6.449759622	13	15	7	3UTR		0	0
rno-miR-3542	NM_019357	Ezr	AAGGCTCTTCTTTCCTTGCAG#GCAGGGATTCGGAGGGCTG#..((((((((..(((((((..#)))))))...)))))))).	2483	2502	1	-22.5	1	0.007287133	0.397	0.051378	0.481418276	-11.1285785	15	19	8	3UTR		0	0
rno-miR-3557-5p	NM_019357	Ezr	GCCTTCTGACTCCAAGTCCAGT#GGAGCAGGGATTCGGAGGGCT#(((((((((.(((...(((...#)))....))).))))))))).	2480	2501	1	-24.4	1	0.00578133	0.397	-0.287869444	0.489988422	-7.005419473	15	21	9	3UTR		0	0
rno-miR-3558-3p	NM_019357	Ezr	ACTGTGGAGGGTTTCTATGT#CAGTGGAATCCTCCCTGGTT#((((.((((((((((..((.#))..)))))))))).)))).	2390	2410	1	-18.7	0	2.55E-05	0.5	1.85785869	2.109794333	-8.289660701	16	20	10	3UTR		0	0
rno-miR-3580-3p	NM_019357	Ezr	TGACTAGGGTAGTATGAGTAGA#TGCCATACTTTCTCTAGTTT#.((((((((.((((((.(((..#)))))))))..)))))))).	2563	2583	1	-18.4	1	0.09650063	0.588	0.523674487	0.027524931	-5.035831306	17	20	9	3UTR		0	0
rno-miR-133c	NM_019357	Ezr	CAGCTGGTTGAAGGGGACCAA#TTGAGTCTTAAAGGACGCCCCCACACAGTCTCCTTCCTCCAGACCGCTGG#(((((((..(((((((((...#.)))))))))..)))....)))).	2667	2717	1	-23.8	1	8.37E-05	0.368	0.416069033	0.120075574	-7.307599034	16	24	9	3UTR		0	0
rno-miR-1249	NM_019357	Ezr	ACGCCCTTCCCCCCCTTCTTCA#GGAGCAGGGATTCGGAGGGCT#..(((((((...((((.((((.#)))).))))....))))))).	2480	2501	1	-23.6	1	0.00578133	0.397	0.078639	0.479510026	-12.37108497	15	21	7	3UTR		0	0
rno-miR-3075	NM_019357	Ezr	TGTCTGGGAGCAGCCAAGGACAAG#TGTTCTGCCCCAAGACCCAGTGGAATCCTCCCTGGTTGCTTCCAA#....((((((((((((.(((....#.))).)))))))))))).	2373	2418	1	-25.4	0	0.000369544	0.471	2.08768	2.081946648	-9.546562469	15	18	12	3UTR		0	0
rno-miR-6326	NM_019357	Ezr	CTGGTCTGTAAAGGGACACAGCA#TGCTTCCAATAGTATCACATAGTGCCAAACAGGCCAGA#(((((((((....((.(((....#.)))))..))))))))).	2409	2447	1	-20.5	1	0.001616685	0.574	2.203986222	1.695259484	-12.87383839	14	18	9	3UTR		0	0
rno-miR-6328	NM_019357	Ezr	AGGCCTGCTCTGAGCCCCCGC#GCGGAGGGCACCTCACAGCAGGCA#..(((((((.(((((((((((#)))).))))...))).))))))).	2263	2287	1	-31.2	1	3.48E-06	0.397	1.774604867	2.008638296	-6.199507188	18	24	7	3UTR		0	0
rno-miR-193b-5p	NM_019357	Ezr	GGGGTTTTGAGGGCGAGA#TCTGCCCCAAGACCCA#.((((((((.((((.(((#))))))))))))))).	2376	2392	1	-22.8	1	0.000365064	0.441	2.2947055	2.11295946	-5.771280866	15	16	15	3UTR		0	0
rno-miR-92a-2-5p	NM_021594	Slc9a3r1	AGGTGGGGATTAGTGCCATTAC#GCACCCACCCCACTTC#((((((((....((((......#))))...)))))))).	1246	1262	0.961538462	-18.2	1	0.171934	0.574	-0.114174475	0.20423943	-12.40804836	12	16	8	3UTR		0	0
rno-miR-23a-3p	NM_021594	Slc9a3r1	ATCACATTGCCAGGGATTTCC#CCCTCGGCAATGTGT#..(((((((((((((......#)))).))))))))).	1441	1456	1	-21.9	1	0.02737578	0.485	-0.095364149	-0.057913824	-5.1900498	13	15	9	3UTR		0	0
rno-miR-23b-3p	NM_021594	Slc9a3r1	ATCACATTGCCAGGGATTACC#CCCTCGGCAATGTGT#..(((((((((((((......#)))).))))))))).	1441	1456	1	-21.9	1	0.02737578	0.485	-0.095364149	-0.057913824	-5.1900498	13	15	9	3UTR		0	0
rno-miR-125a-3p	NM_021594	Slc9a3r1	ACAGGTGAGGTTCTTGGGAGCC#GGCTGCCCACCCGACCTAGCTCCCCTTTTCTTCTCCCAGGTGCCCACCA#...((((.(((.((((((((..#.)))))))).))))))).	1175	1224	1	-26	0	0.01405584	0.471	-0.144101392	0.166532423	-12.17497843	15	18	8	3UTR		0	0
rno-miR-134-5p	NM_021594	Slc9a3r1	TGTGACTGGTTGACCAGAGGGG#CCCCTCGGCAATGTGTGATAA#(((.((..((((.((.((((((#))))))))))))..)).))).	1440	1461	1	-20.6	0	0.01921741	0.485	0.121243877	0.009525129	-12.34909788	17	21	12	3UTR		0	0
rno-miR-141-5p	NM_021594	Slc9a3r1	TCCATCTTCCAGTGCAGTGTTG#TTGTGCTGGAGGGTGGGG#(((((((((((((((((.....#))))))))))))))))).	1159	1177	1	-26.1	1	2.81E-12	0.368	-0.372596488	0.580711052	-3.937574446	17	18	17	3UTR		0	0
rno-miR-154-5p	NM_021594	Slc9a3r1	TAGGTTATCCGTGTTGCCTTCG#GGCAATGTGTGATAACCA#..((((((((((((((((....#))))))))).))))))).	1446	1464	1	-20.2	1	0.03315325	0.507	0.047074051	-0.079460724	-4.957000719	16	18	9	3UTR		0	0
rno-miR-296-5p	NM_021594	Slc9a3r1	AGGGCCCCCCCTCAATCCTGT#GAGGGTGGGGCTG#..(((((((((((........#))))).)))))).	1167	1180	1	-23.9	1	1.17E-12	0.382	-0.445358112	0.391577378	-6.782339277	11	13	6	3UTR		0	0
rno-miR-296-3p	NM_021594	Slc9a3r1	GAGGGTTGGGTGGAGGCTCTCC#GGTGGGGCTGCCCACCCGACCTA#..(((((((((((.((((((((#)).))))))..))))))))))).	1170	1193	1	-31.2	1	0.01136872	0.368	-0.271967722	0.159350134	-5.813840637	19	23	11	3UTR		0	0
rno-miR-320-3p	NM_021594	Slc9a3r1	AAAAGCTGGGTTGAGAGGGCGA#TGCCCACCCGACCTAGCTC#...((((((((((.(.(((((.#))))).).)))))))))).	1178	1197	1	-25.5	0	0.05480305	0.382	-0.423013394	0.118650346	-7.604429192	16	19	10	3UTR		0	0
rno-miR-379-5p	NM_021594	Slc9a3r1	TGGTAGACTATGGAACGTAGG#CCAAGTCCAAGGTTTACCAA#(((((((((.((((.......#.)))).))))))))).	1461	1481	1	-17.5	1	0.000340672	0.52	-0.182007778	-0.125461554	-6.148579555	13	16	9	3UTR		0	0
rno-miR-615	NM_021594	Slc9a3r1	GGGGGTCCCCGGTGCTCGGATC#GTCCGCCAAGGACACCACTGGGACCCTCA#(((((((((.(((((((((((.#)))))....)).))))...))))))))).	1377	1406	1	-31	1	0.000833096	0.426	0.25691	-0.062103762	-5.180080915	20	29	9	3UTR		0	0
rno-miR-465-5p	NM_021594	Slc9a3r1	TATTTAGAACGGTGCTGGTGTG#GCATCAGCACCC#..........(((((((((((.#))))))))))).	1240	1252	1	-19.9	0	0.05788387	0.5	0.785786073	0.050418769	-21.722776	11	12	11	3UTR		0	0
rno-miR-3584-5p	NM_021594	Slc9a3r1	GGGAGGAGTCCAGGAGGC#CCCCTAAGGGCTTCTTCCT#((((((((((((((.((.#)))))..))))))))))).	1338	1357	1	-22.8	1	0.001460646	0.441	-0.036367269	0.103089108	-4.673024006	16	19	11	3UTR		0	0
rno-miR-702-5p	NM_021594	Slc9a3r1	GTGAGTGGGGTGGTTGGCATG#CAGCACCCACCCCACTTC#..(((((((((((...((.((#))))..))))))))))).	1244	1262	1	-22.8	1	0.171934	0.574	-0.058675218	0.13361373	-6.782339277	15	18	11	3UTR		0	0
rno-miR-702-3p	NM_021594	Slc9a3r1	TGCCCACCCTTTACCCCACTCCA#GTGCTGGAGGGTGGGG#..(((((((((((...(((....#))).))))))))))).	1161	1177	1	-22.2	1	2.81E-12	0.368	-0.337261118	0.412525791	-6.782339277	14	16	11	3UTR		0	0
rno-miR-3588	NM_021594	Slc9a3r1	TCACAAGTTAGGGTCTCAGGGA#TCCCTTCACCAGTCCGCCAAGGACACCACTGGGACCCTCACTA#.....(((.((((((((((((.#.)).)))))))))).))).	1366	1409	1	-23.8	0	0.001426269	0.456	-0.16481938	-0.015418735	-14.7219893	15	19	10	3UTR		0	0
rno-miR-378b	NM_021594	Slc9a3r1	AGTGGACTTGGAGTCAGAAGG#CCTCGGCAATGTGTGATAACCAAGTCCAA#..(((((((((.((((.(...#.).))))..))))))))).	1442	1471	1	-19	1	0.002185485	0.517	0.355333178	-0.14467372	-8.303804029	14	19	9	3UTR		0	0
rno-miR-326-5p	NM_022298	Tuba1a	GGGGGCAGGGCCTTTGTGAA#TCACAAGGTGCTGCTTTCA#((((((((.(((.((((((.#))))))))).)))))))).	1430	1449	0.980769231	-25.3	1	0.004127281	0.618	2.0245025	2.209676766	-6.283094717	17	19	9	3UTR		0	0
rno-miR-329-5p	NM_022298	Tuba1a	AGAGGTTTTCTGGGTCTCTGTTTC#GATTTGTCAGAGACCCGAGCCGTCC#.(((((((...(((((((((....#.)))))))))))))).)).	1552	1577	1	-22.2	1	0.000584571	0.603	1.26594	1.360887829	-8.916995439	16	19	14	3UTR		0	0
rno-miR-350	NM_022298	Tuba1a	TTCACAAAGCCCATACACTTTCAC#GAAAGTTGTGGGCTGATCAGTTAATTTGTATGTGGC#.(((((.((((((((.((((((..#))))))))))))))................))))).	1476	1512	1	-20.4	0	0.01953889	0.632	2.315980938	2.016788108	-5.570060453	19	36	14	3UTR		0	0
rno-let-7a-2-3p	NM_022298	Tuba1a	CTGTACAGCCTCCTAGCTTTCC#GAAAGTTGTGGGCTGATCAGT#(((..((((((..((((((((.#)))))))).))))))..))).	1476	1497	1	-20.1	0	0.01704764	0.618	1.8530465	2.085370883	-15.72456782	17	21	8	3UTR		0	0
rno-miR-30e-5p	NM_022298	Tuba1a	TGTAAACATCCTTGACTGGAAG#CTTTCACAGGGATGTTTATT#.(((((((((((((..((((((#))))))))))))))))))).	1443	1463	1	-20.9	1	0.01470824	0.574	2.047584462	2.142808454	-4.761823478	19	20	19	3UTR		0	0
rno-miR-185-5p	NM_022298	Tuba1a	TGGAGAGAAAGGCAGTTCCTGA#AGGTGCTGCTTTCACAGGGATGTTTATTCTGGTCCAA#((((.(((((((((.((((((.#.))))))))))).))))..)))).	1435	1472	1	-18.3	0	0.000817666	0.574	2.0159293	2.235395156	-8.792061181	19	24	11	3UTR		0	0
rno-miR-210-5p	NM_022298	Tuba1a	AGCCACTGCCCACAGCACACTG#TAGAAAGTTGTGGGCTGATCAGTTAATTTGTATGTGGCA#.(((((.(((((((((...(((#)))...)))))))))..................))))).	1474	1513	1	-22.3	0	0.01468106	0.632	1.916866722	2.007357933	-5.337011372	17	39	9	3UTR		0	0
rno-miR-541-5p	NM_022298	Tuba1a	AAGGGATTCTGATGTTGGTCACACT#GTGTGCTTTCATACAGTTACTGACTTTAAGTGTGAATGATTTGTCAGAGACCCG#..(((.(((((((((((.(((((((#.))))))).))))..))))))).))).	1515	1569	1	-22.6	0	0.001280829	0.574	1.741599692	1.611162992	-6.857959481	21	27	7	3UTR		0	0
rno-miR-497-5p	NM_022298	Tuba1a	CAGCAGCACACTGTGGTTTGTA#TAAATGTCACAAGGTGCTGCTT#.((((((((..(((((......#.)))))..)))))))).	1424	1446	1	-20.5	1	0.001919189	0.603	1.76731825	2.133378566	-7.860605781	13	17	8	3UTR		0	0
rno-miR-466c-3p	NM_022298	Tuba1a	TATACATGCACACATACACAC#GTGGGCTGATCAGTTAATTTGTATGTGGCAATGTGTGC#(((((((((.((((((((...#.))))))))))).)))))).	1483	1521	1	-19.2	1	0.00081315	0.618	2.53716	2.03715166	-5.180080915	17	20	11	3UTR		0	0
rno-miR-672-5p	NM_022298	Tuba1a	TGAGGTTGGTGTACTGTGTGTGA#TTTCATACAGTTACTGACTTTAA#(((((((((((.((((((((.((#)).))))))))))))))))))).	1521	1544	1	-20.4	1	0.000129637	0.574	2.059572909	1.494072742	-7.284377756	21	23	19	3UTR		0	0
rno-miR-760-3p	NM_022298	Tuba1a	CGGCTCTGGGTCTGTGGGGA#TTGTCAGAGACCCGAGCCGT#((((((.((((((.(((.((#)).))).)))))))))))).	1555	1575	1	-27.8	0	0.000242424	0.603	0.4426539	1.503429212	-6.338100899	17	20	12	3UTR		0	0
rno-miR-876	NM_022298	Tuba1a	TGGATTTCTCTGTGAATCACCA#TTCACAGGGATGTTTATTCTGGTCCAA#((((((((((((((((......#))))))))))..........)))))).	1445	1472	1	-17.9	1	0.000817666	0.574	2.100340231	2.156524964	-3.937574446	16	27	10	3UTR		0	0
rno-miR-667-3p	NM_022298	Tuba1a	TGACACCTGCCACCCAGCCCAA#TGGGCTGATCAGTTAATTTGTATGTGGCAATGTGTG#..((((.((((((.(((((((.#)))))))................))))))..)))).	1484	1520	1	-23.7	0	0.001957002	0.618	2.476415929	2.060509658	-7.357527172	17	36	7	3UTR		0	0
rno-miR-3065-3p	NM_022298	Tuba1a	TCAGCACCAGGATATTGTTGGGGA#TCCAACATAGAAAGTTGTGGGCTGAT#(((((.(((.(((..(((((((..#)))))))......))).)))))))).	1467	1493	1	-21.2	0	0.006947101	0.618	2.035526	2.066510351	-8.673329153	18	26	8	3UTR		0	1
rno-miR-122b	NM_022298	Tuba1a	AACACCATTGTCACACTCCA#TGGGCTGATCAGTTAATTTGTATGTGGCAATGTGTGC#..(((((((((((((.....#.)))))))))).))).	1484	1521	1	-17.5	1	0.00081315	0.618	2.412731536	2.02536106	-5.1900498	13	16	10	3UTR		0	0
rno-miR-193b-3p	NM_022298	Tuba1a	AACTGGCCCACAAAGTCCC#GGTCCAACATAGAAAGTTGTGGGCTGATCAGTTA#(((((((((((((......#.))))))))....))))).	1465	1499	1	-17.4	1	0.01558984	0.618	2.056273588	2.047650007	-5.762913004	13	19	8	3UTR		0	0
rno-miR-3064-3p	NM_022298	Tuba1a	TTTGCCACACTGCAACACCTTACA#GGTCCAACATAGAAAGTTGTGGGCTGATCAGTTAATTTGTATGTGGCAAT#.((((((((.(((((((.((((((#.)))))).))..........))))))))))))).	1465	1515	1	-19.2	1	0.009711698	0.632	2.57316625	2.039077473	-5.035831306	21	34	13	3UTR		0	1
rno-miR-326-5p	XM_006246525	Arf1	GGGGGCAGGGCCTTTGTGAA#TCACTGTCAGTACTGAGAAGGGATTTGGGTGTAGGGGCACCTGGCCTCCG#((((((((((((((((....#.))))))).)))).))))).	999	1049	0.961538462	-25.4	1	2.60E-07	0.382	0	0	-3.937574446	16	20	7	3UTR		0	0
rno-miR-342-5p	XM_006246525	Arf1	AGGGGTGCTATCTGTGATTGAG#GGTCACAGTAGAGCCCCC#.(((((.(((.((((((((...#))))))))))).))))).	1286	1304	0.961538462	-23.1	0	0.005118176	0.412	0	0	-8.161785848	16	18	11	3UTR		0	0
rno-miR-1224	XM_006246525	Arf1	GTGAGGACTGGGGAGGTGGAG#CTCCGCCCTCAGCTTTCCTCTCA#(.((((((((((..(((((((#))))))))))))...))))).).	767	790	0.969230769	-24.2	1	0.2013941	0.412	0	0	-7.247220858	18	23	12	3UTR		0	0
rno-miR-3594-5p	XM_006246525	Arf1	CCCAGGGCAGAGCAGTGTGAA#TCACCTGTTTCCCTGTGGG#(((((((..((((((.((((.#))))))))))))))).)).	1226	1245	0.974358974	-22.6	1	3.35E-05	0.5	0	0	-7.540648114	17	19	15	3UTR		0	0
rno-miR-193b-5p	XM_006246525	Arf1	GGGGTTTTGAGGGCGAGA#TCTCCGCCCTCAGCTTTCCTCT#((((..((((((((((((#)))).))))))))....)))).	766	788	0.980769231	-22.9	0	0.1923906	0.412	0	0	-9.957570382	16	22	8	3UTR		0	0
rno-let-7d-5p	XM_006246525	Arf1	AGAGGTAGTAGGTTGCATAGTT#GCAGCCTACATACCCA#.(.(((((((((((((......#))))))))).))))).	1444	1460	1	-21.2	0	0.007305692	0.412	0	0	-5.350864312	14	16	9	3UTR		0	0
rno-miR-331-3p	XM_006246525	Arf1	GCCCCTGGGCCTATCCTAGAA#TCAGTACTGAGAAGGGATTTGGGTGTAGGGGCA#(((((((.(((((((((....#.)))))..)))).))))))).	1005	1038	1	-28.2	1	4.74E-05	0.412	0	0	-6.251209375	16	21	7	3UTR		0	0
rno-miR-140-3p	XM_006246525	Arf1	TACCACAGGGTAGAACCACGG#CGTGCGACTCTGTGGTC#.((((((((((.....((((.#))))..)))))))))).	799	816	1	-19.9	1	0.000199608	0.456	0	0	-10.25459732	14	17	10	3UTR		0	0
rno-miR-336-5p	XM_006246525	Arf1	TCACCCTTCCATATCTAGTCT#GTGGGAGGGTC#..((((((((((.........#)))))))))).	1529	1540	1	-16.7	1	0.000132584	0.382	0	0	-8.07146989	10	11	10	3UTR		0	0
rno-miR-129-2-3p	XM_006246525	Arf1	AAGCCCTTACCCCAAAAAGCAT#TTTGGGTGTAGGGGCA#..((((((((((((((......#)))))).)))))))).	1022	1038	1	-23.9	1	4.74E-05	0.412	0	0	-4.957000719	14	16	8	3UTR		0	0
rno-miR-20a-5p	XM_006246525	Arf1	TAAAGTGCTTATAGTGCAGGTAG#ACCTGCATTCCATAGCATTG#...((((((...(((((((((..#)))))))))....)))))).	1326	1346	1	-20	0	0.001714381	0.5	0	0	-13.92862445	15	20	9	3UTR		0	0
rno-let-7a-5p	XM_006246525	Arf1	TGAGGTAGTAGGTTGTATAGTT#GGCCCAATGGCAGCCTACATACCCAG#((.(((((((((((((......#.))))))))).)))))).	1435	1461	1	-20.1	0	0.006602859	0.397	0	0	-5.495113921	15	18	9	3UTR		0	0
rno-let-7c-5p	XM_006246525	Arf1	TGAGGTAGTAGGTTGTATGGTT#GCAGCCTACATACCCAG#((.(((((((((((((......#))))))))).)))))).	1444	1461	1	-19.7	0	0.006602859	0.397	0	0	-5.495113921	15	17	9	3UTR		0	0
rno-miR-23b-5p	XM_006246525	Arf1	GGGTTCCTGGCATGCTGATTT#GGTCACCTAGGGGTAGGCTGGGAGCCA#.((((((((((.((((.....#.)))).)))))))))).	1367	1394	1	-21.4	1	2.34E-05	0.412	0	0	-7.140128147	14	17	10	3UTR		0	0
rno-miR-26a-5p	XM_006246525	Arf1	TTCAAGTAATCCAGGATAGGCT#GCCTGTCTTTGGGTCACCTGCATTCCATAGCATTGTGCTTGT#..(((((((((((((((((((.#))))))))).)))).....................)))))).	1311	1353	1	-20.5	1	0.000961882	0.515	0	0	-4.957000719	19	42	9	3UTR		0	0
rno-miR-28-3p	XM_006246525	Arf1	CACTAGATTGTGAGCTCCTGGA#TCCGGGAGCCATTGGGCTGTAGACTGGTGT#((((((...(((.(((((((((#))))))))))))...........)))))).	1045	1075	1	-22.9	0	0.000160441	0.456	0	0	-10.14041618	18	30	12	3UTR		0	0
rno-miR-30c-5p	XM_006246525	Arf1	TGTAAACATCCTACACTCTCAGC#GCTGGGAGCCATTGTGGGGTGC#......(((((((((((((((((#))))))))....))))))))).	1383	1405	1	-24.3	0	0.000331943	0.368	0	0	-15.5665584	17	22	9	3UTR		0	0
rno-miR-30a-3p	XM_006246525	Arf1	CTTTCAGTCGGATGTTTGCAGC#GCTTCCTCCCTCAGCCTGCAAGGGTCCGATTTGCCATCGAAAGA#(((((((((((((.(((((((.#.))))))).)))))))).......))))).	1592	1636	1	-24.7	1	0.01491419	0.544	0	0	-4.794414364	20	30	8	3UTR		0	0
rno-miR-103-1-5p	XM_006246525	Arf1	GGCTTCTTTACAGTGCTGCCTTGT#GCAGCCTACATACCCAGCTTACTCTTGGGCCCACTTGGACGCACTGGCAGGAGGCCT#((((((((..((((((..((..((#.))..))..))))))..)))))))).	1444	1501	1	-28	1	2.72E-05	0.368	0	0	-6.236470573	18	26	8	3UTR		0	0
rno-miR-106b-5p	XM_006246525	Arf1	TAAAGTGCTGACAGTGCAGAT#TTGTAAAAAGAGAATCAACTCACTGTCAGTACTG#...(((((((((((((.((..#.))))))))))))))).	980	1014	1	-23.4	0	0.005582967	0.574	0	0	-6.514540194	15	17	15	3UTR		0	0
rno-miR-125a-3p	XM_006246525	Arf1	ACAGGTGAGGTTCTTGGGAGCC#GCCCCCGTGACTCGCCTGTC#(((((((((..((.((((.((.#)).)))).))))))))))).	1298	1318	1	-23.5	1	7.37E-05	0.441	0	0	-8.861695307	17	20	11	3UTR		0	0
rno-miR-125b-2-3p	XM_006246525	Arf1	ACAAGTCAGGCTCTTGGGACCT#GGTCACCTAGGGGTAGGCTGGGAGCCATTGTGGGGTGCAGGGCCTGGCTTGTA#((((((((((((((..(.((((#.)))).))))))))))))))).	1367	1420	1	-29.6	1	2.58E-06	0.353	0	0	-4.906073087	19	22	15	3UTR		0	0
rno-miR-132-3p	XM_006246525	Arf1	TAACAGTCTACAGCCATGGTCG#GGCTGTAGACTGG#...((((((((((((.......#)))))))))))).	1059	1072	1	-24.5	0	0.000183815	0.426	0	0	-6.747589274	12	13	12	3UTR		0	0
rno-miR-137-5p	XM_006246525	Arf1	ACGGGTATTCTTGGGTGGATAA#GTCTCACCAGCAGGAGTGCGTGC#.((.((((((((((((((((..#))).))))..))))))))).)).	1503	1526	1	-20.8	0	2.37E-05	0.353	0	0	-6.825347112	18	23	9	3UTR		0	0
rno-miR-138-2-3p	XM_006246525	Arf1	GCTATTTCACGACACCAGGGT#ACTGGTTTATTTGGTGTCGTGGAAC#....(((((((((((((((..#.))))))))))))))).	1717	1742	1	-21.9	0	0.003268979	0.603	0	0	-9.546562469	15	17	15	3UTR		0	0
rno-miR-143-5p	XM_006246525	Arf1	GGTGCAGTGCTGCATCTCTGG#CAGTGTGCATCGCACCGTGCTGTACATGTGCAGACGCAGCCTGCAGCCA#(((((((.(((((...((((.#.)))).)))))))))).)).	850	899	1	-24.5	1	1.30E-05	0.544	0	0	-8.076547933	16	20	10	3UTR		0	0
rno-miR-150-5p	XM_006246525	Arf1	TCTCCCAACCCTTGTACCAGTG#CTGGGTCTCACCAGCAGGAGTGCGTGCAAGGTGGGAGGG#(((((((..((((((((((.(.#.).)).))))))))))))))).	1499	1538	1	-24.7	1	0.000142075	0.382	0	0	-7.307599034	18	22	15	3UTR		0	0
rno-miR-150-3p	XM_006246525	Arf1	CTGGTACAGGCCTGGGGGA#TCCCTCAGCCTGCAAGGGTCCGATTTGCCAT#.(((((((((.((((((((#)))))))))))).............))))).	1598	1629	1	-22.8	1	0.000783159	0.515	0	0	-6.618099313	17	31	12	3UTR		0	0
rno-miR-152-3p	XM_006246525	Arf1	TCAGTGCATGACAGAACTTGG#TCAACTCACTGTCAGTACTGAG#(((((((.((((((.......#.))))))))))))).	994	1016	1	-18.8	1	0.00535809	0.544	0	0	-7.219708016	13	15	13	3UTR		0	0
rno-miR-187-3p	XM_006246525	Arf1	TCGTGTCTTGTGTTGCAGCCGG#CCGTGCTGTACATGTGCAGACGCA#..((((((((((.(((((((((#))).))))))))))...)))))).	864	888	1	-21.7	1	0.000609668	0.515	0	0	-6.246131332	19	24	10	3UTR		0	0
rno-miR-193a-5p	XM_006246525	Arf1	TGGGTCTTTGCGGGCAAGATGA#TCAGCCTGCAAGGGTCCGA#(((((((((((((((....(((#)))))))))))))))))).	1602	1621	1	-21.8	1	0.000181399	0.485	0	0	-4.170623527	18	19	18	3UTR		0	0
rno-miR-196a-3p	XM_006246525	Arf1	TCGGCAACAAGAAACTGCCTGA#TCTGTTTCCACTGAGGCAGTTTCTGGTACTCCT#..((..((.(((((((((((.(#.).))))))))))).))...)).	923	956	1	-20.1	0	0.007699723	0.662	0	0	-12.03338631	16	23	11	3UTR		0	0
rno-miR-199a-3p	XM_006246525	Arf1	ACAGTAGTCTGCACATTGGTTA#CCAATGGCAGCCTACA#...((((.((((.((((((...#)))))))))).)))).	1438	1454	1	-19.7	0	0.001649622	0.441	0	0	-10.11730574	14	16	10	3UTR		0	0
rno-miR-208a-5p	XM_006246525	Arf1	GAGCTTTTGGCCCGGGTTATAC#TGTGGTCCTGAGTGCCAGAAGCTG#.((((((((((((((((((((.#))))).)))).).)))))))))).	809	833	1	-24.2	1	0.000923897	0.426	0	0	-3.793324837	20	24	10	3UTR		0	0
rno-miR-212-5p	XM_006246525	Arf1	ACCTTGGCTCTAGACTGCTTACTG#GCAGCCTGCAGCCAGGT#..(((((((.(((.((((......#)))).))).))))))).	885	902	1	-20	1	1.47E-05	0.574	0	0	-7.056347105	14	17	7	3UTR		0	0
rno-miR-217-5p	XM_006246525	Arf1	TACTGCATCAGGAACTGACTGG#CTAGTGTAGGTTTTGCAGTTAATGGCCTGAATGCTAGTT#.(((((((((((...((((((.#.))))))....))))).))).))).	1181	1220	1	-18.7	1	0.002821399	0.544	0	0	-6.674744928	17	25	6	3UTR		0	0
rno-miR-448-5p	XM_006246525	Arf1	AACATCCTGCATAGTGCTGCCA#TGGGAGCCATTGTGGGGTGC#..(((((((((..(.(((.(((#))).))))..))))))))).	1385	1405	1	-21.5	1	0.000331943	0.368	0	0	-10.3283842	16	20	9	3UTR		0	0
rno-miR-433-3p	XM_006246525	Arf1	ATCATGATGGGCTCCTCGGTGT#CACCTAGGGGTAGGCTGGGAGCCATTGTGGG#.(((((((.((((((.((((.(#.).))))))))))))))))).	1370	1401	1	-21.8	1	0.0001318	0.397	0	0	-5.082763576	18	21	17	3UTR		0	0
rno-miR-501-5p	XM_006246525	Arf1	AATCCTTTGTCCCTGGGTGA#TCACCTAGGGGTAGGCTGGGAG#..((((((((((((((((((#))))))))))))))...)))).	1369	1391	1	-22.9	1	7.40E-05	0.412	0	0	-4.957000719	18	22	14	3UTR		0	0
rno-miR-493-3p	XM_006246525	Arf1	TGAAGGTCTACTGTGTGCCAG#TGGTCACAGTAGAGCCC#....(((((((((((.((((.#))))))))))))).)).	1285	1302	1	-21	0	0.002673558	0.412	0	0	-9.779611549	15	17	13	3UTR		0	0
rno-miR-381-5p	XM_006246525	Arf1	AGCGAGGTTGCCCTTTGTATAT#GTGTAGGGGCACCTGGCC#.((.(((.(((((((.......#.)))))))))).)).	1027	1045	1	-20.3	0	3.97E-07	0.397	0	0	-9.372031122	12	15	10	3UTR		0	0
rno-miR-363-5p	XM_006246525	Arf1	CGGGTGGATCACGATGCAATTT#GTGTCGGTATCCATTTGG#(((((((((..((((((.....#))))))..))))))))).	1071	1089	1	-19.6	1	0.003056534	0.515	0	0	-8.00485539	15	18	9	3UTR		0	0
rno-miR-878	XM_006246525	Arf1	GCATGACACCATACTGGGTAGA#TGCCTAGTGTAGGTTTTGCA#(((.(((.(.((((((((((..#)))))))))).)))).))).	1178	1198	1	-20.2	0	3.94E-05	0.574	0	0	-10.52573812	17	20	10	3UTR		0	0
rno-miR-188-5p	XM_006246525	Arf1	CATCCCTTGCATGGTGGAGGG#CCCTCAGCCTGCAAGGGT#...((((((((.(((.(((((#))))).))))))))))).	1599	1617	1	-27.8	0	0.000406753	0.456	0	0	-10.09439258	16	18	11	3UTR		0	0
rno-miR-188-3p	XM_006246525	Arf1	CTCCCACATGCAGGGTTTGC#CGTGCAAGGTGGGAGG#(((((((.((((.(......#).))))..))))))).	1521	1537	1	-21	1	0.000124259	0.382	0	0	-8.508838629	12	16	7	3UTR		0	0
rno-miR-500-3p	XM_006246525	Arf1	AATGCACCTGGGCAAGGGTTCA#GAGCCATTGTGGGGTGCAG#..(((((((..((((.(((((.#))))).)))).))))))).	1388	1407	1	-23.6	1	4.35E-06	0.368	0	0	-9.257330743	16	19	7	3UTR		0	0
rno-miR-598-5p	XM_006246525	Arf1	GCGGTGATGCCGATGGTGCGAG#CTCGCCTGTCTTTGGGTCACCTGCA#((((((((.(.(((((.(((((#))))))))))...).)))))).)).	1308	1333	1	-25.5	1	0.000338184	0.471	0	0	-7.81873858	19	25	10	3UTR		0	0
rno-miR-671	XM_006246525	Arf1	TCCGGTTCTCAGGGCTCCACC#GTGGCAAACGTGCGACTCTGTGGTCCTGAGTGCCAGAA#((.(((.(((((((((((((.#)))).................))))))))).))).)).	791	829	1	-23.7	0	0.001273721	0.426	0	0	-7.038800455	18	38	9	3UTR		0	0
rno-miR-146b-3p	XM_006246525	Arf1	CCTAGGGACTCAGTTCTGGTG#GCCAGAAGCTGTCTCCATGGGT#((((.(((..((((((((((.#))))))).)))..))).)))).	822	844	1	-22.6	0	0.001055139	0.426	0	0	-10.35550775	17	22	7	3UTR		0	0
rno-miR-511-5p	XM_006246525	Arf1	CATGCCTTTTGCTCTGCACTC#GCACTGGCAGGAGGCCTGG#((.((((((((((.(((....#)))..)))))))))).)).	1484	1503	1	-20.4	0	4.40E-05	0.353	0	0	-6.351953838	15	19	10	3UTR		0	0
rno-miR-665	XM_006246525	Arf1	ACCAGGAGGCTGAGGTCCCTTA#AAGGGATTTGGGTGTAGGGGCACCTGGCCTCCGGGA#.((.(((((((.((((((((((#.)))))).))))))))))).)).	1016	1052	1	-30.1	0	1.35E-06	0.397	0	0	-10.17215042	19	23	11	3UTR		0	0
rno-miR-3542	XM_006246525	Arf1	AAGGCTCTTCTTTCCTTGCAG#TGCAAGGTGGGAGGGTCG#..(((((((((..(((((((.#))))))).))))))))).	1523	1541	1	-23.9	1	3.72E-06	0.382	0	0	-9.592934642	16	18	9	3UTR		0	0
rno-miR-3544	XM_006246525	Arf1	AACTCCTGCATGACGCCGTTCCC#GGGAGCCATTGTGGGGTGCAGGGC#...((((((((..(((.((((((#))))))....)))..)))))))).	1386	1410	1	-24.1	0	3.50E-05	0.353	0	0	-11.15047412	17	24	8	3UTR		0	0
rno-miR-3544	XM_006246525	Arf1	AACTCCTGCATGACGCCGTTCCC#GGTCTCACCAGCAGGAGTG#.((((((((.(((.(((......#))).)))...)))))))).	1502	1521	1	-21.2	1	4.50E-05	0.353	0	0	-5.892671223	14	19	8	3UTR		0	0
rno-miR-3547	XM_006246525	Arf1	TGAGCACCACCCCTCTCTCAGAT#GTACTGAGAAGGGATTTGGGTGTA#...(((((..((((.((((((..#.)))))))))).....))))).	1008	1032	1	-21.4	0	0.00107082	0.426	0	0	-9.548885881	15	22	10	3UTR		0	0
rno-miR-3550	XM_006246525	Arf1	CCGAGCCCATCCCTGCCCTAG#CTGGGAGCCATTGTGGGGTGCAGGGCCTGGCTTGT#.((((((...(((((((((..#.))).))))))...)))))).	1384	1419	1	-26.1	1	9.93E-06	0.368	0	0	-8.405855893	15	21	6	3UTR		0	0
rno-miR-3074	XM_006246525	Arf1	GATATCAGCTCAGTAGGCACCG#GGTGTAGGGGCACCTGGCCTCCGGGAGCCATTGGGCTGTAGACTGGTGTCG#((((((((((((((.(((.(((#.)))..)))))))))))).......))))).	1026	1077	1	-24.2	1	0.000377795	0.441	0	0	-4.673024006	20	31	12	3UTR		0	0
rno-miR-3558-3p	XM_006246525	Arf1	ACTGTGGAGGGTTTCTATGT#AGAAGCTGTCTCCATGGG#.(((((((((((((((....#)))))))..)))))))).	825	843	1	-18.1	1	0.00102004	0.412	0	0	-3.793324837	15	18	8	3UTR		0	0
rno-miR-216b-5p	XM_006246525	Arf1	AAATCTCTGCAGGCAAATGTGA#GCCTGCAGCCAGGTTTT#((((((((((((((........#))))))))..)))))).	888	905	1	-19.2	1	7.21E-05	0.574	0	0	-4.906073087	14	17	8	3UTR		0	0
rno-miR-3576	XM_006246525	Arf1	ACACACCAAGGATAATTTCTCC#TTGTACTTGGTGTGTG#((((((((((.((((.......#)))).)))))))))).	1415	1431	1	-17.5	1	0.000249681	0.397	0	0	-6.995398002	14	16	10	3UTR		0	0
rno-miR-1249	XM_006246525	Arf1	ACGCCCTTCCCCCCCTTCTTCA#TGTCAGTACTGAGAAGGGATTTGGGTGTAGGGGCA#..((((((((((((((((((..#.))))))))....))).).)))))).	1003	1038	1	-26.6	1	4.74E-05	0.412	0	0	-4.957000719	18	26	8	3UTR		0	0
rno-miR-3120	XM_006246525	Arf1	CACAGCAAGTGTAGACAGGCA#GCCTGTCTTTGGGTCACCTGCATTCCATAGCATTGTGCTTGTA#.(((((((((((((((((((.#)))))))).....................))))).)))).)).	1311	1354	1	-20.6	1	0.000970332	0.5	0	0	-3.793324837	19	43	8	3UTR		0	0
rno-miR-328b-3p	XM_006246525	Arf1	CTGGCCCTCTCTGCCCTA#AGGAGTGCGTGCAAGGTGGGAGGGTCGGT#(((((((((.(((((...#.)))))))))))))).	1514	1543	1	-23.2	1	2.06E-06	0.382	0	0	-5.413129995	14	16	14	3UTR		0	0
rno-miR-509-3p	XM_006246525	Arf1	TGATTGACATGTCTGCAGTGGA#TCCGGGAGCCATTGGGCTGTAGACTGGTGTCGGTA#..(((((((((((((((((...#.)))))))))..)))))))).	1045	1080	1	-21.8	1	0.001873496	0.471	0	0	-4.957000719	17	21	9	3UTR		0	0
rno-miR-6216	XM_006246525	Arf1	GATACACAGAGGCAGGAGGAGAA#CTCGCCTGTCTTTGGGTCA#(((.(.((((((((((..(((..#))).)))))))))))))).	1308	1327	1	-21	0	0.00020244	0.471	0	0	-8.870555482	17	19	14	3UTR		0	0
rno-miR-344i	XM_006246525	Arf1	CTCTAGCCAGGGCTTGACTGCA#TGCAGTTAATGGCCTGAATGCTAGT#..(((((((((.((((((((((#))))))))).).))))...))))).	1194	1219	1	-25	1	0.002743515	0.529	0	0	-8.303804029	19	25	9	3UTR		0	0
rno-miR-6321	XM_006246525	Arf1	TACTGCAGTGAGTTCTATGAAGC#AGAATCAACTCACTGTCAGTAC#((((((((((((((.........#.))))))))).))))).	990	1012	1	-19.4	1	0.009776351	0.603	0	0	-4.906073087	14	17	9	3UTR		0	0
rno-miR-6322	XM_006246525	Arf1	TGTCTGTACCACATGGCACGGT#ACCGTGCTGTACATGTGCAGACG#.((((((((...((((((((((#))))))))))....)))))))).	863	886	1	-26.8	1	0.000589019	0.5	0	0	-11.20740909	18	23	10	3UTR		0	0
rno-miR-3072	XM_006246525	Arf1	TGCCCCCTCCAGGAAGCCTTCTT#GAGAAGGGATTTGGGTGTAGGGGCAC#(((((((((((((...(((((((#)))))))..)))))).)..)))))).	1013	1039	1	-23.8	1	1.23E-05	0.412	0	0	-5.762913004	20	26	7	3UTR		0	0
rno-miR-6332	XM_006246525	Arf1	CGCAGGGACTGCAAGGAGCCGCA#GCCTGTCTTTGGGTCACCTGCA#.(((((((((.((((((...((.#))...)))))))))).))))).	1311	1333	1	-23.7	1	0.000338184	0.471	0	0	-6.618099313	17	22	10	3UTR		0	0
rno-miR-6332	XM_006246525	Arf1	CGCAGGGACTGCAAGGAGCCGCA#TGCGACTCTGTGGTCCTGAGTGCC#.(((((((((((..((((.((((#)))).))))))))))))...))).	801	825	1	-22.8	1	0.000219841	0.441	0	0	-5.939295368	19	24	12	3UTR		0	0
rno-let-7g-3p	XM_006246525	Arf1	CTGTACAGGCCACTGCCTTGC#GCAGGGCCTGGCTTGTACT#..((((((((((..(((((((#))))))).)))))))))).	1403	1422	1	-28.3	1	1.48E-07	0.353	0	0	-7.10297125	17	19	10	3UTR		0	0
rno-miR-149-5p	XM_006246525	Arf1	TCTGGCTCCGTGTCTTCACTCCC#GGGGTAGGCTGGGAGCCAT#..(((((((..((((..(((((.#)))))))))..))))))).	1376	1395	1	-24.8	1	2.98E-05	0.397	0	0	-9.257330743	16	19	9	3UTR		0	0
rno-miR-1896	XM_006246525	Arf1	TGGTGGGTGAGGAGGAGG#CCTCCTTCCCCCTCACTTCCTCTTCTCCGCCC#.((((((.((((((((((#.)))))))))))))))).	743	775	1	-25.5	1	0.172555	0.397	0	0	-6.106959767	16	18	16	3UTR		0	0
rno-miR-3064-5p	XM_006246525	Arf1	TGGCTGTTGTGGTGTGCAAA#TGTGCATCGCACCGTGCTGTACATGTGCAGACGCAGCCTGCAGCCAG#((((((((((((((((((..#)))))))))))............................))))))).	853	900	1	-22.8	1	1.12E-05	0.559	0	0	-3.937574446	18	47	11	3UTR		0	0
rno-miR-452-5p	XM_006246525	Arf1	AACTGTTTGCAGAGGAAACTGAG#TTCTGTTTCCACTGAGGCAGTTT#((((((((.(((.((((((.(((#))).)))))).))))))))))).	922	945	1	-20.1	1	0.000310934	0.662	0	0	-6.283094717	20	23	11	3UTR		0	0
rno-miR-709	XM_006246525	Arf1	GGAGGCAGAGGCAAGAGGA#TCCTCCCTCAGCCTGCA#(.((((.((((...(((((#))))))))).)))).).	1595	1612	1	-21.2	0	0.01505039	0.456	0	0	-12.1377107	14	17	9	3UTR		0	0
rno-miR-3584-3p	NM_022592	Tkt	GCCCGCATCTCTGGATCCC#TCCAGGGATGTTCTGGCA#(((.(((((((((((....#)))))))))))...))).	2011	2029	0.961538462	-23	0	6.78E-05	0.456	0.043081909	0.311429484	-7.202645801	14	18	11	3UTR		0	0
rno-miR-3584-3p	XM_006252661	Tkt	GCCCGCATCTCTGGATCCC#TCCAGGGATGTTCTGGCA#(((.(((((((((((....#)))))))))))...))).	2051	2069	0.961538462	-23	0	7.26E-05	0.456	0	0	-7.202645801	14	18	11	3UTR		0	0
rno-miR-140-5p	NM_022592	Tkt	CAGTGGTTTTACCCTATGGTAG#TGCCGGGTGGGTGAACTACA#..((((.(((((((..(((((.#)))))...))))))))))).	1988	2008	1	-19.7	0	0.000271954	0.441	0.105531586	0.405511464	-7.469185895	16	20	11	3UTR		0	0
rno-miR-204-5p	NM_022592	Tkt	TTCCCTTTGTCATCCTATGCCT#AGGACATGGGATGCCGGGTGGGT#..(((((((.((((((((((((#))).))))))))).)))).))).	1977	2000	1	-23.1	1	0.000143007	0.441	-0.428057585	0.539447273	-6.199507188	19	23	9	3UTR		0	0
rno-miR-221-5p	NM_022592	Tkt	ACCTGGCATACAATGTAGATTTC#ACATGGGATGCCGGGTG#(((((((((...((((.......#))))...))))))))).	1980	1997	1	-19	1	0.000257785	0.456	-0.466924178	0.589101739	-11.3516587	13	17	9	3UTR		0	0
rno-miR-409a-5p	NM_022592	Tkt	AGGTTACCCGAGCAACTTTGCAT#GCAAAGGTGCTCAAGGGTGTACCG#.(((((((((((((.((((((..#)))))).)))))..))))).))).	2026	2050	1	-27.2	1	9.04E-06	0.559	0.541407337	0.449938479	-4.528774398	19	24	6	3UTR		0	0
rno-miR-92b-3p	NM_022592	Tkt	TATTGCACTCGTCCCGGCCTCC#GGATGCCGGGTGGGTGA#.....((((((.((((((.(((#))).)))))))))))).	1985	2002	1	-25.4	0	0.000139047	0.456	-0.649861933	0.49828663	-17.01240295	15	17	12	3UTR		0	0
rno-miR-3065-3p	NM_022592	Tkt	TCAGCACCAGGATATTGTTGGGGA#TTCCAGGGATGTTCTGGCAAAGGTGCTC#..((((((((((((((.((((((.#)))))).))))))))......)))))).	2010	2038	1	-22.9	1	0.000115835	0.544	0.2526278	0.397380683	-4.957000719	20	28	8	3UTR		0	0
rno-miR-702-3p	NM_022592	Tkt	TGCCCACCCTTTACCCCACTCCA#GGACATGGGATGCCGGGTGGGTG#.((((((((.....((((.(((.#)))..)))).....)))))))).	1978	2001	1	-26.1	1	0.000115148	0.441	0.1689993	0.485872994	-13.35337962	15	23	8	3UTR		0	0
rno-miR-1298	NM_022592	Tkt	TTCATTCGGCTGTCCAGATGTA#ACATGGGATGCCGGGTGGGT#((((((((((.((((..((((.#)))).)))))))))))))).	1980	2000	1	-21	1	0.000143007	0.441	-0.21255496	0.514620297	-6.995398002	18	20	14	3UTR		0	0
rno-miR-33-3p	XM_006252661	Tkt	CAATGTTTCCACAGTGCATCA#GGTGTACCGAGTGGAAAGGTA#..((.(((((((.(((((((.#)))))))...))))))).)).	2081	2102	1	-20.4	0	0.000113991	0.631	0	0	-10.36516851	16	21	7	3UTR		0	0
rno-miR-204-5p	XM_006252661	Tkt	TTCCCTTTGTCATCCTATGCCT#AGGACATGGGATGCCGGGTGGGT#..(((((((.((((((((((((#))).))))))))).)))).))).	2017	2040	1	-23.1	1	0.000143007	0.441	0	0	-6.199507188	19	23	9	3UTR		0	0
rno-miR-211-5p	XM_006252661	Tkt	TTCCCTTTGTCATCCTTTGCCT#GGCAAAGGTGCTCAAGGGT#...((((((.((.((((((((.#))))))))))..)))))).	2065	2084	1	-22.1	0	0.009217054	0.559	0	0	-9.046177275	16	19	10	3UTR		0	0
rno-miR-221-5p	XM_006252661	Tkt	ACCTGGCATACAATGTAGATTTC#ACATGGGATGCCGGGTG#(((((((((...((((.......#))))...))))))))).	2020	2037	1	-19	1	0.000257785	0.456	0	0	-11.3516587	13	17	9	3UTR		0	0
rno-miR-409a-5p	XM_006252661	Tkt	AGGTTACCCGAGCAACTTTGCAT#GCAAAGGTGCTCAAGGGTGTACCG#.(((((((((((((.((((((..#)))))).)))))..))))).))).	2066	2090	1	-27.2	1	9.14E-06	0.559	0	0	-4.528774398	19	24	6	3UTR		0	0
rno-miR-92b-3p	XM_006252661	Tkt	TATTGCACTCGTCCCGGCCTCC#GGATGCCGGGTGGGTGA#.....((((((.((((((.(((#))).)))))))))))).	2025	2042	1	-25.4	0	0.000139047	0.456	0	0	-17.01240295	15	17	12	3UTR		0	0
rno-miR-3065-3p	XM_006252661	Tkt	TCAGCACCAGGATATTGTTGGGGA#TTCCAGGGATGTTCTGGCAAAGGTGCTC#..((((((((((((((.((((((.#)))))).))))))))......)))))).	2050	2078	1	-22.9	1	0.000111538	0.544	0	0	-4.957000719	20	28	8	3UTR		0	0
rno-miR-350	NM_022674	H2az1	TTCACAAAGCCCATACACTTTCAC#GTGGCTTCAAAGAAGCTATTGAATCTGAAGTGGTGGGTTTTGATTGAGT#((((((((((((((.((((((...#.))))))))))))))))..)))).	631	680	1	-21.2	1	0.009974649	0.676	1.783792875	1.676614186	-4.673024006	20	24	16	3UTR		0	0
rno-miR-101b-3p	NM_022674	H2az1	TACAGTACTGTGATAGCTGAA#CAGCTGTCCAGTGTTGG#..((((((((.((((((((..#)))))))))))))))).	476	493	1	-21.4	1	0.000172762	0.574	1.685432875	1.630487188	-7.781775195	16	17	16	3UTR		0	0
rno-let-7f-2-3p	NM_022674	H2az1	CTATACAGTCTACTGTCTTTC#GATTCCAGTGGACTGTATC#..(((((((((((((......#.))))))))))))).	494	513	1	-19.8	1	0.000743789	0.588	1.785620231	1.502279566	-5.1900498	13	15	13	3UTR		0	0
rno-miR-31a-5p	NM_022674	H2az1	AGGCAAGATGCTGGCATAGCTG#CAGCTGTCCAGTGTTGGTGATTCCA#.((((.((((((((.(((((((#)))))))))))))))..))...)).	476	501	1	-20.1	0	0.000135533	0.603	1.80075125	1.564009151	-6.429733159	19	25	15	3UTR		0	0
rno-miR-92a-1-5p	NM_022674	H2az1	AGGTTGGGATTTGTCGCAATGCT#GCATTCGAGTCTTAACCA#.(((((((((...(((.(((((.#))))))))))))))))).	598	616	1	-19.1	1	0.102513	0.647	1.914564444	1.770904337	-11.25403324	17	18	17	3UTR		0	1
rno-miR-122-5p	NM_022674	H2az1	TGGAGTGTGACAATGGTGTTTG#CAGACATTATTTCCACTCTG#.((((((.((.(((((((((((#))))))))))))))))))).	753	773	1	-19.3	1	0.01423042	0.618	1.073688273	1.538862629	-8.931734242	19	20	19	3UTR		0	0
rno-miR-128-1-5p	NM_022674	H2az1	CGGGGCCGTAGCACTGTCTGA#AGTGTTACTGTGGCTTCA#.((((((((((((((......#))))))))...)))))).	622	640	1	-18.2	1	0.000211834	0.618	2.017422176	1.727490173	-4.026373918	14	18	8	3UTR		0	0
rno-miR-216a-3p	NM_022674	H2az1	CACAGTGGTCTCTGGGATTATG#GTGATTCCAGTGGACTGTATCTCTGTGA#(((((((((((((((((((((.#)))))))))).)))))).....))))).	492	520	1	-22.5	1	0.003967292	0.618	1.818088148	1.405276223	-3.937574446	21	28	10	3UTR		0	0
rno-miR-541-5p	NM_022674	H2az1	AAGGGATTCTGATGTTGGTCACACT#GCTCAATAAAGGTCAGATCCCA#..((((.((((((.((.........#.)).)))))))))).	781	803	1	-16.3	0	0.05353996	0.596	1.495494667	1.531448868	-7.357527172	12	15	10	3UTR		0	0
rno-miR-376b-3p	NM_022674	H2az1	ATCATAGAGGAACATCCACTT#AGTGGACTGTATCTCTGTGAA#.(((((((((.(((((((((.#)))))).))).))))))))).	500	521	1	-22.6	1	0.004616308	0.632	1.604031	1.523986729	-6.618099313	18	21	9	3UTR		0	0
rno-miR-871-3p	NM_022674	H2az1	TGACTGGCACCATACTGGATAA#TGTCCAGTGTTGGTGATTCCAGTGGA#(.(((((((((((((((((((.#)))))))))).))))...))))).).	480	506	1	-26.5	1	3.23E-05	0.588	1.895426522	1.423591647	-5.101250328	20	26	10	3UTR		0	0
rno-miR-181d-3p	NM_022674	H2az1	CCACCGGGGGATGAATGTCA#GACATTATTTCCACTCTGGTGGA#(((((((((((..((((((.#))))))..))))...))))))).	755	778	1	-24	1	2.52E-05	0.618	1.100117033	1.484302781	-8.573508368	17	23	7	3UTR		0	0
rno-miR-423-3p	NM_022674	H2az1	AGCTCGGTCTGAGGCCCCTCAGT#AGTGGTGGGTTTTGATTGAGTTG#(((((((((.(((((((.(((.(#).))).)))))))))))))))).	659	682	1	-21.1	1	0.01068313	0.691	1.245261096	1.652871387	-5.180080915	20	23	16	3UTR		0	0
rno-miR-455-3p	NM_022674	H2az1	GCAGTCCACGGGCATATACACT#TGTCCAGTGTTGGTGATTCCAGTGGACTGTA#(((((((((((((((..(((((#.)))))..)))..))).))))))))).	480	511	1	-24.8	1	0.000275175	0.603	1.875371111	1.446655309	-4.170623527	20	27	9	3UTR		0	1
rno-miR-484	NM_022674	H2az1	TCAGGCTCAGTCCCCTCCCGAT#GGTGGGTTTTGATTGAGTTGAC#(((.(((((((((((.((....#)).)))....))))))))))).	662	684	1	-17.9	0	0.007617547	0.691	1.537101067	1.684753638	-7.202645801	16	22	11	3UTR		0	0
rno-miR-873-3p	NM_022674	H2az1	GAGACTGACAAGTTCCCGGGA#CCTGGATTCCTTGTTATCTCA#((((.(((((((...(((((.#)))))....))))))))))).	436	457	1	-19.9	0	0.000148087	0.574	1.607906714	1.874691827	-10.93803171	16	21	11	3UTR		0	0
rno-miR-202-3p	NM_022674	H2az1	AGAGGTATAGCGCATGGGAAA#TCCAGTGTTGGTGATTCCAGTGGACTGTATCTCTG#((((((((((..(((.((((.#.)))).)))..)))))))))).	482	517	1	-21	1	0.001821482	0.603	1.886226	1.43308836	-10.34220131	17	22	10	3UTR		0	0
rno-miR-876	NM_022674	H2az1	TGGATTTCTCTGTGAATCACCA#TGGTGATTCCAGTGGACTGTATCTC#.(((((((.(((.(((((((((#)))))))))))).)))....)))).	490	515	1	-19.5	1	0.003117486	0.588	2.101487778	1.470397426	-6.138845108	19	25	12	3UTR		0	0
rno-miR-764-3p	NM_022674	H2az1	GAGGAGGCCATAGTGGCAACTGT#GCATTCGAGTCTTAACCATATTTAAGTGTTACTGTGGCTTCA#...((((((((((((((.(((..#.))))))))))))))))).	598	640	1	-25.1	0	0.000211834	0.618	1.972277357	1.771582737	-6.514540194	17	19	17	3UTR		0	0
rno-miR-3548	NM_022674	H2az1	CAGCACTGTCCGGTAAGATGCC#GCTGTCCAGTGTTGG#((((((((..((((........#))))..)))))))).	478	493	1	-16.1	1	0.000172762	0.574	1.9296375	1.555190626	-7.204969213	12	15	8	3UTR		0	0
rno-miR-3551-3p	NM_022674	H2az1	TGAAATTCACCATGGTGGGTAAA#ATCTGAAGTGGTGGGTTTTG#.((((((((((((..(((((...#)))))..)))))))))))).	653	673	1	-17.4	1	0.006144923	0.662	1.793968333	1.702390663	-5.385614315	17	20	12	3UTR		0	0
rno-miR-1188-3p	NM_022674	H2az1	CGAGGCTCCCCACCACA#GTGGTGGGTTTTGATTGAGTTGACT#.(.(((((((((((((.#))))))))........)))))..).	660	685	1	-19.1	0	0.008880617	0.706	1.558808089	1.681362075	-5.350864312	14	25	8	3UTR		0	0
rno-miR-702-3p	NM_022674	H2az1	TGCCCACCCTTTACCCCACTCCA#TGAAGTGGTGGGTT#.((((((((((((..........#))))).))))))).	656	670	1	-17.4	1	0.005743854	0.647	1.677084615	1.747839973	-5.618663395	12	14	7	3UTR		0	0
rno-miR-125a-3p	NM_022922	Tpi1	ACAGGTGAGGTTCTTGGGAGCC#CTTCCTGAGCCTCTTACCTC#..(((((((((((..(((((..#))))).)))))))..)))).	904	924	0.961538462	-20.7	1	0.0666035	0.485	0.060579369	0.383485911	-6.549290197	16	20	7	3UTR		0	0
rno-miR-207	NM_022922	Tpi1	CTTCTCCTGGCTCTCCTCCCTTT#GAGGGGGGGGGGCAAGTGGAAT#.((((.((.(((((((((((((.#))))))))))))).)).)))).	1389	1411	0.961538462	-28.4	0	0.007232933	0.471	-0.154012462	-0.065875328	-6.750673257	19	22	13	3UTR		0	0
rno-miR-667-3p	NM_022922	Tpi1	TGACACCTGCCACCCAGCCCAA#GGGCTCTAGCCTCGAGGGGGGGGGGCAAGTGG#...(((.((((.(((..(((..#.)))..))))))).))).	1376	1408	0.974358974	-23.6	0	0.02355329	0.471	0.31714175	-0.091911146	-11.63807912	13	18	7	3UTR		0	0
rno-miR-3569	NM_022922	Tpi1	GGAGGACAGCAGACTCAGGTC#CCTGAGCCTCTTACCTCCC#(((((..((.((.((((((..#)))))).))))..))))).	907	926	0.980769231	-20.6	0	0.0360557	0.5	0.376943817	0.464245021	-9.913856823	15	19	6	3UTR		0	0
rno-miR-326-5p	NM_022922	Tpi1	GGGGGCAGGGCCTTTGTGAA#TCTTAGAGGCCTGGGATATCCCCT#(((((..(((((((((.((.#)).)))))))))......))))).	1245	1269	1	-22.1	0	1.91E-06	0.485	-0.056684736	-0.191005296	-7.382219742	16	24	9	3UTR		0	0
rno-miR-326-3p	NM_022922	Tpi1	CCTCTGGGCCCTTCCTCCAGT#GCTCTAGCCTCGAGGGGGGGGGGCAAGTGGA#((.((..(((((((((((...#.))))))))))).)).)).	1378	1409	1	-26.4	0	0.0241819	0.471	0.126307125	-0.052371828	-8.939759217	15	19	11	3UTR		0	0
rno-miR-330-5p	NM_022922	Tpi1	TCTCTGGGCCTGTGTCTTAGGC#GCCTGGACCAGGTTGCCCAGAA#..((((((((((.(((.(((((#)))))))))))...))))))).	804	826	1	-26.2	1	2.16E-07	0.441	0.536849662	0.348714161	-6.246131332	18	22	11	3UTR		0	0
rno-miR-347	NM_022922	Tpi1	TGTCCCTCTGGGTCGCCCA#TGAGGGGGCTCTAGCCTCGAGGGGGGGGGGCAA#((((((((((((((.((((#)).)).)))))............))))))))).	1371	1404	1	-23.2	1	0.01029694	0.485	-0.103136886	0.054983551	-4.673024006	18	33	9	3UTR		0	0
rno-miR-349	NM_022922	Tpi1	CAGCCCTGCTGTCTTAACCTCT#GGGCCTAAACATGGTTTGTCATAATTTTAAGACAGTGAGGGGGCTC#.((((((((((((((((.....#.))))))))))...)))))).	1336	1382	1	-22.7	1	0.001579909	0.485	-0.2413286	-0.169551968	-3.793324837	16	21	10	3UTR		0	0
rno-let-7e-5p	NM_022922	Tpi1	TGAGGTAGGAGGTTGTATAGTT#AGCCTCTTACCTCC#.(((((((((((((........#))))))))))))).	911	925	1	-21.8	1	0.0427512	0.5	0.008810723	0.358809533	-4.761823478	13	14	13	3UTR		0	0
rno-miR-34c-5p	NM_022922	Tpi1	AGGCAGTGTAGTTAGCTGATTGC#GCGTAGCCTGGACCAGGTTGCCCAGAAGTTTAGTAACTGCTCCTGCCA#.(((((.((((((.(((((....#.)))))))))))..))))).	799	847	1	-19.9	0	0.003409441	0.529	0.885426117	0.475460877	-6.19385129	16	20	11	3UTR		0	0
rno-miR-128-1-5p	NM_022922	Tpi1	CGGGGCCGTAGCACTGTCTGA#AGACAGTGAGGGGGCTCTA#.((((((.(..((((((((..#))))))))..).)))))).	1365	1384	1	-24.4	1	0.001738555	0.471	0.259630075	-0.070344283	-10.17424071	15	19	8	3UTR		0	0
rno-miR-130b-5p	NM_022922	Tpi1	ACTCTTTCCCTGTTGCACTACT#GGGGAAGGAGTA#(((((((((((...........#))))))))))).	1008	1020	1	-17.7	1	2.44E-05	0.471	0.538732509	0.136160729	-10.39884693	11	12	11	3UTR		0	0
rno-miR-134-5p	NM_022922	Tpi1	TGTGACTGGTTGACCAGAGGGG#CTCCTGCCAGTCACAT#((((((((((.......(((((#))))))))))))))).	838	854	1	-20.4	1	0.000723616	0.559	-0.28109408	0.32459858	-13.2236214	15	16	15	3UTR		0	1
rno-miR-186-3p	NM_022922	Tpi1	GCCCAAAGGTGAATTTTTTGG#CTAGCTGTCCCTTTGGGCC#(((((((((.((.........#.))))))))))).	1023	1042	1	-18.2	1	5.24E-05	0.456	0.227387889	0.147938051	-8.294550085	11	13	11	3UTR		0	0
rno-miR-194-3p	NM_022922	Tpi1	CCAGTGGGGCTGCTGTTATCT#AGCCCTACTGGA#(((((((((((..........#))))))))))).	1164	1176	1	-22.1	1	0.002609627	0.471	-0.2607008	-0.143104373	-10.39884693	11	12	11	3UTR		0	0
rno-miR-200b-5p	NM_022922	Tpi1	CATCTTACTGGGCAGCATTGGA#TCCTGCGTAGCCTGGACCAGGTTGCCCAGAAGT#...(((.(((((((((.((((.#.)))))))))))))))).	795	828	1	-23	0	2.92E-07	0.456	0.401867744	0.617910852	-8.058226729	16	18	16	3UTR		0	0
rno-miR-296-3p	NM_022922	Tpi1	GAGGGTTGGGTGGAGGCTCTCC#GAGCCTCTTACCTCCCCA#..(((..((..((((((((...#))))))))..))..))).	910	928	1	-25.9	0	0.03044652	0.529	-0.21940265	0.409283859	-12.46892696	13	18	8	3UTR		0	0
rno-miR-383-5p	NM_022922	Tpi1	CAGATCAGAAGGTGACTGTGG#CCAGAAGTTTAGTAACTGCTCCTGCCAGTCACATGCTTCTGATA#...(((((((((((((((.((#.))...)))))))...)))))))).	820	864	1	-20.6	0	0.000950472	0.588	-0.126555744	0.304969782	-6.514540194	17	25	8	3UTR		0	0
rno-miR-381-3p	NM_022922	Tpi1	TATACAAGGGCAAGCTCT#GCCCTTGTATT#.((((((((((.......#)))))))))).	1284	1295	1	-17.3	1	0.01812093	0.515	-0.142952403	-0.086878908	-10.25459732	10	11	10	3UTR		0	0
rno-miR-664-3p	NM_022922	Tpi1	TATTCATTTACTCCCCAGCCTA#GGGCTCTAGCCTCGAGGGGGGGGGGCAAGTGGAA#..(((((((.((((((..(((.#.)))..)))))).))))))).	1376	1410	1	-22.3	1	0.02523544	0.485	0.066554571	-0.089754363	-6.199507188	16	21	7	3UTR		0	0
rno-miR-188-5p	NM_022922	Tpi1	CATCCCTTGCATGGTGGAGGG#CCTTCCATTGGTTTGGGATGG#((((((..((..(((((((((#))))))))).))..)))))).	1059	1080	1	-24.5	0	6.93E-06	0.485	0.137656156	0.165323481	-13.9664737	17	21	9	3UTR		0	0
rno-miR-708-3p	NM_022922	Tpi1	CAACTAGACTGTGAGCTTCTAG#TTGGGATGGAAACTCACAGCTGGA#...((((.(((((((.(((((.#.))))).))))))))))).	1071	1095	1	-20.3	0	0.01960713	0.485	0.231661286	0.032968534	-9.061224203	16	19	11	3UTR		0	0
rno-miR-758-3p	NM_022922	Tpi1	TTTGTGACCTGGTCCACTAACC#TAGTTGGGACCAGGCCAAT#.(((.(.((((((((((((...#))))..)))))))))))).	931	950	1	-19.6	0	0.000112564	0.544	0.920677857	0.15018167	-9.456048547	16	19	12	3UTR		0	0
rno-miR-1224	NM_022922	Tpi1	GTGAGGACTGGGGAGGTGGAG#CTCCATCTTGTGACCTAATCCATACT#(((.(((.(((((((((((((#)))))))))....)))).))).))).	874	900	1	-22	0	0.09146937	0.559	0.236186635	0.260103684	-9.28323165	19	26	9	3UTR		0	0
rno-miR-667-5p	NM_022922	Tpi1	CGGTGCTGGTGGAGCAGTGAGCAC#TGCCCAGAAGTTTAGTAACTGCTCCTGCCAGTCACA#..((((((((((((((((......#.)))))))).))))).))).	817	853	1	-27	1	0.000336027	0.544	0.309642722	0.298800804	-4.957000719	16	20	8	3UTR		0	0
rno-miR-764-5p	NM_022922	Tpi1	GGTGCTCACATGTCCTCCTCCA#GGGGGGGGGCAAGTGGAATGTAAAAAGAACCA#(((.(((((.(((((((((((.#))))))))))).)))..........)).))).	1392	1424	1	-26.6	0	0.1179347	0.559	-0.291960636	-0.020500554	-8.212103189	19	32	11	3UTR		0	0
rno-miR-666-5p	NM_022922	Tpi1	AGCGGGCACGGCTGTGAGAG#CTCACAGCTGGACCA#....((..((((((((((..#))))))))))..)).	1083	1098	1	-22.4	0	0.007313252	0.485	-0.0118976	0.021752041	-13.40388393	12	15	10	3UTR		0	0
rno-miR-3552	NM_022922	Tpi1	AGGCTGCAGGCCCACTTCCCT#AGGGGGGGGGGCAAGTGGA#...((((..((((.(((((((#.)))))))))))..)))).	1390	1409	1	-23.4	0	0.0241819	0.471	-0.171708	-0.074657459	-10.7414047	15	19	11	3UTR		0	0
rno-miR-3557-3p	NM_022922	Tpi1	ACACAGGACCTGGAGTCAGGAG#CTTCTGATAACATCATCAACTCCATCTTGTGA#.(((((((..((((((((((((#)))))))............)))))))))))).	855	887	1	-20.5	1	0.05072027	0.574	0.590057463	0.234866554	-6.092220964	19	32	12	3UTR		0	0
rno-miR-3562	NM_022922	Tpi1	TTGGGGCAGTGGCTGGATGGGA#CTCATCCCCCTACCTTCCTGCGTAGCCTGGACCAGGTTGCCCAGAAGTTTAGTAACTGCTCCT#..((((((((.((((((((((.#.))))....)))))).)))))))).	780	843	1	-24.7	1	0.0206093	0.5	-0.1593147	1.053112349	-7.781775195	18	25	8	3UTR		0	0
rno-miR-3572	NM_022922	Tpi1	TTACACTTGCCCTTTTTTCCCCAG#GGGGGCTCTAGCCTCGAGGGGGGGGGGCAAGTGG#...((((((((((...((((((..#.)))))))))))))))).	1374	1408	1	-28.2	0	0.02355329	0.471	0.1273528	-0.030804841	-8.339878752	16	18	16	3UTR		0	0
rno-miR-1188-5p	NM_022922	Tpi1	TGGTGTGAGGTTGGGCCAGGA#CTTGGCTCTAGCTTCACTCCC#.((.((((((((((((((((.#)))))).)))))))))).)).	1142	1163	1	-27.8	0	0.01868886	0.471	-0.170248706	-0.075270918	-6.825347112	18	21	10	3UTR		0	0
rno-miR-3573-3p	NM_022922	Tpi1	TTCCTAACTCTGCCCCCTCCCAT#GGGGGGGGGCAAGTGGAAT#((((..(((.(((((((((((..#)))))))))))))))))).	1392	1411	1	-31.3	0	0.007232933	0.471	-0.291960636	-0.020500554	-11.20007685	18	19	18	3UTR		0	0
rno-miR-3577	NM_022922	Tpi1	TCTGTCCCTCTTGGCCCTTAG#GAGGGGGGGGGGCAA#..(((((((((...(((((..#)))))))))))))).	1389	1404	1	-21.3	1	0.01029694	0.485	-0.401755889	0.004660896	-10.44977456	14	15	14	3UTR		0	0
rno-miR-3584-3p	NM_022922	Tpi1	GCCCGCATCTCTGGATCCC#GATTCAGAGTCTTCGGGTC#(((((...(((((((((..#)))))))))....))))).	1189	1208	1	-20.7	0	3.18E-05	0.574	-0.450588556	-0.220168588	-9.695854671	14	19	9	3UTR		0	0
rno-miR-3596c	NM_022922	Tpi1	ACTATACAACCTCCTACCTCA#GAGGGGGGGGGGCAAGTGGA#.((((....((((((.((((.#)))).))))))....)))).	1389	1409	1	-20.1	0	0.0241819	0.471	-0.3154875	-0.022251691	-10.8410438	14	20	6	3UTR		0	0
rno-miR-3586-3p	NM_022922	Tpi1	ATACTAGACTGTGAGCTCCTCGA#GATGGAAACTCACAGCTGGA#...((((.(((((((.(((((..#)).)))..))))))))))).	1075	1095	1	-19.9	0	0.01960713	0.485	-0.140086571	0.011096334	-9.061224203	16	20	11	3UTR		0	0
rno-miR-702-5p	NM_022922	Tpi1	GTGAGTGGGGTGGTTGGCATG#CAGGCCAATCCCTTTACCACTTACA#((((((((((.(((((((.((#)).)))))))))....)))))))).	941	966	1	-24.5	1	0.06142451	0.618	0.334213157	0.333572019	-6.762348922	19	25	9	3UTR		0	0
rno-miR-702-5p	NM_022922	Tpi1	GTGAGTGGGGTGGTTGGCATG#GTGCCGAAGCCCTTGTATTGTGTTTGTGAACCATCCTACATATA#(((.(((((((((((.(((..#.))).))))))))))).))).	1276	1320	1	-23.5	0	0.003430686	0.588	-0.25536173	-0.093348996	-7.202645801	17	21	11	3UTR		0	0
rno-miR-1249	NM_022922	Tpi1	ACGCCCTTCCCCCCCTTCTTCA#TGTCATAATTTTAAGACAGTGAGGGGGCTCTAGCCTCGAGGGGGGGGGGCA#..((((((((((((((((((((#.))))))))..........).))))))))))).	1352	1403	1	-30.3	1	0.003477097	0.485	-0.205102453	-0.026491495	-4.957000719	20	33	11	3UTR		0	0
rno-miR-328b-3p	NM_022922	Tpi1	CTGGCCCTCTCTGCCCTA#AGGGGGGGGGGCAAGT#((.((((((((..((((.#)))))))))))).)).	1390	1406	1	-20.7	0	0.02568779	0.485	-0.279542875	-0.036400436	-10.13104784	14	16	12	3UTR		0	0
rno-miR-1199-5p	NM_022922	Tpi1	TCTGAGTCCGGGTCGCGCGG#CTGCGTAGCCTGGACCAGGT#((((.((((((((.((((((#)))))).)))))))))))).	797	817	1	-28.3	0	6.97E-07	0.426	0.834951588	0.518083765	-8.913451539	18	20	12	3UTR		0	0
rno-miR-6314	NM_022922	Tpi1	AGGCACTGACAGATCTGATGGT#ACTGGATGTGTGATGCAGAGATTCAGAGTCTTCGGGTCTGAATTTCAGTGTA#..((((((((((((((((.((.#.)).)))))))))....))))))).	1170	1222	1	-22	1	0.002256545	0.588	-0.00292445	-0.165588265	-4.957000719	18	25	9	3UTR		0	0
rno-miR-3099	NM_022922	Tpi1	TAGGCTAGAAAGAGGTTGGGGA#CTCTAGCTTCACTCCCAAGCCC#..((((.((..((((((((((.#))))))))))..))...)))).	1147	1169	1	-19.3	0	0.006472382	0.485	-0.124063	-0.117893765	-10.5679682	16	22	10	3UTR		0	0
rno-miR-6325	NM_022922	Tpi1	AAAGTCAGACAGAGACTCTGCAG#CTGGATGTGTGATGCAGAGATTCAGAGTCTTCGGGTCTGAA#....((((((.(((((((((...#.)))))))))...)))))).	1171	1212	1	-21.6	0	0.000146378	0.559	0.082819778	-0.185039248	-12.37133694	15	20	9	3UTR		0	0
rno-miR-7578	NM_022922	Tpi1	CGTGGCTCGTCTTCTGCCTCAGA#CTGAGGAGGGGAAGGAGTAGAACTAGCTGTCCCTTTGGGCCCT#.(.((((((((((((.((((((.#)))))))))))).......................))))))).	1001	1044	1	-22	0	1.65E-05	0.471	0.366259589	0.065496605	-5.583913392	19	43	12	3UTR		0	0
rno-miR-149-3p	NM_022922	Tpi1	GGGACGGGGGCGGTGCTG#TAGTAACTGCTCCTGCCA#.((.((((((((((((((#))))).))))))))))).	829	847	1	-22	0	0.003409441	0.529	-0.21828196	0.324037895	-6.825347112	16	18	11	3UTR		0	0
rno-miR-1843b-3p	NM_022922	Tpi1	TCTGATCGTTCCCCTCCATAC#GGGGGGGGGCAAGTGGAA#((((...((((((((((....#))))))))))...)))).	1392	1410	1	-21.5	0	0.02523544	0.485	-0.1832107	-0.061561886	-11.50125692	14	18	10	3UTR		0	0
rno-miR-1896	NM_022922	Tpi1	TGGTGGGTGAGGAGGAGG#CTCTAGCTTCACTCCCAA#(((.((((((((.((((.#))))..))))))))))).	1147	1165	1	-19.9	0	0.01683753	0.485	-0.348394	-0.039737673	-8.258727334	15	18	11	3UTR		0	0
rno-miR-3084a-3p	NM_022922	Tpi1	TTCTGCCAGTCCCCTTCAGACA#GGGGGGGGCAAGTGGAAT#((((((..(((((((((.....#)))))))))..)))))).	1393	1411	1	-22.2	0	0.007232933	0.471	-0.184488667	-0.065156386	-7.79489591	15	18	9	3UTR		0	0
rno-miR-762	NM_022922	Tpi1	GCGGGGCTAGGGCCGGGA#TCATAATTTTAAGACAGTGAGGGGGCTCTAGCCTCGA#.(((((((((((((....#.))))))))))))).	1354	1391	1	-27.3	1	6.96E-07	0.5	-0.096500479	-0.084003343	-4.761823478	13	15	13	3UTR		0	0
rno-miR-762	NM_022922	Tpi1	GCGGGGCTAGGGCCGGGA#CCTGTCACTTAGATGGCCTTGGCTCTAGCT#(((((((((((((((...#.))))))))))))).)).	1125	1155	1	-24.5	1	0.000130369	0.485	0.161958625	-0.060128793	-4.170623527	15	18	13	3UTR		0	0
rno-miR-709	NM_022922	Tpi1	GGAGGCAGAGGCAAGAGGA#CCTGTCACTTAGATGGCCTTGGCTCTAGCTTCA#.(((((((((.((((....#.)))).)))).))))).	1125	1158	1	-19.6	1	0.000330263	0.471	0.1810267	-0.013019418	-6.851148393	13	17	5	3UTR		0	0
rno-miR-672-5p	NM_024150	Arf2	TGAGGTTGGTGTACTGTGTGTGA#ACACCAGTACTCCATTTTAA#(((((.(((.((((((.((((..#)))))))))).)))))))).	760	780	0.961538462	-18.8	0	0.05120267	0.603	0.685839333	0.833534655	-7.081039676	18	20	10	3UTR		0	0
rno-let-7e-5p	NM_024150	Arf2	TGAGGTAGGAGGTTGTATAGTT#GGCTGGGAGCCTCTTGCCC#...(((((((((((...(((((#)))))..))))))))))).	2073	2092	0.974358974	-20.7	0	8.12E-05	0.5	-0.022062909	-0.030722024	-7.483038834	16	19	11	3UTR		0	0
rno-miR-675-5p	NM_024150	Arf2	TGGTGCGGAAAGGGCCCACAGT#ACTGTGGGCTTTTGATTAGTATCTGTTTCCAGAACCGCACA#..((((((.(((((((((((((#))))))))))))).....................)))))).	1475	1516	0.974358974	-27.9	1	0.000241918	0.529	-0.243369831	0.142824797	-6.013390378	19	41	13	3UTR		0	0
rno-miR-320-3p	NM_024150	Arf2	AAAAGCTGGGTTGAGAGGGCGA#GCTTTCTCACACCGTGCC#....(((((..(((((((((..#)))))))))..))).)).	725	743	0.978021978	-20.1	0	0.002347294	0.426	1.120193222	0.62399782	-13.61384341	14	18	9	3UTR		0	0
rno-miR-326-5p	NM_024150	Arf2	GGGGGCAGGGCCTTTGTGAA#GAGGCTGCTGCTCCCA#((((((((((((((......#)))))).)))))))).	1374	1390	1	-24.9	1	0.000915002	0.426	0.74571024	0.000192625	-4.906073087	14	16	8	3UTR		0	0
rno-miR-326-5p	NM_024150	Arf2	GGGGGCAGGGCCTTTGTGAA#ATGAAGGTCCCAGTGGCCCCCA#((((((.((((((((((...#)))))))))).....)))))).	1565	1587	1	-26	0	8.36E-06	0.5	0.11178946	0.210839055	-5.481260981	16	22	10	3UTR		0	0
rno-let-7d-3p	NM_024150	Arf2	CTATACGACCTGCTGCCTTTCT#AGAATATCTCTAGGCTGGAAAAGAAGAGAGCTGGAGGCAGGCAGGTCC#......((((((((((((((..#.)))))))).)))))).	866	914	1	-23.5	0	4.80E-06	0.412	-0.501001067	0.072829065	-15.5665584	14	17	8	3UTR		0	0
rno-miR-328a-5p	NM_024150	Arf2	GGGGGGCAGGAGGGGCTCA#TGGGAGCCTCTTGCCCTTTG#(((((((((((((..((((#))))..))))))))))))).	2076	2096	1	-27.2	1	0.002469721	0.471	-0.022624154	-0.028716974	-5.529863924	17	20	13	3UTR		0	0
rno-miR-330-3p	NM_024150	Arf2	GCAAAGCACAGGGCCTGCAGAGA#CTCTGTGGGCTGCTGGCC#.....((.((((((((((((((.#))))))))))).))))).	1245	1263	1	-24.6	0	3.88E-06	0.426	-0.0924748	-0.00773151	-15.97923457	16	18	11	3UTR		0	0
rno-miR-331-3p	NM_024150	Arf2	GCCCCTGGGCCTATCCTAGAA#TCCTGCAGATAGTTGATAGGAAGGCCCAGAGAGGAGCT#((((((((((((.(((((...#.)))))))))))))...)).)).	1707	1745	1	-26.2	1	3.60E-05	0.426	-0.019617612	-0.008875026	-5.226705059	17	23	13	3UTR		0	0
rno-miR-337-3p	NM_024150	Arf2	TTCAGCTCCTATATGATGCCTTT#GAAGGCCCAGAGAGGAGCTGGC#.(((((((((...((..((((((#)))))).))...))))))))).	1726	1748	1	-23.8	1	9.30E-05	0.441	0.183714778	0.1817932	-11.48708232	17	22	9	3UTR		0	0
rno-miR-339-5p	NM_024150	Arf2	TCCCTGTCCTCCAGGAGCTCACG#GAGAGCTGGAGGCAGGC#..((((.(((((((...(((...#)))..))))))))))).	891	908	1	-23.3	0	6.62E-05	0.456	0.054434286	-0.14442073	-7.469185895	14	17	11	3UTR		0	0
rno-miR-339-3p	NM_024150	Arf2	TGAGCGCCTCGACGACAGAGCCA#TGTGCTGTGTCGTCCTGCAGATAGTTGATAGGAAGGCCCAGAGAGGAGCTGGC#(.(((.(((((((((((.(((((#)).))).)))))))............................)))).))).).	1695	1748	1	-25	0	9.30E-05	0.441	0.118884477	-0.055218893	-7.002209089	20	53	7	3UTR		0	0
rno-miR-342-5p	NM_024150	Arf2	AGGGGTGCTATCTGTGATTGAG#TCAATGGCAGTGGCATCTG#..((((((((.((((.(((((.#))))).)))))))))))).	1658	1677	1	-22.4	1	0.000292723	0.485	-0.392706	0.037171025	-8.014824275	17	19	12	3UTR		0	0
rno-miR-101b-5p	NM_024150	Arf2	TCGGTTATCATGGTACCGATGC#GCATGTGAGTGCGTGAGGAGCCATGTGGCCGT#.((((((.((((((.((.((((#.))))..)).)))))))))))).	675	707	1	-21.8	1	4.01E-05	0.368	0.848	0.791118795	-6.842409327	18	23	12	3UTR		0	0
rno-let-7b-5p	NM_024150	Arf2	TGAGGTAGTAGGTTGTGTGGTT#GGCCACATAGCTCTGGGCCACATTTGTACCTAAGCCCCTTTACTGCTTA#..((((((((((((((((((((#))))))))))))............................)))))))).	1767	1816	1	-21.1	1	0.007809255	0.632	0.135536823	0.012425731	-4.957000719	20	49	12	3UTR		0	0
rno-let-7i-3p	NM_024150	Arf2	CTGCGCAAGCTACTGCCTTGCT#AGTGAGGTAGCTCTTGTGTT#..(((((((...((((((((((#))))))))))..))))))).	1331	1351	1	-20.9	1	0.001863206	0.471	-0.2104532	-0.065841198	-12.37108497	17	20	10	3UTR		0	0
rno-miR-24-3p	NM_024150	Arf2	TGGCTCAGTTCAGCAGGAACAG#CTGGTGACTGAGTCCAG#((((((((.(((.(((......#))).)))))))).))).	1997	2014	1	-19.7	1	0.000293617	0.632	0.076775333	0.133196834	-6.283094717	14	17	8	3UTR		0	0
rno-miR-27a-5p	NM_024150	Arf2	AGGGCTTAGCTGCTTGTGAGCA#GCTGGCTTCAGCCCTAAGCCCTT#(((((((((..(((.((.(((.#))).))...))).))))))))).	1742	1765	1	-24.6	1	0.001087407	0.412	0.223817778	0.128562326	-8.74030495	17	23	9	3UTR		0	0
rno-miR-27a-5p	NM_024150	Arf2	AGGGCTTAGCTGCTTGTGAGCA#GCCACATTTGTACCTAAGCCCC#.((((((((.(((.((((.((.#))))))...))).)))))))).	1783	1805	1	-23.6	1	0.0378494	0.574	0.249994925	0.043969559	-5.892671223	17	22	8	3UTR		0	0
rno-miR-27a-3p	NM_024150	Arf2	TTCACAGTGGCTAAGTTCCGC#GTGGAGTTGTCACTGTGT#..(((((((((.((.((((((#))))))))))))))))).	1441	1459	1	-20.4	1	0.001163312	0.456	-0.259171889	-0.016315978	-9.039253589	17	18	17	3UTR		0	0
rno-miR-28-5p	NM_024150	Arf2	AAGGAGCTCACAGTCTATTGAG#CTCCTGGTGGAGTTGTCACTGTGTCCCCTTGTCCTGGTCTACTGTGGGCTTTTG#.(((((((((((((........#.))))))))))))).	1435	1489	1	-18.7	1	0.000657765	0.5	0.248325585	0.033209117	-4.761823478	13	15	13	3UTR		0	0
rno-miR-30d-3p	NM_024150	Arf2	CTTTCAGTCAGATGTTTGCTGC#GCAGTAAACCTGGTGACTGGTTAGA#((.(((((((...(((((((((#)))))))))....)))))))..)).	2132	2157	1	-21.2	0	0.001922938	0.603	0.063407111	0.354778925	-12.95582232	18	25	9	3UTR		0	0
rno-miR-34c-3p	NM_024150	Arf2	AATCACTAACCACACAGCCAGG#CCTGGTGACTGGTTAGA#.....(((((((....((((((#))))))...))))))).	2140	2157	1	-19.1	0	0.001922938	0.603	0.312295714	0.416848587	-16.78006881	13	17	7	3UTR		0	0
rno-miR-103-1-5p	NM_024150	Arf2	GGCTTCTTTACAGTGCTGCCTTGT#GCATGTGAGTGCGTGAGGAGCCA#(((.(((((((.(((((..(.(((#))).)..))))))))))))))).	675	698	1	-20.6	0	0.000103515	0.338	1.163428571	0.89114717	-10.31640003	19	23	15	3UTR		0	0
rno-miR-125a-3p	NM_024150	Arf2	ACAGGTGAGGTTCTTGGGAGCC#GTTTCCAGAACCGCACACCCGTG#((.((((.(((((.(((((((.#))))))))))))...)))).)).	1499	1522	1	-22.3	0	6.63E-05	0.544	-0.088952857	-0.016316035	-8.665588767	18	23	12	3UTR		0	0
rno-miR-128-1-5p	NM_024150	Arf2	CGGGGCCGTAGCACTGTCTGA#CAGACAGTGCTCCTGGTGGAGTTGTCACTGTGTCCCCT#.(((((((.(((((((((((.#)))))))))))..))).................)))).	1426	1464	1	-26.6	1	0.01049881	0.471	0.079132782	0.097261587	-4.849714496	18	38	11	3UTR		0	0
rno-miR-138-5p	NM_024150	Arf2	AGCTGGTGTTGTGAATCAGGCCG#CGTGCCTTATCCACGCTATACGAACACCAGTA#.((((((((((((.((.((((((#)).)))).)).))))........)))))))).	737	769	1	-21.6	1	0.08353349	0.574	0.67439408	0.662500838	-4.650164755	20	32	8	3UTR		0	0
rno-miR-138-2-3p	NM_024150	Arf2	GCTATTTCACGACACCAGGGT#TTGTGGGGAGTGAAGTGAGGTAGCT#((((((((((..(((......#.)))..)))))))))).	1318	1343	1	-18.6	1	0.005221275	0.456	0.32837882	-0.139798558	-10.34220131	13	17	10	3UTR		0	0
rno-miR-138-1-3p	NM_024150	Arf2	CGGCTACTTCACAACACCAGGG#GTGAAGTGAGGTAGCTC#.(((((((((((..(((.....#)))..))))))))))).	1327	1344	1	-20.3	1	0.000823459	0.456	-0.165790727	-0.054615478	-5.939295368	14	17	11	3UTR		0	0
rno-miR-139-5p	NM_024150	Arf2	TCTACAGTGCACGTGTCTCCAG#TGGCAGTGGCATCTGAAGAGCAGCTTGGATATGTGTGCTGTGT#..((((((((((((((((....#.)))))))))))))))).	1662	1705	1	-22.3	1	0.000215024	0.485	-0.108761813	0.035189995	-4.957000719	16	18	16	3UTR		0	0
rno-miR-139-3p	NM_024150	Arf2	TGGAGACGCGGCCCTGTTGGAG#CCATCCTGGGTTTGGCCTCTCCAC#((((((.(((((((...(((..#)))....)))))..)).)))))).	922	946	1	-21	0	0.002640131	0.426	0.239748467	-0.061879078	-6.449759622	16	24	6	3UTR		0	0
rno-miR-181a-5p	NM_024150	Arf2	AACATTCAACGCTGTCGGTGAGT#TTACCACAGTGTGAGAGG#..(.(((.(((((((.(((((..#))))))))))))))).).	1076	1094	1	-17.1	0	0.006241083	0.544	-0.330446314	0.2346115	-10.535707	16	18	15	3UTR		0	1
rno-miR-185-5p	NM_024150	Arf2	TGGAGAGAAAGGCAGTTCCTGA#TTGGTGTCCTTTTACAAAAAGAAAGGAAGGGCTGCCATTCTTTCCAT#(((((((((.((((((((((..#.))))...)))))).))))))))).	968	1015	1	-27.5	1	0.001329381	0.574	0.097972277	0.035850892	-5.180080915	19	25	9	3UTR		0	0
rno-miR-192-3p	NM_024150	Arf2	CTGCCAGTTCCATAGGTCACAG#TGTGGCCGTGTGGCTGGGAGT#((.((((..((((((((((((.#))))))).))))))))).)).	698	719	1	-24.8	0	1.71E-06	0.382	0.574769231	0.882028	-8.865138508	18	21	9	3UTR		0	0
rno-miR-193a-5p	NM_024150	Arf2	TGGGTCTTTGCGGGCAAGATGA#TGGTCTTTTCGCTGAGGCCTC#.(((((((.(((((.(((((.(#).)))))))))).))))))).	830	851	1	-19.9	1	3.69E-05	0.485	0.190274571	0.080092933	-5.585164056	18	21	10	3UTR		0	0
rno-miR-205	NM_024150	Arf2	TCCTTCATTCCACCGGAGTCTGT#GGACTTTGGTGTCCTTTTACAAAAAGAAAGGAAGGGC#((((((.((((((((((((((..#)))))))))))..............)))..)))))).	963	1000	1	-22	0	0.000102764	0.574	0.084620807	0.041133567	-5.481260981	20	37	11	3UTR		0	0
rno-miR-216a-3p	NM_024150	Arf2	CACAGTGGTCTCTGGGATTATG#AGTCCCCTGAGGCTGCTGC#..((((((((((.((((((...#))))))..)))))))))).	1366	1385	1	-23.7	1	0.000386464	0.426	0.87777726	0.029247367	-6.246131332	16	19	10	3UTR		0	0
rno-miR-216a-3p	NM_024150	Arf2	CACAGTGGTCTCTGGGATTATG#GTCCTGGTCTACTGTGG#((((((((...(((((((....#))))))).)))))))).	1465	1482	1	-19.3	1	0.000682385	0.515	-0.0757466	0.148107427	-9.061245048	15	17	8	3UTR		0	0
rno-miR-217-5p	NM_024150	Arf2	TACTGCATCAGGAACTGACTGG#CAGACAGTGCTCCTGGTGGAGTT#.(((.((((((((((((.(((.#))).))))..)))))))).))).	1426	1449	1	-23.8	0	1.17E-06	0.471	0.0242469	0.087356527	-7.912362012	18	23	8	3UTR		0	0
rno-miR-218a-1-3p	NM_024150	Arf2	AAACATGGTTCCGTCAAGCAC#GTGCATGTGAGTGCGTGAGGAGCCATGTG#..((((((((((.(((.((((#.)))).))))))))))))).	673	702	1	-25.6	1	3.47E-05	0.368	0.896	0.801982295	-6.246131332	17	20	13	3UTR		0	0
rno-miR-221-3p	NM_024150	Arf2	AGCTACATTGTCTGCTGGGTTTC#ATGCAGCAGACAGTGCTCCTGGTG#.((((((((((((((((.((...#)).))))))))))))....)))).	1420	1444	1	-22.4	1	3.86E-06	0.456	0.17253976	0.161313972	-3.793324837	18	24	12	3UTR		0	0
rno-miR-222-5p	NM_024150	Arf2	GGCTCAGTAGCCAGTGTAGAT#TCTTTAAAATATCTTGAATGTTCATTGCAATACTGGTGACTGAGTCC#((((((((.((((((((....#.)))))))).)))))))).	1965	2012	1	-24.8	1	0.005435764	0.647	0.184828888	0.144726493	-4.993964104	16	19	8	3UTR		0	0
rno-miR-222-3p	NM_024150	Arf2	AGCTACATCTGGCTACTGGGT#GCCATGTGGCCGTGTGGCTG#((((((((..((((((..(((#)))..)))))))))))))).	694	714	1	-24.9	1	2.15E-05	0.353	1.166	0.905903863	-6.236470573	17	20	14	3UTR		0	0
rno-miR-223-3p	NM_024150	Arf2	TGTCAGTTTGTCAAATACCCC#GGGGGAATGCAAACTGAA#..((((((((.((....((((#))))...)))))))))).	1862	1880	1	-18.1	1	0.0144072	0.632	-0.18611745	0.081565198	-9.607113753	14	18	10	3UTR		0	0
rno-miR-292-3p	NM_024150	Arf2	AAGTGCCGCCAGGTTTTGAGTGT#ATACTCCCTGGGTTGGTGCTA#.((((((((((((....((((((#)))))))))))..))))))).	1586	1607	1	-20.4	1	0.000219053	0.456	0.412901357	-0.070463283	-5.618663395	18	21	11	3UTR		0	0
rno-miR-449a-3p	NM_024150	Arf2	CAGCTAACATGCAACTGCTCTC#GGCAGTGGCATCTGAAGAGCAGCTTGGATATGTGTGCTGT#((((..(((((((((((((((.#.))))))).)))..)))))..)))).	1663	1703	1	-22.9	0	0.000356719	0.485	-0.200474944	0.030567745	-9.957570382	19	26	7	3UTR		0	0
rno-miR-501-3p	NM_024150	Arf2	AATGCACCCGGGCAAGGATTTGG#CCATGCCTTGTGGCAAAGGCAGCTGGCCTTTCCCGTGTGCATG#.((((((.((((.((((......#.)))).)))).)))))).	637	680	1	-22.2	1	0.00107936	0.382	0.848	0.7802	-7.396090379	14	18	6	3UTR		0	0
rno-miR-483-5p	NM_024150	Arf2	AAGACGGGAGAAGAGAAGGGAG#TCCCCTTGTCCTGGTCTA#.((((((((.(((....((((.#))))))).))))).))).	1458	1476	1	-17.9	1	0.0162673	0.5	-0.1535196	0.078772385	-6.861169864	15	18	7	3UTR		0	0
rno-miR-370-5p	NM_024150	Arf2	CAGGTCACGTCTCTGCAGTTACAC#GTGACTGAGTCCAGATGTGATTTT#.(((((((((((((.(((((((..#)))))))))...))))))))))).	2000	2024	1	-22.1	1	0.001138122	0.632	0.332705562	0.05950872	-4.528774398	20	24	11	3UTR		0	0
rno-miR-540-3p	NM_024150	Arf2	AGGTCAGAGGTCGATCCTGGGC#CCTGGGTTTGGCCTCTCCA#.((..(((((((((.((((((.#)))))).))))))))))).	926	945	1	-24.1	0	0.001508003	0.412	0.075398778	0.00877665	-11.67983385	17	19	11	3UTR		0	0
rno-miR-541-5p	NM_024150	Arf2	AAGGGATTCTGATGTTGGTCACACT#TGTTGCCATCCTGGGTTTGGCCTCTCCACACACTCGGAATCCCG#..(((((((((((((.(((((.(((#.))).))))).......))).)))))))))).	917	961	1	-23.9	1	0.00239381	0.5	0.077074929	0.068867125	-5.1900498	21	32	10	3UTR		0	0
rno-miR-493-3p	NM_024150	Arf2	TGAAGGTCTACTGTGTGCCAG#CTGGTCTACTGTGGGCTTTTG#.((((((((((.(((.(((((#))))).))).)))))))))).	1468	1489	1	-21.3	1	0.000657765	0.5	-0.1576279	0.126976715	-7.373177227	18	21	10	3UTR		0	0
rno-miR-20b-3p	NM_024150	Arf2	ACTGCAGTGTGAGCACTTCTGG#CTGGCCTGGTGCTAGGCTGCAGTA#((((((((.(.((((((.((((#))))...))))))).)))))))).	2114	2138	1	-23.6	1	3.41E-05	0.544	0.134700125	0.3362144	-7.81873858	19	24	8	3UTR		0	0
rno-miR-503-5p	NM_024150	Arf2	TAGCAGCGGGAACAGTACTGCAG#CTGGAGGCAGGCAGGTCCCGTTGTTGC#(((((((((((...((.((((..#.))))))...))))))))))).	896	923	1	-23.9	1	0.000442177	0.426	-0.357889455	-0.098197253	-9.430348286	17	22	11	3UTR		0	0
rno-miR-503-3p	NM_024150	Arf2	GGAGTATTGTTTCCGCTGCCTGG#TGAGTGTTCTTCACATGCAGCAGACAGTGCTCCT#((((((((((((..(((((.((.#.)).))))))))))))))))).	1406	1440	1	-26.8	1	7.00E-08	0.456	-0.2122144	0.152729653	-6.083544976	19	22	17	3UTR		0	0
rno-miR-499-3p	NM_024150	Arf2	AACATCACAGCAAGTCTGTGCT#GCTGTGATGTTT#(((((((((((...........#))))))))))).	1952	1964	1	-17.8	1	0.002108367	0.706	0.098244118	0.078056471	-10.39884693	11	12	11	3UTR		0	0
rno-miR-664-1-5p	NM_024150	Arf2	CTGGCTGGGGAAAAAGATTGG#CCATTTCACGAGCTTTGATGGTCTTTTCGCTGAGGCCTCCCCGGTGTGATAGCCAGA#(((((((((((((((((((..#.))))))))..........)))))........)))))).	812	869	1	-20.6	1	0.000261349	0.485	0.406476492	0.049717713	-3.937574446	19	39	8	3UTR		0	0
rno-miR-497-3p	NM_024150	Arf2	CCAAACCACACTGTGGTGTTAGA#TTTAAAGCTGTCAAGAAGAAGGATACGTTATTACCACAGTGTGA#......((((((((((((.(((.#.))).)))))))))))).	1046	1090	1	-22	0	0.0128193	0.529	-0.084550867	0.185086498	-15.5665584	15	18	12	3UTR		0	0
rno-miR-466c-3p	NM_024150	Arf2	TATACATGCACACATACACAC#TGTGGCAAAGGCAGCTGGCCTTTCCCGTGTGCATGTGA#..(((((((((((........#.))))))))))).	645	683	1	-17.7	1	0.000901194	0.382	0.512	0.833	-6.782339277	11	13	11	3UTR		0	0
rno-miR-877	NM_024150	Arf2	GTAGAGGAGATGGCGCAGGG#CCCTGAGGCTGCTGCTCCCACTTCTCTGCT#(((((((((..((.((((.(#.).)))).))..))))))))).	1370	1400	1	-22.6	1	0.02957909	0.426	0.679970022	-0.089612903	-8.861695307	16	22	9	3UTR		0	0
rno-miR-879-5p	NM_024150	Arf2	AGAGGCTTATAGCTCTAAGCC#GGTCTTTTCGCTGAGGCCTCC#.(((((((.((((...(((((#)).)))...))))))))))).	831	852	1	-18.6	1	3.03E-05	0.485	0.446861286	0.080092935	-6.675053054	16	21	11	3UTR		0	0
rno-miR-500-3p	NM_024150	Arf2	AATGCACCTGGGCAAGGGTTCA#TGTGCCTGGCCTGGTGCT#...(((((.((((..((((.((#)).)))).))))))))).	2109	2127	1	-21.4	0	2.81E-06	0.485	0.31916974	0.231447043	-9.16321933	15	18	9	3UTR		0	0
rno-miR-673-3p	NM_024150	Arf2	TCCGGGACTGAGTTCTGTGCAC#GTGTTCTGGCATCACGTCTCAGTCCCC#...(((((((((...(((((..#.))).))...))))))))).	1346	1373	1	-22.2	0	3.89E-05	0.426	-0.306129667	0.195651392	-9.395960284	14	20	9	3UTR		0	0
rno-miR-770-5p	NM_024150	Arf2	AGCACCACGTGTCTGGGCCACG#GTGGCCCCCATACTCCCTGGGTTGGTGCTA#((((((((((((..(((((((.#)))))))..)))).......)).)))))).	1577	1607	1	-26.9	1	0.000219053	0.456	0.20687675	-0.026881205	-6.083544976	19	30	7	3UTR		0	0
rno-miR-873-3p	NM_024150	Arf2	GAGACTGACAAGTTCCCGGGA#TCCTGGTGGAGTTGTCACTGTGTCC#((.((((((((.(((((((((#)))))).))).))))))..)).)).	1436	1461	1	-23.4	0	0.003050247	0.441	0.38648786	0.011418067	-8.84191723	19	25	6	3UTR		0	0
rno-miR-652-3p	NM_024150	Arf2	AATGGCGCCACTAGGGTTGTG#CATACTCCCTGGGTTGGTGCTAA#..((((((((((((((.((((#))))..))))))..)))))))).	1585	1608	1	-22.8	1	0.000295245	0.456	0.369979625	-0.066501258	-4.957000719	18	23	8	3UTR		0	0
rno-miR-202-3p	NM_024150	Arf2	AGAGGTATAGCGCATGGGAAA#TCCCATTGGCTGGGAGCCTCTT#((((((.((((..((((((..#))))))..))))...)))))).	2066	2088	1	-22.7	0	8.54E-06	0.529	-0.239588667	-0.026210281	-10.1171949	16	22	6	3UTR		0	0
rno-miR-202-3p	NM_024150	Arf2	AGAGGTATAGCGCATGGGAAA#TTTCCCGTGTGCATGTGA#.....((((((((((((((((#)))))))))))).)))).	665	683	1	-20.4	0	0.000901194	0.382	0.698352941	0.69910612	-13.66559964	16	18	12	3UTR		0	0
rno-miR-1224	NM_024150	Arf2	GTGAGGACTGGGGAGGTGGAG#TCTTTTCGCTGAGGCCTCCCCGGTGTGATAGCC#((..(.(((((((((((....#.))))))))))).)....)).	833	866	1	-23.5	0	0.000149421	0.5	0.295241727	0.115090795	-10.42809496	14	21	11	3UTR		0	0
rno-miR-668	NM_024150	Arf2	TGTCACTCGGCTCGGCCCACTACC#GGTTGTGGGGAGTGAAGTGAGGT#(.(((((..((((..(((((.(((#))).)))))))))..))))).).	1316	1339	1	-23.9	0	0.000236826	0.471	0.08009304	-0.219698902	-10.06356439	18	23	9	3UTR		0	0
rno-miR-675-5p	NM_024150	Arf2	TGGTGCGGAAAGGGCCCACAGT#GCTCTGGGCCACATTTGTACCT#.((((((((...((((((.(((#))).))))))...)))))))).	1776	1798	1	-25	1	0.000548675	0.544	0.43546925	0.094598675	-11.20740909	17	22	8	3UTR		0	0
rno-miR-665	NM_024150	Arf2	ACCAGGAGGCTGAGGTCCCTTA#CCTAAGCCTCCTGGTC#(((((((((((.(((.......#))).))))))))))).	1286	1302	1	-25.9	1	8.06E-06	0.426	-0.271444964	-0.00112817	-7.517426836	14	16	11	3UTR		0	0
rno-miR-465-5p	NM_024150	Arf2	TATTTAGAACGGTGCTGGTGTG#ACACCAGTACTCCATTTTAAG#...((((((.(((((((((((.#)))))))))))...)))))).	760	781	1	-19.7	0	0.04767187	0.603	0.6602266	0.825567613	-7.757046662	17	21	11	3UTR		0	0
rno-miR-666-5p	NM_024150	Arf2	AGCGGGCACGGCTGTGAGAG#TTCTCACACCGTGCCTTATCCACGCTA#(((((((((((.((((((((#))))))))))))))).......)))).	728	755	1	-27.9	1	0.02069046	0.529	1.158345444	0.523132348	-7.284377756	19	27	15	3UTR		0	0
rno-miR-678	NM_024150	Arf2	GTCTCGGGGCAAGGACTGGAGG#TCCCAGTGGCCCCCATACTCCCTGGGTTGGTGCTAAACTTTGCTCTGAGAA#.((((((((((((((((((((.#.))))...)))..........))))))))))))).	1572	1623	1	-23.9	1	0.001397142	0.5	0.120753418	0.042453795	-3.793324837	20	35	13	3UTR		0	0
rno-miR-3552	NM_024150	Arf2	AGGCTGCAGGCCCACTTCCCT#GGGAGTGGGGCAGCTTT#(((((((...(((((((((..#)))))))))))))))).	713	730	1	-25.9	1	0.000177828	0.382	0.820842289	0.792892795	-8.550105502	16	17	16	3UTR		0	0
rno-miR-3559-5p	NM_024150	Arf2	TGACAGACTTAGTACTACATGA#CATTGTGCCAAAGCTAGCAGCTCACTTGTAGTGCTTTAAAGCTGTCAA#((((((.(((((((((((((((#.)))..)))))))))...))))))))).	1012	1060	1	-21.3	0	0.002157741	0.588	0.25442171	0.12301474	-5.481260981	21	28	9	3UTR		0	0
rno-miR-3561-5p	NM_024150	Arf2	ACTGTGTCAATCCAGGGTAGA#CTCCCTGGGTTGGTGCT#...((((((((((((((.((.#)))))))))))))))).	1589	1606	1	-21.3	0	0.000175453	0.456	0.401581357	-0.066501258	-6.514540194	16	17	16	3UTR		0	0
rno-miR-3562	NM_024150	Arf2	TTGGGGCAGTGGCTGGATGGGA#TCTCAGTCCCCTGAGGCTGCTGCTCCCAC#.(((((((((((((....((((#.))))....))))))))).)))).	1362	1391	1	-28.4	1	0.001298944	0.426	0.5449689	0.066226145	-4.761823478	17	24	9	3UTR		0	0
rno-miR-299b-3p	NM_024150	Arf2	TATGTGGGACGGTAAAC#GTTTCCAGCCTGTCCCATAC#..(((((((((((....#.))).)))))))).	1211	1231	1	-16.6	1	0.06699099	0.5	0.043113917	0.171219305	-6.782339277	11	14	8	3UTR		0	0
rno-miR-3065-3p	NM_024150	Arf2	TCAGCACCAGGATATTGTTGGGGA#TCCCCTTGTCCTGGTCTACTGT#.(((.(((((((((.....(((((#))))).)))))))))...))).	1458	1480	1	-22.3	0	0.01150741	0.529	-0.265042489	0.03651091	-8.880860653	17	22	9	3UTR		0	0
rno-miR-3569	NM_024150	Arf2	GGAGGACAGCAGACTCAGGTC#CCTGGGTTTGGCCTCTCCA#(((((....((((((((((..#))))))))))...))))).	926	945	1	-22.4	0	0.001508003	0.412	-0.13121378	-0.090273515	-10.75224433	15	19	10	3UTR		0	0
rno-miR-1188-5p	NM_024150	Arf2	TGGTGTGAGGTTGGGCCAGGA#TCTGTGGGCTGCTGGCCCAACAGGAGGCCAG#((((.(...((((((((((.(#.).))))))))))...).)))).	1246	1277	1	-27.6	0	2.08E-08	0.397	-0.0572564	0.021983578	-12.97032274	16	23	10	3UTR		0	0
rno-miR-3573-5p	NM_024150	Arf2	TGAGGGGCAGTGATAGAAAGGA#TTGTCACTGTGTCCCCTTG#.(((((((((((((((......#)))))))))...)))))).	1447	1466	1	-20.5	1	0.007887233	0.485	-0.226889	0.037831628	-3.793324837	15	19	9	3UTR		0	0
rno-miR-3583-3p	NM_024150	Arf2	CCTGACTTCTCTCTTCATGCAG#TGTGTGTGAGAAAGTCAGGA#((((((((.((((..((((((.#)))))).)))))))))))).	1531	1551	1	-22.7	1	0.01299904	0.529	-0.12857265	0.144805667	-6.586253582	18	20	12	3UTR		0	0
rno-miR-3593-3p	NM_024150	Arf2	CTTCAACCTTAAGGGGGCCTCA#TGAGGCCTCCCCGGTGTGAT#..((((((....((((((((((#))))))))))..))).))).	842	862	1	-23.1	1	0.001026478	0.5	0.3178132	0.106506323	-13.42747463	16	20	10	3UTR		0	0
rno-miR-3594-5p	NM_024150	Arf2	CCCAGGGCAGAGCAGTGTGAA#TCCCACTTCTCTGCTCTGT#..((((((((((.((((.((.#)).)))).)))))))))).	1385	1404	1	-24.1	1	0.01836782	0.426	0.43931484	0.014059477	-6.246131332	16	19	10	3UTR		0	0
rno-miR-741-3p	NM_024150	Arf2	AAAGATGCCACGCTATGTAGAT#TCTCCCTCATCAATGGCAGTGGCATCTG#..((((((((((((((......#.))))).))))))))).	1649	1677	1	-22	1	0.000292723	0.485	-0.046690973	0.051038027	-4.957000719	14	17	9	3UTR		0	0
rno-miR-328b-3p	NM_024150	Arf2	CTGGCCCTCTCTGCCCTA#AGGCCCAGAGAGGAGCTGGC#(((((((((((((.(((.#)))..)))))))).))))).	1728	1748	1	-22.9	1	9.30E-05	0.441	0.118311457	0.14679542	-4.794414364	16	20	8	3UTR		0	0
rno-miR-1199-3p	NM_024150	Arf2	TGCGGCCGGTGCTCAGCCGGC#GCCTGGCCTGGTGCTAGGCTGCAG#(((((((((((((..((((((#))).)))..)))))).))))))).	2112	2136	1	-28.5	1	9.94E-06	0.544	0.266464479	0.321605675	-5.529863924	19	24	7	3UTR		0	0
rno-miR-1199-3p	NM_024150	Arf2	TGCGGCCGGTGCTCAGCCGGC#GCCATGTGGCCGTGTGGCTGGGAGTGGGGCAGCTTTCTCACACCGTGCCT#...((((((((((((((((((#.)))....)))))))..................))))).))).	694	744	1	-25.6	0	0.002583464	0.426	0.886226551	0.6066016	-6.514540194	18	43	7	3UTR		0	0
rno-miR-1843a-5p	NM_024150	Arf2	TATGGAGGTCTCTGTCTGACT#GGTCTTTTCGCTGAGGCCTCCC#...(((((((((.((..((((#)))).....)).))))))))).	831	853	1	-20.6	0	1.80E-05	0.5	0.239746889	0.095940973	-8.036719887	15	22	9	3UTR		0	0
rno-miR-1843a-3p	NM_024150	Arf2	TCTGATCGTTCACCTCCATACA#GGTGACTGGTTAGAT#((((((((.(((((........#))))).)))))))).	2143	2158	1	-16.4	1	0.00189037	0.618	0.42544125	0.40230609	-5.962462745	13	15	8	3UTR		0	0
rno-miR-3473	NM_024150	Arf2	TCTAGGGCTGGAGAGATGGCTA#GGCCCAGAGAGGAGCTGGCTTCAGCCCTAA#..(((((((((((....((((.#.))))..))))))))))).	1729	1759	1	-24	1	2.81E-05	0.397	0.256479218	0.17717086	-6.782339277	15	19	11	3UTR		0	0
rno-miR-3102	NM_024150	Arf2	CTCTACTCCCTGCCCCAGCCA#TGGCCGTGTGGCTGGGAGTGGGGC#((((((((((.(((((.((((#)))).).).))).)))))))))).	700	724	1	-29.4	1	4.46E-06	0.353	0.87249506	0.79157212	-6.762348922	19	24	10	3UTR		0	0
rno-miR-6316	NM_024150	Arf2	CATGTCTGTCTCTGTGGCACACA#GCTGGAGGCAGGCAG#..(((((((((((..(((.....#)))))))))))))).	895	910	1	-20.5	1	6.28E-05	0.426	-0.084150364	-0.154986105	-6.549290197	14	15	14	3UTR		0	0
rno-miR-6321	NM_024150	Arf2	TACTGCAGTGAGTTCTATGAAGC#GCTAGCAGCTCACTTGTAGTGC#(((((((((((((((((......#.))).)))))))).)))))).	1024	1046	1	-19.3	1	6.86E-05	0.574	0.455997295	0.07745168	-3.937574446	17	21	8	3UTR		0	0
rno-miR-6323	NM_024150	Arf2	TGGAACTCCATCTCTGGTCTGTGCA#TGCAGCAGACAGTGCTCCTGGTGGAGTTGTCAC#((((((((((((....(((((((((#)))).))))).........))))))))).))).	1421	1454	1	-22.8	1	4.22E-05	0.441	0.162990308	0.062924252	-7.052043617	21	33	9	3UTR		0	0
rno-miR-6324	NM_024150	Arf2	TCAGTAGGCCAGACAGCAAGCAC#TGCTTAGTGTGCCTGGCCTGGTGC#.((.(((((((((((..(((((.#)))))..)))..)))))))).)).	2102	2126	1	-25	0	2.78E-06	0.5	-0.291001146	0.157758917	-7.058396193	18	24	8	3UTR		0	0
rno-miR-6332	NM_024150	Arf2	CGCAGGGACTGCAAGGAGCCGCA#TGTGTCCCCTTGTCCTGGTCTACTGTGG#((((((((((((((((.(.((((#)))).).))))))...))))).))))).	1454	1482	1	-23.2	1	0.000682385	0.515	-0.21045476	0.135561085	-3.937574446	21	28	6	3UTR		0	0
rno-miR-6334	NM_024150	Arf2	CCAGGCTCTCCCAGCTGCCGGC#GCCGTGTGGCTGGGAGTGGGGCAGCTTT#..((((((((((((((((((((#)))).)))))))))))......))))).	702	730	1	-30.9	1	0.000177828	0.382	0.938419393	0.699473962	-4.957000719	20	28	11	3UTR		0	0
rno-let-7g-3p	NM_024150	Arf2	CTGTACAGGCCACTGCCTTGC#GCAGCCCATTCCCCATGCCTTGTGGCAAAGGCAGCTGGCCTTTCCCGTGTGCAT#.((((((((((((((((((((#.)))).))))).)))))).......))))).	625	679	1	-27.1	1	0.000500831	0.382	0.425931034	1.2098	-3.793324837	20	31	6	3UTR		0	0
rno-miR-148a-3p	NM_024150	Arf2	TCAGTGCACTACAGAACTTTG#CAGAGTTCTGTTAGTTCAAACTGAC#(((((..((((((((((((((#))))))))))).)))....))))).	1114	1139	1	-20.9	0	0.000147672	0.574	0.13644124	0.058301913	-7.382219742	19	25	11	3UTR		0	0
rno-miR-149-5p	NM_024150	Arf2	TCTGGCTCCGTGTCTTCACTCCC#GGGAGTGGGGCAGCTTTCTCACACCGTGCCT#...(((.(.((((((((((((((#))))))))))..........)))).).))).	713	744	1	-24	0	0.002583464	0.426	1.1458729	0.54988985	-9.114616387	18	31	10	3UTR		0	0
rno-miR-15a-3p	NM_024150	Arf2	AGGCCATATTGTGCTGCCTCA#AGGCAGCTGGCCTTTCCCGTGTGCATGTGAGTGCGTGAGGAGCCATGTGGCCG#.(((((((.((.(((.(((((#.))))))))))))))))).	653	706	1	-24.4	1	4.20E-05	0.368	0.731428571	0.713789758	-8.429566886	17	19	17	3UTR		0	0
rno-miR-1843b-5p	NM_024150	Arf2	ATGGAGGTCTCTGTCTGACTTAG#GGTCTTTTCGCTGAGGCCTCCC#..(((((((((.((..((((...#)))).....)).))))))))).	831	853	1	-20.7	1	1.80E-05	0.5	0.239746889	0.095940973	-9.27230267	15	22	9	3UTR		0	0
rno-miR-1896	NM_024150	Arf2	TGGTGGGTGAGGAGGAGG#CCGTGCCTTATCCACG#..((((((((((....((#))...)))))))))).	736	752	1	-18.1	1	0.004600235	0.485	1.369065	0.57635696	-8.07146989	12	16	10	3UTR		0	0
rno-miR-3084b-3p	NM_024150	Arf2	CTGCCAGTTCCCTTCAGACAA#GAGAGGAGCTGGCT#..((((((((((((.......#))).))))))))).	1735	1749	1	-19.3	1	6.63E-05	0.441	0.170797954	0.180361708	-5.92549936	12	14	9	3UTR		0	0
rno-miR-450b-3p	NM_024150	Arf2	ATTGGGGACGCTTCGCATTCA#TGATGGTCTTTTCGCTGAGGCCTCCCCGGTG#((((((((.(((((((.....#.)).))))).)))))))).	827	858	1	-22.5	1	0.00010933	0.485	0.161974125	0.127637108	-4.993964104	15	19	8	3UTR		0	0
rno-miR-5132-5p	NM_024150	Arf2	CGTGGGGCGGTGGACCCAGGCT#CCTGAGGCTGCTGCTCCCACT#.((((((((((((.((((((..#)))).))))))))).))))).	1371	1392	1	-29.2	1	0.001884359	0.426	0.740020954	-0.063859908	-4.650164755	18	21	9	3UTR		0	0
rno-miR-486	NM_024150	Arf2	TCCTGTACTGAGCTGCCCCGAG#CTGGGAGTGGGGCAGCTTTCTCACAC#...(((...(((((((((((..#.)))))))))))....))).	711	737	1	-22.9	0	0.00058206	0.412	0.830995509	0.79037212	-11.42825132	14	20	11	3UTR		0	0
rno-miR-709	NM_024150	Arf2	GGAGGCAGAGGCAAGAGGA#TCTTTTCGCTGAGGCCTCCC#((((((...(((.((((((#)))))).)))...)))))).	833	853	1	-21.1	0	1.80E-05	0.5	0.263225667	0.105846042	-10.14041618	15	20	6	3UTR		0	0
rno-miR-3550	NM_024151	Arf4	CCGAGCCCATCCCTGCCCTAG#AGATTTTTCTAATAATGCTTGTACTGGCCAGGGATGAGCTCC#..((((.((((((((.((.((#.)))).)))))))).)))).	1194	1236	0.953846154	-24.7	0	0.000609884	0.603	1.68925225	1.314261425	-6.733736335	16	20	8	3UTR		0	0
rno-miR-105	NM_024151	Arf4	CAAGTGCTCAGATGTCTGTGGT#ATTAAAGGATATCTGAGACGGTTT#.((.(((((((((((((.....#.))))))))))).)).)).	841	865	0.961538462	-17.7	0	0.08215059	0.647	1.411387357	1.685597281	-6.825347112	15	19	11	3UTR		0	0
rno-miR-664-1-5p	NM_024151	Arf4	CTGGCTGGGGAAAAAGATTGG#CCTATCATTCCTCGGGCAGT#(((.((((((((...(((.((#)).))).)))))))).))).	1120	1140	0.969230769	-19.3	0	0.000380865	0.559	1.445356437	1.32889482	-9.851016812	16	20	8	3UTR		0	0
rno-miR-336-3p	NM_024151	Arf4	ACTGGATTCCATGAAGGGATGTGA#CATGTTGCTTTTGGAATCAGC#.((.(((((((.((((.((((((.#)))))).))))))))))))).	1430	1451	1	-19.1	0	0.004156396	0.632	1.627408429	1.652059638	-10.17215042	19	21	13	3UTR		0	0
rno-miR-340-3p	NM_024151	Arf4	TCCGTCTCAGTTACTTTATAGCC#GGTTATTAAAGGATATCTGAGACGGT#.(((((((((...((((((((((#)))))).)))).....))))))))).	837	863	1	-23.9	1	0.06861782	0.662	1.962533727	1.522185712	-11.25403324	19	26	9	3UTR		0	1
rno-miR-345-5p	NM_024151	Arf4	TGCTGACCCCTAGTCCAGTGC#GTACTGGCCAGGGATGAGCT#.(((.(.((((.(.(((((((#)))))))).)))).).))).	1214	1234	1	-22.4	0	0.000300363	0.603	0.714535429	1.335602288	-13.65969177	16	20	8	3UTR		0	0
rno-miR-349	NM_024151	Arf4	CAGCCCTGCTGTCTTAACCTCT#GGTTATTAAAGGATATCTGAGACGGTTTGGGCA#..((((.(((((((((......#.)))))))))..)))).	837	870	1	-20.7	0	0.000595175	0.662	2.057136778	1.507551794	-6.500687254	13	17	9	3UTR		0	0
rno-miR-17-5p	NM_024151	Arf4	CAAAGTGCTTACAGTGCAGGTAG#TGCTTGTACTGGCCAGGGATGAGCT#......((((((((((((((((.#)))))))))))........))))).	1209	1234	1	-18.2	0	0.000300363	0.603	0.9697565	1.152679181	-15.5665584	16	25	11	3UTR		0	0
rno-miR-21-5p	NM_024151	Arf4	TAGCTTATCAGACTGATGTTGA#TCCTCGGGCAGTCTGCTGAGTTAA#(((((((.(((((((.......#.))))))).))))))).	1128	1152	1	-18.1	1	0.007413958	0.632	1.341700214	1.359991681	-6.484258456	14	17	7	3UTR		0	0
rno-miR-30c-1-3p	NM_024151	Arf4	CTGGGAGAGGGTTGTTTACTCC#GGAATCAGCCTGACTCTTTGCCCAGC#((((((((((((((((...(((#)))...)))..)))))))).))))).	1442	1468	1	-18.9	1	0.000172525	0.574	1.565058421	1.667893038	-3.937574446	19	26	8	3UTR		0	0
rno-miR-92a-3p	NM_024151	Arf4	TATTGCACTTGTCCCGGCCTG#GGCCAGGGATGAGC#.......((((((((((((..#)))).)))))))).	1219	1233	1	-20.3	0	0.000255876	0.618	0.797621077	1.125240456	-17.11024494	12	14	8	3UTR		0	0
rno-miR-99a-3p	NM_024151	Arf4	CAAGCTCGTTTCTATGGGTCTG#GGCCAGGGATGAGCTC#..(((((((((((...((((..#))))))))))))))).	1219	1235	1	-19.1	1	0.000366114	0.618	0.703132	1.060607619	-6.782339277	15	16	15	3UTR		0	0
rno-miR-137-5p	NM_024151	Arf4	ACGGGTATTCTTGGGTGGATAA#TGTCCATTATTATACTTCCCCTGAACCTGAATGCCTGG#.((((((((((((((.(((...#.))))))))....))))))))).	982	1020	1	-20	1	0.02420312	0.588	0.515158278	1.134996706	-4.026373918	17	23	9	3UTR		0	0
rno-miR-196a-5p	NM_024151	Arf4	TAGGTAGTTTCATGTTGTTGGG#CCCAGCATATGATAGTTCTGCTG#..(((((..(((((.(((((((#)))))))))))).....))))).	1462	1485	1	-18.3	0	0.001320554	0.603	1.787682857	1.699020863	-9.062474867	17	23	12	3UTR		0	0
rno-miR-200b-3p	NM_024151	Arf4	TAATACTGCCTGGTAATGATGAC#GTTACCCCCTTGGAACTCACTGATACCTATCATTCCTCGGGCAGTC#....(((((((((.(((((((..#.))))))).).)))))))).	1095	1141	1	-19.9	0	0.000408258	0.574	1.2929201	1.281334658	-10.40340239	16	20	8	3UTR		0	0
rno-miR-221-3p	NM_024151	Arf4	AGCTACATTGTCTGCTGGGTTTC#GCCCAGCATATGATAGTTCTGCTG#(((...((((((((((((((...#))))))))...))))))...))).	1461	1485	1	-21	0	0.001320554	0.603	1.559772588	1.716545975	-12.98959266	17	24	8	3UTR		0	1
rno-miR-298-3p	NM_024151	Arf4	AGGAACTAGCCTTCTCTCTGCT#GGGCTGGTTTCA#.(((((((((((..........#))))))))))).	1348	1360	1	-16.9	1	0.005036853	0.691	1.128843636	1.192922139	-6.907794008	11	12	11	3UTR		0	0
rno-miR-320-3p	NM_024151	Arf4	AAAAGCTGGGTTGAGAGGGCGA#TCAGCCTGACTCTTTGCCCAGCA#....(((((((.((((((((((#)).)))...))))).))))))).	1446	1469	1	-24.1	0	0.000141494	0.588	1.571660714	1.660786813	-12.89336578	17	23	7	3UTR		0	0
rno-miR-449a-3p	NM_024151	Arf4	CAGCTAACATGCAACTGCTCTC#AGCAAATTGTCTTCCTTTATATTATCTTTTTTATGTTGCATGTTGCTT#.(((.((((((((((.......#.))))))))))))).	1392	1440	1	-18	0	0.01288159	0.632	1.8929088	1.506330726	-8.145411092	13	15	13	3UTR		0	0
rno-miR-383-3p	NM_024151	Arf4	CCACAGCACTGCCTGGTCAGA#CTGGCCAGGGATGAGCTC#....(((.((.(((((((((.#))))))))).).).))).	1217	1235	1	-20.4	0	0.000366114	0.618	0.891846111	1.283164181	-14.68497187	14	18	9	3UTR		0	0
rno-miR-361-3p	NM_024151	Arf4	CCCCCAGGTGTGATTCTGATTCGT#TCTCCTTGGGGGA#((((((((.(.((...........#)).))))))))).	963	976	1	-17.1	1	4.86E-05	0.603	1.085608125	1.049022951	-9.644077138	11	13	9	3UTR		0	0
rno-miR-487b-5p	NM_024151	Arf4	AGTGGTTATCCCTGTCCTCTTCG#AAGATTTTTCTAATAATGCTTGTACTGGCCAGGGATGAGCTCCACA#.(((((((((((((.((......#.)).)))))))))...)))).	1193	1239	1	-21.9	1	0.006321845	0.588	1.378283688	1.35206545	-4.528774398	15	21	9	3UTR		0	0
rno-miR-363-5p	NM_024151	Arf4	CGGGTGGATCACGATGCAATTT#AGATAGCGATTGTGACACCCT#.(((((..(((((((((.((((#)))).)).)))))))))))).	1022	1043	1	-18.4	0	0.06061514	0.632	1.1417029	0.811832314	-7.650646301	18	21	12	3UTR		0	0
rno-miR-378a-3p	NM_024151	Arf4	ACTGGACTTGGAGTCAGAAGG#CTTTTTTATGTTGCATGTTGCTTTTGGAATCAGCCTGACTCTTTGCCCAGC#.((((.(..((((((((....#.))))))))..).)))).	1417	1468	1	-19.7	0	0.000172525	0.574	2.042905	1.485599276	-9.064308186	13	18	8	3UTR		0	0
rno-miR-505-5p	NM_024151	Arf4	GGGAGCCAGGAAGTATTGATGTT#ACTCCTGGCTTCTA#((((((((((.(((.........#))))))))))))).	1292	1306	1	-20.4	1	0.02346625	0.559	0.9856111	0.846587419	-7.730847562	13	14	13	3UTR		0	0
rno-miR-743b-5p	NM_024151	Arf4	TGTTCAGACTGGTGTCCATCAT#GGATATCTGAGACGGTTTGGGCAG#(((((((((((((((((.....#)))))))......)))))))))).	847	871	1	-18.9	1	0.000721063	0.676	1.163549957	1.755108131	-3.937574446	17	24	10	3UTR		0	0
rno-miR-181d-3p	NM_024151	Arf4	CCACCGGGGGATGAATGTCA#TCATTCCTCGGG#...(((((((((((......#))))))))))).	1124	1136	1	-18.8	0	0.000970996	0.544	1.421521227	1.292920008	-7.483038834	11	12	11	3UTR		0	0
rno-miR-188-5p	NM_024151	Arf4	CATCCCTTGCATGGTGGAGGG#CCCCCTTGCCAAAAAGATTTTTCTAATAATGCTTGTACTGGCCAGGGATGA#(((((((.((..((((.(((.#.))).)))).)).))))))).	1180	1231	1	-21.7	1	0.000184792	0.632	1.634376143	1.392308375	-12.42278716	16	21	7	3UTR		0	0
rno-miR-423-5p	NM_024151	Arf4	TGAGGGGCAGAGAGCGAGACTTTT#AGCCTGACTCTTTGCCCAGCAT#((..((((((((((..((.((...#)).))..))))))))))..)).	1448	1470	1	-22.4	0	0.000172282	0.603	1.3319435	1.677284275	-9.495634836	16	22	10	3UTR		0	0
rno-miR-484	NM_024151	Arf4	TCAGGCTCAGTCCCCTCCCGAT#TCGGGCAGTCTGCTGAGTTA#...((((((((...(((((((.#))))).))...)))))))).	1131	1151	1	-20.1	0	0.000324074	0.632	1.518525125	1.503282119	-12.00731403	15	20	8	3UTR		0	1
rno-miR-708-5p	NM_024151	Arf4	AAGGAGCTTACAATCTAGCTGGG#CTGGCCAGGGATGAGCTCCA#..((((((((...(((.(((((.#))))).)))..)))))))).	1217	1237	1	-21.1	1	0.000927387	0.588	0.957561	0.956341494	-12.41770912	16	20	8	3UTR		0	0
rno-miR-551b-3p	NM_024151	Arf4	GGCGACCCATACTTGGTTTCAGT#CTGAGACGGTTTGGGCAGAAATTACAGCATTTAAAACTTGTTTTGTTGCCA#(((((((((.(((..(((((((.#)))))))))).))))..............................))))).	853	904	1	-19.9	1	0.02367662	0.662	1.5355695	1.525844014	-6.772370392	19	51	10	3UTR		0	0
rno-miR-490-5p	NM_024151	Arf4	CCATGGATCTCCAGGTGGGT#ACCCATTTGGAATTATTCCT#....(((..(((((((((((#))))))))))).....))).	1569	1589	1	-18.8	0	0.007791321	0.774	1.733272727	1.424328571	-12.91658706	14	20	11	3UTR		0	0
rno-miR-668	NM_024151	Arf4	TGTCACTCGGCTCGGCCCACTACC#GGGCAGTCTGCTGAGTT#....(((((((...((((......#)))).....))))))).	1133	1150	1	-19.2	0	8.26E-05	0.632	1.613470857	1.524013369	-15.03933631	11	17	7	3UTR		0	0
rno-miR-3543	NM_024151	Arf4	CAGGAGTCGAGTGATGGTTCAAA#TTGTACTGAGGATTCCCCCACCTCCCTCACATTATTGACTCCTGG#((((((((((((((.((......#.)).))))....)))))))))).	1255	1300	1	-21.9	1	0.1197329	0.544	0.531417528	0.972805038	-4.673024006	16	23	10	3UTR		0	0
rno-miR-3548	NM_024151	Arf4	CAGCACTGTCCGGTAAGATGCC#TCGGGCAGTCTGCTGA#(((((((((((((.........#)))))))))..)))).	1131	1147	1	-19	1	5.69E-05	0.618	1.5173059	1.419137131	-5.762913004	13	16	9	3UTR		0	0
rno-miR-344b-5p	NM_024151	Arf4	AGTCAGGCTGCTGGTTATATTC#ATGTTGCTTTTGGAATCAGCCTGACTC#((((((((((............#.)))))))))).	1431	1458	1	-17.8	1	0.01053227	0.588	2.419728	1.548403025	-13.2236214	10	12	10	3UTR		0	0
rno-miR-344b-5p	NM_024151	Arf4	AGTCAGGCTGCTGGTTATATTC#CGGGCAGTCTGCTG#((.(((((((((.(........#).))))))))))).	1132	1146	1	-17.7	0	2.68E-05	0.603	1.488037833	1.433161294	-7.752743174	12	14	11	3UTR		0	0
rno-miR-3553	NM_024151	Arf4	CAGTGAATTCTACCAGTGCCATA#TGGGCTGGTTTCAAAGAGTTCATA#..(((((((((((((((.(((..#))))))))).....))))))))).	1347	1371	1	-20.1	1	0.006140353	0.691	0.9904874	1.250237913	-4.957000719	18	24	9	3UTR		0	0
rno-miR-3557-3p	NM_024151	Arf4	ACACAGGACCTGGAGTCAGGAG#CTCCTGGCTTCTATCAGCCA#.....((....(((((((((((#)))))))))))......)).	1293	1313	1	-19.3	0	8.68E-06	0.588	1.106672636	0.870977231	-21.10290517	13	20	11	3UTR		0	0
rno-miR-3572	NM_024151	Arf4	TTACACTTGCCCTTTTTTCCCCAG#TTGGGTTTAAGAGAAATTCTCCTTGGGGGAAAAAAGTGTC#..(((((.....((((((((((((#.))))))))))))))))).	946	986	1	-18.1	0	0.000382985	0.603	1.479908	1.086827614	-15.74110956	17	19	17	3UTR		0	0
rno-miR-3576	NM_024151	Arf4	ACACACCAAGGATAATTTCTCC#GGTTTAAGAGAAATTCTCCTTGGG#.....(((((((.((((((((.#.)))))))).))))))).	949	973	1	-21.4	0	0.000313454	0.632	1.1770695	1.084998289	-14.95473026	15	18	8	3UTR		0	0
rno-miR-3588	NM_024151	Arf4	TCACAAGTTAGGGTCTCAGGGA#TCCTTGGGGGAAAAAAGTGTCCATTATTATACTTCCCCTGAACCTGAATGCCTGGATAGATAGCGATTGTGAC#((((((((((((((.((((((.#.))))))))))...............))))..)))))).	965	1038	1	-19.7	1	0.06021197	0.588	0.603713097	1.137435658	-4.673024006	20	39	10	3UTR		0	0
rno-miR-344g	NM_024151	Arf4	AGTCAGGCTCCTGGCAGGAGTC#GCTTTTGGAATCAGCCTGACTC#(((((((((.....(((((((.#))))))).....))))))))).	1436	1458	1	-21.7	1	0.01053227	0.588	1.607277222	1.701448963	-13.49762923	16	22	9	3UTR		0	0
rno-miR-709	NM_024151	Arf4	GGAGGCAGAGGCAAGAGGA#TCCTCGGGCAGTCTGCTGAGTTAAAAATGTAGCATTCCA#(((((((((.((..(((((#)))))..))..))))))..................))).	1128	1167	1	-20.8	1	0.02830183	0.588	1.684962148	1.415478606	-7.326051445	16	39	6	3UTR		0	0
rno-miR-702-5p	NM_024162	Fabp3	GTGAGTGGGGTGGTTGGCATG#TGCCCCGTCACTGACTGCTCCTCTGCCAATGGCTACCCCTAACTCAG#.((((((((((((((((((..#.)))))...))))))))..))))).	442	489	0.961538462	-26.4	1	0.0153716	0.441	0.43231487	0.810222283	-3.793324837	18	25	8	3UTR		0	0
rno-miR-301a-5p	NM_024162	Fabp3	GCTCTGACTTTATTGCACTAC#GTATCCAAAGGGTGCTCCAAGGTCAATAAAGCAGAGCC#((((((.((((((((.(((..#.))))))))))))))))).	619	657	1	-21.1	0	0.03251264	0.479	0.770053125	0.667375669	-5.714310061	17	19	17	3UTR		0	0
rno-miR-327	NM_024162	Fabp3	CCTTGAGGGGCATGAGGGT#CCTCATGTTTCTCCCCTCT#....(((((((((((((..#))))))).....)))))).	499	518	1	-21.9	0	0.1511548	0.559	0.891844672	0.407184011	-9.546562469	13	19	7	3UTR		0	0
rno-miR-328a-5p	NM_024162	Fabp3	GGGGGGCAGGAGGGGCTCA#TGGGCTTTTCCTGGAGATATGGGACACCAGCCTGGACCCAGGTCCCA#(((((((((((((((((((#))))))))))))).......................)))....))).	544	591	1	-23.6	1	3.48E-06	0.544	0.418106302	0.686995394	-3.937574446	19	47	13	3UTR		0	0
rno-let-7i-5p	NM_024162	Fabp3	TGAGGTAGTAGTTTGTGCTGTT#CAGCACCACGTTGCCTCAT#((((((((..((..((((((..#)))))).)).)))))))).	486	505	1	-19.8	1	0.04659327	0.529	0.736014	0.438501294	-8.382441103	16	19	8	3UTR		0	0
rno-miR-25-5p	NM_024162	Fabp3	AGGCGGAGACACGGGCAATTGC#TGCTCCTCTGCCA#.(((((((....(((((.....#)))))))))))).	457	470	1	-17.9	1	0.004387273	0.382	0.228326143	0.531772221	-12.26379875	12	13	12	3UTR		0	0
rno-miR-27b-3p	NM_024162	Fabp3	TTCACAGTGGCTAAGTTCTGC#GCAGAGCCAAGGCCACC#......((((((..(((((((#)))))))...)))))).	649	666	1	-19.8	0	0.001602976	0.436	0	0	-17.71252893	13	17	7	3UTR		0	0
rno-miR-127-5p	NM_024162	Fabp3	CTGAAGCTCAGAGGGCTCTGATT#TCAGCACCACGTTGCCTCATGTTTCTCCCCTCTGACGTTTTAT#.((((((((((((((........#.)))))))).)))))).	485	528	1	-19.2	1	0.09010934	0.559	0.5317716	0.398333694	-4.026373918	14	17	8	3UTR		0	0
rno-miR-139-3p	NM_024162	Fabp3	TGGAGACGCGGCCCTGTTGGAG#TCCAAAGGGTGCTCCAA#(((((.(...(((((.(((((.#)))))))))))))))).	622	639	1	-19.3	0	0.000269001	0.576	0.433735	0.796378071	-10.68411334	16	17	16	3UTR		0	0
rno-miR-187-5p	NM_024162	Fabp3	AGGCTACAACACAGGACC#GGTCCCATTGTGTATGTGGTTTA#((((((((((((((((((#)))))...))))).)))))))).	584	607	1	-20.3	1	0.05695117	0.544	0.900645173	0.596825899	-3.937574446	18	23	8	3UTR		0	0
rno-miR-193a-5p	NM_024162	Fabp3	TGGGTCTTTGCGGGCAAGATGA#CACCAGCCTGGACCCAG#((((((....(((((.......#.))))))))))).	568	585	1	-17.6	0	0.001901216	0.529	-0.0128745	0.413991719	-10.32684112	11	13	11	3UTR		0	0
rno-miR-216a-3p	NM_024162	Fabp3	CACAGTGGTCTCTGGGATTATG#TATAAATACTCTTTGGTTGGGCTTTTCCTGGAGATATGGGACACCAGCCTGGACCCAGGTCCCATTGTGT#((((((((..((((((......#.))))))..)))))))).	527	597	1	-21.5	1	0.00132006	0.574	0.225408625	0.551515443	-6.236470573	14	18	8	3UTR		0	0
rno-miR-383-3p	NM_024162	Fabp3	CCACAGCACTGCCTGGTCAGA#CTGGAGATATGGGACACCAGCCTGGACCCAGGTCCCATTGTGTATGTGGT#(((((((((.((((((((((.#.))))..))))))......)))).))))).	554	604	1	-21.2	1	0.001913728	0.544	0.413764825	0.601894931	-5.180080915	19	30	6	3UTR		0	0
rno-miR-743b-5p	NM_024162	Fabp3	TGTTCAGACTGGTGTCCATCAT#TGGTTGGGCTTTTCCTGGAGATATGGGACACCAGCCTGGACC#.((((((.(((((((((..(((#.)))))))))))).)))))).	540	582	1	-25.2	1	5.46E-07	0.515	0.168673889	0.628446571	-6.106959767	18	21	12	3UTR		0	0
rno-miR-672-5p	NM_024162	Fabp3	TGAGGTTGGTGTACTGTGTGTGA#TCCTGGAGATATGGGACACCAGCCTGGA#(.((((((((((.((((((.(..#.).)))))).)))))))))).).	552	580	1	-23.1	1	9.79E-06	0.485	0.30302014	0.549472481	-6.390380941	18	23	10	3UTR		0	0
rno-miR-770-5p	NM_024162	Fabp3	AGCACCACGTGTCTGGGCCACG#TGGACCCAGGTCCCATTGTGTATGTGGTT#...(((((((((((((((((..#))).))))))..........)))))))).	576	605	1	-21	0	0.05541357	0.544	0.837162136	0.573264357	-6.514540194	17	29	8	3UTR		0	0
rno-miR-490-5p	NM_024162	Fabp3	CCATGGATCTCCAGGTGGGT#GCTTTTCCTGGAGATATGGG#((((..(((((((((.((((#))))..))))))))))))).	547	567	1	-21.1	0	0.00060152	0.5	0.174726167	0.610745491	-10.19061946	17	20	13	3UTR		0	0
rno-miR-504	NM_024162	Fabp3	AGACCCTGGTCTGCACTCTGTC#AGGGTGCTCCAAGGTCA#.((((.(((...(((((((...#))))))).))).)))).	627	644	1	-20.8	0	0.001174764	0.574	1.239809429	0.71899315	-13.10836785	14	17	7	3UTR		0	0
rno-miR-764-3p	NM_024162	Fabp3	GAGGAGGCCATAGTGGCAACTGT#TGCCAATGGCTACCCCTA#.(((.((((((..(((((.....#)))))))))))...))).	465	483	1	-18.3	0	0.008791635	0.426	0.395610167	0.433735876	-12.54829593	14	18	11	3UTR		0	0
rno-miR-711	NM_024162	Fabp3	GGGACCCTGGGAGAGATGTAAG#TTGGGCTTTTCCTGGAGATATGGGACACCAGCCTGGACCCAGGTCCCA#((((.((((((...........#.)))))))))).	543	591	1	-20.2	0	3.48E-06	0.544	0.050667667	0.638658711	-14.5178841	10	12	10	3UTR		0	0
rno-miR-3557-3p	NM_024162	Fabp3	ACACAGGACCTGGAGTCAGGAG#TTCCTGGAGATATGGGACACCAGCCTGGACCCAGGTCCCATTGTGTA#(((((((((((((.((((((..#.)))).))))))))))...))))).	551	598	1	-28.8	1	0.002595532	0.574	0.467094962	0.606660481	-4.794414364	19	25	10	3UTR		0	0
rno-miR-3561-5p	NM_024162	Fabp3	ACTGTGTCAATCCAGGGTAGA#TCCTGGAGATATGGG#.(((((((..(((((((....#)))))))))))))).	552	567	1	-17	1	0.00060152	0.5	0.111615929	0.613468704	-6.092220964	14	15	14	3UTR		0	0
rno-miR-3573-5p	NM_024162	Fabp3	TGAGGGGCAGTGATAGAAAGGA#TGGCTGCCCCGTCAC#(((((((((((.(.........#).)))))))).))).	438	453	1	-19.5	1	0.000138384	0.382	0.450075117	0.725120977	-9.109716314	12	15	8	3UTR		0	0
rno-miR-1306-3p	NM_024162	Fabp3	GACGTTGGCTCTGGTGGTGATG#GTCAATAAAGCAGAGCCAAGGCCA#(.(.(((((((((.(..((((.#))))....).))))))))).).).	640	664	1	-21.6	0	0.002594747	0.463	0	0	-9.223161601	16	24	9	3UTR		0	0
rno-miR-6216	NM_024162	Fabp3	GATACACAGAGGCAGGAGGAGAA#TTTCTCCCCTCTGA#......((((((..(((((((..#))))))))))))).	506	520	1	-17.7	0	0.07783188	0.559	0.920807143	0.316636669	-17.71252893	13	14	13	3UTR		0	0
rno-miR-6330	NM_024162	Fabp3	TATAATGACCAGATCTGGGTCA#GACACCAGCCTGGACCCAGGTCCCATTGTGT#(((((((....((((((((((.#.)))))))))).))))))).	566	597	1	-21.8	1	0.00132006	0.574	0.3683779	0.445989686	-11.37487998	17	20	10	3UTR		0	0
rno-miR-149-3p	NM_024162	Fabp3	GGGACGGGGGCGGTGCTG#CAGCACCACGTTGCCTCATGTTTCT#((((((((((((((((((#))))))).....))))).)))))).	486	511	1	-23.8	1	0.07272252	0.544	0.522694833	0.251279099	-3.937574446	18	25	7	3UTR		0	0
rno-miR-5132-5p	NM_024162	Fabp3	CGTGGGGCGGTGGACCCAGGCT#AGCCTGGACCCAGGTCCCATT#.(((((((..(((..(((((((#)))))))..))).))))))).	572	593	1	-28.5	1	5.14E-05	0.559	0.407281286	0.418076556	-7.684510442	17	21	7	3UTR		0	0
rno-miR-23a-5p	NM_024398	Aco2	GGGGTTCCTGGGGATGGGATTT#TCCATCCCCCCTGCCCTG#(((((....(((((((((....#)))))))))...))))).	2864	2882	0.961538462	-25.1	0	0.03501132	0.485	-0.099374333	-0.260791879	-10.75224433	14	18	9	3UTR		0	0
rno-miR-320-5p	NM_024398	Aco2	GCCTTCTCTTCCCGGTTCTTCC#AGGGGCTGGAGAGATGGCT#(((.(((((..(((((((((..#)))))))))))))).))).	3050	3069	0.974358974	-22.3	0	4.52E-05	0.485	-0.053180889	-0.010598589	-11.03687766	17	19	14	3UTR		0	0
rno-miR-205	NM_024398	Aco2	TCCTTCATTCCACCGGAGTCTGT#CTGGTGGCTGAAGGAT#(((((((..(((((((.......#))))))).))))))).	2672	2688	0.987179487	-21.7	1	0.002516189	0.691	0.975470029	0.641401211	-7.307599034	14	16	7	3UTR		0	0
rno-miR-326-5p	NM_024398	Aco2	GGGGGCAGGGCCTTTGTGAA#TTCCAGAGGTCCTGAGTTCAATTCCCA#((((((((((((((((.(((#)))))))))))))).......))))).	3095	3122	1	-24.3	1	0.02901251	0.471	0.027818413	-0.031557192	-3.937574446	19	27	14	3UTR		0	0
rno-miR-328a-5p	NM_024398	Aco2	GGGGGGCAGGAGGGGCTCA#GAGTGATGACAAAAAAACTACTCCATCCCCCCTGCCCTGCA#(.((((((((.((((....#.)))))))))))).).	2843	2884	1	-28.5	1	0.03234119	0.485	-0.009267125	-0.206305457	-8.159073884	13	16	12	3UTR		0	0
rno-miR-330-5p	NM_024398	Aco2	TCTCTGGGCCTGTGTCTTAGGC#CTGGGGCAAAGGTGCAGGCCCAT#....((((((((((((((((..#)))))))......))))))))).	2383	2406	1	-24.4	0	0.000150938	0.382	-0.018483078	0.372770667	-9.546562469	16	23	9	3UTR		0	0
rno-miR-129-5p	NM_024398	Aco2	CTTTTTGCGGTCTGGGCTTGC#AGTCTAGACTGCAGAGT#..((((((((((((((((...#)))))))))))))))).	3018	3035	1	-23	1	0.001521911	0.515	0.068245937	-0.048190824	-4.957000719	16	17	16	3UTR		0	0
rno-miR-351-3p	NM_024398	Aco2	GGTCAAGAGGCGCCTGGGAAC#GTGACCAGACCTGCTTCTTGCCCT#((.(((((((((.((((..((#))..))))...))))))))).)).	2461	2485	1	-22.5	0	0.02044414	0.456	0.356790731	-0.011802027	-6.784244533	17	24	9	3UTR		0	0
rno-miR-25-5p	NM_024398	Aco2	AGGCGGAGACACGGGCAATTGC#GCCTGGTCTCTGTA#..((((((((.(((((......#))))))))))))).	2819	2833	1	-23	1	0.006260613	0.574	-0.370398975	-0.13661363	-7.781775195	13	14	13	3UTR		0	0
rno-miR-30c-1-3p	NM_024398	Aco2	CTGGGAGAGGGTTGTTTACTCC#GAGCACCCAACTGCTCTTCCAGA#((((((((((((((....(((.#)))....))))).))))))))).	3079	3102	1	-21.9	1	0.003593493	0.485	-0.267869467	-0.022574889	-4.906073087	17	23	9	3UTR		0	0
rno-miR-30e-3p	NM_024398	Aco2	CTTTCAGTCGGATGTTTACAGC#TGAGCGTCCTGTCTGAGAGT#(((((((.((((((((((....#))))))))).).))))))).	2736	2756	1	-20.2	1	0.01713681	0.574	0.234942364	0.34869528	-6.251209375	17	20	9	3UTR		0	0
rno-miR-30b-3p	NM_024398	Aco2	CTGGGATGTGGATGTTTACGTC#TGAGCGTCCTGTCTGAGA#((.(((((.(((((((((....#)))))))))))))).)).	2736	2754	1	-17.6	0	0.02051261	0.603	0.266684556	0.368969305	-6.551503579	16	18	14	3UTR		0	0
rno-miR-30a-3p	NM_024398	Aco2	CTTTCAGTCGGATGTTTGCAGC#GAGCGTCCTGTCTGAGAGT#(((((((.(((((((((.....#)))))))).).))))))).	2737	2756	1	-19.4	1	0.01713681	0.574	0.2238838	0.351229543	-6.251209375	16	19	8	3UTR		0	0
rno-miR-33-5p	NM_024398	Aco2	GTGCATTGTAGTTGCATTGCA#TGAAGACAGCTACAGTGTACT#((((((((((((((..((.((#))))..)))))))))))))).	3183	3204	1	-20.3	1	0.009834448	0.691	-0.0265669	-0.038543326	-4.906073087	18	21	14	3UTR		0	0
rno-miR-34c-3p	NM_024398	Aco2	AATCACTAACCACACAGCCAGG#CCTGTCTGAGAGTGGTTGGTGT#...((((((((((.(((.((((#)))).)))...)))))))))).	2743	2765	1	-23.6	0	0.006454572	0.529	0.669912	0.211845803	-7.371380111	17	22	10	3UTR		0	0
rno-miR-93-5p	NM_024398	Aco2	CAAAGTGCTGTTCGTGCAGGTAG#ACCAACATGGAGGGCACTTA#..(((((((.((((((..(((..#)))..)))))).))))))).	2509	2529	1	-22.2	1	0.00236964	0.5	0.077620611	0.049653509	-6.199507188	16	20	7	3UTR		0	0
rno-miR-125a-3p	NM_024398	Aco2	ACAGGTGAGGTTCTTGGGAGCC#GGCAAAGGTGCAGGCCCATGTGCATCCACAGAGCCTCATCTGG#.(((((((((((((((((.((.#.)).)))).))))))))))))).	2387	2430	1	-29.7	1	8.00E-07	0.441	0.204735982	0.135818153	-3.793324837	19	23	13	3UTR		0	0
rno-miR-127-5p	NM_024398	Aco2	CTGAAGCTCAGAGGGCTCTGATT#CAGAGGTCCTGAGTTCAA#.((.(((((((.((.(((((...#))))).))))))))))).	3098	3116	1	-21.1	0	0.0227472	0.471	-0.0265669	-0.085451042	-10.90759998	16	18	11	3UTR		0	0
rno-miR-127-3p	NM_024398	Aco2	TCGGATCCGTCTGAGCTTGGCT#GCTAGTGGCGGTGGCACACACCTGGCAGATGGATCTGAG#((((((((((((..(((.((..#.)).))))))))))))))).	2970	3009	1	-24.1	1	0.00050884	0.471	-0.212866333	0.01585465	-6.083544976	17	20	15	3UTR		0	0
rno-miR-133a-5p	NM_024398	Aco2	AGCTGGTAAAATGGAACCAAAT#GTCTGAGAGTGGTTGGTGTACTGTTTTATCAGCTT#((((((((((((((.(((((..#.)))))...)))))))))))))).	2746	2781	1	-21.1	1	0.00013801	0.515	0.4468975	0.126314766	-4.673024006	19	24	14	3UTR		0	0
rno-miR-137-5p	NM_024398	Aco2	ACGGGTATTCTTGGGTGGATAA#TCCCCTGAGAGTAGACGC#.((..((((((((((.(((...#)))))))))))))..)).	2931	2949	1	-19.2	0	0.0242339	0.485	0.218815	-0.108959138	-11.17743337	15	18	13	3UTR		0	0
rno-miR-204-5p	NM_024398	Aco2	TTCCCTTTGTCATCCTATGCCT#GGGCACTTAAGATGATGGAGGGC#..((((((((((((.(((((((#)))))..)).)))))))))))).	2520	2543	1	-22.7	1	0.001959548	0.471	0.016074535	0.035081542	-5.69245028	19	23	12	3UTR		0	0
rno-miR-211-5p	NM_024398	Aco2	TTCCCTTTGTCATCCTTTGCCT#GGGCACTTAAGATGATGGAGGGC#..((((((((((((...(((((#))))).....)))))))))))).	2520	2543	1	-22.2	1	0.001959548	0.471	0.016074535	0.035081542	-5.92549936	17	23	12	3UTR		0	0
rno-miR-214-3p	NM_024398	Aco2	ACAGCAGGCACAGACAGGCAG#CTGCCCTGCACATGTGCACATGTGCCTGCA#...(((((((((..(((((((#))))).))............))))))))).	2874	2904	1	-23.8	0	0.000342256	0.397	0.120261222	-0.072623787	-8.660510724	16	30	9	3UTR		0	0
rno-miR-291a-5p	NM_024398	Aco2	CATCAAAGTGGAGGCCCTCTCT#GAGAGGTGCCTCCTCCTCTGT#...((.((.((((((((((((.#)))))).))))))..)).)).	2910	2931	1	-24.9	0	1.44E-05	0.456	-0.126233077	-0.095587888	-9.471888613	16	21	6	3UTR		0	0
rno-miR-292-5p	NM_024398	Aco2	ACTCAAACTGGGGGCTCTTTTG#GAGCGTCCTGTCTGAGA#.((((.((.(((.((((.....#)))).))).)).)))).	2737	2754	1	-18.8	0	0.02051261	0.603	0.64963825	0.398113236	-8.039803869	13	17	4	3UTR		0	0
rno-miR-297	NM_024398	Aco2	ATGTATGTGTGCATGTATGCATG#CAAAAAAACTACTCCATCCCCCCTGCCCTGCACATGTGCACATGTGCC#..((((((((((((((.((((..#.)))).)))))))))))))).	2852	2900	1	-23.1	1	0.000150501	0.412	-0.164943143	-0.280432385	-4.957000719	18	21	14	3UTR		0	0
rno-miR-383-5p	NM_024398	Aco2	CAGATCAGAAGGTGACTGTGG#CCACAGAGCCTCATCTGGTCTGT#(((((((((((((..((((((#)))))).))))..))))))))).	2412	2435	1	-27.3	1	2.85E-06	0.426	-0.12753338	0.111109332	-5.529863924	19	23	9	3UTR		0	0
rno-miR-501-5p	NM_024398	Aco2	AATCCTTTGTCCCTGGGTGA#ACCCTGCTGGGGCAAAGGT#...((((((((((.((((..#))))....)))))))))).	2377	2396	1	-21.7	0	1.32E-05	0.368	-0.5617343	0.322719105	-7.371380111	14	19	10	3UTR		0	0
rno-miR-378a-3p	NM_024398	Aco2	ACTGGACTTGGAGTCAGAAGG#CTAGTGGCGGTGGCACACACCTGGCAGATGGATCTGAGTTCAAGTCCAGTC#((((((((((((.(((((...#.))))).)))))))))))).	2971	3022	1	-27.7	1	0.000590576	0.515	-0.203995	0.012231025	-5.226705059	17	20	12	3UTR		0	0
rno-miR-664-1-5p	NM_024398	Aco2	CTGGCTGGGGAAAAAGATTGG#CCTCCCTATCCTCAGCCC#..(((((((((..........#.))))))))).	2482	2500	1	-17.2	1	0.03752909	0.441	-0.307745556	-0.021939044	-11.4182732	9	11	9	3UTR		0	0
rno-miR-743b-3p	NM_024398	Aco2	GAAAGACACCATACTGAATAGA#CTGTTCAGTTTGGTTTGTCTTTG#.((((((((((.(((((((((.#))))))))).))))..)))))).	2572	2595	1	-23.2	1	0.006861223	0.544	0.463792533	0.446897505	-7.140128147	19	23	9	3UTR		0	0
rno-miR-181d-3p	NM_024398	Aco2	CCACCGGGGGATGAATGTCA#TCATTTCACTGGTGGC#((((((((((((((......#))))))).))))))).	2664	2680	1	-19.4	1	0.001988652	0.662	0.8354827	0.752908494	-4.906073087	14	16	7	3UTR		0	0
rno-miR-463-3p	NM_024398	Aco2	TGATAGACGCCAATTTGGGTAG#ATCCAAATCTATTGAGCGTCCTGTCT#.(((((((((((((((((((..#))))))))....)).))))).)))).	2724	2750	1	-19	1	0.03654711	0.618	0.242130187	0.391777612	-3.793324837	19	26	8	3UTR		0	0
rno-miR-742-3p	NM_024398	Aco2	GAAAGCCACCATGTTGGGTAAA#ACCACATGGTGGCTC#...(((((((((((..(((...#)))))))))))))).	3125	3140	1	-22.4	0	2.85E-05	0.515	-0.087054709	-0.085450971	-7.483038834	14	15	14	3UTR		0	0
rno-miR-770-3p	NM_024398	Aco2	GTGGGCCTGACGTGGAG#AGGTGCAGGCCCATG#(((((((((((.(....#).)).))))))))).	2392	2407	1	-19.5	1	0.000128553	0.382	0.501806357	0.101605787	-9.109716314	12	15	9	3UTR		0	0
rno-miR-1224	NM_024398	Aco2	GTGAGGACTGGGGAGGTGGAG#CTCCATCCCCCCTGCCCTGCACA#((((((.(.((((.(((((((#))))))).)))).).))).))).	2863	2886	1	-27.4	0	0.02362968	0.485	-0.284415	-0.248754229	-7.394490557	18	23	7	3UTR		0	0
rno-miR-1224	NM_024398	Aco2	GTGAGGACTGGGGAGGTGGAG#CTCTAAGATGGTGACCAGACCTGCTTCTTGCCCTCCCTATCCTCAG#.((((((.((((((((..(((#.)))..)))))))))))))).	2451	2497	1	-26.2	1	0.01997964	0.426	0.674980297	0.055989146	-6.106959767	17	21	14	3UTR		0	0
rno-miR-675-3p	NM_024398	Aco2	TGTATGCCCTAACCGCTCAGT#GAGTGGTTGGTGTACT#.(((((((..((((((((...#))))))))))))))).	2752	2768	1	-20.7	1	0.002557434	0.544	0.503918788	0.190938176	-6.092220964	15	16	15	3UTR		0	0
rno-miR-201-5p	NM_024398	Aco2	CACTCAGTAAGGCATTGTTC#GCCCACTGAGTGA#((((((((..(((.......#))).)))))))).	2496	2509	1	-17.6	1	1.97E-05	0.456	-0.231014825	0.022410413	-8.061809131	11	13	8	3UTR		0	0
rno-miR-711	NM_024398	Aco2	GGGACCCTGGGAGAGATGTAAG#GCTCAGTGGTTAAGAGCACCCAACTGCTCTTCCAGAGGTCCTG#(((((((((((((((..((...#.))..))))))))).)))))).	3066	3109	1	-27.1	1	0.000375355	0.471	0.056602325	-0.016919431	-4.170623527	17	22	9	3UTR		0	0
rno-miR-3543	NM_024398	Aco2	CAGGAGTCGAGTGATGGTTCAAA#GAGCCAGGCTGGCTCCTGT#((((((((.(((..((((((...#)))))).))))))))))).	2348	2367	1	-25.4	1	6.56E-08	0.353	-0.123309125	0.941710189	-7.139934635	17	19	11	3UTR		0	0
rno-miR-3547	NM_024398	Aco2	TGAGCACCACCCCTCTCTCAGAT#GTCTGAGAGTGGTTGGTGTA#...((((((.((..(((((((((#))))))))).)).)))))).	2746	2766	1	-25.7	0	0.003894778	0.529	0.430003056	0.216280568	-9.903017192	17	20	9	3UTR		0	0
rno-miR-3558-3p	NM_024398	Aco2	ACTGTGGAGGGTTTCTATGT#CCCTCTACAGA#.((((((((((.........#)))))))))).	2635	2646	1	-18.2	1	0.02171289	0.662	0.365801508	0.689552244	-10.25459732	10	11	10	3UTR		0	0
rno-miR-3561-5p	NM_024398	Aco2	ACTGTGTCAATCCAGGGTAGA#CCCTGAGAGTAGACGCAGTA#((((((((..(((((((....#))))).))...)))))))).	2933	2953	1	-22.1	1	0.00743018	0.471	-0.123308625	-0.055469137	-6.236470573	15	20	8	3UTR		0	0
rno-miR-3562	NM_024398	Aco2	TTGGGGCAGTGGCTGGATGGGA#TCCATCCCCCCTGCCCTG#..(((((((.((..(((((((.#))))))).))))))))).	2864	2882	1	-27	1	0.03501132	0.485	-0.183044857	-0.231648029	-8.345477718	16	18	9	3UTR		0	0
rno-miR-3574	NM_024398	Aco2	TCAGCCGCTGTCACACGCACAG#GCTAGTGGCGGTGGCA#...(((((((((((..((....#))..))))))))))).	2970	2986	1	-23.6	0	3.93E-05	0.5	-0.382229364	0.033711262	-7.483038834	13	16	11	3UTR		0	0
rno-miR-3584-5p	NM_024398	Aco2	GGGAGGAGTCCAGGAGGC#GCCTCCTCCTCTGTTCCCC#(((((.((...(((((((#)))))))...)).))))).	2917	2936	1	-23.6	0	0.001250622	0.471	-0.364062429	-0.070001763	-10.96220381	14	19	7	3UTR		0	0
rno-miR-3592	NM_024398	Aco2	AAGTGTTGTCCGTGAATGATT#TCAGCCCACTGAGTGAACCAACATGGAGGGCACTTA#(((((((.((((((.......#.)))))).))))))).	2493	2529	1	-18.8	1	0.00236964	0.5	-0.226489371	0.035715238	-7.219708016	13	16	7	3UTR		0	0
rno-miR-3068-3p	NM_024398	Aco2	GGTGAATTGCAGTACTCCAACA#GTTGGTGTACTGTTTTATCA#((((((..(((((((.(((((.#))))).))))))))))))).	2757	2777	1	-22.6	0	0.00120512	0.515	0.026935	0.099071635	-8.027944991	18	20	13	3UTR		0	0
rno-miR-378b	NM_024398	Aco2	AGTGGACTTGGAGTCAGAAGG#CTAGTGGCGGTGGCACACACCTGGCAGATGGATCTGAGTTCAAGTCCAGTC#(.((((((((((.(((((...#.))))).)))))))))).).	2971	3022	1	-24.1	1	0.000590576	0.515	-0.3219845	0.01189835	-6.390380941	16	20	10	3UTR		0	0
rno-miR-6216	NM_024398	Aco2	GATACACAGAGGCAGGAGGAGAA#CCTCCTCCTCTGTT#.....(((((((.((((((....#))))))))))))).	2918	2932	1	-23.1	0	3.18E-05	0.471	-0.016508143	-0.09962165	-14.95473026	13	14	13	3UTR		0	0
rno-miR-6216	NM_024398	Aco2	GATACACAGAGGCAGGAGGAGAA#TCCCCCCTGCCCTGCACATGTGCA#(.(((((((.((((((.((.((.#)))).)))))))))....))))).	2868	2892	1	-20.6	1	0.000637311	0.471	-0.299554636	-0.189199319	-6.343756797	18	24	9	3UTR		0	0
rno-miR-344g	NM_024398	Aco2	AGTCAGGCTCCTGGCAGGAGTC#GGCTCCTGTCCCACTCTGGACCCTGCTG#((.((((.(((.((((((((((#)))))))))).......))).)))))).	2358	2386	1	-24.5	0	6.92E-05	0.338	-0.0447473	0.936008113	-11.15555216	19	28	10	3UTR		0	0
rno-miR-6323	NM_024398	Aco2	TGGAACTCCATCTCTGGTCTGTGCA#TGCAATAGACGAGAGGTGCCTCCTCCTCTGTTCCC#.(((((..(((((((.(((((((((#)))).))))).)))))))...........))))).	2900	2935	1	-25.7	0	0.000898289	0.485	0.1427873	-0.095432138	-7.883695382	21	35	7	3UTR		0	0
rno-miR-6333	NM_024398	Aco2	TAGGCTGGACTTGAACAGCCCGC#TGGATCTGAGTTCAAGTCCAGTCTAG#((((((((((((((((.......#.)))))))))))))))).	2999	3025	1	-27.8	1	0.000813876	0.5	0.010027625	-0.051664421	-3.937574446	16	18	16	3UTR		0	0
rno-miR-1896	NM_024398	Aco2	TGGTGGGTGAGGAGGAGG#CCTCCCTATCCTCAGCCCACTG#.(((((((((((((((((#)))))...)))))).)))))).	2482	2504	1	-27.3	1	0.001545005	0.456	0.04383107	0.010372677	-3.793324837	17	22	6	3UTR		0	0
rno-miR-3064-5p	NM_024398	Aco2	TGGCTGTTGTGGTGTGCAAA#TGTGCATCCACAGAGCCT#.((((.((((((((((((..#)))))).)))))))))).	2405	2423	1	-21.3	0	7.84E-05	0.397	0.123293185	0.036982451	-5.694283599	16	18	10	3UTR		0	0
rno-miR-762	NM_024398	Aco2	GCGGGGCTAGGGCCGGGA#TCCCCCCTGCCCTGCA#(((((((.((((..((((#))))))))))))))).	2868	2884	1	-27.2	1	0.03234119	0.485	-0.277174571	-0.224045269	-8.397179906	15	16	15	3UTR		0	0
rno-miR-486	NM_024398	Aco2	TCCTGTACTGAGCTGCCCCGAG#GGGGCTGGAGAGATGGCTCAGTGG#.....((((((((((((((...#))))).........))))))))).	3051	3075	1	-23.3	0	0.001954261	0.456	-0.024252426	0.004704544	-13.66559964	14	24	9	3UTR		0	0
rno-miR-298-3p	NM_030826	Gpx1	AGGAACTAGCCTTCTCTCTGCT#GGCTGCCCTCCGGGGGGAGGTTTTTCCA#.((((..(((((((((((....#.))))))))))).)))).	731	759	0.974358974	-20.9	0	9.87E-05	0.471	0	0	-7.237970133	15	18	11	3UTR		0	0
rno-miR-343	NM_030826	Gpx1	TCTCCCTCCGTGTGCCCAGA#CTGGCTGCCCTCCGGGGGGAGGT#((((((((((.(.((((((.#))))..)).)..)))))))))).	729	752	1	-25	1	9.04E-08	0.441	0	0	-8.051479534	17	23	10	3UTR		0	0
rno-miR-351-5p	NM_030826	Gpx1	TCCCTGAGGAGCCCTTTGAGCCTGA#TCTGGGCTTGGTGATGGCTGGCTGCCCTCCGGGGGG#(((((((((((((..((((((((..#.))))))))....))))......)))).))))).	712	748	1	-25.1	1	2.05E-07	0.426	0	0	-5.529863924	21	34	8	3UTR		0	0
rno-miR-877	NM_030826	Gpx1	GTAGAGGAGATGGCGCAGGG#TCCATGACGGTGTTTCCTCTAA#.(((((((((((.(((((((#))).)).)).))))))))))).	755	777	1	-20.9	1	0.009059709	0.529	0	0	-5.08245545	18	22	11	3UTR		0	1
rno-miR-760-5p	NM_030826	Gpx1	CCCCTCAGGCCACCAGAGCCCG#TGGGCTTGGTGATGGCTGGCTGCCCTCCGGGGGGA#((((((.(((((((((((((((#))))))).....))).))))).......)))))).	714	749	1	-28.5	0	1.98E-07	0.441	0	0	-5.481260981	21	35	7	3UTR		0	0
rno-miR-465-3p	NM_030826	Gpx1	TGATCAGTGCCTTTCTGAGTAG#CTGATTTCCAGAAAAATCCCCTCAGATGGGCGCTGGTCT#.(((((((((((.((((((...#.)))))).))))))))))).	795	834	1	-29.8	1	1.53E-06	0.485	0	0	-5.08245545	17	20	11	3UTR		0	0
rno-miR-3557-5p	NM_030826	Gpx1	GCCTTCTGACTCCAAGTCCAGT#CTGGGCTTGGTGATGGCTGGCT#(((..((..(.((((((((((.#)))))))))).)..))..))).	713	735	1	-24.1	0	0.004458847	0.412	0	0	-17.28343296	16	22	10	3UTR		0	0
rno-miR-3560	NM_030826	Gpx1	CAAATCCTTGCCCGGGTGCATT#GTATCTGGGCTTGGTGATGG#((...((..((((((((((...#))))))))))..))...)).	709	729	1	-22.5	0	3.00E-05	0.397	0	0	-16.01619796	14	20	10	3UTR		0	0
rno-miR-1249	NM_030826	Gpx1	ACGCCCTTCCCCCCCTTCTTCA#TGCCCTCCGGGGGGAGGTTTTTCCATGACGGTGTT#((((((((((((((........#.)))))))))............))))).	734	769	1	-22.5	1	0.005945385	0.485	0	0	-4.906073087	14	28	9	3UTR		0	0
rno-miR-3594-3p	NM_030826	Gpx1	CACACCGCCTCTGCCCGCTAGT#GCTGGCTGCCCTCCGGGGGGAGGTTTTTCCATGACGGTGTT#.(((((((((((.(((((((((#))))))........))).)))))...........)))))).	728	769	1	-27	1	0.005945385	0.485	0	0	-5.08245545	20	41	6	3UTR		0	0
rno-miR-1306-3p	NM_030826	Gpx1	GACGTTGGCTCTGGTGGTGATG#TCACCACTAAGAATAAAGTGCTGAATGTCA#((((((((((((((((((((..#))))))))).)).......))).)))))).	874	904	1	-21.7	1	9.78E-05	0.723	0	0	-3.937574446	20	30	9	3UTR		0	0
rno-miR-25-5p	NM_031004	Acta2	AGGCGGAGACACGGGCAATTGC#GCCCCCGCTCTGTCTC#((((((((....((((......#))))...)))))))).	1231	1247	1	-19.4	1	0.07067639	0.338	2.07613875	2.114720738	-12.40804836	12	16	8	3UTR		0	0
rno-miR-125b-1-3p	NM_031004	Acta2	ACGGGTTAGGCTCTTGGGAGCT#GCTACCCTTCTAGCCCTGGCCTGTC#((((((((((((...((((((.#))).)))....)))).)))))))).	1362	1387	1	-24.7	1	0.002148848	0.625	0	0	-6.818994537	18	25	8	3UTR		0	0
rno-miR-134-5p	NM_031004	Acta2	TGTGACTGGTTGACCAGAGGGG#CCCGCTCTGTCTCTAGCACAC#((((.((((..((.((((((((#))).))))))).)))))))).	1234	1255	1	-21.3	0	0.02029577	0.368	1.8376054	2.078956973	-12.98073248	18	21	8	3UTR		0	0
rno-miR-184	NM_031004	Acta2	TGGACGGAGAACTGATAAGGGT#GCCTTCAGTTCTTTTCCAA#((((.((((((((((...((((#)))))))))))))))))).	1280	1299	1	-20	0	0.03802939	0.632	2.47713268	1.679657533	-8.289660701	18	19	18	3UTR		0	0
rno-miR-181d-5p	NM_031004	Acta2	AACATTCATTGTTGTCGGTGGGT#ACCCCCGCCCCGCCCCCGCTCTGTCTCTAGCACACAACTGTGAATGTTT#(((((((((.((((((((.((((#.)))))))...............))))).))))))))).	1220	1269	1	-23.1	1	0.008596179	0.485	1.900640778	2.07033672	-5.180080915	21	39	9	3UTR		0	1
rno-miR-380-5p	NM_031004	Acta2	ATGGTTGACCATAGAACATGCG#CGCCCCCGCTCTGTCTCTAGCACACAACTGTGAATGTTTTGTGGATCAGCG#...((((((((((((((((.((#.)).))))))))))).))))).	1230	1281	1	-19.4	0	0.001668433	0.574	1.904349212	2.109257185	-6.514540194	18	22	11	3UTR		0	0
rno-miR-3562	NM_031004	Acta2	TTGGGGCAGTGGCTGGATGGGA#CCCTTCTAGCCCTGGCCTG#..(((.(((.(((((((.(((.#))).)))))))))).))).	1366	1385	1	-28.8	0	0.00374504	0.636	0	0	-8.100465949	16	19	10	3UTR		0	0
rno-miR-3588	NM_031004	Acta2	TCACAAGTTAGGGTCTCAGGGA#CCCTTCTAGCCCTGGCCTGTC#..(((.((((((((...((((.#))))....)))))))).))).	1366	1387	1	-20	0	0.002148848	0.625	0	0	-7.826458121	15	21	8	3UTR		0	0
rno-miR-3473	NM_031004	Acta2	TCTAGGGCTGGAGAGATGGCTA#GCTACCCTTCTAGCCCTGGC#.((((((((((((.(.((((..#)))).).)))))))))))).	1362	1382	1	-25.1	1	0.003734737	0.647	0	0	-4.883213835	17	20	12	3UTR		0	0
rno-miR-3099	NM_031004	Acta2	TAGGCTAGAAAGAGGTTGGGGA#CCCCCGCCCCGCCCCCGCTCTGTCTCTAGCA#...((((((.(.(((.(((((.#.))))).))).).)))))).	1221	1252	1	-21.9	0	0.02068829	0.353	1.648497767	2.076378228	-11.33689905	15	20	6	3UTR		0	0
rno-miR-872-5p	NM_031012	Anpep	AAGGTTACTTGTTAGTTCAGG#CTGGACAAAGGGTAGCCTA#.(((((((((....((((((.#))))))...))))))))).	3176	3195	0.961538462	-19.1	1	3.09E-05	0.544	1.099741533	0.594129368	-12.11087315	15	19	9	3UTR		0	0
rno-miR-678	NM_031012	Anpep	GTCTCGGGGCAAGGACTGGAGG#CCTAATTGTCAGACTGCCAGACACCTCCCGGTCCTTGCCCCT#.....(((((((((((((((((#.))))).)))))))))))).	3062	3104	0.961538462	-34.9	0	0.005510379	0.353	1.262841567	0.61706529	-13.66559964	17	20	12	3UTR		0	0
rno-miR-327	NM_031012	Anpep	CCTTGAGGGGCATGAGGGT#CCCTCGTGCCAACTCTGCCCCAGGCCCAGGCCTCTGGGG#(((.((((((((((((((.#))))))))))....................)))).))).	3100	3139	0.974358974	-26.9	0	3.94E-09	0.324	0.3471139	0.35035193	-6.969596721	17	39	10	3UTR		0	0
rno-miR-296-3p	NM_031012	Anpep	GAGGGTTGGGTGGAGGCTCTCC#AGGGTCTCTGTCTTCAGAGCGCCAGACACCGGCATCTGACCCTCA#((((((((((((((((((((..#))))))))........................)))))))))))).	2981	3026	0.974358974	-27	1	0.00125479	0.441	0.564103891	1.159010653	-3.937574446	20	45	12	3UTR		0	0
rno-miR-326-3p	NM_031012	Anpep	CCTCTGGGCCCTTCCTCCAGT#ACTGGACAAAGGGTAGCCTAGAA#..(((((((((((..((((((#))))))..))))...))))))).	3175	3198	1	-23.3	1	0.000305623	0.559	1.297376343	0.499108698	-6.549290197	17	23	7	3UTR		0	0
rno-miR-125b-5p	NM_031012	Anpep	TCCCTGAGACCCTAACTTGTGA#TGGGGCTGATCTCAGGGAA#((((((((((((((........#)))))....))))))))).	3134	3153	1	-22.2	1	7.70E-07	0.382	-0.0507005	0.550223368	-4.906073087	14	19	9	3UTR		0	1
rno-miR-139-3p	NM_031012	Anpep	TGGAGACGCGGCCCTGTTGGAG#CCTGTGCAGGGTCTCTGTCTTCAG#((((((((.((((((((.((..#))...))))))))..)))))))).	2974	2998	1	-26	1	4.10E-06	0.426	0.172106225	1.018773443	-4.993964104	18	24	8	3UTR		0	0
rno-miR-204-3p	NM_031012	Anpep	GCTGGGAAGGCAAAGGGACGTT#TGTCCCGGCGTGACGCCTATGACTATCTCAGCA#(((((((((((...((((((..#))))))........)))).......))))))).	2940	2973	1	-22.5	1	0.06935895	0.412	1.195854067	0.977488678	-9.430348286	17	33	7	3UTR		0	0
rno-miR-216a-3p	NM_031012	Anpep	CACAGTGGTCTCTGGGATTATG#TAGTCCCGGGCCGAGAACCATCTGTC#.(((((((((((((((((((..#))))))))....)))).))).)))).	2918	2944	1	-21.2	1	0.000210781	0.441	1.92782684	0.44799414	-3.793324837	19	26	8	3UTR		0	0
rno-miR-448-5p	NM_031012	Anpep	AACATCCTGCATAGTGCTGCCA#TGTCCCGGCGTGACGCCTATGACTATCTCAGCAGCCTGTGCAGGGTC#...(((((((((((.(((((..#.)))))))))))))))).	2940	2987	1	-27.9	0	1.24E-05	0.412	1.190823055	0.881812813	-7.249989754	16	18	16	3UTR		0	0
rno-miR-370-3p	NM_031012	Anpep	GCCTGCTGGGGTGGAACCTGGT#GCCAACTCTGCCCCAGGCCCAGGCC#(((((((((((((((...((((#))))..))))))))))...))))).	3107	3132	1	-28.6	1	1.73E-06	0.324	0.0424992	0.468308782	-4.170623527	19	25	10	3UTR		0	0
rno-miR-409a-5p	NM_031012	Anpep	AGGTTACCCGAGCAACTTTGCAT#GCTCTGAGTCTAGATTTACTGGACAAAGGGTAGCCTA#(((((((((((((..........#)))).......................))))))))).	3158	3195	1	-18.5	1	3.09E-05	0.544	0.153175022	0.7402646	-5.762913004	13	37	9	3UTR		0	0
rno-miR-883-5p	NM_031012	Anpep	TGCTGAGAGAAGTAGCAGTTACT#GTGACGCCTATGACTATCTCAGCAG#((((((((...((((..(((((.#)))))..)))).....)))))))).	2949	2974	1	-21.9	1	0.06745211	0.397	1.4237579	1.176704373	-9.294294128	17	25	8	3UTR		0	1
rno-miR-375-5p	NM_031012	Anpep	GCGACGAGCCCCTCGCACAAACC#TGTGCAGGGTCTCTGTCT#..((((((.((((.(((((....#))))))))).))).))).	2976	2994	1	-21.6	1	4.32E-05	0.412	0.0129588	0.852978607	-6.870230295	15	18	9	3UTR		0	0
rno-miR-674-5p	NM_031012	Anpep	GCACTGAGATGGGAGTGGTGTA#ACGCCTATGACTATCTCAGCAGCCTGTGCA#((((((((((((..(((((((.#))))).))..)))))))).......)))).	2952	2982	1	-23.9	1	0.001499899	0.382	1.054367737	1.103964363	-6.083544976	19	30	8	3UTR		0	0
rno-miR-742-5p	NM_031012	Anpep	TACTCACATGGTTGCTAATCA#AGCAGCCTGTGCAGG#..((((((.(((((((.....#))))))))))).)).	2969	2984	1	-17.1	1	0.000105921	0.382	1.128866286	1.13476416	-6.013390378	13	15	11	3UTR		0	0
rno-miR-1224	NM_031012	Anpep	GTGAGGACTGGGGAGGTGGAG#CTCCTAATTGTCAGACTGCCAGACACCTCCCGGTCCTTGCC#(((((((((.((((((((...#.))))))))))))))))).	3060	3101	1	-30.2	1	0.003881347	0.353	1.006540467	0.736988027	-5.180080915	17	19	17	3UTR		0	0
rno-miR-344b-5p	NM_031012	Anpep	AGTCAGGCTGCTGGTTATATTC#TCAGCAGCCTGTGCA#.(((((((((((((........#))))))))))).)).	2967	2982	1	-21.9	1	0.001499899	0.382	0.911676643	1.082994338	-4.761823478	13	15	11	3UTR		0	0
rno-miR-1912-5p	NM_031012	Anpep	TGCTCATTGCATGGGCTATGT#AGCCCAGCTCTGAGTC#.(((((..((.((((((....#))))))))..))))).	3152	3168	1	-20.1	0	4.93E-07	0.456	-0.330302167	0.477483225	-10.47542078	13	16	8	3UTR		0	0
rno-miR-3473	NM_031012	Anpep	TCTAGGGCTGGAGAGATGGCTA#GGCATCTGACCCTCAAGGTCAAAGTCTCCAGCCTATGGAG#((((((((((((((..(((((.#.)))))...)))))))))).)))).	3011	3051	1	-27.1	1	2.01E-06	0.471	0.653544853	0.85953173	-4.906073087	19	25	10	3UTR		0	0
rno-miR-3099	NM_031012	Anpep	TAGGCTAGAAAGAGGTTGGGGA#TCTCCAGCCTATGGAGCTAGCCTAG#((((((((....((((((((((#))))))))))......)))))))).	3035	3060	1	-28.4	1	2.01E-06	0.471	1.10789612	0.833974545	-12.40804836	18	25	10	3UTR		0	0
rno-miR-6325	NM_031012	Anpep	AAAGTCAGACAGAGACTCTGCAG#TGCAGGGTCTCTGTCTTCAGAGCGCCAGACA#...(((((((((((((((((((.#))))))))))))))))...........))).	2978	3009	1	-30.1	0	0.000127705	0.412	0.697232367	1.090202718	-6.514540194	19	31	16	3UTR		0	0
rno-miR-193b-5p	NM_031012	Anpep	GGGGTTTTGAGGGCGAGA#TCTCAGCAGCCTGTGCAGGGTCTCTGTCTTCAGAGCGCCA#((.(((((((((((((((#.)))).))))))))))).)).	2965	3005	1	-24.5	0	4.14E-05	0.412	0.82742175	1.187844775	-5.495113921	17	21	11	3UTR		0	0
rno-miR-709	NM_031012	Anpep	GGAGGCAGAGGCAAGAGGA#CCTGTGCAGGGTCTCTGTCTTCA#((((((((((((...(((.#))).......)))))))))))).	2974	2997	1	-21.9	1	1.31E-05	0.426	0.442969883	0.99583731	-6.818994537	15	23	12	3UTR		0	0
rno-miR-320-3p	NM_031057	Aldh6a1	AAAAGCTGGGTTGAGAGGGCGA#TCACCTTATTCAACTTAGCC#....(((((((((((((((.((#)).)))).))))))))))).	2507	2527	0.953846154	-20	0	0.1152708	0.603	1.733477081	1.989709067	-9.546562469	17	20	11	3UTR		0	0
rno-miR-138-1-3p	NM_031057	Aldh6a1	CGGCTACTTCACAACACCAGGG#CTGTTGTTAAGTGTGAAGTGTTTGCCT#.(((((((((((((((.(((..#))).)))....)))))))))...))).	1869	1896	0.961538462	-19.3	1	0.01174545	0.647	1.887735439	2.300096877	-3.793324837	18	27	9	3UTR		0	0
rno-miR-3548	NM_031057	Aldh6a1	CAGCACTGTCCGGTAAGATGCC#GCCATGTGTGGACAGTGCTGC#((((((((((((.......((.#))......)))))))))))).	2721	2742	0.961538462	-22.8	1	0.000262708	0.471	2.057636058	2.258010485	-7.052043617	14	21	12	3UTR		0	0
rno-miR-127-5p	NM_031057	Aldh6a1	CTGAAGCTCAGAGGGCTCTGATT#TTAGAGCAACCGGCTTCGGTAGAATTCAGAGCTTCGGT#(((((((((.(((..((((((..#.)))).))..))).))))))))).	2820	2858	0.974358974	-22.1	1	0.000218658	0.574	1.882266444	2.099839729	-6.772370392	18	24	9	3UTR		0	0
rno-miR-139-3p	NM_031057	Aldh6a1	TGGAGACGCGGCCCTGTTGGAG#CCAACGCCAGGCCTTCACTTGTTCTCCAT#((((((.((((((.((((((..#))))))...)))).......)))))))).	1815	1844	0.980769231	-21	0	0.03876916	0.544	2.209314527	2.237538852	-6.338100899	18	29	8	3UTR		0	0
rno-miR-323-5p	NM_031057	Aldh6a1	AGGTGGTCCGTGGCGCGTTCGC#GTGAGGTGTGGCGCTGGCCATTTA#((((((((.(((.(((.(((((#)))))..))).))).)))))))).	2678	2702	1	-22.6	1	4.99E-06	0.515	2.082297625	2.110041796	-6.283094717	19	24	8	3UTR		0	0
rno-miR-301a-3p	NM_031057	Aldh6a1	CAGTGCAATAGTATTGTCAAAGC#GCTTTGACAATATTCAGTCACC#..(((....((((((((((((((#))))))))))))))....))).	2490	2512	1	-19.6	0	0.04400347	0.632	2.238938429	2.09350761	-11.7716706	17	22	14	3UTR		0	0
rno-miR-331-3p	NM_031057	Aldh6a1	GCCCCTGGGCCTATCCTAGAA#TTCTGATGACTTGGAGGGACAACGTAGGGGCA#(((((((.((((.(((.((..#.)).))))))....).))))))).	1932	1964	1	-21.7	1	0.000260545	0.559	2.419736857	1.98015265	-7.540339988	16	24	7	3UTR		0	0
rno-miR-344a-3p	NM_031057	Aldh6a1	TGATCTAGCCAAAGCCTGACTGT#ACAGTGCTGCTCCAGTCCATGTGGGCTTTGGTGAGT#....((.(((((((((((((((.#.))))).....)))))))))).)).	2732	2768	1	-22.7	0	0.000887206	0.515	1.981185985	2.330145173	-11.090249	17	25	10	3UTR		0	0
rno-miR-347	NM_031057	Aldh6a1	TGTCCCTCTGGGTCGCCCA#TGACTTGGAGGGACAA#(((((((((((((((....#))))))))))))))).	1938	1954	1	-24.4	1	0.00833105	0.574	2.156181267	1.829368279	-4.170623527	15	16	15	3UTR		0	1
rno-miR-129-2-3p	NM_031057	Aldh6a1	AAGCCCTTACCCCAAAAAGCAT#GGGACAACGTAGGGGCA#..(((((((((((.........#))).....)))))))).	1947	1964	1	-17.9	1	0.000260545	0.559	1.8709865	2.03814695	-6.782339277	11	17	8	3UTR		0	0
rno-miR-350	NM_031057	Aldh6a1	TTCACAAAGCCCATACACTTTCAC#TGTGGGCTTTGGTGAGT#(((((((((((((((.........#))))))))))).)))).	2751	2768	1	-20	1	0.000887206	0.515	1.888089875	2.205605043	-4.170623527	15	17	11	3UTR		0	0
rno-let-7e-5p	NM_031057	Aldh6a1	TGAGGTAGGAGGTTGTATAGTT#AACTGTTCATCCTCTGAGCCTCAA#((((((.(((((.((.((((((#)))))).)).)))))..)))))).	1981	2005	1	-23.1	0	0.03966318	0.529	1.841422167	1.974694088	-7.003440674	19	24	6	3UTR		0	1
rno-miR-10a-3p	NM_031057	Aldh6a1	CAAATTCGTATCTAGGGGAATA#TTTCCTTAGATATGAAG#....((((((((((((((((..#)))))))))))))))).	3038	3055	1	-20.3	0	0.000376287	0.779	1.430103175	1.395886516	-9.546562469	16	17	16	3UTR		0	0
rno-miR-16-5p	NM_031057	Aldh6a1	TAGCAGCACGTAAATATTGGCG#GCCATTTATTTCCCTCTGTTCTGTACAGCCATGTGTGGACAGTGCTGCTC#.((((((((((..((((((((.#.)))).))))..)).)))))))).	2694	2744	1	-24.1	1	9.46E-05	0.456	2.573284091	2.193890733	-8.42925876	18	24	8	3UTR		0	0
rno-miR-23a-5p	NM_031057	Aldh6a1	GGGGTTCCTGGGGATGGGATTT#TTCATCCTCTGAGCCTCA#(((((((..(((((((((....#))))))))).))))))).	1986	2004	1	-23.3	1	0.01884008	0.529	1.553346667	2.014948925	-7.307599034	16	18	9	3UTR		0	0
rno-miR-24-3p	NM_031057	Aldh6a1	TGGCTCAGTTCAGCAGGAACAG#CTGTTCATCCTCTGAGCCT#.(((((((...((...((((((#))))))...))))))))).	1983	2002	1	-19.4	1	0.007282576	0.515	1.749151857	2.006079263	-10.742334	15	19	9	3UTR		0	0
rno-miR-30c-1-3p	NM_031057	Aldh6a1	CTGGGAGAGGGTTGTTTACTCC#ATAGCCCTCCACCAGT#((((..(((((((((.......#)))))))))..)))).	2007	2023	1	-20.9	0	0.4920694	0.544	1.971813667	1.740162653	-10.19061946	13	16	9	3UTR		0	0
rno-miR-33-5p	NM_031057	Aldh6a1	GTGCATTGTAGTTGCATTGCA#CGAGCAGCTACTAGTGCTCA#(.(((((((((((((.(((..#))))))))))).))))).).	3120	3140	1	-19.1	1	0.000899003	0.706	1.930920479	1.608654719	-5.334299409	17	20	11	3UTR		0	0
rno-miR-34a-5p	NM_031057	Aldh6a1	TGGCAGTGTCTTAGCTGGTTGT#TAGCCAGTTACTCAGCTGCCT#.((((((....((((((((((.#))))))))))....)))))).	2522	2543	1	-23.9	1	0.000411144	0.574	2.33085703	2.040225599	-11.23063037	16	21	10	3UTR		0	0
rno-miR-92a-2-5p	NM_031057	Aldh6a1	AGGTGGGGATTAGTGCCATTAC#CACCAGTCCCCACACTA#(((((((((((.(((.......#))).))))))))).)).	2016	2033	1	-19.8	1	0.5103324	0.559	2.405442167	1.80239679	-7.517426836	14	17	9	3UTR		0	0
rno-miR-99b-3p	NM_031057	Aldh6a1	CAAGCTCGTGTCTGTGGGTCCG#GACTAATCAGAATTGTATTGCTTCTAATTATAATCAACAGATACGAGCA#...((((((((((((.(((...#.))).)))))))))))).	3077	3126	1	-23	0	0.000639109	0.691	2.018393008	1.539957325	-6.747589274	15	18	12	3UTR		0	0
rno-miR-101a-5p	NM_031057	Aldh6a1	TCAGTTATCACAGTGCTGATGC#CATGTAACCTAGTTTTACTTATCCCAGCATGGTGATGACTGC#.((((((((((.((((((....#.)))))).)))))))))).	2038	2080	1	-24.3	1	1.26E-05	0.588	1.29858134	2.094659385	-7.140128147	16	19	10	3UTR		0	0
rno-miR-103-3p	NM_031057	Aldh6a1	AGCAGCATTGTACAGGGCTATGA#TGGCCATTTATTTCCCTCTGTTCTGTACAGCCATGTGTGGACAGTGCTGCTC#((((((((((((((.((((....#.)))).)))....))))))))))).	2692	2744	1	-24.6	1	9.46E-05	0.456	2.391935389	2.098327645	-4.673024006	18	25	11	3UTR		0	0
rno-miR-107-3p	NM_031057	Aldh6a1	AGCAGCATTGTACAGGGCTATCA#TGGCGCTGGCCATTTATTTCCCTCTGTTCTGTACAGCCATGTGTGGACAGTGCTGCTC#((((((((((((((.((((....#.)))).)))....))))))))))).	2686	2744	1	-24.6	1	9.46E-05	0.456	2.493321556	2.044072546	-4.673024006	18	25	11	3UTR		0	0
rno-miR-125a-3p	NM_031057	Aldh6a1	ACAGGTGAGGTTCTTGGGAGCC#GCCTTAAGTAGCCTTACCTA#..((((((((((((((((.((.#)))))))).)))))))))).	2348	2368	1	-23.5	1	0.03248497	0.691	2.006266059	2.054698645	-4.957000719	18	20	10	3UTR		0	0
rno-miR-129-1-3p	NM_031057	Aldh6a1	AAGCCCTTACCCCAAAAAG#CTTGGAGGGACAACGTAGGGGCA#..(((((((((((......#.))).....)))))))).	1941	1964	1	-17.7	1	0.000260545	0.559	2.164368375	1.956955179	-6.782339277	11	18	8	3UTR		0	0
rno-miR-136-3p	NM_031057	Aldh6a1	CATCATCGTCTCAAATGAGTCT#GCTCCAGTCCATGTGGGCTTTGGTGAGTTGAGATAAAGGTGGTGA#((((((((((((((..((((((#.)))))).......)))))))...))))))).	2740	2785	1	-18.4	1	0.04745498	0.574	1.663054582	2.199439767	-4.906073087	20	32	7	3UTR		0	0
rno-miR-183-5p	NM_031057	Aldh6a1	TATGGCACTGGTAGAATTCACT#TGGGTTCTGCTTAGTCTTTAGTGCTT#...(((((((((((((((((..#)))))))))))........)))))).	2651	2677	1	-18.6	0	0.0259496	0.529	2.0280426	2.004614623	-6.514540194	17	26	11	3UTR		0	1
rno-miR-185-5p	NM_031057	Aldh6a1	TGGAGAGAAAGGCAGTTCCTGA#GACTGCTTTTCTGCTCA#..(((((((((((((((.....#)))))))))))).))).	2074	2091	1	-20.1	1	0.007516774	0.603	2.238421988	1.677094302	-4.957000719	15	17	12	3UTR		0	0
rno-miR-193a-5p	NM_031057	Aldh6a1	TGGGTCTTTGCGGGCAAGATGA#TCATCTGCCATCTTTGCTCCAAACAGATCCAT#((((((((((.((((((((((.#.)))))).)))))))..))))))).	1705	1737	1	-22.9	1	0.02140467	0.603	1.129428273	1.760769542	-6.762348922	20	25	7	3UTR		0	0
rno-miR-199a-3p	NM_031057	Aldh6a1	ACAGTAGTCTGCACATTGGTTA#TGGCCATTTATTTCCCTCTGTTCTGTACAGCCATGTGTGGACAGTGCTGC#.((((((((((((((.(((((.#.))))))))))))))..))))).	2692	2742	1	-22.8	1	0.000262708	0.471	2.399813563	2.073049733	-4.026373918	19	23	14	3UTR		0	0
rno-miR-203a-3p	NM_031057	Aldh6a1	GTGAAATGTTTAGGACCACTAG#GGTGGTGAAAACCTTGACATTTCC#..((((((((.(((((((((..#)))))).....))).)))))))).	2777	2801	1	-18.7	1	0.006199198	0.632	2.166851071	1.967622462	-7.781775195	17	24	8	3UTR		0	0
rno-miR-210-3p	NM_031057	Aldh6a1	CTGTGCGTGTGACAGCGGCTGA#TTAGCTTTTTGTTACATGTGCC#..(((((((((((((.((((((#))))))..))))))))))))).	2180	2202	1	-21.4	1	0.006269578	0.632	1.6721636	1.577755298	-5.1900498	19	22	13	3UTR		0	0
rno-miR-211-3p	NM_031057	Aldh6a1	GGCAAGGACAGCAAAGGGGG#TTCCCACTGTCCTTGGCA#(.(((((((((....(((((#))))).))))))))).).	1683	1701	1	-21.4	1	0.00067396	0.515	1.656451778	1.202346721	-11.32947373	15	18	9	3UTR		0	0
rno-miR-219a-2-3p	NM_031057	Aldh6a1	AGAATTGTGGCTGGACATCTGT#CAATACTCTAGCCATTAATTCA#.((((((((((((((.......#.))))))))).))))).	2235	2257	1	-17.9	1	0.387796	0.735	1.386401333	1.786843295	-4.026373918	14	17	9	3UTR		0	0
rno-miR-222-3p	NM_031057	Aldh6a1	AGCTACATCTGGCTACTGGGT#GCTTAGTGAGGTGTGGCG#.(((((((((.((((......#.)))).))))))))).	2673	2691	1	-19.9	1	5.86E-06	0.515	2.370013989	2.068117346	-6.851148393	13	16	9	3UTR		0	0
rno-miR-296-3p	NM_031057	Aldh6a1	GAGGGTTGGGTGGAGGCTCTCC#AGACTCCATCCAGCCTG#..(((((((((((((.((....#)).))))))))))))).	1660	1677	1	-23.8	1	0.02345797	0.485	0.735164422	0.931795002	-5.1900498	15	17	13	3UTR		0	0
rno-miR-543-5p	NM_031057	Aldh6a1	AAGTTGCCCGCGTGTTTTTCG#GAGGGACAACGTAGGGGCAGA#...(((((((((((((((((.#)))))))).)))..)))))).	1945	1966	1	-20.2	0	0.004063959	0.544	2.00062065	1.976059217	-6.514540194	17	21	8	3UTR		0	0
rno-miR-379-5p	NM_031057	Aldh6a1	TGGTAGACTATGGAACGTAGG#CCATTCTTCATGGTTTGCCT#.(((((((((((((.......#.))))))))))))).	2200	2220	1	-17.6	1	0.001458537	0.632	1.976706031	1.49857451	-4.761823478	13	15	13	3UTR		0	0
rno-miR-485-5p	NM_031057	Aldh6a1	AGAGGCTGGCCGTGATGAATTC#GATAAGTTAGCTTTTTGTTACATGTGCCATTCTTCATGGTTTGCCTCA#.(((((.((((((((.((((..#.)))).)))))))).))))).	2174	2222	1	-24.8	0	0.001380023	0.632	1.700238825	1.635285245	-5.570060453	17	21	8	3UTR		0	1
rno-miR-378a-3p	NM_031057	Aldh6a1	ACTGGACTTGGAGTCAGAAGG#CCCTCTGTTCTGTACAGCCATGTGTGGACAGTGCTGCTCCAGTCCATGTG#(((((((.(((((.(((....#.))))))))))))).)).	2705	2755	1	-19.9	1	0.000367403	0.471	2.4090615	2.150733331	-7.108049293	15	18	13	3UTR		0	0
rno-miR-872-3p	NM_031057	Aldh6a1	TGAACTATTGCAGTAGCCTCCT#GGAGTATATTGCAATGAAATTCT#.(((.((((((((((..((((.#))))..))))))))))...))).	1743	1766	1	-18.4	0	0.0961689	0.618	1.6580432	2.018171405	-8.145411092	17	23	10	3UTR		0	0
rno-miR-877	NM_031057	Aldh6a1	GTAGAGGAGATGGCGCAGGG#CCAACGCCAGGCCTTCACTTGTTCTCCATACTTCTCTACG#(((((((((((((.(((((.#.)))))...)))).))))))))).	1815	1855	1	-23.6	1	0.02272381	0.559	2.58770194	2.173812508	-4.794414364	18	24	9	3UTR		0	0
rno-miR-877	NM_031057	Aldh6a1	GTAGAGGAGATGGCGCAGGG#CCTTGGCAATCTTCATCTGCC#(((((((((((.((.(((((#))))))).)))))).))))).	1693	1714	1	-21.2	1	0.00325785	0.544	0.7048427	1.611458517	-8.019827316	18	21	7	3UTR		0	0
rno-miR-878	NM_031057	Aldh6a1	GCATGACACCATACTGGGTAGA#TCTTTAGTGCTTAGTGAGGTGTGGCGCT#((.(.(((((.(((((((((..#.))))))))).))))).).)).	2665	2693	1	-22.6	0	1.97E-06	0.529	2.282329	2.103259961	-12.43892557	17	22	9	3UTR		0	0
rno-miR-147	NM_031057	Aldh6a1	GTGTGCGGAAATGCTTCTGCTA#GTAGGGGCAGATCTTGCAATCACT#(((((((((..(((((((((..#)))))))))..))).)))..))).	1955	1979	1	-20.6	1	0.008338797	0.529	1.735288222	1.986975413	-8.00485539	18	24	9	3UTR		0	0
rno-miR-301b-5p	NM_031057	Aldh6a1	GCTCTGACTAGGTTGCACTACT#AGTGTGAAGTGTTTGCCTAGAATAAGAGCT#(((((..((((((.(((((...#.)))))..))))))....))))).	1878	1908	1	-21.9	0	0.0117257	0.647	1.5867035	2.148828573	-8.23905966	16	24	6	3UTR		0	0
rno-miR-301b-3p	NM_031057	Aldh6a1	CAGTGCAATGGTATTGTCAAAGC#GCTTTGACAATATTCAGTCACC#..(((...(((((((((((((((#))))))))))))).))..))).	2490	2512	1	-19.6	0	0.04400347	0.632	2.356153625	2.084777422	-10.71528094	18	22	13	3UTR		0	0
rno-miR-423-5p	NM_031057	Aldh6a1	TGAGGGGCAGAGAGCGAGACTTTT#AAGCTTGCTTCTCTGATAATCTGAACCTTAA#(((((..(((((((((((.(((..#)))))))))).........))))..))))).	2545	2576	1	-20.4	0	0.03037834	0.574	1.85294688	1.955278931	-7.382219742	19	31	10	3UTR		0	0
rno-miR-500-3p	NM_031057	Aldh6a1	AATGCACCTGGGCAAGGGTTCA#GACTCTTGCCTTAAGTAGCC#...((((..(((((((((((..#)))))))))))...)).)).	2341	2361	1	-18.2	0	0.03341958	0.662	2.192309909	2.078205782	-9.884564781	15	20	11	3UTR		0	0
rno-miR-742-3p	NM_031057	Aldh6a1	GAAAGCCACCATGTTGGGTAAA#TTATCCCAGCATGGTGATGACTGCTTTTC#(((((((((((((((((((((.#))).))))))))))))......)))))).	2056	2085	1	-25.3	1	0.00057543	0.574	1.847819314	1.947868935	-3.937574446	21	29	12	3UTR		0	0
rno-miR-770-3p	NM_031057	Aldh6a1	GTGGGCCTGACGTGGAG#CCAACGCCAGGCCTTCA#(.(((((((.(((((..#))).)).))))))).).	1815	1832	1	-20	1	0.07961477	0.559	2.626846429	2.237126408	-6.576805877	13	17	7	3UTR		0	0
rno-miR-668	NM_031057	Aldh6a1	TGTCACTCGGCTCGGCCCACTACC#TGGGCTGGGTTGAAAAGTGGT#..(((((((((((((((((.....#)))))))))))))...)))).	2973	2994	1	-24.1	1	0.001779407	0.735	1.410893535	1.613870916	-4.957000719	17	21	13	3UTR		0	0
rno-miR-667-3p	NM_031057	Aldh6a1	TGACACCTGCCACCCAGCCCAA#TTGGGCTGGGTTGAAAAGTGG#...(((...(.(((((((((((#))))))))))).)....))).	2972	2993	1	-24.2	0	0.0015356	0.735	1.312226909	1.6181105	-14.25302579	15	21	11	3UTR		0	0
rno-miR-3546	NM_031057	Aldh6a1	ATAACCCGGGCCAAAAGCTCAC#TTTTGGGCTGGGTTGA#.((((((((.((((((......#)))))).)))))))).	2970	2986	1	-20.6	1	0.000231497	0.706	1.183980875	1.527951266	-5.035831306	14	16	8	3UTR		0	0
rno-miR-344b-3p	NM_031057	Aldh6a1	GGTATAACCAAAGCCCGACTGT#ACAGTGCTGCTCCAGTCCATGTGGGCTTTGGTG#......(((((((((((((((.#.))))).....)))))))))).	2732	2765	1	-23.8	0	0.000666095	0.5	1.981185985	2.330145173	-15.5665584	15	22	10	3UTR		0	0
rno-miR-3553	NM_031057	Aldh6a1	CAGTGAATTCTACCAGTGCCATA#GGCTTCGGTAGAATTCAG#...(((((((((((...(((...#)))...))))))))))).	2831	2849	1	-21.9	0	9.15E-05	0.588	2.304250273	2.063361409	-7.483038834	14	18	11	3UTR		0	0
rno-miR-3553	NM_031057	Aldh6a1	CAGTGAATTCTACCAGTGCCATA#TGTGGCGCTGGCCATTTATTT#.(((((((....(((((((((((#)))))))))))..))))))).	2684	2705	1	-20.5	1	0.01365769	0.5	2.671929627	2.110041809	-12.26379875	18	21	11	3UTR		0	0
rno-miR-3558-3p	NM_031057	Aldh6a1	ACTGTGGAGGGTTTCTATGT#CACTGAAACTGTTCATCCTCTGAGCCTCAATTATAGCCCTCCACCAGTC#(((((((((((((.......#.)))))))))).))).	1975	2024	1	-19.9	1	0.4979985	0.544	1.729657571	2.061344138	-5.762913004	13	16	10	3UTR		0	0
rno-miR-3562	NM_031057	Aldh6a1	TTGGGGCAGTGGCTGGATGGGA#TCAAGACTCCATCCAGCCTGAGTAACTTCCCACTGTCCTT#..(((((((((((((((((((.#.))))))))))).............)))))))).	1657	1697	1	-31.1	1	0.05490096	0.5	1.45886325	0.947323309	-4.957000719	19	34	11	3UTR		0	0
rno-miR-1188-5p	NM_031057	Aldh6a1	TGGTGTGAGGTTGGGCCAGGA#TCTGAGCCTCAATTATAGCCCTCCACCAG#(((((.((((((((((((((.#)))).))).))).......))))))))).	1993	2022	1	-22.8	0	0.4904301	0.529	1.897982391	1.839093553	-5.838533207	19	29	9	3UTR		0	0
rno-miR-3574	NM_031057	Aldh6a1	TCAGCCGCTGTCACACGCACAG#TGTGTGGACAGTGCTGC#.(((.(((((((.((((((...#)))))))))))))))).	2725	2742	1	-22.7	0	0.000262708	0.471	2.466311243	2.325829273	-9.201492625	16	17	16	3UTR		0	0
rno-miR-3574	NM_031057	Aldh6a1	TCAGCCGCTGTCACACGCACAG#GTGAGGTGTGGCGCTGGCC#...((((.((((((((.(((..#)))..)))))))).)))).	2678	2697	1	-22.3	0	1.66E-06	0.529	2.563195738	2.106342521	-8.828175123	15	19	8	3UTR		0	0
rno-miR-3577	NM_031057	Aldh6a1	TCTGTCCCTCTTGGCCCTTAG#GAGGGACAACGTAGGGGCAGAT#(((((((((((((.(((((..#))))).))).).))))))))).	1945	1967	1	-24.9	1	0.002845585	0.544	1.748630467	2.018360538	-4.794414364	18	22	9	3UTR		0	0
rno-miR-1912-5p	NM_031057	Aldh6a1	TGCTCATTGCATGGGCTATGT#ATATGGCCTCATCAAGTTTTTGTGAGCT#.((((((((.(((((((((((#)))))))).))))).......)))))).	3235	3263	1	-19.1	1	0.000209498	0.735	0.356659293	0.398057053	-5.035831306	19	28	8	3UTR		0	0
rno-miR-702-5p	NM_031057	Aldh6a1	GTGAGTGGGGTGGTTGGCATG#GACAATATTCAGTCACCTTATTCAA#.((((((((((((((((....#.)))))))))))))))).	2495	2520	1	-18.5	1	0.1101979	0.618	2.437231506	2.045623829	-3.793324837	16	18	16	3UTR		0	0
rno-miR-344b-1-3p	NM_031057	Aldh6a1	GATATAACCAAAGCCCGACTGT#ACAGTGCTGCTCCAGTCCATGTGGGCTTTGGTG#......(((((((((((((((.#.))))).....)))))))))).	2732	2765	1	-23.8	0	0.000666095	0.5	1.981185985	2.330145173	-15.5665584	15	22	10	3UTR		0	0
rno-miR-3595	NM_031057	Aldh6a1	GTGGATTTTCCTCTACGAT#CGTAGGGGCAGATCTTGCA#((((((((.((((((((..#)))))))).)))))).)).	1954	1973	1	-18.3	1	0.00050538	0.5	1.9392145	1.987657662	-4.993964104	16	19	8	3UTR		0	1
rno-miR-1843a-5p	NM_031057	Aldh6a1	TATGGAGGTCTCTGTCTGACT#AGTCAGAAGAGGCTGATGTGCTGAACAGAACAGTTTGTCCATC#.((((((((((((.(((((((#)))))))))))))).......................))))).	2575	2618	1	-20.6	1	0.009201375	0.529	1.76310872	1.936738442	-4.650164755	19	43	14	3UTR		0	1
rno-miR-3473	NM_031057	Aldh6a1	TCTAGGGCTGGAGAGATGGCTA#AGCCATGTGTGGACAGTGCTGCTCCAGTCCA#....(((((((((((((((((.#))))))............)).))))))))).	2720	2751	1	-24	0	9.04E-05	0.5	2.06421269	2.29438621	-9.546562469	17	31	9	3UTR		0	0
rno-miR-3473	NM_031057	Aldh6a1	TCTAGGGCTGGAGAGATGGCTA#CCATCTGACCTGAAGCCTTGGC#.((((((((((..((((((...#))))))..))...)))))))).	2613	2635	1	-21.4	1	0.000262449	0.544	1.465762231	1.880074246	-8.42925876	16	22	8	3UTR		0	0
rno-miR-6215	NM_031057	Aldh6a1	TTTAGGGTTGCAGAGCCAGG#GGATCTCCAATCCTGAAA#((((((((((.(((.((...#)).))).)))))))))).	2316	2334	1	-17.8	1	0.008899962	0.603	2.1072798	1.911183183	-7.497798482	15	18	10	3UTR		0	0
rno-miR-378b	NM_031057	Aldh6a1	AGTGGACTTGGAGTCAGAAGG#CCCTCTGTTCTGTACAGCCATGTGTGGACAGTGCTGCTCCAGTCCATG#.((((((.(((((.(((....#.)))))))))))))).	2705	2753	1	-20.6	1	0.000941468	0.471	2.526203167	2.15319947	-6.963799684	14	16	14	3UTR		0	0
rno-miR-344g	NM_031057	Aldh6a1	AGTCAGGCTCCTGGCAGGAGTC#GACTCCATCCAGCCTGAGTA#(.((((((...(((..((((((#))))))..))))))))).).	1661	1681	1	-23.1	1	0.02217322	0.485	-0.318436	0.977782727	-11.19341957	16	20	9	3UTR		0	0
rno-miR-6318	NM_031057	Aldh6a1	CTGCCTGGCGCAGGGCCTGTAG#TACAGGATAACACCAACGCCAGGCC#..((((((((..(((((((((.#))))))....).))..)))))))).	1803	1828	1	-26.1	1	0.02416715	0.544	1.840418286	2.310511902	-11.1285785	17	25	8	3UTR		0	0
rno-let-7g-3p	NM_031057	Aldh6a1	CTGTACAGGCCACTGCCTTGC#GTGAGGTGTGGCGCTGGCCATTTATTTCCCTCTGTTCTGTACAGC#(((((((((((((.(((((((#))))))))))))........................)))))))).	2678	2723	1	-24.6	1	0.001643978	0.471	2.426891105	1.99228372	-4.794414364	20	45	12	3UTR		0	0
rno-miR-149-3p	NM_031057	Aldh6a1	GGGACGGGGGCGGTGCTG#CAGCCATGTGTGGACAGTGCTGCTCCAGTCCA#.((((.((((((((((((#.)))))))))))).)))).	2719	2751	1	-27.9	0	9.04E-05	0.5	1.958990833	2.258627073	-5.694283599	16	19	12	3UTR		0	0
rno-miR-1843b-5p	NM_031057	Aldh6a1	ATGGAGGTCTCTGTCTGACTTAG#TTAAGTCAGAAGAGGCTGATGTGCTGAACAGAACAGTTTGTCCATC#((((((((((((.((((((((((#))))))))))))))))).......................))))).	2572	2618	1	-23	1	0.009201375	0.529	1.76310872	1.936738442	-5.226705059	22	46	17	3UTR		0	0
rno-miR-450b-3p	NM_031057	Aldh6a1	ATTGGGGACGCTTCGCATTCA#AGTGTGAAGTGTTTGCCTAG#..(((((((((((((((((..#)))))))))))))..)))).	1878	1898	1	-19.9	1	0.05983468	0.647	1.591970438	2.245593677	-4.957000719	17	20	13	3UTR		0	0
rno-miR-5132-5p	NM_031057	Aldh6a1	CGTGGGGCGGTGGACCCAGGCT#AGCCTGAGTAACTTCCCACTGTCCTTGGCA#.((((((((((((((.((((((#)))))).))......))))))))))..)).	1671	1701	1	-26.1	1	0.00067396	0.515	2.243559636	1.001075252	-4.026373918	20	30	10	3UTR		0	0
rno-miR-125b-1-3p	XM_039089807	Actb	ACGGGTTAGGCTCTTGGGAGCT#CTCCCAAAAGCCACCCC#..((((..((((.(((((((..#))))))).)))))))).	1539	1556	0.961538462	-23.9	0	0.1696993	0.412	0	0	-10.1034528	15	17	8	3UTR		0	0
rno-miR-382-5p	XM_039089807	Actb	GAAGTTGTTCGTGGTGGATTCG#TGAGTCCACACCGGGGAAGGTGACAGCATTGCTTCT#((((((.((((..(((((((((#)))))))))..)))).).............))))).	1591	1627	0.961538462	-18.5	0	0.000946625	0.559	0	0	-10.1171949	19	36	9	3UTR		0	0
rno-miR-23b-5p	XM_039089807	Actb	GGGTTCCTGGCATGCTGATTT#GGCAGCCAGGGCTGGCCTG#(((((((((((.((((.....#)))))))))))...)))).	1792	1811	0.974358974	-21.6	1	1.66E-06	0.485	0	0	-7.284377756	15	19	11	3UTR		0	0
rno-miR-222-5p	NM_031144	Actb	GGCTCAGTAGCCAGTGTAGAT#GGACTGTTACTGAGCTG#((((((((((.((((.(....#).)))))))))))))).	1208	1225	1	-20.4	1	0.00121956	0.529	0.385685	1.741674851	-6.995398002	15	17	14	3UTR		0	0
rno-miR-301a-5p	XM_039089807	Actb	GCTCTGACTTTATTGCACTAC#GCAGTTGGTTGGAGCA#(((((((((..(((((.....#))))).))))))))).	1400	1416	1	-19.1	1	0.00037608	0.485	0	0	-8.00485539	14	16	9	3UTR		0	0
rno-miR-326-5p	XM_039089807	Actb	GGGGGCAGGGCCTTTGTGAA#TATGAAGGCTTTGGTCTCCCT#((((((((((((((((((..#)))))))))))))..))))).	1750	1771	1	-23.2	1	0.000220419	0.456	0	0	-3.937574446	18	21	13	3UTR		0	0
rno-miR-328a-5p	XM_039089807	Actb	GGGGGGCAGGAGGGGCTCA#TGGCCTGCCCCTTTTTTTTGTCCCCCC#((((((((((((((((...#.)))))))....))))))))).	1714	1741	1	-29.9	1	0.181237	0.471	0	0	-3.937574446	16	22	9	3UTR		0	0
rno-miR-328a-3p	XM_039089807	Actb	CTGGCCCTCTCTGCCCTTCCGT#AGGTGTTGAGGCAGCCAGGGCTGGC#((((((((..((((((..((.(#).).)..).)))))..)))))))).	1783	1808	1	-21.8	1	8.09E-08	0.456	0	0	-6.236470573	17	25	8	3UTR		0	0
rno-miR-344a-5p	XM_039089807	Actb	TCAGGCTCCTGGCTAGATT#GGTCTCCCTGGGAGTGGTTTGAGGTGTTGAGGCAGCCAGGGCTGGCCTGT#.(((((((((((((.....#.)))))))...)))))).	1762	1812	1	-22.5	1	1.29E-06	0.485	0	0	-4.761823478	13	18	7	3UTR		0	0
rno-miR-129-5p	XM_039089807	Actb	CTTTTTGCGGTCTGGGCTTGC#GAGTCCACACCGGGGAAGGT#((((((.((((.(((((((..#))))))).)))).)))))).	1592	1612	1	-22.3	0	2.54E-05	0.5	0	0	-8.828064291	17	20	7	3UTR		0	0
rno-miR-30a-3p	XM_039089807	Actb	CTTTCAGTCGGATGTTTGCAGC#GCGACCGCAGTTGGTTGGAGCAAACATCCCCCAAAGTTCTACAATGTGGCTGAGGA#.((((((((((((((((((..(#.)..))))))))))..................)))))))).	1394	1450	1	-21.3	1	0.000208806	0.618	0	0	-3.793324837	19	41	10	3UTR		0	0
rno-miR-34a-5p	XM_039089807	Actb	TGGCAGTGTCTTAGCTGGTTGT#CAGCCATTGTGGCCTGCCC#.(((((.(((.(((.((((((.#))))))))).)))))))).	1705	1724	1	-20.4	0	0.000933897	0.574	0	0	-8.897235408	17	19	9	3UTR		0	0
rno-miR-122-5p	XM_039089807	Actb	TGGAGTGTGACAATGGTGTTTG#GCCATTGTGGCCTGCCC#.((((.((.((((((((.....#)))))))).)))).)).	1707	1724	1	-17.8	0	0.000933897	0.574	0	0	-6.750673257	14	17	8	3UTR		0	0
rno-miR-143-5p	XM_039089807	Actb	GGTGCAGTGCTGCATCTCTGG#CCGGGGAAGGTGACAGCATTGCTTCT#((.((((((((((((((((((#)))))))...)).))))))))).)).	1601	1627	1	-25	0	0.000946625	0.559	0	0	-5.495113921	20	26	9	3UTR		0	0
rno-miR-365-5p	XM_039089807	Actb	GAGGGACTTTCAGGGGC#CTCCAAGTATCCACGGCATAGATGGTTACAGGAAGTCCCTCA#(((((((((((......#.))))))))))).	1495	1537	1	-20.6	1	0.001537058	0.471	0	0	-10.39884693	11	13	11	3UTR		0	0
rno-miR-207	XM_039089807	Actb	CTTCTCCTGGCTCTCCTCCCTTT#AAGGGGAGGATGGCTGCATCCATGCCCTGAGTCCACACCGGGGAAGG#(((((((((((((((((((((((#))))))))))..................))).)))....))))))).	1564	1611	1	-28.8	1	1.87E-05	0.485	0	0	-3.937574446	23	47	10	3UTR		0	0
rno-miR-133b-3p	XM_039089807	Actb	TTTGGTCCCCTTCAACCAGCTA#CTGGAACGGTGAAGGCGACCGC#..(((((.(((((.(((.....#.)))))))).))))).	1380	1402	1	-18.9	0	6.76E-05	0.5	0	0	-8.127475566	13	16	8	3UTR		0	0
rno-miR-494-5p	XM_039089807	Actb	AGGTTGTCCGTGTTGTCTTCTC#GAGTGGTTTGAGGTGTTGAGGCAGCCAGGGCTGGCCTG#(((((((((..((((((((...#.))))))))..)))).))))).	1773	1811	1	-21.1	1	1.66E-06	0.485	0	0	-8.00485539	17	22	8	3UTR		0	0
rno-miR-485-5p	XM_039089807	Actb	AGAGGCTGGCCGTGATGAATTC#GAGGCAGCCAGGGCTGGCCTGTA#(.(((((((((.((.((..((.#))..))..)).))))))))).).	1790	1813	1	-21.3	1	9.48E-07	0.5	0	0	-9.183503198	16	23	9	3UTR		0	0
rno-miR-485-5p	XM_039089807	Actb	AGAGGCTGGCCGTGATGAATTC#TTCTGAATGGTCAGCCA#...((((((((((...(((...#)))...)))))))))).	1694	1711	1	-20.7	0	0.000512286	0.603	0	0	-8.339878752	13	17	10	3UTR		0	0
rno-miR-497-3p	XM_039089807	Actb	CCAAACCACACTGTGGTGTTAGA#GGCGACCGCAGTTGGTTGGA#((.(((((.(((((((((((...#))).))))))))))))))).	1393	1413	1	-21.5	0	0.000169446	0.515	0	0	-6.551503579	18	20	15	3UTR		0	0
rno-miR-425-5p	XM_039089807	Actb	AATGACACGATCACTCCCGTTGA#CAACTTGATGTATGAAGGCTTTGGTCTCCCTGGGAGTGGTTTGAGGTGTTG#...((((((((((((((((....#.)))))))))))....))))).	1740	1791	1	-21.2	0	0.004398331	0.412	0	0	-6.514540194	16	22	11	3UTR		0	0
rno-miR-760-5p	XM_039089807	Actb	CCCCTCAGGCCACCAGAGCCCG#GGCTTTGGTCTCCCTGGGAGTGGTTTGAGGT#..((((((((((((((((((..#)))))))))............))))))))).	1756	1787	1	-27.2	1	0.000236955	0.426	0	0	-4.957000719	18	31	9	3UTR		0	0
rno-miR-551b-5p	XM_039089807	Actb	GAAATCAAGCTTGGGTGAGACCT#GGTCTCCCTGGGAGTGGTTTG#.((((((..((((((.((((((.#))))))))))))..)))))).	1762	1783	1	-24	1	0.003043753	0.441	0	0	-7.396398505	18	21	12	3UTR		0	0
rno-miR-504	XM_039089807	Actb	AGACCCTGGTCTGCACTCTGTC#GGAGTGGTTTGAGGTGTTGAGGCAGCCAGGGCTG#((.((((((.((((.(((....#.))))))))))))))).	1772	1806	1	-24.3	0	2.97E-07	0.426	0	0	-7.473069949	15	17	15	3UTR		0	0
rno-miR-665	XM_039089807	Actb	ACCAGGAGGCTGAGGTCCCTTA#GGCTTTGGTCTCCCTGGG#.((((((((((((((((.....#))))))))))))).))).	1756	1774	1	-23.6	1	0.000265101	0.426	0	0	-3.793324837	16	18	13	3UTR		0	0
rno-miR-3085	XM_039089807	Actb	TCTGGCTGCTATGGCCCCCTC#GAGTGGTTTGAGGTGTTGAGGCAGCCAGGG#((((((((((.((((..((((#.)))).)))).)))))))))).	1773	1803	1	-24.6	1	3.37E-07	0.412	0	0	-6.995398002	18	22	10	3UTR		0	0
rno-miR-3562	XM_039089807	Actb	TTGGGGCAGTGGCTGGATGGGA#TCCCAAAAGCCACCCCCAAC#((((((..((((((...(((((#)))))..)))))))))))).	1540	1560	1	-26.8	0	0.1504997	0.412	0	0	-8.763394551	17	20	12	3UTR		0	0
rno-miR-3594-5p	XM_039089807	Actb	CCCAGGGCAGAGCAGTGTGAA#GCTTTGGTCTCCCTGGGA#(((((((.(((.(((.((...#)).))).)))))))))).	1757	1775	1	-23.2	1	0.000327727	0.426	0	0	-9.831061765	15	18	10	3UTR		0	0
rno-miR-378b	XM_039089807	Actb	AGTGGACTTGGAGTCAGAAGG#TTTTTGGTTTTTTTAATAGTCACTCCAAGTATCCACG#.(((((((((((((.......#.))))))))..))))).	1473	1510	1	-19.2	1	0.01683954	0.588	0	0	-4.761823478	13	17	8	3UTR		0	0
rno-miR-6315	XM_039089807	Actb	TCTGGACAGGACAGGCCCTGAGC#GGTCAGCCATTGTGGCCTGCCCCTTTTTTTTGTCCC#...(((((((.((((((((((.(#).)))).......)))))))).........))))).	1702	1738	1	-21.9	0	0.06515347	0.515	0	0	-9.339314669	18	36	8	3UTR		0	0
rno-miR-679	XM_039089807	Actb	CAAGGTCTTCCTCACAGTAGC#CTACAATGTGGCTGAGGACTTTGA#((((((((((.(((((((((.#))))..)))))..)))))))))).	1432	1456	1	-20	1	0.000110568	0.647	0	0	-6.762348922	19	24	10	3UTR		0	0
rno-miR-7578	XM_039089807	Actb	CGTGGCTCGTCTTCTGCCTCAGA#TTGAGGCAGCCAGGGCTGGCCT#...((((.((((((((((((((.#)))))))))..))))).)))).	1788	1810	1	-26.5	0	8.53E-08	0.471	0	0	-8.828175123	18	22	9	3UTR		0	0
rno-miR-15a-3p	XM_039089807	Actb	AGGCCATATTGTGCTGCCTCA#TGAGGCAGCCAGGGCTGGCCTG#((((((..(((.(((((((((#))))))))))))...)))))).	1789	1811	1	-30	0	1.66E-06	0.485	0	0	-11.14169922	18	22	12	3UTR		0	0
rno-miR-676	XM_039089807	Actb	CCGTCCTGAGCTTGTCGAGCTA#AGTTCTACAATGTGGCTGAGGACT#..(((((.(((((((.(((((.#))))).)))....)))).))))).	1428	1452	1	-21.9	0	2.72E-05	0.618	0	0	-7.503684729	17	24	5	3UTR		0	0
rno-miR-324-3p	NM_031151	Mdh2	CCACTGCCCCAGGTGCTGCTGG#CCAGCAGCAGCAGCAGCAGC#...((((..(.(.(((((((((#))))))))).).)..)))).	1136	1156	1	-24.7	0	0.000920799	0.471	1.010997908	1.489035816	-13.99846987	15	20	9	3UTR		0	0
rno-miR-344a-5p	NM_031151	Mdh2	TCAGGCTCCTGGCTAGATT#AGCCTCGAGCCTC#..((((((..((((.....#))))..)))))).	1124	1137	1	-17.7	1	0.002757413	0.485	0.624473	1.505681922	-8.224395487	10	13	6	3UTR		0	0
rno-let-7c-1-3p	NM_031151	Mdh2	CTGTACAACCTTCTAGCTTTCC#GAGAGTCTAATTTGCTTGTTGGAGGGTGTTGTGTCAGC#(((((((((((((((((.....#.))))))))))..)))).))).	1193	1231	1	-18.7	1	0.000328933	0.515	0.200526182	1.023123058	-3.937574446	17	22	10	3UTR		0	0
rno-miR-92a-1-5p	NM_031151	Mdh2	AGGTTGGGATTTGTCGCAATGCT#AGCAGCAGCAGCAGCATCCTAACTTA#((((((((((((((.((..((((#))))...)).)))).)))))))))).	1141	1167	1	-21.5	1	0.04046412	0.515	0.942063547	1.09280716	-4.673024006	20	26	10	3UTR		0	0
rno-miR-93-3p	NM_031151	Mdh2	ACTGCTGAGCTAGCACTTCCCGA#TTGGAGGGTGTTGTGTCAGCAT#..((((((..((((((((.((((#)))).))))))))..)))))).	1211	1233	1	-22.3	1	7.28E-05	0.515	-0.535102738	0.892947685	-7.255896846	18	22	8	3UTR		0	0
rno-miR-125b-1-3p	NM_031151	Mdh2	ACGGGTTAGGCTCTTGGGAGCT#TGAACTACTTGAGAGTCTAATTTGC#.(((((((((((((((((((..#.)).))))))))))))))))).	1183	1208	1	-21.1	1	0.04978624	0.559	0.528456709	0.690206899	-3.793324837	19	22	17	3UTR		0	0
rno-miR-128-2-5p	NM_031151	Mdh2	GGGGGCCGATGCACTGTAAGA#GCCTCGAGCCTCCA#(((((((((.((.........#)).))).)))))).	1125	1139	1	-19.4	1	0.006719564	0.485	0.8120733	1.445575571	-8.294550085	11	14	6	3UTR		0	0
rno-miR-292-5p	NM_031151	Mdh2	ACTCAAACTGGGGGCTCTTTTG#GAGCCTCCAGC#.......((((((((((.....#)))))))))).	1130	1141	1	-20.5	0	0.005404053	0.485	0.541751517	1.489063635	-17.11024494	10	11	10	3UTR		0	0
rno-miR-497-5p	NM_031151	Mdh2	CAGCAGCACACTGTGGTTTGTA#GCATCCCTTCCAAACTACGGGCTGTTGA#(((((((...((((((((((..#.))))))))))))))))).	1235	1263	1	-22.5	1	0.02049223	0.597	0.213821627	0.249306091	-8.550105502	17	19	17	3UTR		0	0
rno-miR-375-3p	NM_031151	Mdh2	TTTGTTCGTTCGGCTCGCGTGA#TGTGAGCCTCGAGCC#...(((((...((((((((...#)))))))).))))).	1120	1135	1	-18.9	0	0.002106478	0.471	1.720679625	1.466515498	-11.6382108	13	15	8	3UTR		0	0
rno-miR-3588	NM_031151	Mdh2	TCACAAGTTAGGGTCTCAGGGA#CTTGAGAGTCTAATTTGC#...(((((((((.(((((((..#))))))).))))))))).	1190	1208	1	-21.5	0	0.04978624	0.559	0.237947019	0.776620972	-7.803670806	16	18	9	3UTR		0	0
rno-miR-3064-5p	NM_031151	Mdh2	TGGCTGTTGTGGTGTGCAAA#GCAGCAGCAGCAGCAGCA#..(((((((((.(((((...#))).)).)).))))))).	1139	1157	1	-19.7	1	0.001824322	0.485	1.33499032	1.265272017	-8.303804029	14	18	7	3UTR		0	0
rno-miR-770-3p	NM_031353	Vdac1	GTGGGCCTGACGTGGAG#CCACGTTAGACCTCCA#(.(((.(((((((((..#))))))))).))).).	1026	1042	0.961538462	-19	0	0.001654816	0.5	1.067470088	1.12184056	-7.23525817	13	16	9	3UTR		0	0
rno-miR-23a-5p	NM_031353	Vdac1	GGGGTTCCTGGGGATGGGATTT#CCTGTTCCCATCGTGCCCTG#(((((...((((((((((....#))))))))))....))))).	1341	1361	0.969230769	-22.9	0	0.03867391	0.471	0.1664239	0.416638138	-9.695854671	15	20	10	3UTR		0	0
rno-miR-3473	NM_031353	Vdac1	TCTAGGGCTGGAGAGATGGCTA#TAGCTTCCAGGTTCTCCGGCTCAGAG#(((.(((((((((((..(((((#)))))......)))))))))))))).	1580	1606	0.974358974	-24	0	0.000102366	0.441	-0.243486336	0.46908842	-7.202645801	19	26	14	3UTR		0	0
rno-miR-3552	NM_031353	Vdac1	AGGCTGCAGGCCCACTTCCCT#AGGGTGGAGAGGGTGGGCATGATGAAGCCA#.((((....((((((((((((#))))......)))))))).......)))).	1444	1474	0.980769231	-23.1	0	0.00025297	0.529	0.944485961	0.610962295	-10.60799472	16	30	8	3UTR		0	0
rno-miR-324-5p	NM_031353	Vdac1	CGCATCCCCTAGGGCATTGGTGT#TTAATGTCATATGTTGGGGATGCGA#(((((((((...((((((((...#)))))))).......))))))))).	988	1013	1	-24.5	1	0.000379117	0.588	1.267663778	1.19350105	-11.3516587	17	25	9	3UTR		0	0
rno-miR-326-3p	NM_031353	Vdac1	CCTCTGGGCCCTTCCTCCAGT#GCGGAAACCCCATTCCAGGAAGGGTCCTTTTTAGCTGTAGGCGTGGGCTGGGGAGGA#((((((((((((((((.....#.)))))))))))........................))))).	1089	1146	1	-25.4	1	1.95E-08	0.412	0.569714084	0.634114172	-3.937574446	16	42	11	3UTR		0	0
rno-miR-328a-3p	NM_031353	Vdac1	CTGGCCCTCTCTGCCCTTCCGT#GGGTGTAGTTAGCAATTTCTTTTGTGCCATTTTAGGGTGGAGAGGGTGGGC#((.((((((((((((((.....#.)))))))))))))).)).	1411	1462	1	-30.2	0	0.000322087	0.559	0.361976471	0.767453944	-5.495113921	16	19	14	3UTR		0	0
rno-miR-331-3p	NM_031353	Vdac1	GCCCCTGGGCCTATCCTAGAA#TTTTAGGGTGGAGAGGGTGGGCA#((((((....(((((((((((#)))))))))))....)).)))).	1440	1463	1	-22.2	0	0.000342904	0.574	0.919646027	0.686628516	-10.09379204	17	23	11	3UTR		0	0
rno-miR-340-3p	NM_031353	Vdac1	TCCGTCTCAGTTACTTTATAGCC#GGCTCAGAGCTGGGCGGGT#((((((.(((((.((....((((#)))).))))))))))))).	1597	1616	1	-18.3	0	3.44E-06	0.441	0.913912333	0.605803376	-7.003440674	17	19	13	3UTR		0	0
rno-miR-345-5p	NM_031353	Vdac1	TGCTGACCCCTAGTCCAGTGC#GCTGTAGGCGTGGGCTGGGGAGGAGCT#.(((...((((((((((.(((#.)))))))))))))...))).	1122	1149	1	-24.5	0	1.64E-08	0.412	0.485086078	0.638557285	-11.35700731	16	21	13	3UTR		0	0
rno-miR-351-3p	NM_031353	Vdac1	GGTCAAGAGGCGCCTGGGAAC#GTTCCCATCGTGCCCTGTTCCC#((...((.(((((.(((((((#)))))))..)))))))...)).	1344	1366	1	-22.3	0	0.06403395	0.456	0.138417571	0.436414535	-15.81664822	16	22	7	3UTR		0	0
rno-let-7e-3p	NM_031353	Vdac1	CTATACGGCCTCCTAGCTTTCC#GGAGCTCCTCTAGAGATGCCAGGCTGCAAGTGGAAGCTGGGAACGTGTGGA#(((((((...(((((((((((.#.))))))))))).))))))).	1143	1194	1	-25	1	0.000831057	0.456	0.157496253	0.514554287	-8.550105502	18	21	11	3UTR		0	0
rno-miR-23b-5p	NM_031353	Vdac1	GGGTTCCTGGCATGCTGATTT#GTCATATGTTGGGGATGCG#(.((((((((((((.((((..#)))))))))))))))).).	993	1012	1	-18.6	1	0.000221302	0.588	1.28586375	1.2576542	-5.836699888	17	19	16	3UTR		0	0
rno-miR-24-1-5p	NM_031353	Vdac1	GTGCCTACTGAGCTGATATCAG#GGTTCTCCGGCTCAGAGCTGGGCGG#.((((((((((((((.......#.))))))))...)))))).	1589	1614	1	-20.8	1	3.09E-07	0.456	0.114428371	0.496173479	-4.026373918	14	19	8	3UTR		0	0
rno-miR-24-3p	NM_031353	Vdac1	TGGCTCAGTTCAGCAGGAACAG#TCCGGCTCAGAGCTGGGCGGG#(.((((((((((((.(((....#))).)))..))))))))).).	1594	1615	1	-22	1	1.14E-06	0.441	0.425850071	0.533146678	-5.836699888	16	21	9	3UTR		0	0
rno-miR-24-2-5p	NM_031353	Vdac1	GTGCCTACTGAGCTGAAACAGT#GCTTCCAGGTTCTCCGGCTCAGAGCTGGGCGG#.((((((((((((((.......#.))))))))...)))))).	1582	1614	1	-20.8	1	3.09E-07	0.456	0.201424135	0.506491457	-4.026373918	14	19	8	3UTR		0	0
rno-miR-24-2-5p	NM_031353	Vdac1	GTGCCTACTGAGCTGAAACAGT#CAGTTTAATGGGTACA#(((((((.(((((((.......#))))))).))))))).	1687	1703	1	-18.5	1	0.002962446	0.632	0.875425571	1.176739341	-6.484258456	14	16	7	3UTR		0	0
rno-miR-29b-5p	NM_031353	Vdac1	CTGGTTTCACATGGTGGCTTAG#GGGTGGGCATGATGAAGCCAGT#(((((((((((((.(.((((..#)))).).)))).))))))))).	1454	1476	1	-23.6	1	0.000316887	0.529	1.098984643	0.524548016	-5.027463444	18	22	9	3UTR		0	0
rno-miR-30b-3p	NM_031353	Vdac1	CTGGGATGTGGATGTTTACGTC#GAGGTACAGCGGAAACCCCATTCCAGG#((((((((.((..(((..(((.#.)))..))))))))))))).	1081	1108	1	-19.2	1	0.001128366	0.471	0.7990275	0.584728404	-9.629898027	16	20	13	3UTR		0	0
rno-miR-30d-5p	NM_031353	Vdac1	TGTAAACATCCCCGACTGGAAG#CTTTTAATGTCATATGTTGGGGATGC#......((((((((((......#.)))))))))).	985	1011	1	-18.6	0	0.000491254	0.588	1.4896978	1.366168422	-15.5665584	10	12	10	3UTR		0	0
rno-miR-34c-3p	NM_031353	Vdac1	AATCACTAACCACACAGCCAGG#CCTTGTGTTGTGGTGTGGTTT#((((((..((((((..((.(((#))).))..)))))))))))).	1495	1516	1	-17.1	0	0.02892463	0.691	0.9311105	0.378374842	-8.763394551	17	21	12	3UTR		0	0
rno-miR-125b-5p	NM_031353	Vdac1	TCCCTGAGACCCTAACTTGTGA#CATTTTAGGGTGGAGAGGGT#.((((...(((((((..((...#))..)))))))....)))).	1438	1458	1	-17.5	0	0.007796472	0.544	0.723110614	0.72532142	-9.784654143	13	20	7	3UTR		0	0
rno-miR-125b-1-3p	NM_031353	Vdac1	ACGGGTTAGGCTCTTGGGAGCT#GTTCCCATCGTGCCCTGTTCCCATCCTAGCCCA#..((((((((....(((((((.#.))))))).)))))))).	1344	1377	1	-24.7	1	0.2460316	0.485	0.111393775	0.396861768	-13.27454903	15	18	8	3UTR		0	0
rno-miR-138-2-3p	NM_031353	Vdac1	GCTATTTCACGACACCAGGGT#TCCTTGTGTTGTGGTGTGGTT#(((((.(((((((((.((((.#)))).))))))))).))))).	1494	1515	1	-21.7	0	0.02718679	0.676	0.847036778	0.390412704	-6.071582288	18	21	9	3UTR		0	0
rno-miR-138-1-3p	NM_031353	Vdac1	CGGCTACTTCACAACACCAGGG#TCCTTGTGTTGTGGTGTGGTTT#.((((((.(((((((((.((((#)))).))))))))).)))))).	1494	1516	1	-23.7	1	0.02892463	0.691	0.847036778	0.390412704	-6.106959767	19	22	9	3UTR		0	0
rno-miR-143-5p	NM_031353	Vdac1	GGTGCAGTGCTGCATCTCTGG#CTAGAGATGCCAGGCTGCAA#..((((((...((((((((((#))))))))))...)))))).	1152	1172	1	-25.4	1	0.002350458	0.382	0.3538926	0.369319462	-10.08067132	16	20	10	3UTR		0	0
rno-miR-150-3p	NM_031353	Vdac1	CTGGTACAGGCCTGGGGGA#CCTCCAGGCTAAGGATGACTCGGC#(((((.((((((((((((.#)))))))))).....)))).))).	1036	1060	1	-21.5	0	0.001757778	0.529	0.873698764	1.067924597	-5.838533207	17	24	10	3UTR		0	0
rno-miR-184	NM_031353	Vdac1	TGGACGGAGAACTGATAAGGGT#GCCCTGTTCCCATCCTAGCCCATCAGTTACCTGTTTT#.((((((..(((((((..((((#.)))))))))))..)))))).	1355	1392	1	-18.9	1	0.04544305	0.544	0.364433143	0.450601892	-7.163349425	17	21	11	3UTR		0	0
rno-miR-187-5p	NM_031353	Vdac1	AGGCTACAACACAGGACC#GGACTTAATTCTTCCTTGTGTTGTGGTGTG#(.((((((((((((((..#.)))).)))))))))).).	1482	1512	1	-20.4	1	0.01519698	0.662	0.605516387	0.434694633	-5.101250328	15	19	10	3UTR		0	0
rno-miR-187-3p	NM_031353	Vdac1	TCGTGTCTTGTGTTGCAGCCGG#CCGGCTCAGAGCTGGGCGGGT#.(.(((((.((.(((.((((((#))))))))).)).))))).).	1595	1616	1	-20.8	0	3.44E-06	0.441	0.088464717	0.540885248	-9.98710636	17	21	9	3UTR		0	0
rno-miR-199a-5p	NM_031353	Vdac1	CCCAGTGTTCAGACTACCTGTTC#GGGCGGGTGATTGTGGTCACACCCTGACAACACTAGGGA#((((((((((((..(((((((((#)))))))))..............))))..))))).))).	1608	1647	1	-21.1	1	0.000218616	0.412	0.986140783	0.726611339	-6.083544976	21	39	9	3UTR		0	0
rno-miR-204-3p	NM_031353	Vdac1	GCTGGGAAGGCAAAGGGACGTT#ACGCCCTGTTCCCATCGTGCCCTGTTCCCATCCTAGCC#(((((((.((...(((((((..#.))).))))....)).))))))).	1337	1375	1	-23.3	1	0.1531682	0.485	0.094197125	0.388263302	-13.71191777	16	24	7	3UTR		0	0
rno-miR-210-5p	NM_031353	Vdac1	AGCCACTGCCCACAGCACACTG#CAGTCATTCAGGACTTAATTCTTCCTTGTGTTGTGGTGTGGTTT#((((((...((((((((((...#.)))))))))).)))))).	1472	1516	1	-23.3	0	0.02892463	0.691	0.943721215	0.4424332	-8.851285568	16	19	10	3UTR		0	0
rno-miR-291a-5p	NM_031353	Vdac1	CATCAAAGTGGAGGCCCTCTCT#GGAGAGGGTGGGCATGATGAA#..(((..(((...(((((((((#)))))))))...)))..))).	1449	1470	1	-21.8	0	0.001551714	0.544	0.885252556	0.65782372	-15.86235441	15	21	9	3UTR		0	0
rno-miR-296-5p	NM_031353	Vdac1	AGGGCCCCCCCTCAATCCTGT#GCCATTTTAGGGTGGAGAGGGTGGGCA#...((((((((((.((((((.#.)))))).))).))).)))).	1436	1463	1	-25.6	0	0.000342904	0.574	1.008496692	0.659543432	-7.371380111	16	21	6	3UTR		0	0
rno-miR-296-3p	NM_031353	Vdac1	GAGGGTTGGGTGGAGGCTCTCC#GGATGGTCACGCCCTGTTCCCATCG#(((((..(((((..((((.(((#))).)))).)))))....))).)).	1329	1354	1	-22.5	0	0.006845047	0.515	0.0116522	0.354729415	-9.528190272	17	25	5	3UTR		0	0
rno-miR-297	NM_031353	Vdac1	ATGTATGTGTGCATGTATGCATG#GCATGTACACACCTACGTG#((((((((((((((((.......#)))))))))))..))))).	1281	1300	1	-18.7	1	0.001006137	0.574	0.386543594	0.261006435	-3.937574446	16	19	11	3UTR		0	0
rno-miR-299a-5p	NM_031353	Vdac1	TGGTTTACCGTCCCACATACAT#GTGGAGAGGGTGGGCA#..(((((((.((((((......#)))).)).))))))).	1447	1463	1	-19.9	1	0.000342904	0.574	0.826291286	0.623859873	-6.199507188	13	16	7	3UTR		0	0
rno-miR-320-5p	NM_031353	Vdac1	GCCTTCTCTTCCCGGTTCTTCC#GGGTGGAGAGGGTG#(((((((((.(((.........#))).))))))))).	1445	1459	1	-21.2	1	0.008143426	0.544	0.885252556	0.65782372	-7.005419473	12	14	9	3UTR		0	0
rno-miR-196b-3p	NM_031353	Vdac1	TCGACAGCACGACACTGCCTTCA#AGGACTTAATTCTTCCTTGTGTTGTGGTGTGGT#.(.(((.((((((((........#.)))))))).))).).	1481	1514	1	-18.4	0	0.02661082	0.676	0.657394	0.524978058	-7.127599927	12	16	8	3UTR		0	0
rno-miR-483-5p	NM_031353	Vdac1	AAGACGGGAGAAGAGAAGGGAG#CCCGGTGTCCCGATCCTGTCTG#.((((((((...((.(.(((..#)))..).))....)))))))).	1252	1274	1	-18.9	1	0.000324448	0.456	0.171582875	0.385253674	-11.94285865	14	22	8	3UTR		0	0
rno-miR-370-5p	NM_031353	Vdac1	CAGGTCACGTCTCTGCAGTTACAC#TAGCTGTAGGCGTGGGCTGG#(((.((((((..(((((((((...#))))))))))))))).))).	1120	1140	1	-24.4	0	3.51E-06	0.412	0.442620866	0.553249295	-13.14117451	18	20	15	3UTR		0	0
rno-miR-412-3p	NM_031353	Vdac1	CTTCACCTGGTCCACTAGCCGT#GCTGTAGGCGTGGGCTGGGGAGGA#((((.((((((((((..(((..#.))))))))))))))))).	1122	1146	1	-25.7	0	1.95E-08	0.412	0.485086078	0.638557285	-8.289660701	17	19	17	3UTR		0	0
rno-miR-542-5p	NM_031353	Vdac1	CTCGGGGATCATCATGTCACGA#TGGGCATGATGAAGCCA#....((..((((((((((.((.#))))))))))))..)).	1457	1474	1	-18.6	0	0.00025297	0.529	0.8990096	0.597204721	-13.40388393	14	17	12	3UTR		0	0
rno-miR-363-5p	NM_031353	Vdac1	CGGGTGGATCACGATGCAATTT#AGAGCTGGGCGGGTGATTGTGGTCACACCCT#.((((((((((((((.((....#.))))))))))).))))).	1602	1633	1	-22.1	1	7.33E-05	0.412	0.669717667	0.613971893	-4.026373918	16	19	11	3UTR		0	0
rno-miR-503-3p	NM_031353	Vdac1	GGAGTATTGTTTCCGCTGCCTGG#AGGTGTTTACCGTTTCAGAGGTACAGCGGAAACCCCATTCCA#(((((...(((((((((((((..#.)))..))))))))))...))))).	1064	1106	1	-25.6	0	0.00059816	0.485	0.739878786	0.737604279	-9.695854671	18	25	10	3UTR		0	0
rno-miR-505-5p	NM_031353	Vdac1	GGGAGCCAGGAAGTATTGATGTT#GCTTCCAGGTTCTCCG#(((((((.((((((.........#)))))).))))).)).	1582	1598	1	-19.7	1	0.001467848	0.456	0.029708412	0.508211182	-7.219708016	13	16	6	3UTR		0	0
rno-miR-664-2-5p	NM_031353	Vdac1	CTGGCTGGGGAAAATGATTGG#CCATTGCACCAGAGTATGAAATAGCTTCCAGGTTCTCCGGCTCAGA#((((((((((((..((.....#.))..))))))))).))).	1559	1605	1	-20.4	1	9.86E-05	0.441	0.498984462	0.14492746	-6.083544976	14	19	9	3UTR		0	0
rno-miR-17-2-3p	NM_031353	Vdac1	ACTGCACTGCAAGCACTTCTTAC#AGGACTTAATTCTTCCTTGTGTTGTGGTGTGGTT#((((((((((.(((((.......#.))))))))))))))).	1481	1515	1	-17.5	1	0.02718679	0.676	0.63073838	0.457910317	-6.762348922	15	17	15	3UTR		0	0
rno-miR-301b-3p	NM_031353	Vdac1	CAGTGCAATGGTATTGTCAAAGC#TGCCATTGCACC#..(((((((((((..........#))))))))))).	1557	1569	1	-17.7	1	0.0326376	0.662	0.610103091	0.148796699	-6.782339277	11	12	11	3UTR		0	0
rno-miR-423-5p	NM_031353	Vdac1	TGAGGGGCAGAGAGCGAGACTTTT#GGTCACGCCCTGTTCCCAT#((.(((((((.(.(((.((((...#)))).))))))))))))).	1333	1352	1	-19.8	0	0.002412488	0.515	0.231772	0.429535798	-9.609019009	17	19	13	3UTR		0	0
rno-miR-425-3p	NM_031353	Vdac1	ATCGGGAATATCGTGTCCGCC#GGTGGGCATGATGAAGCCA#...((...(((((((((((((#)))))))))))))...)).	1455	1474	1	-22.9	0	0.00025297	0.529	0.866732385	0.583017318	-12.27282042	15	19	13	3UTR		0	0
rno-miR-92b-5p	NM_031353	Vdac1	AGGGACGGGACGCGGTGCAGTGTT#AACATCGAACCCCGGTGTCCCGATCCTG#.(((((((((((((((...(((((#)))))...)))...)))))))).)))).	1242	1270	1	-25.6	1	0.000544605	0.441	0.21004915	0.338392351	-3.793324837	20	28	8	3UTR		0	0
rno-miR-92b-5p	NM_031353	Vdac1	AGGGACGGGACGCGGTGCAGTGTT#GCCCTGTTCCCATCGTGCCCTGTTCCC#.((((((((.((((((((((.((.#)).)))....))))))).)))))))).	1339	1366	1	-24.9	1	0.06403395	0.456	0.214574929	0.454471244	-5.035831306	20	27	8	3UTR		0	0
rno-miR-511-5p	NM_031353	Vdac1	CATGCCTTTTGCTCTGCACTC#GGGTGGAGAGGGTGGGCATGA#(((((((..(.((((.(((((#))))).)))).).))))))).	1445	1466	1	-25.4	1	0.000476461	0.559	1.091614429	0.595055114	-10.36542259	17	21	7	3UTR		0	0
rno-miR-653-3p	NM_031353	Vdac1	TTCACTGGGGTTTGTTTCACTA#CGAACCCCGGTGT#..((((((((((((........#)))))))))))).	1247	1260	1	-20.7	1	7.04E-05	0.485	0.297692712	0.371926216	-5.92549936	12	13	12	3UTR		0	0
rno-miR-665	NM_031353	Vdac1	ACCAGGAGGCTGAGGTCCCTTA#AGGGATCTCAACGGACTCCTCTTGT#..(((((((.((((((((((..#)))))))))).......))))))).	1642	1667	1	-23.7	1	0.000424572	0.544	0.46220935	0.798838201	-6.199507188	17	25	10	3UTR		0	0
rno-miR-761	NM_031353	Vdac1	GCAGCAGGGTGAAACTGACACA#GTGTCCCGATCCTGTCTGCT#((((((((((......(((((.#)))))...)))))).)))).	1256	1276	1	-21.4	1	0.01675634	0.441	0.094197	0.406749721	-13.2236214	15	20	6	3UTR		0	0
rno-miR-764-5p	NM_031353	Vdac1	GGTGCTCACATGTCCTCCTCCA#GCAATTTCTTTTGTGCCATTTTAGGGTGGAGAGGGTGGGCATGATGAAGCCA#(((..(((((((((((((((..#.))))).))))))).))).))).	1422	1474	1	-24.9	0	0.00025297	0.529	0.541315035	0.777771939	-11.0886339	18	23	7	3UTR		0	0
rno-miR-764-3p	NM_031353	Vdac1	GAGGAGGCCATAGTGGCAACTGT#GTTGTGGTGTGGTTTTCTTC#((((((((((((.(.(((((...#))))).))))))))))))).	1501	1521	1	-20.3	1	0.03623287	0.676	0.091330608	0.511220602	-5.962154619	18	20	13	3UTR		0	0
rno-miR-666-3p	NM_031353	Vdac1	GGCTGCAGCGTGATCGCCTGCTC#GGGCGGGTGATTGTGGTCACACCCTGACAACACTAGGGATCTCAACGGACTCCTCTTGTAGCCG#((((((((.((((((((((((((#)))))))))))...................)))......................)))))))).	1608	1672	1	-24.9	1	0.000362578	0.544	0.860238564	0.682329539	-4.993964104	22	64	11	3UTR		0	1
rno-miR-3543	NM_031353	Vdac1	CAGGAGTCGAGTGATGGTTCAAA#GGATCTCAACGGACTCCTC#.(((((((...(((.(((((...#))))))))...))))))).	1644	1663	1	-19.8	1	0.04384441	0.515	0.860685657	1.061520307	-9.652445	15	19	8	3UTR		0	0
rno-miR-3547	NM_031353	Vdac1	TGAGCACCACCCCTCTCTCAGAT#TCTTTTGTGCCATTTTAGGGTGGAGAGGGTGGGCA#...((.((((((((((((((((.#.))).))).)))).)))))))).	1428	1463	1	-22.4	0	0.000342904	0.574	0.742246768	0.74509784	-8.415498955	18	23	8	3UTR		0	0
[truncated: 640 more rows]
